# Supplementary material for: Variation of Long Non-Coding RNA And mRNA Profiles in Breast Cancer Cells With Influences of Adipocytes
Source: Front Oncol. 2021 May 21;11:631551. doi: 10.3389/fonc.2021.631551 (PMC8176020; doi:10.3389/fonc.2021.631551)
Supplement: Supplementary file 1 [file DataSheet_1.zip › pcr/cxh20200421_data.xls]

## Sheet: Results
Block Type	96well
Chemistry	SYBR_GREEN
Experiment File Name	D:\jhtang\CXH\cxh20200421.eds
Experiment Run End Time	2020-04-21 14:15:42 PM PDT
Instrument Type	steponeplus
Passive Reference	ROX
Well	Sample Name	Target Name	Task	Reporter	Quencher	RQ	RQ Min	RQ Max	Cт	Cт Mean	Cт SD	ΔCт	ΔCт Mean	ΔCт SE	HK Control ΔCт Mean	HK Control ΔCт SE	ΔΔCт	Automatic Ct Threshold	Ct Threshold	Automatic Baseline	Baseline Start	Baseline End	Efficiency	Tm1	Tm2	Tm3	Comments	HIGHSD	OUTLIERRG	MTP
A1	231	204.a	UNKNOWN	SYBR	None				29.5099	29.4054	0.141717							TRUE	3.2698	TRUE	3	20	1	84.4918				N	N	N
A2	231	204.a	UNKNOWN	SYBR	None				29.2441	29.4054	0.141717							TRUE	3.2698	TRUE	3	20	1	84.7904				N	N	N
A3	231	204.a	UNKNOWN	SYBR	None				29.4622	29.4054	0.141717							TRUE	3.2698	TRUE	3	20	1	84.4933				N	N	N
A4	231+h	204.a	UNKNOWN	SYBR	None				28.6341	28.8406	0.1795							TRUE	3.2698	TRUE	3	19	1	84.3439	87.9285			N	N	Y
A5	231+h	204.a	UNKNOWN	SYBR	None				28.928	28.8406	0.1795							TRUE	3.2698	TRUE	3	19	1	84.4943				N	N	N
A6	231+h	204.a	UNKNOWN	SYBR	None				28.9596	28.8406	0.1795							TRUE	3.2698	TRUE	3	19	1	84.345	86.8838			N	N	Y
A7	231	999.2	UNKNOWN	SYBR	None	1	0.740216	1.35096	33.5416	33.7187	0.230679		4.31333	0.156308			0	TRUE	2.98593	TRUE	3	22	1	80.9123				N	N	N
A8	231	999.2	UNKNOWN	SYBR	None	1	0.740216	1.35096	33.9796	33.7187	0.230679		4.31333	0.156308			0	TRUE	2.98593	TRUE	3	22	1	80.6136				N	N	N
A9	231	999.2	UNKNOWN	SYBR	None	1	0.740216	1.35096	33.635	33.7187	0.230679		4.31333	0.156308			0	TRUE	2.98593	TRUE	3	22	1	81.06				N	N	N
A10	231+h	999.2	UNKNOWN	SYBR	None	1.14553	0.613724	2.13814	32.9351	32.9579	0.532216		4.11732	0.324281			-0.196009	TRUE	2.98593	TRUE	3	22	1	80.612	84.6438			Y	N	Y
A11	231+h	999.2	UNKNOWN	SYBR	None	1.14553	0.613724	2.13814	33.5012	32.9579	0.532216		4.11732	0.324281			-0.196009	TRUE	2.98593	TRUE	3	23	1	80.9126				Y	N	N
A12	231+h	999.2	UNKNOWN	SYBR	None	1.14553	0.613724	2.13814	32.4375	32.9579	0.532216		4.11732	0.324281			-0.196009	TRUE	2.98593	TRUE	3	23	1	83.0035				Y	N	N
B1	231	7673	UNKNOWN	SYBR	None	1	0.784921	1.27401	30.7758	30.5846	0.165595		1.17917	0.125838			0	TRUE	3.57566	TRUE	3	21	1	84.3424	87.3291			N	N	Y
B2	231	7673	UNKNOWN	SYBR	None	1	0.784921	1.27401	30.4864	30.5846	0.165595		1.17917	0.125838			0	TRUE	3.57566	TRUE	3	21	1	86.8811	80.9077	90.7638		N	N	Y
B3	231	7673	UNKNOWN	SYBR	None	1	0.784921	1.27401	30.4916	30.5846	0.165595		1.17917	0.125838			0	TRUE	3.57566	TRUE	3	21	1	86.883				N	N	N
B4	231+h	7673	UNKNOWN	SYBR	None	0.955257	0.680988	1.33999	29.9269	30.0858	0.246085		1.24521	0.175858			0.0660388	TRUE	3.57566	TRUE	3	20	1	87.3311	84.4933			N	N	Y
B5	231+h	7673	UNKNOWN	SYBR	None	0.955257	0.680988	1.33999	30.3692	30.0858	0.246085		1.24521	0.175858			0.0660388	TRUE	3.57566	TRUE	3	21	1	87.1825	84.1956	81.0594		N	N	Y
B6	231+h	7673	UNKNOWN	SYBR	None	0.955257	0.680988	1.33999	29.9612	30.0858	0.246085		1.24521	0.175858			0.0660388	TRUE	3.57566	TRUE	3	20	1	87.1825	84.345			N	N	Y
B7	231	b	UNKNOWN	SYBR	None	1	0.848374	1.17872	17.9319	17.9114	0.0426343		-11.494	0.0854427			0	TRUE	2.39285	TRUE	3	8	1	87.4828				N	N	N
B8	231	b	UNKNOWN	SYBR	None	1	0.848374	1.17872	17.8624	17.9114	0.0426343		-11.494	0.0854427			0	TRUE	2.39285	TRUE	3	9	1	87.4828				N	N	N
B9	231	b	UNKNOWN	SYBR	None	1	0.848374	1.17872	17.9399	17.9114	0.0426343		-11.494	0.0854427			0	TRUE	2.39285	TRUE	3	9	1	87.4809				N	N	N
B10	231+h	b	UNKNOWN	SYBR	None	0.886681	0.716297	1.09759	17.5144	17.5201	0.0682951		-11.3205	0.110882			0.173513	TRUE	2.39285	TRUE	3	9	1	87.4809				N	N	N
B11	231+h	b	UNKNOWN	SYBR	None	0.886681	0.716297	1.09759	17.4548	17.5201	0.0682951		-11.3205	0.110882			0.173513	TRUE	2.39285	TRUE	3	8	1	87.4839				N	N	N
B12	231+h	b	UNKNOWN	SYBR	None	0.886681	0.716297	1.09759	17.591	17.5201	0.0682951		-11.3205	0.110882			0.173513	TRUE	2.39285	TRUE	3	8	1	87.4839				N	N	N
C1	231	9065.1	UNKNOWN	SYBR	None	1	0.830916	1.20349	27.2975	27.2951	0.0877888		-2.11036	0.0962472			0	TRUE	2.86004	TRUE	3	18	1	88.6732				N	N	N
C2	231	9065.1	UNKNOWN	SYBR	None	1	0.830916	1.20349	27.2061	27.2951	0.0877888		-2.11036	0.0962472			0	TRUE	2.86004	TRUE	3	18	1	88.5238				N	N	N
C3	231	9065.1	UNKNOWN	SYBR	None	1	0.830916	1.20349	27.3816	27.2951	0.0877888		-2.11036	0.0962472			0	TRUE	2.86004	TRUE	3	18	1	88.6753				N	N	N
C4	231+h	9065.1	UNKNOWN	SYBR	None	0.851212	0.696801	1.03984	26.945	26.9626	0.0152562		-1.87795	0.104008			0.23241	TRUE	2.86004	TRUE	3	17	1	88.6753				N	N	N
C5	231+h	9065.1	UNKNOWN	SYBR	None	0.851212	0.696801	1.03984	26.9707	26.9626	0.0152562		-1.87795	0.104008			0.23241	TRUE	2.86004	TRUE	3	18	1	88.5266	74.3389			N	N	Y
C6	231+h	9065.1	UNKNOWN	SYBR	None	0.851212	0.696801	1.03984	26.9721	26.9626	0.0152562		-1.87795	0.104008			0.23241	TRUE	2.86004	TRUE	3	18	1	88.5266				N	N	N
C7	231	1635.1	UNKNOWN	SYBR	None	1	0.745437	1.34149	32.9563	33.0907	0.223222		3.68525	0.152656			0	TRUE	2.91306	TRUE	3	24	1	86.7362				N	N	N
C8	231	1635.1	UNKNOWN	SYBR	None	1	0.745437	1.34149	33.3483	33.0907	0.223222		3.68525	0.152656			0	TRUE	2.91306	TRUE	3	24	1	86.7362	71.9524			N	Y	Y
C9	231	1635.1	UNKNOWN	SYBR	None	1	0.745437	1.34149	32.9674	33.0907	0.223222		3.68525	0.152656			0	TRUE	2.91306	TRUE	3	23	1	86.8836	65.2318	82.1053		N	N	Y
C10	231+h	1635.1	UNKNOWN	SYBR	None	0.900263	0.619281	1.30873	32.3662	32.6774	0.284884		3.83683	0.194405			0.151581	TRUE	2.91306	TRUE	3	22	1	86.8836				N	N	N
C11	231+h	1635.1	UNKNOWN	SYBR	None	0.900263	0.619281	1.30873	32.7406	32.6774	0.284884		3.83683	0.194405			0.151581	TRUE	2.91306	TRUE	3	23	1	86.7372	82.2567			N	N	Y
C12	231+h	1635.1	UNKNOWN	SYBR	None	0.900263	0.619281	1.30873	32.9254	32.6774	0.284884		3.83683	0.194405			0.151581	TRUE	2.91306	TRUE	3	23	1	87.4839	81.8087	76.8802		N	N	Y
D1	231	9148.1	UNKNOWN	SYBR	None	1	0.611953	1.63411	31.2451	31.3171	0.418657		1.9117	0.255185			0	TRUE	3.77463	TRUE	3	21	1	87.0305				N	N	N
D2	231	9148.1	UNKNOWN	SYBR	None	1	0.611953	1.63411	30.9391	31.3171	0.418657		1.9117	0.255185			0	TRUE	3.77463	TRUE	3	21	1	86.8811				N	N	N
D3	231	9148.1	UNKNOWN	SYBR	None	1	0.611953	1.63411	31.7671	31.3171	0.418657		1.9117	0.255185			0	TRUE	3.77463	TRUE	3	22	1	87.0324				N	N	N
D4	231+h	9148.1	UNKNOWN	SYBR	None	1.07841	0.853561	1.3625	30.5629	30.6434	0.109853		1.80279	0.121502			-0.108908	TRUE	3.77463	TRUE	3	21	1	86.883				N	N	N
D5	231+h	9148.1	UNKNOWN	SYBR	None	1.07841	0.853561	1.3625	30.7685	30.6434	0.109853		1.80279	0.121502			-0.108908	TRUE	3.77463	TRUE	3	21	1	86.8838				N	N	N
D6	231+h	9148.1	UNKNOWN	SYBR	None	1.07841	0.853561	1.3625	30.5987	30.6434	0.109853		1.80279	0.121502			-0.108908	TRUE	3.77463	TRUE	3	21	1	86.7345				N	N	N
D7	231	apk.5	UNKNOWN	SYBR	None	1	0.837058	1.19466	26.7884	26.8634	0.0744386		-2.54205	0.0924207			0	TRUE	3.38631	TRUE	3	17	1	81.2109	86.7362			N	N	Y
D8	231	apk.5	UNKNOWN	SYBR	None	1	0.837058	1.19466	26.9372	26.8634	0.0744386		-2.54205	0.0924207			0	TRUE	3.38631	TRUE	3	19	1	86.7362	81.0616	66.2779		N	N	Y
D9	231	apk.5	UNKNOWN	SYBR	None	1	0.837058	1.19466	26.8645	26.8634	0.0744386		-2.54205	0.0924207			0	TRUE	3.38631	TRUE	3	17	1	81.2093	86.7343			N	N	Y
D10	231+h	apk.5	UNKNOWN	SYBR	None	0.441385	0.0784107	2.48462	29.2622	27.4784	1.54478		-1.36216	0.897881			1.17989	TRUE	3.38631	TRUE	3	20	1	81.3587	86.4356			Y	Y	Y
D11	231+h	apk.5	UNKNOWN	SYBR	None	0.441385	0.0784107	2.48462	26.5893	27.4784	1.54478		-1.36216	0.897881			1.17989	TRUE	3.38631	TRUE	3	17	1	81.062	86.7372			Y	N	Y
D12	231+h	apk.5	UNKNOWN	SYBR	None	0.441385	0.0784107	2.48462	26.5837	27.4784	1.54478		-1.36216	0.897881			1.17989	TRUE	3.38631	TRUE	3	17	1	81.2113	86.5878			Y	N	Y
E1	231	3467.1	UNKNOWN	SYBR	None	1	0.777216	1.28664	28.8741	28.8649	0.177117		-0.540489	0.130963			0	TRUE	3.98638	TRUE	3	19	1	86.5825				N	N	N
E2	231	3467.1	UNKNOWN	SYBR	None	1	0.777216	1.28664	28.6834	28.8649	0.177117		-0.540489	0.130963			0	TRUE	3.98638	TRUE	3	18	1	86.4331	79.713			N	N	Y
E3	231	3467.1	UNKNOWN	SYBR	None	1	0.777216	1.28664	29.0373	28.8649	0.177117		-0.540489	0.130963			0	TRUE	3.98638	TRUE	3	19	1	86.7337				N	N	N
E4	231+h	3467.1	UNKNOWN	SYBR	None	0.72401	0.591011	0.886939	28.7285	28.766	0.0339141		-0.0745703	0.105468			0.465918	TRUE	3.98638	TRUE	3	18	1	86.7337	79.8632			N	N	Y
E5	231+h	3467.1	UNKNOWN	SYBR	None	0.72401	0.591011	0.886939	28.7749	28.766	0.0339141		-0.0745703	0.105468			0.465918	TRUE	3.98638	TRUE	3	18	1	86.7345	79.5659			N	N	Y
E6	231+h	3467.1	UNKNOWN	SYBR	None	0.72401	0.591011	0.886939	28.7946	28.766	0.0339141		-0.0745703	0.105468			0.465918	TRUE	3.98638	TRUE	3	18	1	86.2865	81.8061			N	N	Y
E7	231	27494.1	UNKNOWN	SYBR	None	1	0.687989	1.45351	31.8084	31.702	0.305299		2.29656	0.194329			0	TRUE	3.33037	TRUE	3	23	1	78.075	84.1975			N	N	Y
E8	231	27494.1	UNKNOWN	SYBR	None	1	0.687989	1.45351	31.3577	31.702	0.305299		2.29656	0.194329			0	TRUE	3.33037	TRUE	3	21	1	78.3736				N	N	N
E9	231	27494.1	UNKNOWN	SYBR	None	1	0.687989	1.45351	31.9398	31.702	0.305299		2.29656	0.194329			0	TRUE	3.33037	TRUE	3	23	1	78.2229				N	N	N
E10	231+h	27494.1	UNKNOWN	SYBR	None	0.554152	0.368418	0.833523	31.7228	31.9888	0.320569		3.1482	0.21212			0.851646	TRUE	3.33037	TRUE	3	22	1	78.0735				N	N	N
E11	231+h	27494.1	UNKNOWN	SYBR	None	0.554152	0.368418	0.833523	31.8987	31.9888	0.320569		3.1482	0.21212			0.851646	TRUE	3.33037	TRUE	3	22	1	78.2244				N	N	N
E12	231+h	27494.1	UNKNOWN	SYBR	None	0.554152	0.368418	0.833523	32.3447	31.9888	0.320569		3.1482	0.21212			0.851646	TRUE	3.33037	TRUE	3	23	1	78.6724				N	N	N
F1	231	1578	UNKNOWN	SYBR	None	1	0.776541	1.28776	32.933	32.7704	0.178117		3.36501	0.131415			0	TRUE	3.17798	TRUE	3	24	1	79.1157	85.6864			N	N	Y
F2	231	1578	UNKNOWN	SYBR	None	1	0.776541	1.28776	32.5801	32.7704	0.178117		3.36501	0.131415			0	TRUE	3.17798	TRUE	3	23	1	79.265	81.8037	86.4331		N	N	Y
F3	231	1578	UNKNOWN	SYBR	None	1	0.776541	1.28776	32.7982	32.7704	0.178117		3.36501	0.131415			0	TRUE	3.17798	TRUE	3	24	1	85.2401	81.0581			N	N	Y
F4	231+h	1578	UNKNOWN	SYBR	None	0.631914	0.491811	0.811927	33.0197	32.8678	0.136647		4.02721	0.130247			0.662201	TRUE	3.17798	TRUE	3	24	1	79.4151				N	N	N
F5	231+h	1578	UNKNOWN	SYBR	None	0.631914	0.491811	0.811927	32.7549	32.8678	0.136647		4.02721	0.130247			0.662201	TRUE	3.17798	TRUE	3	23	1	81.6568				N	N	N
F6	231+h	1578	UNKNOWN	SYBR	None	0.631914	0.491811	0.811927	32.8288	32.8678	0.136647		4.02721	0.130247			0.662201	TRUE	3.17798	TRUE	3	24	1	84.793	79.1179			N	N	Y
F7	231	115	UNKNOWN	SYBR	None	1	0.738788	1.35357	35.2585	35.0045	0.232718		5.59909	0.157312			0	TRUE	0.286785	TRUE	3	28	1	84.6455				N	N	N
F8	231	115	UNKNOWN	SYBR	None	1	0.738788	1.35357	34.9535	35.0045	0.232718		5.59909	0.157312			0	TRUE	0.286785	TRUE	3	28	1	84.7949				N	N	N
F9	231	115	UNKNOWN	SYBR	None	1	0.738788	1.35357	34.8015	35.0045	0.232718		5.59909	0.157312			0	TRUE	0.286785	TRUE	3	28	1	84.6438				N	N	N
F10	231+h	115	UNKNOWN	SYBR	None	1.06739	0.796039	1.43123	34.5579	34.3456	0.193575		5.50501	0.152415			-0.0940844	TRUE	0.286785	TRUE	3	28	1	84.6438				N	N	N
F11	231+h	115	UNKNOWN	SYBR	None	1.06739	0.796039	1.43123	34.2999	34.3456	0.193575		5.50501	0.152415			-0.0940844	TRUE	0.286785	TRUE	3	28	1	84.6463				N	N	N
F12	231+h	115	UNKNOWN	SYBR	None	1.06739	0.796039	1.43123	34.1789	34.3456	0.193575		5.50501	0.152415			-0.0940844	TRUE	0.286785	TRUE	3	27	1	84.6463				N	N	N
G1	231	1635	UNKNOWN	SYBR	None	1	0.853078	1.17223	31.4251	31.4289	0.0192225		2.02346	0.0825695			0	TRUE	3.70794	TRUE	3	22	1	86.8811	80.7584			N	N	Y
G2	231	1635	UNKNOWN	SYBR	None	1	0.853078	1.17223	31.4497	31.4289	0.0192225		2.02346	0.0825695			0	TRUE	3.70794	TRUE	3	22	1	86.8811	81.6544			N	N	Y
G3	231	1635	UNKNOWN	SYBR	None	1	0.853078	1.17223	31.4118	31.4289	0.0192225		2.02346	0.0825695			0	TRUE	3.70794	TRUE	3	22	1	87.1817	80.1619			N	N	Y
G4	231+h	1635	UNKNOWN	SYBR	None	0.913451	0.566247	1.47355	30.6456	30.9946	0.391164		2.15406	0.248482			0.1306	TRUE	3.70794	TRUE	3	21	1	87.0324				N	N	N
G5	231+h	1635	UNKNOWN	SYBR	None	0.913451	0.566247	1.47355	30.9209	30.9946	0.391164		2.15406	0.248482			0.1306	TRUE	3.70794	TRUE	3	21	1	87.1825				N	N	N
G6	231+h	1635	UNKNOWN	SYBR	None	0.913451	0.566247	1.47355	31.4174	30.9946	0.391164		2.15406	0.248482			0.1306	TRUE	3.70794	TRUE	3	22	1	86.7345	81.6568			N	N	Y
G7	231	1120.4	UNKNOWN	SYBR	None	1	0.847847	1.17946	11.7858	11.8215	0.04454		-17.5839	0.0857661			0	TRUE	3.23532	TRUE	1	2	1	86.4375				N	N	N
G8	231	1120.4	UNKNOWN	SYBR	None	1	0.847847	1.17946	11.8714	11.8215	0.04454		-17.5839	0.0857661			0	TRUE	3.23532	TRUE	1	2	1	86.2882				N	N	N
G9	231	1120.4	UNKNOWN	SYBR	None	1	0.847847	1.17946	11.8073	11.8215	0.04454		-17.5839	0.0857661			0	TRUE	3.23532	TRUE	1	2	1	86.4356				N	N	N
G10	231+h	1120.4	UNKNOWN	SYBR	None	0.630012	0.512149	0.775	11.8665	11.9232	0.0502938		-16.9174	0.107625			0.666548	TRUE	3.23532	TRUE	1	2	1	85.9877				N	N	N
G11	231+h	1120.4	UNKNOWN	SYBR	None	0.630012	0.512149	0.775	11.9623	11.9232	0.0502938		-16.9174	0.107625			0.666548	TRUE	3.23532	TRUE	1	2	1	85.5424				N	N	N
G12	231+h	1120.4	UNKNOWN	SYBR	None	0.630012	0.512149	0.775	11.9408	11.9232	0.0502938		-16.9174	0.107625			0.666548	TRUE	3.23532	TRUE	1	2	1	85.5424				N	N	N
Analysis Type	Singleplex
Endogenous Control	204.a
RQ Min/Max Confidence Level	95.0
Reference Sample	231

## Sheet: Sheet1
Sample Name	Target Name	Cт
231	204.a	29.5099
231	204.a	29.2441
231	204.a	29.4622			204.a	231	29.4054	11.494	231+h	28.8406	11.3205	-0.173513	1.1278
231 平均值		29.4054			999.2	231	33.7187	15.8073	231+h	32.9579	15.4378	-0.369522	1.29192
231+h	204.a	28.6341			7673	231	30.5846	12.6732	231+h	30.0858	12.5657	-0.107474	1.07734
231+h	204.a	28.928			9065.1	231	27.2951	9.38365	231+h	26.9626	9.44255	0.058897	0.959998
231+h	204.a	28.9596			1635.1	231	33.0907	15.1793	231+h	32.6774	15.1573	-0.021932	1.01532
231+h 平均值		28.8406			9148.1	231	31.3171	13.4057	231+h	30.6434	13.1233	-0.282421	1.21623
231	999.2	33.5416			apk.5	231	26.8634	8.95196	231+h	27.4784	9.95834	1.00638	0.497795
231	999.2	33.9796			3467.1	231	28.8649	10.9535	231+h	28.766	11.2459	0.292405	0.816539
231	999.2	33.635			27494.1	231	31.702	13.7906	231+h	31.9888	14.4687	0.678134	0.624973
231 平均值		33.7187			1578	231	32.7704	14.859	231+h	32.8678	15.3477	0.488688	0.712673
231+h	999.2	32.9351			115	231	35.0045	17.0931	231+h	34.3456	16.8255	-0.267597	1.2038
231+h	999.2	33.5012			1635	231	31.4289	13.5175	231+h	30.9946	13.4746	-0.0429128	1.03019
231+h	999.2	32.4375			1120.4	231	11.8215	-6.08991	231+h	11.9232	-5.59688	0.493036	0.710528
231+h 平均值		32.9579			b	231	17.9114	0	231+h	17.5201	0
231	7673	30.7758						-17.9114
231	7673	30.4864						-17.9114
231	7673	30.4916						-17.9114
231 平均值		30.5846
231+h	7673	29.9269
231+h	7673	30.3692
231+h	7673	29.9612
231+h 平均值		30.0858
231	b	17.9319
231	b	17.8624
231	b	17.9399
231 平均值		17.9114
231+h	b	17.5144
231+h	b	17.4548
231+h	b	17.591
231+h 平均值		17.5201
231	9065.1	27.2975
231	9065.1	27.2061
231	9065.1	27.3816
231 平均值		27.2951
231+h	9065.1	26.945
231+h	9065.1	26.9707
231+h	9065.1	26.9721
231+h 平均值		26.9626
231	1635.1	32.9563
231	1635.1	33.3483
231	1635.1	32.9674
231 平均值		33.0907
231+h	1635.1	32.3662
231+h	1635.1	32.7406
231+h	1635.1	32.9254
231+h 平均值		32.6774
231	9148.1	31.2451
231	9148.1	30.9391
231	9148.1	31.7671
231 平均值		31.3171
231+h	9148.1	30.5629
231+h	9148.1	30.7685
231+h	9148.1	30.5987
231+h 平均值		30.6434
231	apk.5	26.7884
231	apk.5	26.9372
231	apk.5	26.8645
231 平均值		26.8634
231+h	apk.5	29.2622
231+h	apk.5	26.5893
231+h	apk.5	26.5837
231+h 平均值		27.4784
231	3467.1	28.8741
231	3467.1	28.6834
231	3467.1	29.0373
231 平均值		28.8649
231+h	3467.1	28.7285
231+h	3467.1	28.7749
231+h	3467.1	28.7946
231+h 平均值		28.766
231	27494.1	31.8084
231	27494.1	31.3577
231	27494.1	31.9398
231 平均值		31.702
231+h	27494.1	31.7228
231+h	27494.1	31.8987
231+h	27494.1	32.3447
231+h 平均值		31.9888
231	1578	32.933
231	1578	32.5801
231	1578	32.7982
231 平均值		32.7704
231+h	1578	33.0197
231+h	1578	32.7549
231+h	1578	32.8288
231+h 平均值		32.8678
231	115	35.2585
231	115	34.9535
231	115	34.8015
231 平均值		35.0045
231+h	115	34.5579
231+h	115	34.2999
231+h	115	34.1789
231+h 平均值		34.3456
231	1635	31.4251
231	1635	31.4497
231	1635	31.4118
231 平均值		31.4289
231+h	1635	30.6456
231+h	1635	30.9209
231+h	1635	31.4174
231+h 平均值		30.9946
231	1120.4	11.7858
231	1120.4	11.8714
231	1120.4	11.8073
231 平均值		11.8215
231+h	1120.4	11.8665
231+h	1120.4	11.9623
231+h	1120.4	11.9408
231+h 平均值		11.9232
总计平均值		28.5654
