# Supplementary material for: Variation of Long Non-Coding RNA And mRNA Profiles in Breast Cancer Cells With Influences of Adipocytes
Source: Front Oncol. 2021 May 21;11:631551. doi: 10.3389/fonc.2021.631551 (PMC8176020; doi:10.3389/fonc.2021.631551)
Supplement: Supplementary file 1 [file DataSheet_1.zip › pcr/cxh2020-04-24_data.xls]

## Sheet: Results
Block Type	96well
Chemistry	SYBR_GREEN
Experiment File Name	D:\jhtang\CXH\cxh2020-04-24.eds
Experiment Run End Time	2020-04-24 13:58:21 PM PDT
Instrument Type	steponeplus
Passive Reference	ROX
Well	Sample Name	Target Name	Task	Reporter	Quencher	RQ	RQ Min	RQ Max	Cт	Cт Mean	Cт SD	ΔCт	ΔCт Mean	ΔCт SE	HK Control ΔCт Mean	HK Control ΔCт SE	ΔΔCт	Automatic Ct Threshold	Ct Threshold	Automatic Baseline	Baseline Start	Baseline End	Efficiency	Tm1	Tm2	Tm3	Comments	MTP
B2	231+h	7673	UNKNOWN	SYBR	None				30.5284	30.9933	0.498101							TRUE	3.19657	TRUE	3	21	1	87.1808	83.7463	70.0081		Y
B3	231+h	9148.1	UNKNOWN	SYBR	None	1	0.569232	1.75675	31.2841	31.1744	0.0952389		0.181153	0.292789			0	TRUE	2.54462	TRUE	3	23	1	87.0361	80.9128			Y
B4	231+h	999.2	UNKNOWN	SYBR	None	1	0.473493	2.11196	32.9025	32.4074	0.45237		1.41413	0.388477			0	TRUE	3.38772	TRUE	3	24	1	88.2309	81.2114			Y
B5	231+h	115	UNKNOWN	SYBR	None	1	0.547774	1.82557	36.6083	36.8473	0.212936		5.85399	0.312755			0	TRUE	0.15675	TRUE	3	31	1	84.7936				N
B6	231+h	b	UNKNOWN	SYBR	None	1	0.568593	1.75873	18.9117	18.8852	0.100485		-12.1081	0.293373			0	TRUE	3.44123	TRUE	3	10	1	87.7803				N
B7	549+h	7673	UNKNOWN	SYBR	None				29.8626	29.6667	0.188715							TRUE	3.19657	TRUE	3	21	1	84.3425				N
B8	549+h	9148.1	UNKNOWN	SYBR	None	0.99751	0.794438	1.25249	29.828	29.8514	0.0797287		0.18475	0.118279			0.00359726	TRUE	2.54462	TRUE	3	21	1	86.7322	80.6086			Y
B9	549+h	999.2	UNKNOWN	SYBR	None	0.717293	0.513198	1.00255	31.7829	31.5602	0.234934		1.8935	0.17398			0.479366	TRUE	3.38772	TRUE	3	22	1	87.927	81.8048			Y
B10	549+h	115	UNKNOWN	SYBR	None	4.33534	3.38056	5.55978	33.5393	33.4045	0.120462		3.73785	0.12926			-2.11615	TRUE	0.15675	TRUE	3	28	1	84.9405				N
B11	549+h	b	UNKNOWN	SYBR	None	2.07479	1.67592	2.56859	16.5258	16.5056	0.0361715		-13.1611	0.110938			-1.05296	TRUE	3.44123	TRUE	3	7	1	87.6295				N
C2	231+h	7673	UNKNOWN	SYBR	None				30.9324	30.9933	0.498101							TRUE	3.19657	TRUE	3	22	1	87.1808	84.1943			Y
C3	231+h	9148.1	UNKNOWN	SYBR	None	1	0.569232	1.75675	31.126	31.1744	0.0952389		0.181153	0.292789			0	TRUE	2.54462	TRUE	3	22	1	87.0361	80.7634			Y
C4	231+h	999.2	UNKNOWN	SYBR	None	1	0.473493	2.11196	32.0156	32.4074	0.45237		1.41413	0.388477			0	TRUE	3.38772	TRUE	3	23	1	88.0815	81.2114			Y
C5	231+h	115	UNKNOWN	SYBR	None	1	0.547774	1.82557	36.9165	36.8473	0.212936		5.85399	0.312755			0	TRUE	0.15675	TRUE	3	32	1	84.9429				N
C6	231+h	b	UNKNOWN	SYBR	None	1	0.568593	1.75873	18.9697	18.8852	0.100485		-12.1081	0.293373			0	TRUE	3.44123	TRUE	3	10	1	87.7803				N
C7	549+h	7673	UNKNOWN	SYBR	None				29.6514	29.6667	0.188715							TRUE	3.19657	TRUE	3	20	1	83.8945	87.3297			Y
C8	549+h	9148.1	UNKNOWN	SYBR	None	0.99751	0.794438	1.25249	29.9403	29.8514	0.0797287		0.18475	0.118279			0.00359726	TRUE	2.54462	TRUE	3	21	1	86.7322				N
C9	549+h	999.2	UNKNOWN	SYBR	None	0.717293	0.513198	1.00255	31.583	31.5602	0.234934		1.8935	0.17398			0.479366	TRUE	3.38772	TRUE	3	22	1	87.7776	81.3568			Y
C10	549+h	115	UNKNOWN	SYBR	None	4.33534	3.38056	5.55978	33.3074	33.4045	0.120462		3.73785	0.12926			-2.11615	TRUE	0.15675	TRUE	3	28	1	84.9405				N
C11	549+h	b	UNKNOWN	SYBR	None	2.07479	1.67592	2.56859	16.4639	16.5056	0.0361715		-13.1611	0.110938			-1.05296	TRUE	3.44123	TRUE	3	6	1	87.6295				N
D2	231+h	7673	UNKNOWN	SYBR	None				31.519	30.9933	0.498101							TRUE	3.19657	TRUE	3	23	1	87.4795	83.2983			Y
D3	231+h	9148.1	UNKNOWN	SYBR	None	1	0.569232	1.75675	31.1131	31.1744	0.0952389		0.181153	0.292789			0	TRUE	2.54462	TRUE	3	23	1	86.8867	80.9128			Y
D4	231+h	999.2	UNKNOWN	SYBR	None	1	0.473493	2.11196	32.3042	32.4074	0.45237		1.41413	0.388477			0	TRUE	3.38772	TRUE	3	23	1	88.0815	80.9128			Y
D5	231+h	115	UNKNOWN	SYBR	None	1	0.547774	1.82557	37.017	36.8473	0.212936		5.85399	0.312755			0	TRUE	0.15675	TRUE	3	32	1	84.9429	67.4705			Y
D6	231+h	b	UNKNOWN	SYBR	None	1	0.568593	1.75873	18.7741	18.8852	0.100485		-12.1081	0.293373			0	TRUE	3.44123	TRUE	3	9	1	87.7803				N
D7	549+h	7673	UNKNOWN	SYBR	None				29.4861	29.6667	0.188715							TRUE	3.19657	TRUE	3	20	1	83.7451				N
D8	549+h	9148.1	UNKNOWN	SYBR	None	0.99751	0.794438	1.25249	29.7861	29.8514	0.0797287		0.18475	0.118279			0.00359726	TRUE	2.54462	TRUE	3	21	1	86.7322	80.3099			Y
D9	549+h	999.2	UNKNOWN	SYBR	None	0.717293	0.513198	1.00255	31.3147	31.5602	0.234934		1.8935	0.17398			0.479366	TRUE	3.38772	TRUE	3	22	1	87.927	81.2075			Y
D10	549+h	115	UNKNOWN	SYBR	None	4.33534	3.38056	5.55978	33.3669	33.4045	0.120462		3.73785	0.12926			-2.11615	TRUE	0.15675	TRUE	3	28	1	84.9405				N
D11	549+h	b	UNKNOWN	SYBR	None	2.07479	1.67592	2.56859	16.5272	16.5056	0.0361715		-13.1611	0.110938			-1.05296	TRUE	3.44123	TRUE	3	7	1	87.6295				N
E2	231	7673	UNKNOWN	SYBR	None				30.973	30.8337	0.12058							TRUE	3.19657	TRUE	3	22	1	83.7463	87.0315			Y
E3	231	9148.1	UNKNOWN	SYBR	None	1.36229	0.940869	1.97247	30.3774	30.5689	0.310519		-0.264881	0.19232			-0.446033	TRUE	2.54462	TRUE	3	22	1	87.0361	80.9128			Y
E4	231	999.2	UNKNOWN	SYBR	None	1.64631	1.34858	2.00979	31.3829	31.5286	0.133026		0.694891	0.103659			-0.71924	TRUE	3.38772	TRUE	3	22	1	88.0815	81.0621			Y
E5	231	115	UNKNOWN	SYBR	None	1.56155	1.08187	2.25391	36.3858	36.0448	0.307495		5.21102	0.190694			-0.642977	TRUE	0.15675	TRUE	3	31	1	84.9429	66.5744			Y
E6	231	b	UNKNOWN	SYBR	None	1.74671	1.50873	2.02224	17.9293	17.921	0.0532738		-12.9127	0.0761089			-0.804643	TRUE	3.44123	TRUE	3	9	1	87.7803				N
E7	549	7673	UNKNOWN	SYBR	None				29.2243	29.2796	0.0579627							TRUE	3.19657	TRUE	3	20	1	81.0567	85.0893			Y
E8	549	9148.1	UNKNOWN	SYBR	None	1.08978	0.984752	1.20601	29.2704	29.3367	0.0704195		0.0571187	0.0526579			-0.124034	TRUE	2.54462	TRUE	3	20	1	86.5829				N
E9	549	999.2	UNKNOWN	SYBR	None	0.173798	0.115956	0.260494	33.6237	33.2182	0.359577		3.93864	0.210282			2.52451	TRUE	3.38772	TRUE	3	24	1	81.6554	87.7776			Y
E10	549	115	UNKNOWN	SYBR	None	12.0839	10.3396	14.1225	31.4295	31.5385	0.12777		2.25898	0.0810039			-3.59502	TRUE	0.15675	TRUE	3	25	1	84.7912				N
E11	549	b	UNKNOWN	SYBR	None	3.48313	2.68449	4.51936	15.6305	15.3711	0.227117		-13.9085	0.135329			-1.80038	TRUE	3.44123	TRUE	3	5	1	87.6295				N
F2	231	7673	UNKNOWN	SYBR	None				30.7639	30.8337	0.12058							TRUE	3.19657	TRUE	3	22	1	84.3436	87.3301			Y
F3	231	9148.1	UNKNOWN	SYBR	None	1.36229	0.940869	1.97247	30.9271	30.5689	0.310519		-0.264881	0.19232			-0.446033	TRUE	2.54462	TRUE	3	23	1	87.0361	80.9128			Y
F4	231	999.2	UNKNOWN	SYBR	None	1.64631	1.34858	2.00979	31.6436	31.5286	0.133026		0.694891	0.103659			-0.71924	TRUE	3.38772	TRUE	3	22	1	88.2309	81.5101			Y
F5	231	115	UNKNOWN	SYBR	None	1.56155	1.08187	2.25391	35.7886	36.0448	0.307495		5.21102	0.190694			-0.642977	TRUE	0.15675	TRUE	3	30	1	84.9429				N
F6	231	b	UNKNOWN	SYBR	None	1.74671	1.50873	2.02224	17.8641	17.921	0.0532738		-12.9127	0.0761089			-0.804643	TRUE	3.44123	TRUE	3	8	1	87.7803				N
F7	549	7673	UNKNOWN	SYBR	None				29.2745	29.2796	0.0579627							TRUE	3.19657	TRUE	3	20	1	81.3554				N
F8	549	9148.1	UNKNOWN	SYBR	None	1.08978	0.984752	1.20601	29.4106	29.3367	0.0704195		0.0571187	0.0526579			-0.124034	TRUE	2.54462	TRUE	3	20	1	86.7322				N
F9	549	999.2	UNKNOWN	SYBR	None	0.173798	0.115956	0.260494	33.0926	33.2182	0.359577		3.93864	0.210282			2.52451	TRUE	3.38772	TRUE	3	24	1	81.9541	87.7776			Y
F10	549	115	UNKNOWN	SYBR	None	12.0839	10.3396	14.1225	31.507	31.5385	0.12777		2.25898	0.0810039			-3.59502	TRUE	0.15675	TRUE	3	25	1	84.9405				N
F11	549	b	UNKNOWN	SYBR	None	3.48313	2.68449	4.51936	15.2748	15.3711	0.227117		-13.9085	0.135329			-1.80038	TRUE	3.44123	TRUE	3	5	1	87.7788				N
G2	231	7673	UNKNOWN	SYBR	None				30.7644	30.8337	0.12058							TRUE	3.19657	TRUE	3	22	1	87.3301				N
G3	231	9148.1	UNKNOWN	SYBR	None	1.36229	0.940869	1.97247	30.402	30.5689	0.310519		-0.264881	0.19232			-0.446033	TRUE	2.54462	TRUE	3	21	1	87.1854	80.9128			Y
G4	231	999.2	UNKNOWN	SYBR	None	1.64631	1.34858	2.00979	31.5594	31.5286	0.133026		0.694891	0.103659			-0.71924	TRUE	3.38772	TRUE	3	22	1	88.2309	81.2114			Y
G5	231	115	UNKNOWN	SYBR	None	1.56155	1.08187	2.25391	35.96	36.0448	0.307495		5.21102	0.190694			-0.642977	TRUE	0.15675	TRUE	3	31	1	85.0923	65.2304			Y
G6	231	b	UNKNOWN	SYBR	None	1.74671	1.50873	2.02224	17.9696	17.921	0.0532738		-12.9127	0.0761089			-0.804643	TRUE	3.44123	TRUE	3	9	1	87.9297				N
G7	549	7673	UNKNOWN	SYBR	None				29.3399	29.2796	0.0579627							TRUE	3.19657	TRUE	3	20	1	81.0567	87.3297			Y
G8	549	9148.1	UNKNOWN	SYBR	None	1.08978	0.984752	1.20601	29.3289	29.3367	0.0704195		0.0571187	0.0526579			-0.124034	TRUE	2.54462	TRUE	3	21	1	86.8816				N
G9	549	999.2	UNKNOWN	SYBR	None	0.173798	0.115956	0.260494	32.9383	33.2182	0.359577		3.93864	0.210282			2.52451	TRUE	3.38772	TRUE	3	23	1	81.9541	87.927			Y
G10	549	115	UNKNOWN	SYBR	None	12.0839	10.3396	14.1225	31.6791	31.5385	0.12777		2.25898	0.0810039			-3.59502	TRUE	0.15675	TRUE	3	25	1	84.9405				N
G11	549	b	UNKNOWN	SYBR	None	3.48313	2.68449	4.51936	15.208	15.3711	0.227117		-13.9085	0.135329			-1.80038	TRUE	3.44123	TRUE	3	4	1	87.7788				N
Analysis Type	Singleplex
Endogenous Control	7673
RQ Min/Max Confidence Level	95.0
Reference Sample	231+h

## Sheet: Sheet1
Sample Name	Target Name	Cт
231	115	36.3858
231	115	35.7886
231	115	35.96
231 平均值		36.0448
231+h	115	36.6083
231+h	115	36.9165
231+h	115	37.017
231+h 平均值		36.8473
549	115	31.4295
549	115	31.507
549	115	31.6791
549 平均值		31.5385
549+h	115	33.5393
549+h	115	33.3074
549+h	115	33.3669
549+h 平均值		33.4045
231	7673	30.973
231	7673	30.7639
231	7673	30.7644
231 平均值		30.8337
231+h	7673	30.5284
231+h	7673	30.9324
231+h	7673	31.519
231+h 平均值		30.9933
549	7673	29.2243
549	7673	29.2745
549	7673	29.3399
549 平均值		29.2795
549+h	7673	29.8626
549+h	7673	29.6514
549+h	7673	29.4861
549+h 平均值		29.6667
231	9148.1	30.3774
231	9148.1	30.9271
231	9148.1	30.402
231 平均值		30.5689
231+h	9148.1	31.2841
231+h	9148.1	31.126
231+h	9148.1	31.1131
231+h 平均值		31.1744
549	9148.1	29.2704
549	9148.1	29.4106
549	9148.1	29.3289
549 平均值		29.3367
549+h	9148.1	29.828
549+h	9148.1	29.9403
549+h	9148.1	29.7861
549+h 平均值		29.8514
231	999.2	31.3829
231	999.2	31.6436
231	999.2	31.5594
231 平均值		31.5286
231+h	999.2	32.9025
231+h	999.2	32.0156
231+h	999.2	32.3042
231+h 平均值		32.4074
549	999.2	33.6237
549	999.2	33.0926
549	999.2	32.9383
549 平均值		33.2182
549+h	999.2	31.7829
549+h	999.2	31.583
549+h	999.2	31.3147
549+h 平均值		31.5602
231	b	17.9293
231	b	17.8641
231	b	17.9696
231 平均值		17.921
231+h	b	18.9117
231+h	b	18.9697
231+h	b	18.7741
231+h 平均值		18.8852
549	b	15.6305
549	b	15.2748
549	b	15.208
549 平均值		15.3711
549+h	b	16.5258
549+h	b	16.4639
549+h	b	16.5272
549+h 平均值		16.5056
总计平均值		28.8469

## Sheet: Sheet2
					ct					ct
			115	231	36.0448	18.1238			231+h	36.8473	17.9621	-0.161666	1.11858
			7673	231	30.8337	12.9127			231+h	30.9933	12.1081	-0.804643	1.74671
			9148.1	231	30.5689	12.6479			231+h	31.1744	12.2893	-0.35861	1.28219
			999.2	231	31.5286	13.6076			231+h	32.4074	13.5222	-0.0854028	1.06098
			b	231	17.921	0			231+h	18.8852	0		1
			115	549	31.5385	16.1675			549+h	33.4045	16.8989	0.73145	0.602298
			7673	549	29.2795	13.9085			549+h	29.6667	13.1611	-0.747421	1.67879
			9148.1	549	29.3367	13.9656			549+h	29.8514	13.3458	-0.619789	1.53665
			999.2	549	33.2182	17.8471			549+h	31.5602	15.0546	-2.79257	6.92862
			b	549	15.3711	0			549+h	16.5056	0		1
