# Supplementary material for: Variation of Long Non-Coding RNA And mRNA Profiles in Breast Cancer Cells With Influences of Adipocytes
Source: Front Oncol. 2021 May 21;11:631551. doi: 10.3389/fonc.2021.631551 (PMC8176020; doi:10.3389/fonc.2021.631551)
Supplement: Supplementary file 1 [file DataSheet_1.zip › pcr/cxh2019-12-16 2_data.xls]

## Sheet: Results
Block Type	96well
Chemistry	SYBR_GREEN
Experiment File Name	D:\jhtang\CXH\cxh2019-12-16 2.eds
Experiment Run End Time	2019-12-16 17:40:04 PM PST
Instrument Type	steponeplus
Passive Reference	ROX
Well	Sample Name	Target Name	Task	Reporter	Quencher	RQ	RQ Min	RQ Max	Cт	Cт Mean	Cт SD	ΔCт	ΔCт Mean	ΔCт SE	HK Control ΔCт Mean	HK Control ΔCт SE	ΔΔCт	Automatic Ct Threshold	Ct Threshold	Automatic Baseline	Baseline Start	Baseline End	Efficiency	Tm1	Tm2	Tm3	Comments	HIGHSD	EXPFAIL	MTP
B1	231+h	1578	UNKNOWN	SYBR	None				29.4628	32.8989	3.86464							TRUE	0.0461706	TRUE	3	26	1	85.0938	77.776			Y	N	Y
B4	231+h	9065.7	UNKNOWN	SYBR	None	1	0.0136046	73.5047	31.6469	31.7599	0.152361		-1.13906	2.23299			0	TRUE	4.45565	TRUE	3	21	1	88.2297				N	N	N
B5	231+h	115	UNKNOWN	SYBR	None	1	0.0131633	75.9688	32.5578	33.13	0.503634		0.231061	2.25012			0	TRUE	4.08526	TRUE	3	23	1	84.7945				Y	N	N
B6	231+h	0999.2	UNKNOWN	SYBR	None	1	0.0128845	77.6125	34.6163	34.7171	0.635758		1.81813	2.26124			0	TRUE	2.40686	TRUE	3	26	1	87.7815	82.5543			Y	N	Y
B7	231+h	1120.4	UNKNOWN	SYBR	None	1	0.013645	73.2871	11.8953	11.8698	0.0507654		-21.0292	2.23145			0	TRUE	4.80565	TRUE	1	2	1	85.388				N	N	N
B8	231+h	9148.1	UNKNOWN	SYBR	None	1	0.010665	93.7649	34.4631	34.634	1.32891		1.73504	2.35948			0	TRUE	0.958154	TRUE	3	27	1	80.7584	88.2254	84.6413		Y	N	Y
B9	231+h	1635.2	UNKNOWN	SYBR	None	1	0.0135787	73.6445	34.6824	34.5323	0.190911		1.63337	2.23397			0	TRUE	4.00243	TRUE	3	25	1	85.6894				N	N	N
B12	231+h	b	UNKNOWN	SYBR	None	1	0.0136493	73.2636	15.9386	15.9466	0.018676		-16.9523	2.23128			0	TRUE	3.33329	TRUE	3	6	1	85.9871				N	N	N
C1	231+h	1578	UNKNOWN	SYBR	None				32.1512	32.8989	3.86464							TRUE	0.0461706	TRUE	3	29	1	78.224				Y	N	N
C4	231+h	9065.7	UNKNOWN	SYBR	None	1	0.0136046	73.5047	31.9332	31.7599	0.152361		-1.13906	2.23299			0	TRUE	4.45565	TRUE	3	21	1	88.2297	79.8661			N	N	Y
C5	231+h	115	UNKNOWN	SYBR	None	1	0.0131633	75.9688	33.3259	33.13	0.503634		0.231061	2.25012			0	TRUE	4.08526	TRUE	3	23	1	84.7945				Y	N	N
C6	231+h	0999.2	UNKNOWN	SYBR	None	1	0.0128845	77.6125	35.3972	34.7171	0.635758		1.81813	2.26124			0	TRUE	2.40686	TRUE	3	26	1	87.6321	82.853			Y	N	Y
C7	231+h	1120.4	UNKNOWN	SYBR	None	1	0.013645	73.2871	11.9027	11.8698	0.0507654		-21.0292	2.23145			0	TRUE	4.80565	TRUE	1	2	1	85.2386				N	N	N
C8	231+h	9148.1	UNKNOWN	SYBR	None	1	0.010665	93.7649	33.3988	34.634	1.32891		1.73504	2.35948			0	TRUE	0.958154	TRUE	3	26	1	82.9985				Y	N	N
C9	231+h	1635.2	UNKNOWN	SYBR	None	1	0.0135787	73.6445	34.3174	34.5323	0.190911		1.63337	2.23397			0	TRUE	4.00243	TRUE	3	24	1	85.9881				N	N	N
C12	231+h	b	UNKNOWN	SYBR	None	1	0.0136493	73.2636	15.9679	15.9466	0.018676		-16.9523	2.23128			0	TRUE	3.33329	TRUE	3	6	1	85.9871				N	N	N
D1	231+h	1578	UNKNOWN	SYBR	None				37.0828	32.8989	3.86464							TRUE	0.0461706	TRUE	3	34	1	78.8214	61.4974			Y	N	Y
D4	231+h	9065.7	UNKNOWN	SYBR	None	1	0.0136046	73.5047	31.6995	31.7599	0.152361		-1.13906	2.23299			0	TRUE	4.45565	TRUE	3	21	1	88.2297				N	N	N
D5	231+h	115	UNKNOWN	SYBR	None	1	0.0131633	75.9688	33.5062	33.13	0.503634		0.231061	2.25012			0	TRUE	4.08526	TRUE	3	24	1	84.6451				Y	N	N
D6	231+h	0999.2	UNKNOWN	SYBR	None	1	0.0128845	77.6125	34.1377	34.7171	0.635758		1.81813	2.26124			0	TRUE	2.40686	TRUE	3	25	1	88.0802	82.853	78.8205		Y	N	Y
D7	231+h	1120.4	UNKNOWN	SYBR	None	1	0.013645	73.2871	11.8113	11.8698	0.0507654		-21.0292	2.23145			0	TRUE	4.80565	TRUE	1	2	1	85.388				N	N	N
D8	231+h	9148.1	UNKNOWN	SYBR	None	1	0.010665	93.7649	36.0401	34.634	1.32891		1.73504	2.35948			0	TRUE	0.958154	TRUE	3	29	1	78.5183	85.388			Y	N	Y
D9	231+h	1635.2	UNKNOWN	SYBR	None	1	0.0135787	73.6445	34.5971	34.5323	0.190911		1.63337	2.23397			0	TRUE	4.00243	TRUE	3	25	1	85.3907				N	N	N
D12	231+h	b	UNKNOWN	SYBR	None	1	0.0136493	73.2636	15.9332	15.9466	0.018676		-16.9523	2.23128			0	TRUE	3.33329	TRUE	3	6	1	85.9871				N	N	N
E1	231	1578	UNKNOWN	SYBR	None				35.386	35.5683	0.257771							TRUE	0.0461706	TRUE	3	32	1	72.8476	63.8869			N	N	Y
E4	231	9065.7	UNKNOWN	SYBR	None	6.87945	4.584	10.3243	31.6902	31.6469	0.0440315		-3.92136	0.184036			-2.78229	TRUE	4.45565	TRUE	3	20	1	88.379				N	N	N
E5	231	115	UNKNOWN	SYBR	None	3.8535	2.53893	5.84869	33.9272	33.8532	0.0875139		-1.71511	0.189145			-1.94617	TRUE	4.08526	TRUE	3	24	1	84.7945				N	N	N
E6	231	0999.2	UNKNOWN	SYBR	None	4.172	1.56769	11.1027	35.4903	35.3257	0.7007		-0.242613	0.443715			-2.06074	TRUE	2.40686	TRUE	3	26	1	87.7815	83.1517	77.1777		Y	N	Y
E7	231	1120.4	UNKNOWN	SYBR	None	12.0429	8.04741	18.0222	10.9269	10.949	0.0228446		-24.6193	0.182749			-3.59011	TRUE	4.80565	TRUE	1	2	1	85.388				N	N	N
E8	231	9148.1	UNKNOWN	SYBR	None	2.991	0.310512	28.8108	36.3997	35.7227	1.75032		0.154414	1.02685			-1.58063	TRUE	0.958154	TRUE	3	29	1	83.1479	79.8624	87.4787		Y	N	Y
E9	231	1635.2	UNKNOWN	SYBR	None	8.57175	5.50369	13.3501	33.935	34.1021	0.146122		-1.46622	0.200849			-3.09959	TRUE	4.00243	TRUE	3	24	1	85.3907				N	N	N
E12	231	b	UNKNOWN	SYBR	None				15.8885	15.8425	0.0481387							TRUE	3.33329	TRUE	3	5	1	85.9871				N	N	N
F1	231	1578	UNKNOWN	SYBR	None				Undetermined	35.5683	0.257771							TRUE	0.0461706	TRUE	3	39	1	61.3481				N	Y	N
F4	231	9065.7	UNKNOWN	SYBR	None	6.87945	4.584	10.3243	31.6484	31.6469	0.0440315		-3.92136	0.184036			-2.78229	TRUE	4.45565	TRUE	3	21	1	88.379	67.7687			N	N	Y
F5	231	115	UNKNOWN	SYBR	None	3.8535	2.53893	5.84869	33.7566	33.8532	0.0875139		-1.71511	0.189145			-1.94617	TRUE	4.08526	TRUE	3	24	1	85.0932				N	N	N
F6	231	0999.2	UNKNOWN	SYBR	None	4.172	1.56769	11.1027	35.9294	35.3257	0.7007		-0.242613	0.443715			-2.06074	TRUE	2.40686	TRUE	3	27	1	83.301	86.8854			Y	N	Y
F7	231	1120.4	UNKNOWN	SYBR	None	12.0429	8.04741	18.0222	10.9477	10.949	0.0228446		-24.6193	0.182749			-3.59011	TRUE	4.80565	TRUE	1	2	1	85.388				N	N	N
F8	231	9148.1	UNKNOWN	SYBR	None	2.991	0.310512	28.8108	33.735	35.7227	1.75032		0.154414	1.02685			-1.58063	TRUE	0.958154	TRUE	3	26	1	88.0761	79.713			Y	N	Y
F9	231	1635.2	UNKNOWN	SYBR	None	8.57175	5.50369	13.3501	34.2058	34.1021	0.146122		-1.46622	0.200849			-3.09959	TRUE	4.00243	TRUE	3	24	1	85.8388				N	N	N
F12	231	b	UNKNOWN	SYBR	None				15.7925	15.8425	0.0481387							TRUE	3.33329	TRUE	3	5	1	85.9871				N	N	N
G1	231	1578	UNKNOWN	SYBR	None				35.7506	35.5683	0.257771							TRUE	0.0461706	TRUE	3	32	1	72.8476	63.5883			N	N	Y
G4	231	9065.7	UNKNOWN	SYBR	None	6.87945	4.584	10.3243	31.6022	31.6469	0.0440315		-3.92136	0.184036			-2.78229	TRUE	4.45565	TRUE	3	21	1	88.6777				N	N	N
G5	231	115	UNKNOWN	SYBR	None	3.8535	2.53893	5.84869	33.8758	33.8532	0.0875139		-1.71511	0.189145			-1.94617	TRUE	4.08526	TRUE	3	24	1	85.0932				N	N	N
G6	231	0999.2	UNKNOWN	SYBR	None	4.172	1.56769	11.1027	34.5573	35.3257	0.7007		-0.242613	0.443715			-2.06074	TRUE	2.40686	TRUE	3	25	1	87.7815	83.1517			Y	N	Y
G7	231	1120.4	UNKNOWN	SYBR	None	12.0429	8.04741	18.0222	10.9725	10.949	0.0228446		-24.6193	0.182749			-3.59011	TRUE	4.80565	TRUE	1	2	1	85.6866				N	N	N
G8	231	9148.1	UNKNOWN	SYBR	None	2.991	0.310512	28.8108	37.0334	35.7227	1.75032		0.154414	1.02685			-1.58063	TRUE	0.958154	TRUE	3	29	1	83.1479	87.4787	80.0117		Y	N	Y
G9	231	1635.2	UNKNOWN	SYBR	None	8.57175	5.50369	13.3501	34.1655	34.1021	0.146122		-1.46622	0.200849			-3.09959	TRUE	4.00243	TRUE	3	24	1	85.5401				N	N	N
G12	231	b	UNKNOWN	SYBR	None				15.8464	15.8425	0.0481387							TRUE	3.33329	TRUE	3	4	1	85.9871				N	N	N
Analysis Type	Singleplex
Endogenous Control	1578
RQ Min/Max Confidence Level	95.0
Reference Sample	231+h
