# Supplementary material for: Variation of Long Non-Coding RNA And mRNA Profiles in Breast Cancer Cells With Influences of Adipocytes
Source: Front Oncol. 2021 May 21;11:631551. doi: 10.3389/fonc.2021.631551 (PMC8176020; doi:10.3389/fonc.2021.631551)
Supplement: Supplementary file 1 [file DataSheet_1.zip › pcr/cxh2019-12-17_data.xls]

## Sheet: Results
Block Type	96well
Chemistry	SYBR_GREEN
Experiment File Name	D:\jhtang\CXH\cxh2019-12-17.eds
Experiment Run End Time	2019-12-17 11:23:11 AM PST
Instrument Type	steponeplus
Passive Reference	ROX
Well	Sample Name	Target Name	Task	Reporter	Quencher	RQ	RQ Min	RQ Max	Cт	Cт Mean	Cт SD	ΔCт	ΔCт Mean	ΔCт SE	HK Control ΔCт Mean	HK Control ΔCт SE	ΔΔCт	Automatic Ct Threshold	Ct Threshold	Automatic Baseline	Baseline Start	Baseline End	Efficiency	Tm1	Tm2	Tm3	Comments	HIGHSD	MTP
B1	231	b	UNKNOWN	SYBR	None				16.6589	16.8462	0.16228							TRUE	3.82051	TRUE	3	7	1	86.1349				N	N
B4	231	115	UNKNOWN	SYBR	None	1	0.729822	1.3702	34.943	34.7992	0.232413		17.953	0.163657			0	TRUE	3.90028	TRUE	3	25	1	85.3913				N	N
B5	231	1578	UNKNOWN	SYBR	None	1	0.0489103	20.4456	32.165	33.9692	2.71116		17.123	1.56809			0	TRUE	0.0762012	TRUE	3	28	1	77.9221				Y	N
B6	231	9148.1	UNKNOWN	SYBR	None	1	0.706089	1.41625	36.9639	36.7304	0.267897		19.8842	0.180835			0	TRUE	2.27952	TRUE	3	28	1	86.2858	83.8962			N	Y
B7	231	9065.7	UNKNOWN	SYBR	None	1	0.831429	1.20275	33.7049	33.6811	0.0356515		16.8349	0.0959267			0	TRUE	4.49357	TRUE	3	23	1	88.5261				N	N
B8	231	0999.2	UNKNOWN	SYBR	None	1	0.570535	1.75274	36.8397	36.4374	0.478286		19.5912	0.2916			0	TRUE	3.05701	TRUE	3	28	1	87.9288				N	N
B9	231	1635	UNKNOWN	SYBR	None	1	0.695916	1.43696	34.9352	34.6997	0.283058		17.8535	0.188376			0	TRUE	3.98157	TRUE	3	25	1	87.0313				N	N
B12	231	1120.4	UNKNOWN	SYBR	None	1	0.834679	1.19807	10.9416	10.9509	0.010799		-5.89525	0.0938996			0	TRUE	3.91057	TRUE	1	2	1	85.9863				N	N
C1	231	b	UNKNOWN	SYBR	None				16.9355	16.8462	0.16228							TRUE	3.82051	TRUE	3	7	1	86.2842				N	N
C4	231	115	UNKNOWN	SYBR	None	1	0.729822	1.3702	34.5311	34.7992	0.232413		17.953	0.163657			0	TRUE	3.90028	TRUE	3	25	1	84.7939	90.9171			N	Y
C5	231	1578	UNKNOWN	SYBR	None	1	0.0489103	20.4456	32.6557	33.9692	2.71116		17.123	1.56809			0	TRUE	0.0762012	TRUE	3	29	1	78.0715				Y	N
C6	231	9148.1	UNKNOWN	SYBR	None	1	0.706089	1.41625	36.7892	36.7304	0.267897		19.8842	0.180835			0	TRUE	2.27952	TRUE	3	28	1	80.9092	84.7923			N	Y
C7	231	9065.7	UNKNOWN	SYBR	None	1	0.831429	1.20275	33.6401	33.6811	0.0356515		16.8349	0.0959267			0	TRUE	4.49357	TRUE	3	23	1	87.7795	83.8971	79.2682		N	Y
C8	231	0999.2	UNKNOWN	SYBR	None	1	0.570535	1.75274	35.9086	36.4374	0.478286		19.5912	0.2916			0	TRUE	3.05701	TRUE	3	27	1	87.7795	83.0012			N	Y
C9	231	1635	UNKNOWN	SYBR	None	1	0.695916	1.43696	34.3856	34.6997	0.283058		17.8535	0.188376			0	TRUE	3.98157	TRUE	3	25	1	85.0901	88.6738			N	Y
C12	231	1120.4	UNKNOWN	SYBR	None	1	0.834679	1.19807	10.9628	10.9509	0.010799		-5.89525	0.0938996			0	TRUE	3.91057	TRUE	1	2	1	85.5383				N	N
D1	231	b	UNKNOWN	SYBR	None				16.9442	16.8462	0.16228							TRUE	3.82051	TRUE	3	7	1	86.2842				N	N
D4	231	115	UNKNOWN	SYBR	None	1	0.729822	1.3702	34.9236	34.7992	0.232413		17.953	0.163657			0	TRUE	3.90028	TRUE	3	26	1	84.9433				N	N
D5	231	1578	UNKNOWN	SYBR	None	1	0.0489103	20.4456	37.0869	33.9692	2.71116		17.123	1.56809			0	TRUE	0.0762012	TRUE	3	33	1	72.6948	62.5389			Y	Y
D6	231	9148.1	UNKNOWN	SYBR	None	1	0.706089	1.41625	36.4379	36.7304	0.267897		19.8842	0.180835			0	TRUE	2.27952	TRUE	3	28	1	80.0131	88.0781			N	Y
D7	231	9065.7	UNKNOWN	SYBR	None	1	0.831429	1.20275	33.6982	33.6811	0.0356515		16.8349	0.0959267			0	TRUE	4.49357	TRUE	3	23	1	87.9288	83.8971	79.4175		N	Y
D8	231	0999.2	UNKNOWN	SYBR	None	1	0.570535	1.75274	36.564	36.4374	0.478286		19.5912	0.2916			0	TRUE	3.05701	TRUE	3	27	1	86.2863				N	N
D9	231	1635	UNKNOWN	SYBR	None	1	0.695916	1.43696	34.7782	34.6997	0.283058		17.8535	0.188376			0	TRUE	3.98157	TRUE	3	25	1	88.3752	85.3887			N	Y
D12	231	1120.4	UNKNOWN	SYBR	None	1	0.834679	1.19807	10.9485	10.9509	0.010799		-5.89525	0.0938996			0	TRUE	3.91057	TRUE	1	2	1	86.1357				N	N
E1	231+h	b	UNKNOWN	SYBR	None				16.5391	16.6112	0.0696995							TRUE	3.82051	TRUE	3	7	1	86.2842				N	N
E4	231+h	115	UNKNOWN	SYBR	None	2.56649	2.27617	2.89384	33.1267	33.2044	0.0825519		16.5933	0.0623774			-1.3598	TRUE	3.90028	TRUE	3	24	1	84.9433				N	N
E5	231+h	1578	UNKNOWN	SYBR	None	1.60657	0.913189	2.82642	32.782	33.0502	0.503625		16.439	0.293539			-0.683982	TRUE	0.0762012	TRUE	3	29	1	78.5195				Y	N
E6	231+h	9148.1	UNKNOWN	SYBR	None	1.71781	0.704572	4.18817	35.982	35.7147	0.799065		19.1036	0.463092			-0.780569	TRUE	2.27952	TRUE	3	27	1	83.2988	86.8832	79.4156		Y	Y
E7	231+h	9065.7	UNKNOWN	SYBR	None	1.48523	1.34947	1.63466	32.8471	32.8754	0.0508482		16.2642	0.0498115			-0.570691	TRUE	4.49357	TRUE	3	22	1	88.0781	79.4175			N	Y
E8	231+h	0999.2	UNKNOWN	SYBR	None	1.3283	1.11263	1.58577	35.8253	35.7928	0.143417		19.1816	0.0920625			-0.409578	TRUE	3.05701	TRUE	3	27	1	87.6302	83.0012			N	Y
E9	231+h	1635	UNKNOWN	SYBR	None	0.969891	0.668918	1.40628	34.8119	34.5087	0.327027		17.8976	0.19305			0.0441062	TRUE	3.98157	TRUE	3	25	1	85.986				N	N
E12	231+h	1120.4	UNKNOWN	SYBR	None	0.491834	0.451785	0.535433	11.7687	11.7397	0.03139		-4.87149	0.0441337			1.02376	TRUE	3.91057	TRUE	1	2	1	85.389				N	N
F1	231+h	b	UNKNOWN	SYBR	None				16.6782	16.6112	0.0696995							TRUE	3.82051	TRUE	3	7	1	86.2842				N	N
F4	231+h	115	UNKNOWN	SYBR	None	2.56649	2.27617	2.89384	33.2911	33.2044	0.0825519		16.5933	0.0623774			-1.3598	TRUE	3.90028	TRUE	3	24	1	85.242				N	N
F5	231+h	1578	UNKNOWN	SYBR	None	1.60657	0.913189	2.82642	32.7374	33.0502	0.503625		16.439	0.293539			-0.683982	TRUE	0.0762012	TRUE	3	29	1	78.2208				Y	N
F6	231+h	9148.1	UNKNOWN	SYBR	None	1.71781	0.704572	4.18817	34.8163	35.7147	0.799065		19.1036	0.463092			-0.780569	TRUE	2.27952	TRUE	3	26	1	83.8962				Y	N
F7	231+h	9065.7	UNKNOWN	SYBR	None	1.48523	1.34947	1.63466	32.845	32.8754	0.0508482		16.2642	0.0498115			-0.570691	TRUE	4.49357	TRUE	3	22	1	88.0781	84.0465	79.4175		N	Y
F8	231+h	0999.2	UNKNOWN	SYBR	None	1.3283	1.11263	1.58577	35.6359	35.7928	0.143417		19.1816	0.0920625			-0.409578	TRUE	3.05701	TRUE	3	26	1	86.4356	82.8519	78.2229		N	Y
F9	231+h	1635	UNKNOWN	SYBR	None	0.969891	0.668918	1.40628	34.1622	34.5087	0.327027		17.8976	0.19305			0.0441062	TRUE	3.98157	TRUE	3	24	1	85.6874	88.3752			N	Y
F12	231+h	1120.4	UNKNOWN	SYBR	None	0.491834	0.451785	0.535433	11.7439	11.7397	0.03139		-4.87149	0.0441337			1.02376	TRUE	3.91057	TRUE	1	2	1	85.2397				N	N
G1	231+h	b	UNKNOWN	SYBR	None				16.6162	16.6112	0.0696995							TRUE	3.82051	TRUE	3	7	1	86.4335				N	N
G4	231+h	115	UNKNOWN	SYBR	None	2.56649	2.27617	2.89384	33.1954	33.2044	0.0825519		16.5933	0.0623774			-1.3598	TRUE	3.90028	TRUE	3	24	1	84.9433				N	N
G5	231+h	1578	UNKNOWN	SYBR	None	1.60657	0.913189	2.82642	33.6311	33.0502	0.503625		16.439	0.293539			-0.683982	TRUE	0.0762012	TRUE	3	30	1	78.3702				Y	N
G6	231+h	9148.1	UNKNOWN	SYBR	None	1.71781	0.704572	4.18817	36.3459	35.7147	0.799065		19.1036	0.463092			-0.780569	TRUE	2.27952	TRUE	3	27	1	88.3768	83.4482			Y	Y
G7	231+h	9065.7	UNKNOWN	SYBR	None	1.48523	1.34947	1.63466	32.9341	32.8754	0.0508482		16.2642	0.0498115			-0.570691	TRUE	4.49357	TRUE	3	22	1	87.7795	84.0465			N	Y
G8	231+h	0999.2	UNKNOWN	SYBR	None	1.3283	1.11263	1.58577	35.9172	35.7928	0.143417		19.1816	0.0920625			-0.409578	TRUE	3.05701	TRUE	3	27	1	87.0329	83.2999			N	Y
G9	231+h	1635	UNKNOWN	SYBR	None	0.969891	0.668918	1.40628	34.5522	34.5087	0.327027		17.8976	0.19305			0.0441062	TRUE	3.98157	TRUE	3	25	1	86.1354				N	N
G12	231+h	1120.4	UNKNOWN	SYBR	None	0.491834	0.451785	0.535433	11.7064	11.7397	0.03139		-4.87149	0.0441337			1.02376	TRUE	3.91057	TRUE	1	2	1	85.5383				N	N
Analysis Type	Singleplex
Endogenous Control	b
RQ Min/Max Confidence Level	95.0
Reference Sample	231
