# Supplementary material for: Variation of Long Non-Coding RNA And mRNA Profiles in Breast Cancer Cells With Influences of Adipocytes
Source: Front Oncol. 2021 May 21;11:631551. doi: 10.3389/fonc.2021.631551 (PMC8176020; doi:10.3389/fonc.2021.631551)
Supplement: Supplementary file 1 [file DataSheet_1.zip › pcr/╗π╫▄.xlsx]

## Sheet: Sheet1
	ENST00000621974.1	ENST00000473798.1	ENST00000608741.1
	AC010999.2	LINC00115	LINCAC069148.1
	999.2	115	9148.1
2019-12-16-2	1.63891	1.77437	2.28603
2019-12-17	1.3283	2.56649	1.71781
2020-04-21	1.29192	1.2038	1.21623
2020-04-24	1.06098	1.11858	1.28219
