# Supplementary material for: Variation of Long Non-Coding RNA And mRNA Profiles in Breast Cancer Cells With Influences of Adipocytes
Source: Front Oncol. 2021 May 21;11:631551. doi: 10.3389/fonc.2021.631551 (PMC8176020; doi:10.3389/fonc.2021.631551)
Supplement: Supplementary file 1 [file DataSheet_1.zip › sequencing/025G-201090513-CX-116_│┬╨π_6╚╦╤∙▒╛lncRNA_20190627/025G-201090513-CX-116_chenxiu_6╚╦╤∙▒╛lncRNA_20190627/1-Quality/clean/A1_clean_R1_fastqc/fastqc.fo]

<?xml version="1.0" encoding="UTF-8"?><fo:root xmlns:fo="http://www.w3.org/1999/XSL/Format" xmlns:fox="http://xml.apache.org/fop/extensions"><fo:layout-master-set><fo:simple-page-master master-name="page-layout"><fo:region-body margin="2.5cm" region-name="body"/></fo:simple-page-master></fo:layout-master-set><fo:page-sequence master-reference="page-layout"><fo:flow flow-name="body"><fo:block font-size="48pt" text-align="center">
              FASTQC-Report
            <fo:inline wrap-option="no-wrap"/></fo:block><fo:block font-size="48pt" page-break-before="always" text-align="center">Basic Statistics</fo:block><fo:table><fo:table-column column-width="200pt"/><fo:table-column column-width="200pt"/><fo:table-body><fo:table-row><fo:table-cell><fo:block>Filename</fo:block></fo:table-cell><fo:table-cell><fo:block>A1_clean_R1.fastq.gz</fo:block></fo:table-cell></fo:table-row><fo:table-row><fo:table-cell><fo:block>File type</fo:block></fo:table-cell><fo:table-cell><fo:block>Conventional base calls</fo:block></fo:table-cell></fo:table-row><fo:table-row><fo:table-cell><fo:block>Encoding</fo:block></fo:table-cell><fo:table-cell><fo:block>Sanger / Illumina 1.9</fo:block></fo:table-cell></fo:table-row><fo:table-row><fo:table-cell><fo:block>Total Sequences</fo:block></fo:table-cell><fo:table-cell><fo:block>53816416</fo:block></fo:table-cell></fo:table-row><fo:table-row><fo:table-cell><fo:block>Sequences flagged as poor quality</fo:block></fo:table-cell><fo:table-cell><fo:block>0</fo:block></fo:table-cell></fo:table-row><fo:table-row><fo:table-cell><fo:block>Sequence length</fo:block></fo:table-cell><fo:table-cell><fo:block>40-150</fo:block></fo:table-cell></fo:table-row><fo:table-row><fo:table-cell><fo:block>%GC</fo:block></fo:table-cell><fo:table-cell><fo:block>48</fo:block></fo:table-cell></fo:table-row></fo:table-body></fo:table><fo:block font-size="48pt" page-break-before="always" text-align="center">Per base sequence quality</fo:block><fo:block font-size="48pt" page-break-before="always" text-align="center">Per tile sequence quality</fo:block><fo:block font-size="48pt" page-break-before="always" text-align="center">Per sequence quality scores</fo:block><fo:block font-size="48pt" page-break-before="always" text-align="center">Per base sequence content</fo:block><fo:block font-size="48pt" page-break-before="always" text-align="center">Per sequence GC content</fo:block><fo:block font-size="48pt" page-break-before="always" text-align="center">Per base N content</fo:block><fo:block font-size="48pt" page-break-before="always" text-align="center">Sequence Length Distribution</fo:block><fo:block font-size="48pt" page-break-before="always" text-align="center">Sequence Duplication Levels</fo:block><fo:block font-size="48pt" page-break-before="always" text-align="center">Overrepresented sequences</fo:block><fo:table><fo:table-column column-width="200pt"/><fo:table-column column-width="200pt"/><fo:table-column column-width="200pt"/><fo:table-column column-width="200pt"/><fo:table-body><fo:table-row><fo:table-cell><fo:block>CCGAGAACGTATTCACCGTAGCGTAGCTGATCTACGATTACTAGCGATTC</fo:block></fo:table-cell><fo:table-cell><fo:block>380092</fo:block></fo:table-cell><fo:table-cell><fo:block>0.7062752004890107</fo:block></fo:table-cell><fo:table-cell><fo:block>No Hit</fo:block></fo:table-cell></fo:table-row><fo:table-row><fo:table-cell><fo:block>CGAGAACGTATTCACCGTAGCGTAGCTGATCTACGATTACTAGCGATTCC</fo:block></fo:table-cell><fo:table-cell><fo:block>213213</fo:block></fo:table-cell><fo:table-cell><fo:block>0.39618580323148983</fo:block></fo:table-cell><fo:table-cell><fo:block>No Hit</fo:block></fo:table-cell></fo:table-row><fo:table-row><fo:table-cell><fo:block>GTCTGATTAGTATTTAGCCTTACCGGGTGGTCCCGGCAGATTCAGACAGG</fo:block></fo:table-cell><fo:table-cell><fo:block>198574</fo:block></fo:table-cell><fo:table-cell><fo:block>0.36898406612584533</fo:block></fo:table-cell><fo:table-cell><fo:block>No Hit</fo:block></fo:table-cell></fo:table-row><fo:table-row><fo:table-cell><fo:block>CCCATTTTTAAGTGAAGCTGTGAAGCTCCTTTCTATTACTCATCATGCGA</fo:block></fo:table-cell><fo:table-cell><fo:block>167248</fo:block></fo:table-cell><fo:table-cell><fo:block>0.3107750616466173</fo:block></fo:table-cell><fo:table-cell><fo:block>No Hit</fo:block></fo:table-cell></fo:table-row><fo:table-row><fo:table-cell><fo:block>ATTCAGGCGGATCATTTAACGCGTTAGCTGCGTTAGTGAAATTATTCCAC</fo:block></fo:table-cell><fo:table-cell><fo:block>165807</fo:block></fo:table-cell><fo:table-cell><fo:block>0.3080974400078965</fo:block></fo:table-cell><fo:table-cell><fo:block>No Hit</fo:block></fo:table-cell></fo:table-row><fo:table-row><fo:table-cell><fo:block>GGCGGATCATTTAACGCGTTAGCTGCGTTAGTGAAATTATTCCACCAACT</fo:block></fo:table-cell><fo:table-cell><fo:block>152395</fo:block></fo:table-cell><fo:table-cell><fo:block>0.28317567635867835</fo:block></fo:table-cell><fo:table-cell><fo:block>No Hit</fo:block></fo:table-cell></fo:table-row><fo:table-row><fo:table-cell><fo:block>CCCCTCCTTAGGCAACCTGGTGGTCCCCCGCTCCCGGGAGGTCACCATAT</fo:block></fo:table-cell><fo:table-cell><fo:block>125605</fo:block></fo:table-cell><fo:table-cell><fo:block>0.23339532680883096</fo:block></fo:table-cell><fo:table-cell><fo:block>No Hit</fo:block></fo:table-cell></fo:table-row><fo:table-row><fo:table-cell><fo:block>CCAGGCTGGAGTGCAGTGGCTATTCACAGGCGCGATCCCACTACTGATCA</fo:block></fo:table-cell><fo:table-cell><fo:block>123791</fo:block></fo:table-cell><fo:table-cell><fo:block>0.23002460810470915</fo:block></fo:table-cell><fo:table-cell><fo:block>No Hit</fo:block></fo:table-cell></fo:table-row><fo:table-row><fo:table-cell><fo:block>GTCTGGAGTCTTGGAAGCTTGACTACCCTACGTTCTCCTACAAATGGACC</fo:block></fo:table-cell><fo:table-cell><fo:block>123696</fo:block></fo:table-cell><fo:table-cell><fo:block>0.22984808204247567</fo:block></fo:table-cell><fo:table-cell><fo:block>No Hit</fo:block></fo:table-cell></fo:table-row><fo:table-row><fo:table-cell><fo:block>CTGGAGTCTTGGAAGCTTGACTACCCTACGTTCTCCTACAAATGGACCTT</fo:block></fo:table-cell><fo:table-cell><fo:block>121151</fo:block></fo:table-cell><fo:table-cell><fo:block>0.225119041743694</fo:block></fo:table-cell><fo:table-cell><fo:block>No Hit</fo:block></fo:table-cell></fo:table-row><fo:table-row><fo:table-cell><fo:block>GTCCCTTAGTGTCAATATATAACCAGTTAGCTGCCTTCGCCTATTGGTGT</fo:block></fo:table-cell><fo:table-cell><fo:block>120397</fo:block></fo:table-cell><fo:table-cell><fo:block>0.2237179822602828</fo:block></fo:table-cell><fo:table-cell><fo:block>No Hit</fo:block></fo:table-cell></fo:table-row><fo:table-row><fo:table-cell><fo:block>CTGATTAGTATTTAGCCTTACCGGGTGGTCCCGGCAGATTCAGACAGGGT</fo:block></fo:table-cell><fo:table-cell><fo:block>105496</fo:block></fo:table-cell><fo:table-cell><fo:block>0.1960294048566891</fo:block></fo:table-cell><fo:table-cell><fo:block>No Hit</fo:block></fo:table-cell></fo:table-row><fo:table-row><fo:table-cell><fo:block>GTGGCTATTCACAGGCGCGATCCCACTACTGATCAGCACGGGAGTTTTGA</fo:block></fo:table-cell><fo:table-cell><fo:block>105322</fo:block></fo:table-cell><fo:table-cell><fo:block>0.19570608343744034</fo:block></fo:table-cell><fo:table-cell><fo:block>No Hit</fo:block></fo:table-cell></fo:table-row><fo:table-row><fo:table-cell><fo:block>GCTCAGGCTGGAGTGCAGTGGCTATTCACAGGCGCGATCCCACTACTGAT</fo:block></fo:table-cell><fo:table-cell><fo:block>100360</fo:block></fo:table-cell><fo:table-cell><fo:block>0.18648584848162314</fo:block></fo:table-cell><fo:table-cell><fo:block>No Hit</fo:block></fo:table-cell></fo:table-row><fo:table-row><fo:table-cell><fo:block>CCCTCCTTAGGCAACCTGGTGGTCCCCCGCTCCCGGGAGGTCACCATATT</fo:block></fo:table-cell><fo:table-cell><fo:block>93460</fo:block></fo:table-cell><fo:table-cell><fo:block>0.1736644818562425</fo:block></fo:table-cell><fo:table-cell><fo:block>No Hit</fo:block></fo:table-cell></fo:table-row><fo:table-row><fo:table-cell><fo:block>CCGGATAACGCTTGCGACCTATGTATTACCGCGGCTGCTGGCACATAGTT</fo:block></fo:table-cell><fo:table-cell><fo:block>93095</fo:block></fo:table-cell><fo:table-cell><fo:block>0.17298625014345065</fo:block></fo:table-cell><fo:table-cell><fo:block>No Hit</fo:block></fo:table-cell></fo:table-row><fo:table-row><fo:table-cell><fo:block>GCTCCGTTTCCGACCTGGGCCGGTTCACCCCTCCTTAGGCAACCTGGTGG</fo:block></fo:table-cell><fo:table-cell><fo:block>92845</fo:block></fo:table-cell><fo:table-cell><fo:block>0.17252170787441512</fo:block></fo:table-cell><fo:table-cell><fo:block>No Hit</fo:block></fo:table-cell></fo:table-row><fo:table-row><fo:table-cell><fo:block>CCTTAGTGTCAATATATAACCAGTTAGCTGCCTTCGCCTATTGGTGTTCT</fo:block></fo:table-cell><fo:table-cell><fo:block>89865</fo:block></fo:table-cell><fo:table-cell><fo:block>0.1669843640275116</fo:block></fo:table-cell><fo:table-cell><fo:block>No Hit</fo:block></fo:table-cell></fo:table-row><fo:table-row><fo:table-cell><fo:block>CACGTGTGTTGCCCCACTCGTAAGAGGCATGATGATTTGACGTCGTCCCC</fo:block></fo:table-cell><fo:table-cell><fo:block>87162</fo:block></fo:table-cell><fo:table-cell><fo:block>0.16196173301469946</fo:block></fo:table-cell><fo:table-cell><fo:block>No Hit</fo:block></fo:table-cell></fo:table-row><fo:table-row><fo:table-cell><fo:block>CCGGCATTCTCACTTTTAATCTCTCCACCAGTCCTCACGGTCTGACTTCA</fo:block></fo:table-cell><fo:table-cell><fo:block>85404</fo:block></fo:table-cell><fo:table-cell><fo:block>0.15869507177884162</fo:block></fo:table-cell><fo:table-cell><fo:block>No Hit</fo:block></fo:table-cell></fo:table-row><fo:table-row><fo:table-cell><fo:block>GGCTGGAGTGCAGTGGCTATTCACAGGCGCGATCCCACTACTGATCAGCA</fo:block></fo:table-cell><fo:table-cell><fo:block>85274</fo:block></fo:table-cell><fo:table-cell><fo:block>0.15845350979894315</fo:block></fo:table-cell><fo:table-cell><fo:block>No Hit</fo:block></fo:table-cell></fo:table-row><fo:table-row><fo:table-cell><fo:block>CCTCCTTAGGCAACCTGGTGGTCCCCCGCTCCCGGGAGGTCACCATATTG</fo:block></fo:table-cell><fo:table-cell><fo:block>79573</fo:block></fo:table-cell><fo:table-cell><fo:block>0.14786008789585692</fo:block></fo:table-cell><fo:table-cell><fo:block>No Hit</fo:block></fo:table-cell></fo:table-row><fo:table-row><fo:table-cell><fo:block>GCCCAGGCTGGAGTGCAGTGGCTATTCACAGGCGCGATCCCACTACTGAT</fo:block></fo:table-cell><fo:table-cell><fo:block>78074</fo:block></fo:table-cell><fo:table-cell><fo:block>0.14507469245071986</fo:block></fo:table-cell><fo:table-cell><fo:block>No Hit</fo:block></fo:table-cell></fo:table-row><fo:table-row><fo:table-cell><fo:block>CCACAATCCAGTAAGTGGTAGAACTATCCTTTTTCGTCACTCCATCATTC</fo:block></fo:table-cell><fo:table-cell><fo:block>71260</fo:block></fo:table-cell><fo:table-cell><fo:block>0.13241312836588748</fo:block></fo:table-cell><fo:table-cell><fo:block>No Hit</fo:block></fo:table-cell></fo:table-row><fo:table-row><fo:table-cell><fo:block>CCCCCATTAAACAATACTATACGCTAGCCCTAAAGCTATTTCGAAGAGAA</fo:block></fo:table-cell><fo:table-cell><fo:block>67681</fo:block></fo:table-cell><fo:table-cell><fo:block>0.12576274124237483</fo:block></fo:table-cell><fo:table-cell><fo:block>No Hit</fo:block></fo:table-cell></fo:table-row><fo:table-row><fo:table-cell><fo:block>CTCCGTTTCCGACCTGGGCCGGTTCACCCCTCCTTAGGCAACCTGGTGGT</fo:block></fo:table-cell><fo:table-cell><fo:block>67676</fo:block></fo:table-cell><fo:table-cell><fo:block>0.12575345039699412</fo:block></fo:table-cell><fo:table-cell><fo:block>No Hit</fo:block></fo:table-cell></fo:table-row><fo:table-row><fo:table-cell><fo:block>CAGGCTGGAGTGCAGTGGCTATTCACAGGCGCGATCCCACTACTGATCAG</fo:block></fo:table-cell><fo:table-cell><fo:block>67371</fo:block></fo:table-cell><fo:table-cell><fo:block>0.12518670882877078</fo:block></fo:table-cell><fo:table-cell><fo:block>No Hit</fo:block></fo:table-cell></fo:table-row><fo:table-row><fo:table-cell><fo:block>GGGGTCTTGTCGTCTTGATGCGGGTAACCAGCGTTTTCACTGGTACCATA</fo:block></fo:table-cell><fo:table-cell><fo:block>65164</fo:block></fo:table-cell><fo:table-cell><fo:block>0.1210857296777251</fo:block></fo:table-cell><fo:table-cell><fo:block>No Hit</fo:block></fo:table-cell></fo:table-row><fo:table-row><fo:table-cell><fo:block>GTCCCCACCTTCCTCCTGGTTACCCAGGCAGTATCTCTAGAGTCCTTAAC</fo:block></fo:table-cell><fo:table-cell><fo:block>62655</fo:block></fo:table-cell><fo:table-cell><fo:block>0.11642358346568452</fo:block></fo:table-cell><fo:table-cell><fo:block>No Hit</fo:block></fo:table-cell></fo:table-row><fo:table-row><fo:table-cell><fo:block>CTTAGTGTCAATATATAACCAGTTAGCTGCCTTCGCCTATTGGTGTTCTT</fo:block></fo:table-cell><fo:table-cell><fo:block>61366</fo:block></fo:table-cell><fo:table-cell><fo:block>0.11402840352653734</fo:block></fo:table-cell><fo:table-cell><fo:block>No Hit</fo:block></fo:table-cell></fo:table-row><fo:table-row><fo:table-cell><fo:block>GGGACCTTAGCTGACGATCTGGGTTGTTTCCCTCGCGAGCGTGGACGTTA</fo:block></fo:table-cell><fo:table-cell><fo:block>58641</fo:block></fo:table-cell><fo:table-cell><fo:block>0.10896489279405006</fo:block></fo:table-cell><fo:table-cell><fo:block>No Hit</fo:block></fo:table-cell></fo:table-row><fo:table-row><fo:table-cell><fo:block>CCATTTTTAAGTGAAGCTGTGAAGCTCCTTTCTATTACTCATCATGCGAT</fo:block></fo:table-cell><fo:table-cell><fo:block>58630</fo:block></fo:table-cell><fo:table-cell><fo:block>0.1089444529342125</fo:block></fo:table-cell><fo:table-cell><fo:block>No Hit</fo:block></fo:table-cell></fo:table-row><fo:table-row><fo:table-cell><fo:block>CTCCGTTTAACCTTCGGGCACTGGGCAGGCTTCACCCTCTATACGTCGTT</fo:block></fo:table-cell><fo:table-cell><fo:block>58626</fo:block></fo:table-cell><fo:table-cell><fo:block>0.10893702025790793</fo:block></fo:table-cell><fo:table-cell><fo:block>No Hit</fo:block></fo:table-cell></fo:table-row><fo:table-row><fo:table-cell><fo:block>CTCCATCATTCTTTTACCAAGTACAGGAATATTAACCTGTTGTCCATCGA</fo:block></fo:table-cell><fo:table-cell><fo:block>58137</fo:block></fo:table-cell><fo:table-cell><fo:block>0.10802837557967443</fo:block></fo:table-cell><fo:table-cell><fo:block>No Hit</fo:block></fo:table-cell></fo:table-row><fo:table-row><fo:table-cell><fo:block>AGCACGTGTGTTGCCCCACTCGTAAGAGGCATGATGATTTGACGTCGTCC</fo:block></fo:table-cell><fo:table-cell><fo:block>55341</fo:block></fo:table-cell><fo:table-cell><fo:block>0.10283293484278105</fo:block></fo:table-cell><fo:table-cell><fo:block>No Hit</fo:block></fo:table-cell></fo:table-row></fo:table-body></fo:table><fo:block font-size="48pt" page-break-before="always" text-align="center">Adapter Content</fo:block></fo:flow></fo:page-sequence></fo:root>
