# Supplementary material for: Variation of Long Non-Coding RNA And mRNA Profiles in Breast Cancer Cells With Influences of Adipocytes
Source: Front Oncol. 2021 May 21;11:631551. doi: 10.3389/fonc.2021.631551 (PMC8176020; doi:10.3389/fonc.2021.631551)
Supplement: Supplementary file 1 [file DataSheet_1.zip › sequencing/025G-201090513-CX-116_│┬╨π_6╚╦╤∙▒╛lncRNA_20190627/025G-201090513-CX-116_chenxiu_6╚╦╤∙▒╛lncRNA_20190627/1-Quality/clean/A1_clean_R1_fastqc/fastqc_data.txt]

##FastQC	0.11.7
>>Basic Statistics	pass
#Measure	Value
Filename	A1_clean_R1.fastq.gz
File type	Conventional base calls
Encoding	Sanger / Illumina 1.9
Total Sequences	53816416
Sequences flagged as poor quality	0
Sequence length	40-150
%GC	48
>>END_MODULE
>>Per base sequence quality	pass
#Base	Mean	Median	Lower Quartile	Upper Quartile	10th Percentile	90th Percentile
1	31.649279952050318	32.0	32.0	32.0	32.0	32.0
2	31.556204578915104	32.0	32.0	32.0	32.0	32.0
3	35.47138596148803	37.0	37.0	37.0	32.0	37.0
4	36.00055018528175	37.0	37.0	37.0	32.0	37.0
5	36.30750516719657	37.0	37.0	37.0	37.0	37.0
6	39.725500746835316	41.0	41.0	41.0	37.0	41.0
7	39.84443768979339	41.0	41.0	41.0	37.0	41.0
8	39.947013584107864	41.0	41.0	41.0	37.0	41.0
9	39.940442726620816	41.0	41.0	41.0	37.0	41.0
10-14	40.00001930266036	41.0	41.0	41.0	37.0	41.0
15-19	39.95154126577288	41.0	41.0	41.0	37.0	41.0
20-24	39.88072531251431	41.0	41.0	41.0	37.0	41.0
25-29	39.77237497941149	41.0	41.0	41.0	37.0	41.0
30-34	39.69919138799581	41.0	41.0	41.0	37.0	41.0
35-39	39.65605837445586	41.0	41.0	41.0	37.0	41.0
40-44	39.600445568893335	41.0	41.0	41.0	37.0	41.0
45-49	39.54064872397028	41.0	41.0	41.0	37.0	41.0
50-54	39.48166811200106	41.0	41.0	41.0	37.0	41.0
55-59	39.39136587801538	41.0	41.0	41.0	37.0	41.0
60-64	39.34237870671525	41.0	41.0	41.0	37.0	41.0
65-69	39.23818739244268	41.0	41.0	41.0	37.0	41.0
70-74	39.21869433591205	41.0	41.0	41.0	37.0	41.0
75-79	38.949939213311026	41.0	40.2	41.0	35.0	41.0
80-84	39.211164171103206	41.0	41.0	41.0	37.0	41.0
85-89	39.111808368035966	41.0	41.0	41.0	37.0	41.0
90-94	39.057900679295294	41.0	41.0	41.0	37.0	41.0
95-99	39.00740111676598	41.0	41.0	41.0	35.0	41.0
100-104	38.902275703603195	41.0	41.0	41.0	32.0	41.0
105-109	38.852885283619244	41.0	41.0	41.0	32.0	41.0
110-114	38.68486008624185	41.0	41.0	41.0	32.0	41.0
115-119	38.55593721564063	41.0	39.4	41.0	32.0	41.0
120-124	38.333332917759705	41.0	37.0	41.0	32.0	41.0
125-129	38.16092812759349	41.0	37.0	41.0	32.0	41.0
130-134	37.9272666915434	41.0	37.0	41.0	32.0	41.0
135-139	37.6701920095854	41.0	37.0	41.0	30.0	41.0
140-144	37.49090514899793	41.0	37.0	41.0	27.0	41.0
145-149	37.62856347511312	41.0	37.0	41.0	31.0	41.0
150	37.499661379591075	41.0	37.0	41.0	27.0	41.0
>>END_MODULE
>>Per tile sequence quality	pass
#Tile	Base	Mean
1101	1	-0.014710548663664724
1101	2	-0.20816392822120378
1101	3	-0.5609744554461429
1101	4	-0.13071497965498935
1101	5	-0.11868712327386532
1101	6	-0.3599708984337582
1101	7	-0.32924109437227145
1101	8	-0.14671800764518395
1101	9	-0.23426127166880661
1101	10-14	-0.24882786787602384
1101	15-19	-0.4916372795800541
1101	20-24	-0.4592858403665545
1101	25-29	-0.18781160001890385
1101	30-34	-0.4194850816372906
1101	35-39	-0.40156706533004183
1101	40-44	-0.4730432150598247
1101	45-49	-0.46702413198628534
1101	50-54	-0.6408949296852811
1101	55-59	-0.5473215710710875
1101	60-64	-0.5631287230993749
1101	65-69	-0.49974429331751935
1101	70-74	-0.4695916453575961
1101	75-79	-0.890735386312727
1101	80-84	-0.5338979410966616
1101	85-89	-0.1751099923642414
1101	90-94	-0.42144090255188615
1101	95-99	-0.6207382985197754
1101	100-104	-0.7117938672887263
1101	105-109	-0.7291715975020026
1101	110-114	-0.8431244999967973
1101	115-119	-0.815738425838461
1101	120-124	-1.1779569937462142
1101	125-129	-0.8087462633508338
1101	130-134	-0.831409296484388
1101	135-139	-0.7173310580941816
1101	140-144	-0.5633947062119091
1101	145-149	-0.620716293532837
1101	150	-0.6417219353281922
1102	1	0.06927706883443818
1102	2	-0.10237304527498736
1102	3	-0.4396924079337694
1102	4	0.03721559183606615
1102	5	-0.18258024726934963
1102	6	0.011986467479786711
1102	7	-0.007568409711836921
1102	8	0.09687595853858966
1102	9	-0.22021127021311315
1102	10-14	-0.0246513502183916
1102	15-19	-0.014981346008582364
1102	20-24	0.0609733415402971
1102	25-29	-0.020728039852862423
1102	30-34	0.0810482802227952
1102	35-39	-6.352460729885934E-4
1102	40-44	0.008040992062490204
1102	45-49	-0.08425597669835128
1102	50-54	-0.23207764260992292
1102	55-59	-0.11268370126962424
1102	60-64	-0.022655785996526845
1102	65-69	-0.10652478043306246
1102	70-74	-0.0456559276795403
1102	75-79	-0.09348667916666642
1102	80-84	-0.01403562388097157
1102	85-89	0.045892792044831765
1102	90-94	-0.20969478441593736
1102	95-99	-0.3678141814855138
1102	100-104	-0.30655384315388545
1102	105-109	-0.3652687700635795
1102	110-114	-0.4291513607090849
1102	115-119	-0.13755676067543732
1102	120-124	0.17314545282780358
1102	125-129	0.16517490934686663
1102	130-134	0.11812028147065234
1102	135-139	0.09546636735611003
1102	140-144	0.2618732503056691
1102	145-149	0.17479590243408438
1102	150	-0.3550484888946528
1103	1	0.09882578063561809
1103	2	-0.01174849614691098
1103	3	-0.16994719687073
1103	4	-0.31706242599656775
1103	5	0.12017094717079857
1103	6	0.0878869888207916
1103	7	0.0882080773234506
1103	8	-0.04988801311210267
1103	9	-0.03412035044922135
1103	10-14	0.09752828670755775
1103	15-19	0.00809369786644254
1103	20-24	0.11746990118719935
1103	25-29	0.09054967176026452
1103	30-34	0.10392110588214365
1103	35-39	0.09353098841994978
1103	40-44	0.09681795628093681
1103	45-49	0.09499766083720829
1103	50-54	0.1649879423473024
1103	55-59	0.11111788491172092
1103	60-64	-0.014645773273372242
1103	65-69	0.16510232624400345
1103	70-74	0.08617747749332949
1103	75-79	0.14512964254578975
1103	80-84	0.20556469992287418
1103	85-89	0.044034132960319994
1103	90-94	-0.033151030923527
1103	95-99	0.13596621175852874
1103	100-104	0.25150712244599305
1103	105-109	0.25238684751862195
1103	110-114	0.25584866208051693
1103	115-119	0.269990692443848
1103	120-124	0.5460509804708238
1103	125-129	0.46370268994652264
1103	130-134	0.5500852765939612
1103	135-139	0.5313809050950695
1103	140-144	0.38288524579071037
1103	145-149	0.3115552318679633
1103	150	0.44596775973018765
1104	1	0.11992155830337126
1104	2	-0.2150617634854406
1104	3	-0.6697583070989168
1104	4	0.049113035980624886
1104	5	0.08098481227435173
1104	6	-0.08736896169261144
1104	7	-0.01617740429226444
1104	8	-0.032612511039772585
1104	9	-0.025510675535485916
1104	10-14	0.034255708622360714
1104	15-19	-0.005965543172088417
1104	20-24	-0.03206535860853421
1104	25-29	-0.06480474507630163
1104	30-34	0.011927538264288273
1104	35-39	-0.09245097357134568
1104	40-44	0.03373290500915971
1104	45-49	0.04272157100515983
1104	50-54	0.0777670013786036
1104	55-59	0.08972476761624648
1104	60-64	-0.016631753448720588
1104	65-69	0.11347852819418591
1104	70-74	0.056683621200853906
1104	75-79	0.20657525130479826
1104	80-84	0.059953688021927576
1104	85-89	0.0460274327576613
1104	90-94	0.005418340220160189
1104	95-99	0.09074302916678079
1104	100-104	0.05724175889316996
1104	105-109	0.17344756979237275
1104	110-114	-0.04941864604726476
1104	115-119	0.05915813804403314
1104	120-124	0.3145633025323562
1104	125-129	0.11740895594743961
1104	130-134	0.44019393763954184
1104	135-139	0.3162063595177429
1104	140-144	0.28367756137604516
1104	145-149	0.22344604721096317
1104	150	0.24612192618727136
1105	1	0.06480954702697517
1105	2	-0.07587197540208024
1105	3	-0.39272720244663617
1105	4	0.03279237473109475
1105	5	-0.10784445206861193
1105	6	0.0065983723432125885
1105	7	-0.2003674415118084
1105	8	-0.032716604347243106
1105	9	-0.013160288830512457
1105	10-14	-0.03368701339042701
1105	15-19	-0.05374609419816778
1105	20-24	7.448641858758265E-4
1105	25-29	-0.12100507969076091
1105	30-34	-0.12924000774783195
1105	35-39	-0.20904094489261382
1105	40-44	-0.023781551786754562
1105	45-49	0.116825554289683
1105	50-54	-0.02654734624965016
1105	55-59	0.07921912499797656
1105	60-64	0.07000580458981887
1105	65-69	0.20268149039618066
1105	70-74	0.08188934491018784
1105	75-79	-0.004410283252049396
1105	80-84	0.20675790400085958
1105	85-89	0.17114621749112757
1105	90-94	0.22923030988478388
1105	95-99	0.184334961428668
1105	100-104	0.0717012563928634
1105	105-109	0.0651173633436457
1105	110-114	0.15947208020175907
1105	115-119	0.2150047446622878
1105	120-124	0.3287878804397053
1105	125-129	0.3402248195658544
1105	130-134	0.387165120157519
1105	135-139	0.4063324847109655
1105	140-144	0.2614773219278206
1105	145-149	0.1770553339072336
1105	150	0.44017366456053253
1106	1	0.06851589000472558
1106	2	-0.1284761956173348
1106	3	-0.10087086795537914
1106	4	-0.09279631919535092
1106	5	-0.28834992201842624
1106	6	-0.05128228527169654
1106	7	0.036432567034140106
1106	8	0.11598739887944731
1106	9	0.08915052915310895
1106	10-14	0.09906315273860145
1106	15-19	0.05432408505863151
1106	20-24	0.00170134194144822
1106	25-29	-0.05973160242875508
1106	30-34	-0.07472405397338377
1106	35-39	-0.1948210500746299
1106	40-44	-0.1764463443400146
1106	45-49	-0.12350754198372016
1106	50-54	-0.4379939612680701
1106	55-59	-0.5488682094703208
1106	60-64	-0.5304865651902873
1106	65-69	-0.3490209206141657
1106	70-74	-0.3177855443978146
1106	75-79	-0.43583665236010205
1106	80-84	-0.56639071746865
1106	85-89	-1.0069142645982012
1106	90-94	-0.8254968763417594
1106	95-99	-0.8949813405659697
1106	100-104	-0.6136715075384203
1106	105-109	-0.6245166652328322
1106	110-114	-0.8964164601030262
1106	115-119	-0.6490317440185223
1106	120-124	-0.6396877324476904
1106	125-129	-0.805556947737756
1106	130-134	-0.9770498064912587
1106	135-139	-0.5062218252315063
1106	140-144	-0.7120649682608473
1106	145-149	-0.40953963780150104
1106	150	-0.6027147837955908
1107	1	0.04425523130769804
1107	2	0.03205076941190654
1107	3	0.23203335246687828
1107	4	-0.32547058647261196
1107	5	0.043818761746329926
1107	6	0.033865959670769996
1107	7	-0.038646507861813006
1107	8	-0.04090236483565235
1107	9	0.06464353383041299
1107	10-14	0.024291817855178977
1107	15-19	0.04860912114047977
1107	20-24	0.09540460310997645
1107	25-29	0.05849563992680373
1107	30-34	0.08010245806847394
1107	35-39	0.11979885738754348
1107	40-44	0.07287338784880859
1107	45-49	0.17291574706933233
1107	50-54	0.18510780724032827
1107	55-59	0.16307035695214722
1107	60-64	0.19133243049930826
1107	65-69	0.29020655491657266
1107	70-74	0.15073675953721022
1107	75-79	0.165970323448569
1107	80-84	0.3009106902248959
1107	85-89	0.2867345090583342
1107	90-94	0.29575579355676496
1107	95-99	0.2785797177263447
1107	100-104	0.25492956921653587
1107	105-109	0.2390611991083631
1107	110-114	0.18049342384134093
1107	115-119	0.26431573826566535
1107	120-124	0.13181078722386275
1107	125-129	0.28135116685133
1107	130-134	0.32428910761412055
1107	135-139	0.2627023847394483
1107	140-144	0.4411779906849418
1107	145-149	0.32907258304661013
1107	150	0.35921410669048015
1108	1	0.1050481641588199
1108	2	0.0047021864492116094
1108	3	0.19345651076005055
1108	4	-0.387802852585736
1108	5	-0.19629830935077308
1108	6	-0.31653148131940156
1108	7	-0.11690247489098482
1108	8	-0.05851256573004093
1108	9	0.0640781015017069
1108	10-14	-0.07175080156861213
1108	15-19	-0.15489556634817347
1108	20-24	-0.020198932621902088
1108	25-29	-0.280918473290086
1108	30-34	-0.317760470137884
1108	35-39	-0.39435555465902183
1108	40-44	-0.40300246100803605
1108	45-49	-0.3320584043287269
1108	50-54	-0.21824915643453124
1108	55-59	-0.35244333327492683
1108	60-64	-0.4516635376815259
1108	65-69	-0.5013826585920285
1108	70-74	-0.25548820012610207
1108	75-79	-0.40943274126078677
1108	80-84	-0.227807824003456
1108	85-89	-0.2506668188014842
1108	90-94	-0.08754411835482045
1108	95-99	-0.09118995668706731
1108	100-104	-0.19047487651162243
1108	105-109	-0.3940766321031788
1108	110-114	-0.40990589083659756
1108	115-119	-0.2516243185630529
1108	120-124	-0.17447503939293796
1108	125-129	-0.19246245088263692
1108	130-134	-0.27190990606365517
1108	135-139	-0.23064140684451928
1108	140-144	-0.1163563459064676
1108	145-149	-0.13987910190640918
1108	150	0.040871740790265676
1109	1	-0.08128121563161272
1109	2	-0.23451335029029252
1109	3	-0.5018023850958855
1109	4	-0.025055561419684125
1109	5	-0.2725440623711748
1109	6	-0.11674967292490379
1109	7	-0.14944067347526158
1109	8	-0.016493241146882553
1109	9	-0.11095986591574558
1109	10-14	-0.09889497879539277
1109	15-19	-0.052679735451008014
1109	20-24	-0.10311287877120634
1109	25-29	-0.09407223614960003
1109	30-34	-0.08815252003571317
1109	35-39	-0.01635012268344127
1109	40-44	-0.11997778251698321
1109	45-49	-0.15358391821095552
1109	50-54	-0.08256190260873097
1109	55-59	-0.04958321410489219
1109	60-64	-0.07182653325903487
1109	65-69	0.05968729267643624
1109	70-74	-0.23584069890380732
1109	75-79	-0.4451183735581594
1109	80-84	-0.14339013485148655
1109	85-89	-0.05882020221260831
1109	90-94	-0.193946994859175
1109	95-99	-0.114946385141522
1109	100-104	-0.3148365870401477
1109	105-109	-0.391504130608638
1109	110-114	-0.21497509371869938
1109	115-119	-0.14663362601039154
1109	120-124	-0.5155650207299232
1109	125-129	-0.31445261420388704
1109	130-134	-0.08545690998333555
1109	135-139	-0.03625245287487644
1109	140-144	-0.10471514028620277
1109	145-149	-0.013061364043132073
1109	150	-0.4801755172792781
1110	1	0.08129400282248511
1110	2	-0.011835261887110704
1110	3	0.01974500234813803
1110	4	0.17345606482643916
1110	5	0.02274567147283335
1110	6	-0.29650950576039037
1110	7	-0.047994190887067134
1110	8	-0.015596054900782974
1110	9	0.11547941056218747
1110	10-14	-0.11964317188231632
1110	15-19	-0.029487685230343175
1110	20-24	-0.0040756154696950375
1110	25-29	0.0571268073477782
1110	30-34	-0.017017011817536343
1110	35-39	-0.16296042384131937
1110	40-44	-0.012828246238306917
1110	45-49	-0.10681994161826225
1110	50-54	-0.002167605527084504
1110	55-59	-0.19293919373213697
1110	60-64	0.06978318638334713
1110	65-69	-0.041692224832544866
1110	70-74	-0.02858347526578342
1110	75-79	-0.08269039651537469
1110	80-84	-0.17346024814600725
1110	85-89	-0.08959348295509528
1110	90-94	0.05034535510667126
1110	95-99	0.03551150078352805
1110	100-104	-0.07445127508668747
1110	105-109	0.0036874739227599207
1110	110-114	-0.06301977959903127
1110	115-119	-0.011734596112525253
1110	120-124	0.019925417844241622
1110	125-129	-0.08753297183779551
1110	130-134	0.001981871967096538
1110	135-139	0.04513663118178357
1110	140-144	0.06625663856785735
1110	145-149	0.10391244025898061
1110	150	0.15476971721547983
1111	1	0.13098772777573586
1111	2	0.07523256650855714
1111	3	0.13549916135698936
1111	4	-0.15999533057141235
1111	5	-0.0481169652530582
1111	6	-0.05484095359235397
1111	7	-0.09975548490322694
1111	8	-0.12490837785048825
1111	9	0.11936386833388468
1111	10-14	-0.009980728634076286
1111	15-19	-0.04683586077995017
1111	20-24	-0.16484219621091967
1111	25-29	-0.10547761475336159
1111	30-34	-0.09335441669254152
1111	35-39	-0.09646937989683835
1111	40-44	-0.18277327924602815
1111	45-49	-0.17646499827751683
1111	50-54	-0.19208897885732767
1111	55-59	-0.3118569575098249
1111	60-64	-0.24954828432344556
1111	65-69	-0.3228424050060781
1111	70-74	-0.285195435074975
1111	75-79	-0.1955188044055305
1111	80-84	-0.0927494108859932
1111	85-89	-0.4175716972645489
1111	90-94	-0.6141844559127634
1111	95-99	-0.5119277469864656
1111	100-104	-0.3758056270604584
1111	105-109	-0.431453037294645
1111	110-114	-0.5767947208750357
1111	115-119	-0.6776188296069776
1111	120-124	-0.29408917870296847
1111	125-129	-0.4549433345089682
1111	130-134	-0.28476326659835394
1111	135-139	-0.26216174152948213
1111	140-144	-0.4857697279425537
1111	145-149	-0.34032614931136607
1111	150	-0.23816073712527697
1112	1	0.13533665134957573
1112	2	0.04818704182412148
1112	3	-0.053493806474236294
1112	4	0.048494384053071826
1112	5	-0.005578465684720868
1112	6	0.03741765246160611
1112	7	-0.04353295164231241
1112	8	0.05991018209488175
1112	9	0.17323415219222937
1112	10-14	-0.002548239492547566
1112	15-19	-0.015839040449307618
1112	20-24	0.015715318746551077
1112	25-29	0.05966786785935341
1112	30-34	0.027989774887480223
1112	35-39	0.04082981140473407
1112	40-44	-0.021575163023712207
1112	45-49	-0.018545714893299703
1112	50-54	0.05235727560499015
1112	55-59	0.14380625904559707
1112	60-64	0.01826504000054996
1112	65-69	0.12549656995545178
1112	70-74	0.14270576613408537
1112	75-79	0.00400336142597979
1112	80-84	0.13014496206417903
1112	85-89	0.25219604310757404
1112	90-94	0.19396574154635005
1112	95-99	0.31900159382518467
1112	100-104	0.2999673786221351
1112	105-109	0.2823618846887541
1112	110-114	0.274143352743458
1112	115-119	0.1503191980660219
1112	120-124	0.30529740439772723
1112	125-129	0.3236652086265437
1112	130-134	0.3956347435131704
1112	135-139	0.3771907535713481
1112	140-144	0.44892373094911164
1112	145-149	0.3755093799887703
1112	150	0.5448302880420925
1113	1	0.06359139489849497
1113	2	-0.07206845099694092
1113	3	-0.11226359378029116
1113	4	-0.289761843029261
1113	5	-0.5251925486045721
1113	6	-0.6136546421128344
1113	7	-0.3275125542160282
1113	8	-0.32229988762863115
1113	9	-0.44571463622504837
1113	10-14	-0.2650584047313984
1113	15-19	-0.48902891339766086
1113	20-24	-0.4310518310376139
1113	25-29	-0.4194472692209743
1113	30-34	-0.7050856985708336
1113	35-39	-0.6125779511307954
1113	40-44	-0.6141754061511264
1113	45-49	-0.5414376564909631
1113	50-54	-0.5545831099865097
1113	55-59	-0.7740995728032942
1113	60-64	-0.5333245118743477
1113	65-69	-0.5476732666617252
1113	70-74	-0.8324251856585221
1113	75-79	-0.626869907424485
1113	80-84	-0.9846125341772378
1113	85-89	-0.89676970724895
1113	90-94	-0.7172136875312916
1113	95-99	-0.49537616412163743
1113	100-104	-0.7039009217644789
1113	105-109	-0.35991229881388165
1113	110-114	-0.6883661495836506
1113	115-119	-0.6830365872233202
1113	120-124	-0.7191173030232321
1113	125-129	-0.797925913998526
1113	130-134	-0.497515647152035
1113	135-139	-0.6142888614388369
1113	140-144	-0.5343973659797641
1113	145-149	-1.0951567679987662
1113	150	-0.4803567493054075
1114	1	-0.009522156280954874
1114	2	0.03247311879992765
1114	3	0.02818712498704201
1114	4	0.21344055674386908
1114	5	0.08948797193859548
1114	6	0.09925728859214189
1114	7	0.08124703397897548
1114	8	-0.02394893456690994
1114	9	0.08969064174875996
1114	10-14	-0.008878975708284997
1114	15-19	0.08341339600188746
1114	20-24	0.011602040304147465
1114	25-29	0.006518300547668332
1114	30-34	0.03710917568196237
1114	35-39	0.020391238582732285
1114	40-44	-0.10033100549879492
1114	45-49	-0.05828025247223678
1114	50-54	-0.005985644809783253
1114	55-59	0.07375912503281512
1114	60-64	0.09911273487936256
1114	65-69	0.02174045924781609
1114	70-74	0.1724950890864605
1114	75-79	0.013149395458640356
1114	80-84	0.044836942835594584
1114	85-89	0.2935498855758212
1114	90-94	0.24950683303332966
1114	95-99	0.28022932272477163
1114	100-104	0.16510931794149286
1114	105-109	0.1800943537500146
1114	110-114	-0.0039028331275261507
1114	115-119	0.13669591556416094
1114	120-124	0.20172771842246107
1114	125-129	0.07226115747021566
1114	130-134	0.12305431480733375
1114	135-139	0.32376540512778007
1114	140-144	0.30696406876542426
1114	145-149	0.29997103310612516
1114	150	0.27596684295623675
1115	1	0.10192938312436084
1115	2	0.060634097409170806
1115	3	-0.002356879485034824
1115	4	0.1284401662497956
1115	5	-0.0074048252873382125
1115	6	0.036410997933728595
1115	7	-0.011686246827608215
1115	8	0.08727210793394846
1115	9	0.08962327252359614
1115	10-14	0.04797744416591598
1115	15-19	-0.011609379653847895
1115	20-24	0.018791122551540695
1115	25-29	-0.06921931238233725
1115	30-34	-0.07647123701297431
1115	35-39	-0.13148888915868895
1115	40-44	-0.0904698545144953
1115	45-49	6.156176068756736E-4
1115	50-54	-0.09148765188768238
1115	55-59	0.06253688696425996
1115	60-64	-0.10106069600991674
1115	65-69	-0.10517059568162068
1115	70-74	-0.20283684832408255
1115	75-79	-0.16027136663939956
1115	80-84	0.042429679596871495
1115	85-89	-0.23505598111285764
1115	90-94	-0.19703238545806556
1115	95-99	-0.06057869016083117
1115	100-104	-0.05298024241919563
1115	105-109	-0.17810584602992208
1115	110-114	0.00195569930433237
1115	115-119	-0.09970873829460203
1115	120-124	0.047191660968550764
1115	125-129	0.051739358405725966
1115	130-134	0.01976478822495409
1115	135-139	-0.14046503276323818
1115	140-144	-0.14307398466971932
1115	145-149	0.04803286246443861
1115	150	0.04824432450811855
1116	1	0.008625344900295318
1116	2	-0.13055886464226063
1116	3	0.0728244279528667
1116	4	0.1450681129511011
1116	5	0.037297197062400755
1116	6	0.08692817387209573
1116	7	-0.046081902108170425
1116	8	0.04183439534706679
1116	9	0.046936965560114174
1116	10-14	-0.03444057022213798
1116	15-19	-0.079645824801446
1116	20-24	-0.06689212308014447
1116	25-29	0.081106457142468
1116	30-34	0.044155514388428685
1116	35-39	0.03433658736137346
1116	40-44	-0.04929371302486629
1116	45-49	0.04170243125877704
1116	50-54	0.05411962015876526
1116	55-59	0.09102289948215514
1116	60-64	0.07931278882397663
1116	65-69	0.0754399997020343
1116	70-74	0.08781539983946374
1116	75-79	0.1371842142222306
1116	80-84	-0.04003487093073943
1116	85-89	-0.07529674709291356
1116	90-94	-0.036721352887390424
1116	95-99	-0.05063126911137772
1116	100-104	0.09556648330305961
1116	105-109	-0.10784925715955751
1116	110-114	0.09438535044653662
1116	115-119	0.10932250106809249
1116	120-124	0.08148403918153946
1116	125-129	-0.019538820808470803
1116	130-134	-0.021314345192571693
1116	135-139	-0.08423499821270752
1116	140-144	-0.006568423707491888
1116	145-149	0.006179449648904267
1116	150	0.12337851776192821
1117	1	0.088754265537343
1117	2	0.05119495882318503
1117	3	0.17557036454459762
1117	4	0.05978615707035573
1117	5	0.07199337009864593
1117	6	-0.12883437222281202
1117	7	-0.13033764700988826
1117	8	0.059223771004781156
1117	9	0.0038218460668986154
1117	10-14	0.06546573087910446
1117	15-19	0.05270123038299346
1117	20-24	0.09114068694751865
1117	25-29	0.17886776255766534
1117	30-34	-0.05464815986891125
1117	35-39	0.004339647196054841
1117	40-44	0.06792790496832168
1117	45-49	-0.05473118497017282
1117	50-54	-0.03683126235004153
1117	55-59	0.15783709328255924
1117	60-64	0.07158639118564736
1117	65-69	-0.15402811693986962
1117	70-74	-0.05428311381637485
1117	75-79	-0.09912322301325105
1117	80-84	0.18783038600874846
1117	85-89	0.1519604349669379
1117	90-94	0.2189288113465082
1117	95-99	0.12972894076356312
1117	100-104	0.02199698502437286
1117	105-109	-0.08158281036180881
1117	110-114	-0.03906585656290673
1117	115-119	-0.055235986639623036
1117	120-124	0.04427245946783387
1117	125-129	-0.119581446249164
1117	130-134	-0.043030919365889986
1117	135-139	-0.02237480107074674
1117	140-144	0.00856347233778365
1117	145-149	-0.13466911467521925
1117	150	0.07416938151709473
1118	1	0.12038943516174427
1118	2	0.030869697609844593
1118	3	0.3142979138565849
1118	4	-0.004982224420736259
1118	5	-0.005932493518400861
1118	6	0.10087136240088057
1118	7	-0.023168352494913336
1118	8	0.04331500305899283
1118	9	0.008836769479103168
1118	10-14	0.04783698631208466
1118	15-19	0.017916757269233585
1118	20-24	0.05233463595403265
1118	25-29	0.06666932432665362
1118	30-34	-0.10187603936825695
1118	35-39	0.06727912567888694
1118	40-44	0.06708382208056207
1118	45-49	0.11570203823568193
1118	50-54	0.01597782780658008
1118	55-59	-0.0011124718181676485
1118	60-64	-0.04515555270888427
1118	65-69	0.10959114997292829
1118	70-74	0.1071112194331505
1118	75-79	0.14769015957050158
1118	80-84	0.13962485469355812
1118	85-89	0.13923741042932392
1118	90-94	0.03939461394872268
1118	95-99	0.10308478431227286
1118	100-104	0.12160582827404909
1118	105-109	0.06971651919717203
1118	110-114	0.16197246517501895
1118	115-119	0.14558728901297258
1118	120-124	0.04577574083611324
1118	125-129	0.07650650173222573
1118	130-134	0.035490726568248476
1118	135-139	-7.223348280760433E-4
1118	140-144	0.032075735171503084
1118	145-149	-0.07521043671373207
1118	150	-0.14610198310334965
1119	1	0.1014291218349328
1119	2	0.08639174472833488
1119	3	0.3848675657812137
1119	4	0.274983375872921
1119	5	0.100383708132739
1119	6	0.18048733615157886
1119	7	0.014064250534289613
1119	8	0.14231262702481473
1119	9	0.20750047112387904
1119	10-14	0.09956310123470047
1119	15-19	0.12396111742354776
1119	20-24	0.17487532653638027
1119	25-29	0.20035350797481755
1119	30-34	0.16295832478864725
1119	35-39	0.2178906488276411
1119	40-44	0.13155808800011926
1119	45-49	0.16805718939160386
1119	50-54	0.19178015707154827
1119	55-59	0.20456310341323558
1119	60-64	0.15779034503346168
1119	65-69	0.17304755804589433
1119	70-74	0.20153030783593096
1119	75-79	0.29057048964820353
1119	80-84	0.2697440456652984
1119	85-89	0.31365397946515117
1119	90-94	0.3483774810864091
1119	95-99	0.30161586543242436
1119	100-104	0.3747655164752004
1119	105-109	0.23143210067667752
1119	110-114	0.19907919862563261
1119	115-119	0.24209191907471705
1119	120-124	0.2032795951357116
1119	125-129	0.22100604926632172
1119	130-134	0.22036392010254957
1119	135-139	0.27950035792038364
1119	140-144	0.3374466542628767
1119	145-149	0.2540238965247994
1119	150	0.20632548608261203
1120	1	0.0700425494710224
1120	2	0.1007328557828373
1120	3	0.2977362925994882
1120	4	0.25718420575718426
1120	5	0.09507913574691429
1120	6	0.13155690759973027
1120	7	0.04884861803856211
1120	8	0.019903460414639085
1120	9	0.16351025477628411
1120	10-14	0.08827259293035894
1120	15-19	0.04117250379299975
1120	20-24	0.08488374522891462
1120	25-29	0.1429054244058321
1120	30-34	0.139483313541092
1120	35-39	0.12678324222044068
1120	40-44	0.12697183450463712
1120	45-49	0.1609162158671964
1120	50-54	0.1322825131232932
1120	55-59	0.13327270686826864
1120	60-64	0.13001093951780973
1120	65-69	0.1899162283377933
1120	70-74	0.09876386831491146
1120	75-79	0.19460947537768192
1120	80-84	0.08928829163139795
1120	85-89	0.2146867103287775
1120	90-94	-0.012902362884652518
1120	95-99	0.1392781818400053
1120	100-104	0.257170756579427
1120	105-109	-0.002978609817347433
1120	110-114	0.07647985526281786
1120	115-119	-0.005863289951356876
1120	120-124	0.029793941777349175
1120	125-129	0.12141864778120492
1120	130-134	-0.06675821128342108
1120	135-139	-0.0307462765308415
1120	140-144	-0.09988902586203352
1120	145-149	-0.13346251557180722
1120	150	-0.20818007617850043
1121	1	0.04837933537273642
1121	2	-0.018905221506948067
1121	3	-0.06962892525933029
1121	4	-0.24627483210710466
1121	5	0.01915406571646372
1121	6	0.01771831582406236
1121	7	-0.06505823280658518
1121	8	-0.07712998231173174
1121	9	-0.08767876089613935
1121	10-14	-0.01577022727731503
1121	15-19	-0.08616760665224632
1121	20-24	-0.08954533089637806
1121	25-29	-0.13548386174046811
1121	30-34	-0.10731256311984794
1121	35-39	-0.06670440431346236
1121	40-44	-0.11201288187366032
1121	45-49	-0.14865257914516405
1121	50-54	-0.24622828443817468
1121	55-59	-0.1432303146103422
1121	60-64	-0.16604487161711035
1121	65-69	-0.16505448691717817
1121	70-74	-0.16730492440156297
1121	75-79	-0.2238385423919027
1121	80-84	-0.29384191989557706
1121	85-89	-0.12260116066275373
1121	90-94	-0.2621635575723218
1121	95-99	-0.17603661978711926
1121	100-104	-0.3153223119859234
1121	105-109	-0.3594963136651188
1121	110-114	-0.21133129521768268
1121	115-119	-0.5641920666791904
1121	120-124	-0.3611882522711696
1121	125-129	-0.5041732775239396
1121	130-134	-0.5138556974458481
1121	135-139	-0.7616013610117065
1121	140-144	-0.4464350581079941
1121	145-149	-0.355264988755593
1121	150	-0.6104951831499363
1122	1	0.07425432931466247
1122	2	0.05136909671873724
1122	3	0.3294714620664223
1122	4	0.014074846075168068
1122	5	0.08753586921775991
1122	6	0.05220050856773639
1122	7	-0.12046222372487136
1122	8	0.0305183176256989
1122	9	0.10105238002793726
1122	10-14	0.06825142751216617
1122	15-19	0.02739886918554646
1122	20-24	0.0614235634397744
1122	25-29	0.07680077180657463
1122	30-34	0.07721924215140064
1122	35-39	0.048735334945433806
1122	40-44	0.10769784445546549
1122	45-49	0.0693987201805939
1122	50-54	0.07544051503834481
1122	55-59	0.08989740716342709
1122	60-64	0.11264368288343718
1122	65-69	0.17681988510238256
1122	70-74	0.05902004246033954
1122	75-79	0.1354869671535326
1122	80-84	0.23509364276571887
1122	85-89	0.21215281744218117
1122	90-94	0.241206666563059
1122	95-99	0.16021744881924604
1122	100-104	0.18028701778452216
1122	105-109	0.09950077526558232
1122	110-114	0.10409916544198694
1122	115-119	-0.03288739096402793
1122	120-124	0.11357187798822821
1122	125-129	0.15034517032039219
1122	130-134	0.17136685232883764
1122	135-139	0.009157154972484705
1122	140-144	0.06255171472294307
1122	145-149	0.022194468569544767
1122	150	0.28578536538064014
1123	1	0.10524945110324424
1123	2	0.0637345907779121
1123	3	0.24315732897985498
1123	4	0.22032334766416284
1123	5	0.0660577616063307
1123	6	0.1534058032415544
1123	7	0.1070879944401284
1123	8	0.13991390569585604
1123	9	0.21572959609083853
1123	10-14	0.13439351299430058
1123	15-19	0.10250763758004666
1123	20-24	0.09257882087997871
1123	25-29	0.13643800799708572
1123	30-34	0.07351463145785431
1123	35-39	0.09813634829865947
1123	40-44	0.07502162110742461
1123	45-49	0.16266157078416654
1123	50-54	-0.019150755494798943
1123	55-59	0.04493192599787932
1123	60-64	0.02277390780356825
1123	65-69	0.12141068191778004
1123	70-74	-0.019131947219690915
1123	75-79	-0.1796923216677726
1123	80-84	0.10142882169797218
1123	85-89	0.14830848890466086
1123	90-94	0.19372704216069536
1123	95-99	0.15449917035996918
1123	100-104	0.14754000962761182
1123	105-109	0.1055183463387408
1123	110-114	0.12935018088720796
1123	115-119	0.15624304995599658
1123	120-124	0.10892977443174345
1123	125-129	0.12033221457919296
1123	130-134	0.16803908451248617
1123	135-139	0.08966558333425922
1123	140-144	0.014056236887888929
1123	145-149	0.15446773712362472
1123	150	0.02776822378636723
1124	1	0.09427651429109218
1124	2	-0.0383618048460761
1124	3	0.18692776457423577
1124	4	0.1800059463397048
1124	5	0.12777139141173421
1124	6	0.05379384723282499
1124	7	0.0818641683590755
1124	8	0.042508117089234077
1124	9	0.10168379217685697
1124	10-14	0.12271975743637142
1124	15-19	0.10275876467168388
1124	20-24	0.10622865768930012
1124	25-29	-0.05547733464942439
1124	30-34	0.09625719152572287
1124	35-39	0.08710933499532558
1124	40-44	0.1277046178646586
1124	45-49	0.22681190883564284
1124	50-54	0.17938908363020545
1124	55-59	0.12501774280679712
1124	60-64	0.16229186604808632
1124	65-69	0.20411798754116006
1124	70-74	0.1120864411853475
1124	75-79	0.13579103981569318
1124	80-84	0.27068996864922923
1124	85-89	0.29271895942526527
1124	90-94	0.24041000937717882
1124	95-99	0.2997302313583745
1124	100-104	0.23272624622160265
1124	105-109	0.11482156682955491
1124	110-114	0.23859047713254
1124	115-119	0.17945692135132418
1124	120-124	0.08724692301876047
1124	125-129	-0.009576327545666175
1124	130-134	0.011047596640423762
1124	135-139	0.045266372299686
1124	140-144	0.19129266848297277
1124	145-149	0.12452187052979014
1124	150	0.214338668964821
1201	1	-0.16580175249143636
1201	2	0.04112864934022298
1201	3	-0.6129072456214857
1201	4	-0.9922675012903213
1201	5	-0.6532006392838667
1201	6	-0.7568955251540714
1201	7	-0.5602354583579654
1201	8	-0.45098600989327764
1201	9	-0.7839552633648452
1201	10-14	-0.30096601488213537
1201	15-19	-0.46502632729909976
1201	20-24	-0.2654726637699909
1201	25-29	-0.3559183790091325
1201	30-34	-0.42084005640402466
1201	35-39	-0.46125270327988943
1201	40-44	-0.5199805115662741
1201	45-49	-0.6007907615303765
1201	50-54	-0.4590142303568143
1201	55-59	-0.7933068226335465
1201	60-64	-0.47936332064239195
1201	65-69	-0.6368940584001095
1201	70-74	-0.25120230448698777
1201	75-79	-0.4482673623375817
1201	80-84	-0.37166927843190933
1201	85-89	-0.8731833001584448
1201	90-94	-0.5841423443884111
1201	95-99	-0.5733547423251792
1201	100-104	-0.7638461596799786
1201	105-109	-0.9853460787463817
1201	110-114	-0.965609209076689
1201	115-119	-0.9300994453288141
1201	120-124	-1.1440305432053393
1201	125-129	-0.8586272235994272
1201	130-134	-0.8551384528229917
1201	135-139	-0.9474596106910766
1201	140-144	-1.0693738584842833
1201	145-149	-0.8869537655999835
1201	150	-0.5270369666944035
1202	1	0.043020532468563744
1202	2	0.10303624244014387
1202	3	-0.032566827025888756
1202	4	-0.072227417667591
1202	5	-0.061710895021121814
1202	6	0.0632392965980415
1202	7	0.02650711586374399
1202	8	-0.0769195964318854
1202	9	0.14669484942925237
1202	10-14	-0.11451019722322542
1202	15-19	-0.015509895401933704
1202	20-24	0.019559351566989847
1202	25-29	-0.04436060414402476
1202	30-34	0.009533300033318426
1202	35-39	0.01650733472070698
1202	40-44	0.02561602637194227
1202	45-49	0.08744316819463904
1202	50-54	0.030872283191939687
1202	55-59	0.010925660557298045
1202	60-64	0.1344216533569096
1202	65-69	0.1748434450386327
1202	70-74	0.18014387068664917
1202	75-79	0.2357271390907485
1202	80-84	0.05364123591880343
1202	85-89	0.1401969424827314
1202	90-94	0.06667108108646147
1202	95-99	0.010308069652992913
1202	100-104	0.22663672228156884
1202	105-109	-0.009180928305170255
1202	110-114	0.08091447089480397
1202	115-119	0.15633263566189015
1202	120-124	0.2904974434123275
1202	125-129	0.29857306332227296
1202	130-134	0.3632572992125347
1202	135-139	0.5026349804390549
1202	140-144	0.6374306487314527
1202	145-149	0.5029787255783091
1202	150	0.4881940481017679
1203	1	0.07077232406013323
1203	2	0.07382623469636584
1203	3	-0.00238018540481022
1203	4	-0.0883048453326083
1203	5	-0.04345337904408808
1203	6	-0.010753440837000028
1203	7	-0.062151609242235395
1203	8	-0.09687889015297912
1203	9	0.09727539225519877
1203	10-14	0.010018516571633995
1203	15-19	-0.025903562721552476
1203	20-24	-0.03153221827367503
1203	25-29	-0.003775787577509959
1203	30-34	0.03242394425969053
1203	35-39	-0.0283434432726537
1203	40-44	-0.043623523661999286
1203	45-49	-0.06314154840092812
1203	50-54	-0.21304078164050821
1203	55-59	-0.0029049733147346046
1203	60-64	-0.043504937474281746
1203	65-69	0.021167319634550097
1203	70-74	0.03800894117905074
1203	75-79	-0.08185784441894839
1203	80-84	-0.15626746082202203
1203	85-89	0.0053003247503511375
1203	90-94	-0.1708869646099771
1203	95-99	-0.002631413032247565
1203	100-104	0.08721942039251473
1203	105-109	0.1603544761364617
1203	110-114	0.17084666343503585
1203	115-119	0.28789965278568985
1203	120-124	0.23629816944070825
1203	125-129	0.2964955096229218
1203	130-134	0.24620526044316904
1203	135-139	0.3994658382122154
1203	140-144	0.45936481457206213
1203	145-149	0.5435761227253124
1203	150	0.5188574224756621
1204	1	0.06879875371840782
1204	2	0.028945701391901224
1204	3	0.0102646739135821
1204	4	-0.03596907391153081
1204	5	-0.07482468305307322
1204	6	-0.031061857802058057
1204	7	-0.1230376924854042
1204	8	-0.16684507779728364
1204	9	0.036242184508218145
1204	10-14	-0.07321078771605016
1204	15-19	0.02219670660570472
1204	20-24	0.04669288623248491
1204	25-29	-0.047393267123240435
1204	30-34	-0.023575998112910668
1204	35-39	-0.002281671408475461
1204	40-44	-0.009433806072983941
1204	45-49	0.08401331040509774
1204	50-54	0.07109832873265276
1204	55-59	0.09827339071646435
1204	60-64	0.07941444241886586
1204	65-69	0.21415403859505489
1204	70-74	-0.00982835383753411
1204	75-79	0.1168533826139111
1204	80-84	0.060361422101756546
1204	85-89	0.14443698007860917
1204	90-94	0.11213610630571935
1204	95-99	-0.027715288927026904
1204	100-104	0.035751877290337575
1204	105-109	0.1519193490758397
1204	110-114	0.14260255080595385
1204	115-119	0.0331183959675414
1204	120-124	0.18617057624560118
1204	125-129	0.24129365295817706
1204	130-134	0.20826803442907504
1204	135-139	0.3284704979749833
1204	140-144	0.3543942699446063
1204	145-149	0.2112267803846848
1204	150	0.1275211181899749
1205	1	0.07339403223019758
1205	2	0.055282225548321406
1205	3	0.003634306226700801
1205	4	0.14050654988574962
1205	5	-0.1191782148812166
1205	6	-0.05737067916678029
1205	7	0.008640049697120844
1205	8	0.041838824263905394
1205	9	0.07172430572377664
1205	10-14	-0.009540864964790785
1205	15-19	-0.04304337459507224
1205	20-24	-0.057486738593489406
1205	25-29	-0.06747620548617306
1205	30-34	-0.11960537623958345
1205	35-39	-0.16040997573908555
1205	40-44	0.03974522358637245
1205	45-49	0.05539402771750446
1205	50-54	0.06862699854359988
1205	55-59	0.1256657123521947
1205	60-64	0.1094420112069443
1205	65-69	0.1349024789042801
1205	70-74	0.1607493421163042
1205	75-79	0.2271687017214603
1205	80-84	0.17152999858340934
1205	85-89	0.12477840045579569
1205	90-94	0.24121604916056327
1205	95-99	-0.061025809796454666
1205	100-104	-0.024038652956356543
1205	105-109	0.09167871476459766
1205	110-114	0.02071613302566533
1205	115-119	0.06790862332287162
1205	120-124	0.19048460734982342
1205	125-129	0.17357886868098404
1205	130-134	0.32475867732438957
1205	135-139	0.37888470249024664
1205	140-144	0.38145107453177474
1205	145-149	0.33135843468716786
1205	150	0.23998922285061042
1206	1	0.09915441831189753
1206	2	-0.012393513936910239
1206	3	-0.055174143369491446
1206	4	0.0031859227395685252
1206	5	-0.160580842518236
1206	6	0.025183164881234177
1206	7	0.07914684114773252
1206	8	-0.059844263831905664
1206	9	0.1446483083711314
1206	10-14	-0.002080656775291345
1206	15-19	0.01826529015214362
1206	20-24	-0.11805301573911464
1206	25-29	-0.2782235107576412
1206	30-34	-0.24151037622118565
1206	35-39	-0.21059975107771578
1206	40-44	-0.24973340707324354
1206	45-49	-0.32181044657499314
1206	50-54	-0.2713450622196305
1206	55-59	-0.5072119659997298
1206	60-64	-0.4519545292957545
1206	65-69	-0.3630921825073443
1206	70-74	-0.5240134014986282
1206	75-79	-0.542749152921445
1206	80-84	-0.24132745985391324
1206	85-89	-0.29835518374970604
1206	90-94	-0.5376457084091371
1206	95-99	-0.6483930289372637
1206	100-104	-0.48089709461178387
1206	105-109	-0.6235072804866348
1206	110-114	-0.8677971907725635
1206	115-119	-0.2859596549786616
1206	120-124	-0.4730936749025929
1206	125-129	-0.368634007857807
1206	130-134	-0.5066065703022105
1206	135-139	-0.15807994392583424
1206	140-144	-0.0861168734885851
1206	145-149	-0.3394145307785692
1206	150	-0.49207576670790587
1207	1	-0.002934437012896751
1207	2	0.04919829937423614
1207	3	0.107906397465797
1207	4	0.11815836323700069
1207	5	0.043266676399674964
1207	6	0.052793641316391415
1207	7	0.05633343100364385
1207	8	0.08008268463768786
1207	9	0.15298370309886877
1207	10-14	0.09000164379393283
1207	15-19	-0.0049376709940744945
1207	20-24	-0.05698535624755863
1207	25-29	0.13064842695384726
1207	30-34	0.06125519077110653
1207	35-39	0.08556006401272498
1207	40-44	0.16915323143311412
1207	45-49	0.06333495003489276
1207	50-54	0.09849710571157999
1207	55-59	0.16283756094745883
1207	60-64	0.15944393522777034
1207	65-69	0.24739529050847864
1207	70-74	0.20309065097322332
1207	75-79	0.30930338115217637
1207	80-84	0.2936330232555875
1207	85-89	0.31030498753580105
1207	90-94	0.24914445000016627
1207	95-99	0.197512745493988
1207	100-104	0.33877073531751023
1207	105-109	0.2145347114323073
1207	110-114	0.2947801812016735
1207	115-119	0.287029421708759
1207	120-124	0.41181733528484443
1207	125-129	0.356542806433815
1207	130-134	0.4027914189945321
1207	135-139	0.5043689701479721
1207	140-144	0.4336810131386173
1207	145-149	0.4535589832935685
1207	150	0.34771227823765116
1208	1	-0.02035976549350238
1208	2	0.02129622073737636
1208	3	-0.2743806309300538
1208	4	-0.01934064863957019
1208	5	0.02671540016811491
1208	6	-0.0989398268748829
1208	7	-0.1356516235289149
1208	8	0.046115945225999155
1208	9	0.01706430201414122
1208	10-14	-0.11507794200857546
1208	15-19	-0.23193375463843324
1208	20-24	-0.21518614296467575
1208	25-29	-0.2911554949340882
1208	30-34	-0.2338403895751071
1208	35-39	-0.19935286787593753
1208	40-44	-0.38618782396246587
1208	45-49	-0.355092244208862
1208	50-54	-0.2893492272411251
1208	55-59	-0.25432752349126275
1208	60-64	-0.43920692773392034
1208	65-69	-0.3729172968600807
1208	70-74	-0.2724130847890933
1208	75-79	-0.3349233764261541
1208	80-84	-0.1211028868678028
1208	85-89	-0.38069285297251554
1208	90-94	-0.29453172127436744
1208	95-99	-0.2913726459821717
1208	100-104	-0.369328287257666
1208	105-109	-0.2554559709173674
1208	110-114	-0.5758083068089874
1208	115-119	-0.3601899301115168
1208	120-124	-0.23156490710285027
1208	125-129	-0.39715205086358907
1208	130-134	-0.5214183834101433
1208	135-139	-0.4719538047529639
1208	140-144	-0.33844453288202203
1208	145-149	-0.3020389578123712
1208	150	-0.12597159446687556
1209	1	-0.04520669108674369
1209	2	-0.18577632773306263
1209	3	-0.11731633484681225
1209	4	-0.04018886111010289
1209	5	-0.07096852251655861
1209	6	-0.41059044436946124
1209	7	-0.07836277502195799
1209	8	-0.01498636413003851
1209	9	-0.2844150948084163
1209	10-14	-0.1918470620538315
1209	15-19	-0.10001899089560595
1209	20-24	-0.2314968168739071
1209	25-29	-0.13258131346763946
1209	30-34	-0.17200368524248688
1209	35-39	-0.08831079942043374
1209	40-44	-0.01141233966118449
1209	45-49	-0.1545305144949296
1209	50-54	-0.07061518743678619
1209	55-59	0.04839758932558169
1209	60-64	-0.05944823151222778
1209	65-69	-0.1462364439031063
1209	70-74	-0.16099517887779768
1209	75-79	-0.03775480010403953
1209	80-84	-0.15642830120739148
1209	85-89	-0.06332278963557769
1209	90-94	-0.26866169134547135
1209	95-99	-0.09254776988196767
1209	100-104	-0.17081666630847536
1209	105-109	-0.049398766403584204
1209	110-114	-0.21899202676090113
1209	115-119	-0.2808447420534961
1209	120-124	-0.29431265434875087
1209	125-129	-0.14562308136064672
1209	130-134	-0.01759550038015334
1209	135-139	-0.06644847104264073
1209	140-144	-0.04349006422219048
1209	145-149	-0.07715292316496658
1209	150	0.05159867812723462
1210	1	0.024206705040718646
1210	2	-0.17251974476459608
1210	3	-0.02299971589842187
1210	4	-0.2914117619349881
1210	5	0.03165148150201702
1210	6	-0.038791191920786616
1210	7	0.021947303250406947
1210	8	0.07666691001802661
1210	9	-0.37288074845469055
1210	10-14	-0.07435115758389799
1210	15-19	-0.2074916232022872
1210	20-24	-0.05771646002988717
1210	25-29	-0.01145352618242157
1210	30-34	-0.040570806962740846
1210	35-39	-0.034313930475001087
1210	40-44	0.02677299817903389
1210	45-49	0.069101999572176
1210	50-54	0.008519054751296551
1210	55-59	0.03412692244992854
1210	60-64	-0.14023186580877223
1210	65-69	0.024764554628333713
1210	70-74	-0.09984779029699808
1210	75-79	-0.05014864375283423
1210	80-84	0.06055983979099011
1210	85-89	0.09225465400581356
1210	90-94	0.09722600798583159
1210	95-99	0.1667412972106419
1210	100-104	0.10325696375981153
1210	105-109	0.03945289005858399
1210	110-114	0.15371784263946608
1210	115-119	0.1199810048779213
1210	120-124	0.12248804033525573
1210	125-129	0.1008189996242308
1210	130-134	0.06483090522434765
1210	135-139	0.13336178666254028
1210	140-144	0.31120438038248466
1210	145-149	0.1657577852112837
1210	150	0.03191870192688384
1211	1	0.08055654902895881
1211	2	0.03568118182989721
1211	3	0.05610766505586895
1211	4	-0.21197050744751067
1211	5	0.050149463046814446
1211	6	-0.12580876235475813
1211	7	-0.43347398916785096
1211	8	-0.0995106541017563
1211	9	-0.06291037401961574
1211	10-14	-0.19201958515006368
1211	15-19	-0.18815318470700504
1211	20-24	-0.1915301643916294
1211	25-29	-0.20860621948467184
1211	30-34	-0.06448997970865378
1211	35-39	-0.18905276778215807
1211	40-44	-0.11728326538680278
1211	45-49	-0.28697821831940473
1211	50-54	-0.29094798606426764
1211	55-59	-0.11447966422371536
1211	60-64	-0.34301422064183384
1211	65-69	-0.30028764287698095
1211	70-74	-0.37071987323868427
1211	75-79	-0.6048992414526637
1211	80-84	-0.5360625116710693
1211	85-89	-0.589548115439527
1211	90-94	-0.7503266252365819
1211	95-99	-0.3948636335745235
1211	100-104	-0.4467889969971566
1211	105-109	-0.6945807268305515
1211	110-114	-0.07939763819027945
1211	115-119	-0.8294438339283943
1211	120-124	-0.7594873617610673
1211	125-129	-0.8771979513785126
1211	130-134	-0.8720766191033036
1211	135-139	-0.20776625878874455
1211	140-144	-0.24501344852911444
1211	145-149	-0.6073670562455789
1211	150	-0.1679619361528566
1212	1	0.06964073857473707
1212	2	-0.12165391982542673
1212	3	-0.025624867915432503
1212	4	-0.3584621978052738
1212	5	-0.025189702742046904
1212	6	-0.057591026584539406
1212	7	0.02755301675858135
1212	8	-0.010200689732364765
1212	9	-0.38138855850474584
1212	10-14	-0.06412162097542051
1212	15-19	-0.06038611846848596
1212	20-24	-0.11488276111158768
1212	25-29	-0.1411511061113515
1212	30-34	-0.024773076371445768
1212	35-39	-0.02202477976344852
1212	40-44	-0.15576098200924804
1212	45-49	0.02541535455291921
1212	50-54	-0.026844615351258483
1212	55-59	0.026322688131607208
1212	60-64	-0.039429126815264226
1212	65-69	-0.07709203945189103
1212	70-74	-0.11876503128837612
1212	75-79	-0.1441726665333647
1212	80-84	0.09645194828836878
1212	85-89	0.12552543796903848
1212	90-94	-0.019331028175237464
1212	95-99	0.19316257697137473
1212	100-104	0.10195964074296882
1212	105-109	0.04488665331311381
1212	110-114	0.12882095271425698
1212	115-119	0.06078088424167305
1212	120-124	0.07625333003476698
1212	125-129	0.19819739862401065
1212	130-134	0.1016862339470137
1212	135-139	0.3074076871724003
1212	140-144	0.31509459826826003
1212	145-149	0.17027400509469715
1212	150	0.3967256683272069
1213	1	0.014101832755432753
1213	2	-0.2323075338425511
1213	3	-1.0400649301853448
1213	4	-0.6475302350104997
1213	5	-0.10658175200271813
1213	6	-0.3516586188925004
1213	7	-0.36288746036365893
1213	8	-0.3023070282441296
1213	9	-0.329798318694813
1213	10-14	-0.36121074443298795
1213	15-19	-0.27579525344044953
1213	20-24	-0.6247676143339618
1213	25-29	-0.7281065161702713
1213	30-34	-0.7271697409987681
1213	35-39	-0.5119343587618914
1213	40-44	-0.5191015620569885
1213	45-49	-0.4583030208319272
1213	50-54	-0.7094327870098951
1213	55-59	-0.4605602709716621
1213	60-64	-0.607102577945362
1213	65-69	-0.3952102439393812
1213	70-74	-0.6598681768902495
1213	75-79	-0.8426158430771764
1213	80-84	-0.767510616878134
1213	85-89	-0.9882703540717159
1213	90-94	-1.0252765871331846
1213	95-99	-1.1776798760100249
1213	100-104	-0.8186733390308305
1213	105-109	-0.7622052982865029
1213	110-114	-0.18486516928917496
1213	115-119	-0.5847571508290201
1213	120-124	-0.5786081991826606
1213	125-129	-0.5909478506488384
1213	130-134	-0.5956862305250468
1213	135-139	-0.5127686885821205
1213	140-144	-0.6171567383168153
1213	145-149	-0.47697774314345054
1213	150	-0.45422101591781683
1214	1	0.07321441050050481
1214	2	-0.24061530446677892
1214	3	-0.04838626536849233
1214	4	-0.6088765099215578
1214	5	-0.10841889640681757
1214	6	-0.08163575000087775
1214	7	-0.17742601164274419
1214	8	-0.011328979443284481
1214	9	0.04777285379811502
1214	10-14	-0.15329848863474638
1214	15-19	-0.0970583632001123
1214	20-24	-0.02764540880207278
1214	25-29	-0.002539293714058033
1214	30-34	0.03997926761152115
1214	35-39	0.039152715804370075
1214	40-44	-0.0011252560108943044
1214	45-49	0.06573198110654488
1214	50-54	0.02927744491336881
1214	55-59	0.0040761301721943255
1214	60-64	-0.09177588652038793
1214	65-69	0.02091931686898363
1214	70-74	0.05062275929996218
1214	75-79	0.17051684615960738
1214	80-84	0.08716578347301152
1214	85-89	0.05811059323200851
1214	90-94	0.15675845546840605
1214	95-99	0.0362241526397824
1214	100-104	0.04819276639120318
1214	105-109	0.11716566274687068
1214	110-114	0.2748525938458428
1214	115-119	0.2169691144994914
1214	120-124	0.09191050436273684
1214	125-129	0.248245868885121
1214	130-134	0.3359801033232799
1214	135-139	0.3430099141792269
1214	140-144	0.36850963299052353
1214	145-149	0.2286342331962743
1214	150	0.048252938796089495
1215	1	0.08249880862635806
1215	2	0.06802877084334824
1215	3	0.2854823620603
1215	4	-0.23001774628541938
1215	5	-0.060530686805456924
1215	6	0.058124457206133684
1215	7	0.07034556138789583
1215	8	-0.02246041893840811
1215	9	0.08508901097638955
1215	10-14	0.09555639730348986
1215	15-19	0.039500659209963374
1215	20-24	0.028008774528977654
1215	25-29	-0.008943329801496702
1215	30-34	-0.15814318560143903
1215	35-39	-0.18283394536396713
1215	40-44	-0.09124882344998042
1215	45-49	-0.19095076377747233
1215	50-54	-0.09739042408981646
1215	55-59	-0.08495366733915688
1215	60-64	-0.17494261621983043
1215	65-69	-0.14325028366391024
1215	70-74	-0.10000275496496869
1215	75-79	-0.30213467424595564
1215	80-84	-0.17565340863323797
1215	85-89	-0.15635585117937012
1215	90-94	-0.10162516141186018
1215	95-99	-0.12791318401325924
1215	100-104	-0.046804071198685904
1215	105-109	-0.1695001107948002
1215	110-114	-0.2673875894266686
1215	115-119	-0.21020344536756141
1215	120-124	-0.6131920788696661
1215	125-129	-0.29676492184298553
1215	130-134	-0.1628391710014796
1215	135-139	-0.23329399154238217
1215	140-144	0.015858959620651092
1215	145-149	-0.13239157748726882
1215	150	-0.28522232243280854
1216	1	-0.0017272697371701895
1216	2	-0.02537323783055001
1216	3	0.08742804804018789
1216	4	-0.176059739314546
1216	5	-0.12277333539808666
1216	6	-0.14444891721660724
1216	7	-0.007616542302415041
1216	8	-0.10188364824561802
1216	9	0.07046768199024456
1216	10-14	-0.0687932251901131
1216	15-19	-0.03759379448165845
1216	20-24	-0.03315825403094408
1216	25-29	0.005911376268819879
1216	30-34	-0.016878777157380398
1216	35-39	-0.06864784787978806
1216	40-44	0.02192657712276258
1216	45-49	0.04556288711118128
1216	50-54	-0.09365237729038967
1216	55-59	0.016411615342171615
1216	60-64	0.0034836551961774376
1216	65-69	-0.11104815070886076
1216	70-74	0.06692499211352043
1216	75-79	-0.08247285401906623
1216	80-84	0.024379071123675544
1216	85-89	0.11883340635548478
1216	90-94	0.08868521347370972
1216	95-99	-0.07929646535777835
1216	100-104	-0.08253672620607944
1216	105-109	0.07705540681739365
1216	110-114	-0.021793370580731164
1216	115-119	-0.11667022552515505
1216	120-124	-0.08408565204514673
1216	125-129	-0.03921309431733988
1216	130-134	-0.006839550295730135
1216	135-139	-0.05984458698502948
1216	140-144	0.07247522339078216
1216	145-149	-0.01285160970680721
1216	150	0.14471160473471656
1217	1	0.0405212210933108
1217	2	0.04937991727000579
1217	3	0.1614032900627791
1217	4	0.13046488515321641
1217	5	0.03685549301981439
1217	6	-0.12531998352395135
1217	7	-0.06883799968845494
1217	8	0.03536923799678959
1217	9	0.033918045927116225
1217	10-14	0.04876994335460694
1217	15-19	0.05144414400781727
1217	20-24	0.10046493621997143
1217	25-29	0.027630733471845303
1217	30-34	0.061564551097433196
1217	35-39	-0.040812595170812926
1217	40-44	0.045124525916072855
1217	45-49	0.08831895060431805
1217	50-54	0.12930345881658667
1217	55-59	0.1574093796861149
1217	60-64	0.15099485466606666
1217	65-69	0.17588002149723536
1217	70-74	0.15217162311716237
1217	75-79	0.138124485222626
1217	80-84	0.199829849300329
1217	85-89	0.17704247832051578
1217	90-94	0.16492851632180106
1217	95-99	0.10872091929012839
1217	100-104	0.09120460781467443
1217	105-109	0.05410747565446883
1217	110-114	0.10667744118098454
1217	115-119	-0.0015225519840029733
1217	120-124	-0.05816582246269775
1217	125-129	0.08173197866550197
1217	130-134	0.11669993809172752
1217	135-139	0.07407031190545155
1217	140-144	0.12169863712956186
1217	145-149	0.022024093837508474
1217	150	0.044531188036515346
1218	1	0.09217469002729928
1218	2	0.1313168002716658
1218	3	0.12203841678289251
1218	4	0.09921641238175027
1218	5	-0.05029341349870009
1218	6	0.013354190772723484
1218	7	0.05267722717945844
1218	8	0.1471453250577781
1218	9	0.021716344072743254
1218	10-14	0.03750925727430854
1218	15-19	-0.1217444917601398
1218	20-24	0.0013018596000620164
1218	25-29	0.024026545107474817
1218	30-34	-0.005615179132185233
1218	35-39	-0.06427609055474903
1218	40-44	0.09421165811025389
1218	45-49	0.018360240010089512
1218	50-54	-0.17643132048794286
1218	55-59	-0.011038463109386498
1218	60-64	0.05423987759081683
1218	65-69	0.0377542556160364
1218	70-74	0.005813680861024295
1218	75-79	-0.04877064791077146
1218	80-84	0.04894557027610347
1218	85-89	0.19701256841076997
1218	90-94	0.07806466885339347
1218	95-99	0.14445079781120285
1218	100-104	-0.0033685321602874296
1218	105-109	0.04644674386327807
1218	110-114	0.1478882012316589
1218	115-119	0.1446509307632411
1218	120-124	0.15583142144205198
1218	125-129	0.03381552028152868
1218	130-134	-0.1787833819083957
1218	135-139	-0.027034467863707334
1218	140-144	-0.06880754396149769
1218	145-149	-0.19778349985804766
1218	150	0.2671802906220435
1219	1	0.09238508472909501
1219	2	0.11746609393404128
1219	3	0.30729208546213727
1219	4	0.21712353531590622
1219	5	0.09517819952998963
1219	6	0.1829777319504231
1219	7	0.08980482974615
1219	8	0.06848674330206705
1219	9	0.12671350845565144
1219	10-14	0.11435685478732438
1219	15-19	0.08486616637125621
1219	20-24	0.08182753534158138
1219	25-29	0.06706154332717773
1219	30-34	0.07923942760842095
1219	35-39	0.13802888353066578
1219	40-44	0.10021490998339999
1219	45-49	0.14148506214504408
1219	50-54	0.13102684357979655
1219	55-59	0.1510898738344295
1219	60-64	0.11850456696301137
1219	65-69	0.18487267314777966
1219	70-74	0.14437086120087628
1219	75-79	0.29269901654565444
1219	80-84	0.2842139273891391
1219	85-89	0.2761796433954089
1219	90-94	0.27061627254931153
1219	95-99	0.3320307242141567
1219	100-104	0.3002800255600775
1219	105-109	0.21525671766975307
1219	110-114	0.2247785936706208
1219	115-119	0.3083510309082129
1219	120-124	0.2881575787582875
1219	125-129	0.33700826812604134
1219	130-134	0.3425653362839043
1219	135-139	0.3136127045852177
1219	140-144	0.40685171471382375
1219	145-149	0.2883768994354554
1219	150	0.256410888928599
1220	1	0.0975219069973825
1220	2	0.13925051110124897
1220	3	0.3511107877391879
1220	4	0.24413907704008864
1220	5	0.1092850510426473
1220	6	0.1300273004475656
1220	7	0.1151370113033039
1220	8	0.13737176508581683
1220	9	-0.013682335627485998
1220	10-14	0.09118695998008519
1220	15-19	0.09571100294501633
1220	20-24	0.04755239733243144
1220	25-29	0.11147350927848976
1220	30-34	0.10270727255394263
1220	35-39	0.06789383968263962
1220	40-44	0.10847903883545484
1220	45-49	0.0837183250316329
1220	50-54	0.10356788765536606
1220	55-59	0.14510728110837334
1220	60-64	0.09684273798599463
1220	65-69	0.12615610679646494
1220	70-74	0.08747656761386935
1220	75-79	2.1828735192741533E-5
1220	80-84	0.09414968454411365
1220	85-89	0.2762996096218515
1220	90-94	0.15520321137680781
1220	95-99	0.16763523724995366
1220	100-104	0.0645418003271061
1220	105-109	0.08495428605299793
1220	110-114	0.09985836381983404
1220	115-119	0.016409996634308754
1220	120-124	-0.10764983615646173
1220	125-129	0.09060007152644545
1220	130-134	0.046861519239577376
1220	135-139	0.050228837376444346
1220	140-144	-0.1333144614146491
1220	145-149	-0.18731930157942145
1220	150	-0.1270622750599557
1221	1	0.07394780687018354
1221	2	-0.052610713957317756
1221	3	-0.16238170488291814
1221	4	-0.02009919279799277
1221	5	0.11537241587076608
1221	6	0.023239287183308477
1221	7	0.01848956056892348
1221	8	0.009683369100983441
1221	9	0.006121659920950151
1221	10-14	-0.10716081994919335
1221	15-19	-0.20575507615212985
1221	20-24	-0.25716430527013046
1221	25-29	-0.1329744820930827
1221	30-34	-0.15891983476981153
1221	35-39	-0.23290351446733126
1221	40-44	-0.18334895780629523
1221	45-49	-0.21517997473214479
1221	50-54	-0.26225177060494076
1221	55-59	-0.3361384935832774
1221	60-64	-0.3293473232511346
1221	65-69	-0.1044697737535003
1221	70-74	-0.33502905392499827
1221	75-79	-0.28824432729526706
1221	80-84	-0.3769416274672963
1221	85-89	-0.5010890427140282
1221	90-94	-0.3262377281233384
1221	95-99	-0.05666293081222307
1221	100-104	-0.18132101178820648
1221	105-109	-0.1310852673195413
1221	110-114	-0.23391595051283076
1221	115-119	-0.19528377595086965
1221	120-124	-0.24499893509297976
1221	125-129	-0.3562170018209372
1221	130-134	-0.5559342975429047
1221	135-139	-0.3403946488012579
1221	140-144	-0.31284260620862625
1221	145-149	-0.3483269961177058
1221	150	-0.2986002733685922
1222	1	0.030335793562496605
1222	2	0.09284566707996689
1222	3	0.10925378410605191
1222	4	0.23543953289367892
1222	5	0.08751604321524553
1222	6	0.058967994807950674
1222	7	0.059417546703940616
1222	8	0.11749450794953731
1222	9	-0.057796368621474414
1222	10-14	0.03140295126797099
1222	15-19	0.002207042377278867
1222	20-24	-0.019629847110365972
1222	25-29	-0.03581570541796708
1222	30-34	0.08437221033075559
1222	35-39	0.07860960811050433
1222	40-44	0.02055985292687268
1222	45-49	0.14325137682663325
1222	50-54	0.06532157954162443
1222	55-59	0.05324457114468828
1222	60-64	0.032276709250758984
1222	65-69	0.07404982257961734
1222	70-74	0.06301427373819735
1222	75-79	0.1434553491243733
1222	80-84	0.08345589838877032
1222	85-89	0.1344136553315849
1222	90-94	0.18403631381580254
1222	95-99	0.11547629168207862
1222	100-104	0.09714645667785504
1222	105-109	-0.01618868885118019
1222	110-114	0.07072186711226891
1222	115-119	0.07473086411336283
1222	120-124	0.010894884028495255
1222	125-129	0.09206510380228394
1222	130-134	0.19583547764637643
1222	135-139	0.15711808374121716
1222	140-144	0.016112935525818273
1222	145-149	0.1451376663813022
1222	150	-0.022400284372267265
1223	1	0.05405605970652516
1223	2	0.12608671189447307
1223	3	0.28274321054429663
1223	4	0.2602654487088145
1223	5	0.15659559524674194
1223	6	0.13576671305185073
1223	7	0.10445015553910508
1223	8	0.1698345253218747
1223	9	0.1613703999730376
1223	10-14	0.11962764466670706
1223	15-19	0.09144487605399121
1223	20-24	0.059381684497815
1223	25-29	0.1197456398819412
1223	30-34	0.12281414727739559
1223	35-39	0.124234609562059
1223	40-44	0.12410333478295144
1223	45-49	0.0845456178950812
1223	50-54	0.12174007471107728
1223	55-59	0.07564084571809104
1223	60-64	0.08577826992372195
1223	65-69	0.06481964712576627
1223	70-74	0.059435599076444134
1223	75-79	0.15249889008612172
1223	80-84	0.09617262555207162
1223	85-89	0.18750271296544696
1223	90-94	0.16879600122640426
1223	95-99	0.19573247733987387
1223	100-104	0.17123500967876026
1223	105-109	0.11067075768237089
1223	110-114	0.2090593494944173
1223	115-119	0.2143899605009807
1223	120-124	0.09975679099429868
1223	125-129	0.23038056862472445
1223	130-134	0.25650935407775677
1223	135-139	0.2557598786727624
1223	140-144	0.1576582090132561
1223	145-149	0.09624944558316173
1223	150	0.24371553316105832
1224	1	0.07420729591845188
1224	2	0.09745193792764795
1224	3	0.28495070579846526
1224	4	0.0861391613583038
1224	5	0.14170573816633691
1224	6	0.10235244613274119
1224	7	0.047777966331381094
1224	8	0.11253604638351078
1224	9	0.17957825852637654
1224	10-14	0.053038149783390054
1224	15-19	0.11773978986870048
1224	20-24	0.09631510077547034
1224	25-29	0.05291319231413638
1224	30-34	0.10146026486969362
1224	35-39	0.12835283980395218
1224	40-44	0.1408150904642511
1224	45-49	0.07823323191823306
1224	50-54	0.1636294978613222
1224	55-59	0.1929563248637649
1224	60-64	0.08553859644308659
1224	65-69	0.11546196004374565
1224	70-74	0.08777238622744221
1224	75-79	0.18799068116953066
1224	80-84	0.20242246940919273
1224	85-89	0.21437389966870057
1224	90-94	0.23718326346929786
1224	95-99	0.18506491098109024
1224	100-104	0.26220894357505387
1224	105-109	0.09942952809703343
1224	110-114	0.21742584606104032
1224	115-119	0.21281877216534895
1224	120-124	0.08965562925254744
1224	125-129	0.14975432949596978
1224	130-134	-0.16899089642549114
1224	135-139	-0.06345152505973317
1224	140-144	0.19948049929566736
1224	145-149	0.07294830834644017
1224	150	0.05155727050466652
2101	1	-0.13903765162267234
2101	2	-0.33635741789600715
2101	3	-0.4187973439154078
2101	4	-0.47242807597867653
2101	5	-0.7635339972230852
2101	6	-0.719542901341903
2101	7	-0.3689300023507798
2101	8	-0.9968290538982671
2101	9	-0.6156050865931704
2101	10-14	-0.43683612866809796
2101	15-19	-0.5309825824034675
2101	20-24	-0.6072464445373598
2101	25-29	-0.4810623274807
2101	30-34	-0.809180287107452
2101	35-39	-0.9064901943813908
2101	40-44	-0.8150128696486334
2101	45-49	-0.8213428778836089
2101	50-54	-0.48951948072319595
2101	55-59	-0.5614947212321084
2101	60-64	-0.6467207252600318
2101	65-69	-0.8075953087945607
2101	70-74	-0.7490092852824546
2101	75-79	-0.6972511887316202
2101	80-84	-0.4140808453404716
2101	85-89	-0.42706778514323673
2101	90-94	-0.344724897504733
2101	95-99	-0.605048531053697
2101	100-104	-0.37658484459705477
2101	105-109	-0.572524895413558
2101	110-114	-0.6890092597613346
2101	115-119	-0.637981971017247
2101	120-124	-0.6320858277435519
2101	125-129	-0.6092909238578912
2101	130-134	-0.40315557494079
2101	135-139	-0.7276458900690415
2101	140-144	-0.5479257653697189
2101	145-149	-0.381226222750243
2101	150	-0.463418412797715
2102	1	-0.05364435796817446
2102	2	0.06217306612731832
2102	3	-0.16721640345676292
2102	4	-0.017593116340975712
2102	5	0.001094456345697381
2102	6	-0.07581457168333117
2102	7	-0.16719647225323087
2102	8	-0.039102190633748535
2102	9	0.01275279628467274
2102	10-14	-0.03651300155121362
2102	15-19	-0.09379912069224616
2102	20-24	-0.05871363067560509
2102	25-29	0.10264723834261247
2102	30-34	0.10815487917532352
2102	35-39	0.04801611730749755
2102	40-44	-0.05718629386758067
2102	45-49	-0.04673742832939354
2102	50-54	0.040323993243667644
2102	55-59	-0.12657063782216937
2102	60-64	0.23851005688302251
2102	65-69	0.35942363761276397
2102	70-74	-0.17820033869190866
2102	75-79	0.10848918966874521
2102	80-84	0.3085889673154014
2102	85-89	0.2808450853409994
2102	90-94	0.011346166726589502
2102	95-99	-0.5282411862339345
2102	100-104	0.16344592150444015
2102	105-109	0.014947432365268298
2102	110-114	0.08050779132286578
2102	115-119	-0.08578195597814187
2102	120-124	0.10811413686950999
2102	125-129	0.2813292399597742
2102	130-134	0.31050995810055326
2102	135-139	-0.12070112080373718
2102	140-144	0.08008228651791427
2102	145-149	0.009793063301742677
2102	150	-0.09075550353563244
2103	1	-0.27918280330421297
2103	2	-0.3200227141891858
2103	3	-0.3635576239090952
2103	4	-0.023751320326965697
2103	5	0.09072125261983643
2103	6	0.11718910380409397
2103	7	0.19090818471092064
2103	8	0.0336536739161204
2103	9	0.009028837020437663
2103	10-14	0.10424891208169385
2103	15-19	-0.03269724047399336
2103	20-24	-0.0023794623086743627
2103	25-29	0.052606558678256476
2103	30-34	-0.060769692810055176
2103	35-39	0.10863972938842892
2103	40-44	0.016525668875836175
2103	45-49	-0.19548991122263004
2103	50-54	0.10298947274459636
2103	55-59	0.18773467478917638
2103	60-64	0.07091669250024069
2103	65-69	0.22375872431262422
2103	70-74	0.13706871165150858
2103	75-79	0.04853687077662272
2103	80-84	-0.07059012122734032
2103	85-89	0.036718602854861615
2103	90-94	0.05474660406927967
2103	95-99	0.01182118641934693
2103	100-104	0.03980452142756974
2103	105-109	0.0848123824516307
2103	110-114	0.2575982378667163
2103	115-119	0.43604641544330036
2103	120-124	0.4129792526822982
2103	125-129	0.2701053550809931
2103	130-134	0.6309193531244901
2103	135-139	0.501147844997142
2103	140-144	0.3446447029223094
2103	145-149	0.19310549516212916
2103	150	-0.46719843196572697
2104	1	-0.17569187774655148
2104	2	0.00306852664748547
2104	3	-0.009394426208153561
2104	4	0.04108626029342588
2104	5	0.07503572256946
2104	6	0.15461341884146407
2104	7	0.1411090664476191
2104	8	0.15116151477368334
2104	9	0.0888258214426969
2104	10-14	0.1257743824752353
2104	15-19	0.08330512890584885
2104	20-24	0.0390792582560735
2104	25-29	0.16369177028495585
2104	30-34	0.18568754751145633
2104	35-39	0.21115579267512885
2104	40-44	0.24319220230215421
2104	45-49	0.18581859159817782
2104	50-54	0.21752534308557614
2104	55-59	0.28560664766226296
2104	60-64	0.322341181025422
2104	65-69	0.31637162594693535
2104	70-74	0.25792687410083914
2104	75-79	0.2943302471004543
2104	80-84	0.26980611744982497
2104	85-89	0.36156521671141206
2104	90-94	0.31702974052137023
2104	95-99	0.10356455666038045
2104	100-104	0.11945617881339388
2104	105-109	0.2383356996845265
2104	110-114	0.3275860042286709
2104	115-119	0.28573768907509844
2104	120-124	0.4519487677859644
2104	125-129	0.35251295105578606
2104	130-134	0.49647047505646213
2104	135-139	0.04626589804434644
2104	140-144	-0.23238333306202463
2104	145-149	-0.29785188366396653
2104	150	-0.545913742362707
2105	1	-0.057957009817794614
2105	2	-0.08616616481101147
2105	3	0.03437667002144451
2105	4	-0.07223557790644008
2105	5	-0.49172459272249824
2105	6	-0.13026546214631907
2105	7	-0.13846563110333676
2105	8	-0.05888588223547231
2105	9	-0.12520125900964274
2105	10-14	-0.02314502028826837
2105	15-19	0.015243161305917852
2105	20-24	-0.04246161252510916
2105	25-29	0.055468637825072165
2105	30-34	0.06058546962061939
2105	35-39	0.10719230569387861
2105	40-44	0.20400811283536058
2105	45-49	0.20472534409741172
2105	50-54	0.2486529256836647
2105	55-59	0.2735403198992046
2105	60-64	0.15069235417329452
2105	65-69	0.2225409665013771
2105	70-74	0.3438131019556536
2105	75-79	0.3319125627451953
2105	80-84	0.3118144817345936
2105	85-89	0.30128342175463274
2105	90-94	0.3408423094603279
2105	95-99	0.36265103685037303
2105	100-104	0.38546034260935613
2105	105-109	0.3787432769122958
2105	110-114	0.5768752733750162
2105	115-119	0.4796401606231129
2105	120-124	0.42949499594259066
2105	125-129	0.4031399124588475
2105	130-134	0.5543836126235249
2105	135-139	0.6011079399337191
2105	140-144	0.44217770572947046
2105	145-149	0.5458287342159025
2105	150	0.5109361607061302
2106	1	-0.0448999488478492
2106	2	0.037598267493731186
2106	3	0.07501756898727763
2106	4	0.020811687251210742
2106	5	0.03294278666505335
2106	6	0.03096983154967603
2106	7	0.12338802012092032
2106	8	-0.0631672425907226
2106	9	-0.039350874098630584
2106	10-14	-0.4549403147060431
2106	15-19	-0.2726273394999339
2106	20-24	-0.055652776973374785
2106	25-29	-0.2152162886527833
2106	30-34	-0.17924183474997335
2106	35-39	-0.4056162796728344
2106	40-44	-0.407353702093765
2106	45-49	-0.4529343419902503
2106	50-54	-0.3309600057100184
2106	55-59	-0.36361799627697877
2106	60-64	-0.3438785013908898
2106	65-69	-0.49762127414478385
2106	70-74	-0.6664671325271101
2106	75-79	-0.7970118498570358
2106	80-84	-0.839215084548087
2106	85-89	-0.7279168814899606
2106	90-94	-0.907806389007078
2106	95-99	-1.0798254353575416
2106	100-104	-0.6304809591298763
2106	105-109	-0.820554256870281
2106	110-114	-0.381715117956297
2106	115-119	-0.31746107680361035
2106	120-124	-0.9885133943685602
2106	125-129	-0.9865441204786265
2106	130-134	-0.7878006406794356
2106	135-139	-0.5809712634224908
2106	140-144	-0.5202898489768089
2106	145-149	-0.31996137665193913
2106	150	-0.2585056928781171
2107	1	0.08733933902514224
2107	2	0.07317180068343987
2107	3	0.07214158588924136
2107	4	-0.017218594402173437
2107	5	0.13113051128814845
2107	6	0.14875943827388483
2107	7	0.08578931212780105
2107	8	0.16467457038638145
2107	9	0.07589092718572488
2107	10-14	-0.1832825383418637
2107	15-19	0.012851158548599528
2107	20-24	0.14347173542454783
2107	25-29	0.17943443341167864
2107	30-34	0.23589699060158864
2107	35-39	0.16764607789756525
2107	40-44	0.31551462467984237
2107	45-49	0.26436582035881173
2107	50-54	0.3159024624462887
2107	55-59	0.3388796185998686
2107	60-64	0.258847867743377
2107	65-69	0.3404807716248044
2107	70-74	0.45614714244722876
2107	75-79	0.5973390943231678
2107	80-84	0.2826802249186926
2107	85-89	0.4274953321394648
2107	90-94	0.4572044830932498
2107	95-99	0.4356527872917084
2107	100-104	0.3873978371483986
2107	105-109	0.34595321809713653
2107	110-114	0.45074120034887954
2107	115-119	0.34610780850268696
2107	120-124	0.21872574006916068
2107	125-129	0.39046122409330053
2107	130-134	0.5063444858884125
2107	135-139	0.5239256666367424
2107	140-144	0.39635599858603854
2107	145-149	0.45536067423897464
2107	150	0.40311184998942196
2108	1	-0.14841708500885886
2108	2	-0.07119419796746129
2108	3	-0.24364873777146556
2108	4	-0.3591672156189958
2108	5	-0.08115043679205058
2108	6	1.6126712397124265E-4
2108	7	0.0792033601002089
2108	8	0.02359718381571696
2108	9	-0.13930089454981243
2108	10-14	-0.0795735137203053
2108	15-19	-0.09565655758255076
2108	20-24	-0.023802528442075754
2108	25-29	-0.09075078048153529
2108	30-34	-0.13732947287252983
2108	35-39	-0.15972322873301437
2108	40-44	-0.25199033165401374
2108	45-49	-0.008202074075128962
2108	50-54	-0.36616248893439973
2108	55-59	0.0010054440385616203
2108	60-64	-0.021612942270621716
2108	65-69	0.05404071770264096
2108	70-74	-0.13948949028641522
2108	75-79	-0.29187770274020863
2108	80-84	-0.12920698039373946
2108	85-89	-0.49530289686867945
2108	90-94	-0.34845276524374924
2108	95-99	-0.09763716182425242
2108	100-104	-0.19754195383163164
2108	105-109	-0.2293731536621877
2108	110-114	-0.17676592641359434
2108	115-119	-0.1544475548062536
2108	120-124	-0.21724853904034092
2108	125-129	-0.30449395394069256
2108	130-134	-0.29904034630869347
2108	135-139	-0.29843491550618495
2108	140-144	-0.17345031359430862
2108	145-149	-0.10113063015671742
2108	150	0.007128358394453471
2109	1	-0.2663749886811395
2109	2	-0.1619088994119089
2109	3	-0.2897889044104218
2109	4	-0.1510539947134859
2109	5	-0.16964662166673605
2109	6	-0.3679887024363566
2109	7	-0.3283907348197701
2109	8	-0.25803192382207385
2109	9	-0.29202364648172363
2109	10-14	-0.21734920550841963
2109	15-19	-0.09115818021190591
2109	20-24	-0.10271043615899345
2109	25-29	-0.13569643766522432
2109	30-34	-0.123914587690237
2109	35-39	-0.13701971848200145
2109	40-44	-0.1480569871195314
2109	45-49	-0.5495879172494966
2109	50-54	-0.2814516192726728
2109	55-59	-0.818676666247022
2109	60-64	-0.22873146950425394
2109	65-69	-0.3527163368080224
2109	70-74	-0.32996583883598163
2109	75-79	-0.513139388534114
2109	80-84	-1.0772469214753428
2109	85-89	-0.5541998924581151
2109	90-94	-0.1971886363166604
2109	95-99	-0.3033246073981175
2109	100-104	-2.185958055209838
2109	105-109	-0.2404935769950285
2109	110-114	-0.39865150655580095
2109	115-119	-0.49499068415978087
2109	120-124	-0.656125104231954
2109	125-129	-0.5674955764504048
2109	130-134	-0.5299421187704709
2109	135-139	-0.4729035243153632
2109	140-144	-0.673289678786368
2109	145-149	-0.20746572273216657
2109	150	-0.9943394260378469
2110	1	-0.5059057644713647
2110	2	-0.10784925163664383
2110	3	-0.23594266470961855
2110	4	0.04867938454997045
2110	5	0.032325846122631674
2110	6	0.06819064683881493
2110	7	0.07248835718486646
2110	8	0.06333079052546253
2110	9	-0.003870554551390626
2110	10-14	0.08039053523819462
2110	15-19	0.13566266935480797
2110	20-24	0.14984760348879433
2110	25-29	0.19655694389795286
2110	30-34	0.105039737729129
2110	35-39	0.27147419502333037
2110	40-44	0.15971203442440185
2110	45-49	0.239365460613719
2110	50-54	0.2143155935240486
2110	55-59	-0.8675749913304287
2110	60-64	-0.007953727126491117
2110	65-69	0.1707136135094558
2110	70-74	0.30356079972873573
2110	75-79	0.14103856231131573
2110	80-84	0.1866054953953835
2110	85-89	0.11117074371770741
2110	90-94	0.06426551206408959
2110	95-99	-0.43993568799652394
2110	100-104	0.1158912058300885
2110	105-109	0.18548766581544385
2110	110-114	-0.061491194608890964
2110	115-119	0.12428968803305196
2110	120-124	0.10327851405011046
2110	125-129	0.12666014540521786
2110	130-134	-0.2610206006087452
2110	135-139	-0.03618106448386271
2110	140-144	-0.08887496598283207
2110	145-149	0.005756730218237749
2110	150	-1.0199534363697254
2111	1	-0.008461782170606114
2111	2	-0.037838180236043684
2111	3	-0.6358990958617738
2111	4	-0.13541132598437855
2111	5	0.10666543340107637
2111	6	0.03467579160023604
2111	7	0.009584997469609391
2111	8	0.1446551745329927
2111	9	-0.4819324903720883
2111	10-14	-0.20851866511850403
2111	15-19	0.05579689812903155
2111	20-24	0.015722918465087332
2111	25-29	-0.17805671161261927
2111	30-34	0.08112241727162939
2111	35-39	-0.025440326335562702
2111	40-44	-0.0710370473240971
2111	45-49	-0.2209458739122141
2111	50-54	-0.3505181202210963
2111	55-59	-0.2973153928234211
2111	60-64	-0.3417626044240265
2111	65-69	-0.4511475889259202
2111	70-74	-0.0586028743658602
2111	75-79	-0.4136732943808781
2111	80-84	-0.4313971684193376
2111	85-89	-0.9270314191536713
2111	90-94	-0.5388233516681211
2111	95-99	-1.0984431390388067
2111	100-104	-0.45932942318189873
2111	105-109	-0.4186973488699266
2111	110-114	-2.9958366287084246
2111	115-119	-0.6362186306724951
2111	120-124	-0.7572722240489469
2111	125-129	-1.1043097446984191
2111	130-134	-1.487193293927291
2111	135-139	-1.1977307344175685
2111	140-144	-0.7931492315087283
2111	145-149	-0.644361452929644
2111	150	-1.2300393036436574
2112	1	0.11629645712813286
2112	2	0.008802772484578725
2112	3	-7.790251096935208E-4
2112	4	0.21312191704684835
2112	5	0.20291660002824585
2112	6	0.18490876985168114
2112	7	0.2674525491649433
2112	8	0.08963582184947683
2112	9	-0.09939147219185429
2112	10-14	0.07972329081152907
2112	15-19	0.08269955560528786
2112	20-24	0.07302962405577773
2112	25-29	0.18214540203265983
2112	30-34	0.19002633545043324
2112	35-39	0.17522714248460858
2112	40-44	0.1824504562550615
2112	45-49	0.17693674172384277
2112	50-54	0.23604586154558405
2112	55-59	0.13990272715828667
2112	60-64	0.21448193239277913
2112	65-69	-2.7258429793947343
2112	70-74	-0.9548436047285165
2112	75-79	0.056629037158437256
2112	80-84	0.039701233334795916
2112	85-89	-0.49798622050543884
2112	90-94	0.009713218002666224
2112	95-99	0.2774119847912573
2112	100-104	-0.3937212516794162
2112	105-109	0.133378798592517
2112	110-114	0.12150184342199566
2112	115-119	-0.42101197458758577
2112	120-124	0.23612154668737872
2112	125-129	0.10743480845065534
2112	130-134	0.19667650121906632
2112	135-139	0.22714114360814364
2112	140-144	0.2690796207516897
2112	145-149	0.42440983723584225
2112	150	0.6366162191726801
2113	1	-0.5524112723761299
2113	2	-0.1598469944911507
2113	3	-0.11270249516681474
2113	4	-0.25320032114483837
2113	5	-0.021442412730117155
2113	6	0.015144714747066246
2113	7	0.017507931362573004
2113	8	-0.04003403922466475
2113	9	-0.009313217153632536
2113	10-14	0.012290642721275447
2113	15-19	-0.008871470780043467
2113	20-24	-0.14395073069683662
2113	25-29	-0.09094902781333758
2113	30-34	-0.2210965514378458
2113	35-39	-0.20307818476673134
2113	40-44	-0.21779859721717543
2113	45-49	-0.2088933702161455
2113	50-54	-0.08403493173170773
2113	55-59	-0.031695330975828995
2113	60-64	-0.13557183346927104
2113	65-69	-0.10833090874945128
2113	70-74	-0.3676977847738101
2113	75-79	-0.8081786575197398
2113	80-84	-0.4367767738343673
2113	85-89	-0.7369120672651093
2113	90-94	-0.785912026407793
2113	95-99	-0.5822873628957907
2113	100-104	-0.4669537135168227
2113	105-109	-0.5420855189995137
2113	110-114	-0.4612997425944627
2113	115-119	-0.35788496925480473
2113	120-124	-0.44934276581560795
2113	125-129	-1.1509477536593664
2113	130-134	-0.7994138486723585
2113	135-139	-0.12109811013176142
2113	140-144	-0.37219736212927756
2113	145-149	-0.4393784185197731
2113	150	-0.309285216435093
2114	1	0.09576801454133488
2114	2	0.03446137240279867
2114	3	-0.17145227840097021
2114	4	0.1811118685845159
2114	5	0.02084231685229554
2114	6	0.1543047897928318
2114	7	0.09426933970991058
2114	8	0.25615131215023723
2114	9	-0.16851844043954145
2114	10-14	-0.5671732594628978
2114	15-19	0.11938408927549915
2114	20-24	0.1804299505767588
2114	25-29	0.22156666640341172
2114	30-34	0.3112894563197415
2114	35-39	0.3295009600225143
2114	40-44	0.29928281540815505
2114	45-49	0.046517489146410185
2114	50-54	0.2843956932159344
2114	55-59	0.4299277862111879
2114	60-64	0.3571363618011105
2114	65-69	0.3967868291939709
2114	70-74	0.400532800538663
2114	75-79	0.3951567799526643
2114	80-84	0.24426832548373056
2114	85-89	0.14472485825093173
2114	90-94	0.2977125373620595
2114	95-99	0.44211657226502865
2114	100-104	-0.03334924745538359
2114	105-109	0.39840424753003845
2114	110-114	0.40734184927938344
2114	115-119	0.3241398664406958
2114	120-124	0.4087114108297243
2114	125-129	0.40127239521169145
2114	130-134	0.38636997802059625
2114	135-139	0.5377176937427066
2114	140-144	-0.198118436185041
2114	145-149	0.12472046184829111
2114	150	0.3954917086736316
2115	1	0.08421377432704702
2115	2	-0.18452617805767346
2115	3	-0.21766757494096112
2115	4	0.08800339329178541
2115	5	0.16370982838424197
2115	6	0.24635069268142473
2115	7	0.19184563138649224
2115	8	0.14768867807965336
2115	9	-0.07200534713644657
2115	10-14	0.004722713977159287
2115	15-19	0.19778849345327387
2115	20-24	0.1950814330758064
2115	25-29	0.09081867495840612
2115	30-34	0.16460985933765926
2115	35-39	0.05361782560061812
2115	40-44	0.08226260043395683
2115	45-49	0.02570977423826548
2115	50-54	-0.17501804310560232
2115	55-59	0.06819275195731223
2115	60-64	0.09064299401012477
2115	65-69	0.015216369103342231
2115	70-74	0.16596776180045936
2115	75-79	0.09830115449850041
2115	80-84	0.06586039299081392
2115	85-89	0.05153516341533759
2115	90-94	0.10856560246016755
2115	95-99	0.02368898892651572
2115	100-104	-0.01555723431966527
2115	105-109	0.22268100967609428
2115	110-114	0.16999821614782462
2115	115-119	0.07079009500737499
2115	120-124	0.053643900372911446
2115	125-129	-0.4282360786019481
2115	130-134	-0.043713376569868956
2115	135-139	-0.09405855096081694
2115	140-144	-0.568810970114825
2115	145-149	0.04324287845895469
2115	150	-0.0048383968119907195
2116	1	0.012073993342756495
2116	2	-0.01589356119804819
2116	3	0.010295931299616257
2116	4	0.09657336867208244
2116	5	0.1109822023738829
2116	6	0.13519052524495123
2116	7	0.19560756178718464
2116	8	0.09990869212777653
2116	9	-0.08826533499667022
2116	10-14	0.08992640075405234
2116	15-19	0.07469420626134138
2116	20-24	0.1148990531142502
2116	25-29	0.19583003462369675
2116	30-34	0.21918462201126943
2116	35-39	0.2094263067747164
2116	40-44	0.24528534646702127
2116	45-49	0.14951265415297144
2116	50-54	0.18695948390714534
2116	55-59	0.15339526936299563
2116	60-64	0.21458978151929387
2116	65-69	0.3536955042162191
2116	70-74	0.31692674274300003
2116	75-79	0.3166614053246235
2116	80-84	0.22151329998159497
2116	85-89	0.24170457136006718
2116	90-94	0.04692706875929531
2116	95-99	0.04835723698814576
2116	100-104	0.29201621912407205
2116	105-109	0.24136839182040148
2116	110-114	0.36231518297510945
2116	115-119	0.15943662741425868
2116	120-124	0.33049562799311616
2116	125-129	0.12093056506488153
2116	130-134	0.01698738276676437
2116	135-139	0.09845133517863047
2116	140-144	-1.387584803349533
2116	145-149	0.0026402342000935164
2116	150	0.2540234121185563
2117	1	0.042967268833759675
2117	2	0.007715955318776224
2117	3	0.2457364093145813
2117	4	0.1523331097965439
2117	5	0.07258532730376999
2117	6	0.013079658407654904
2117	7	-0.09137062768422055
2117	8	0.1029927420987704
2117	9	0.1083181423343973
2117	10-14	0.1222368316651199
2117	15-19	0.08462888063505858
2117	20-24	0.12556000198544126
2117	25-29	0.20602163392847928
2117	30-34	0.08397881911690774
2117	35-39	0.15501754657171318
2117	40-44	0.10042190124320172
2117	45-49	0.13589959315331868
2117	50-54	0.1741258848024927
2117	55-59	0.15897972518467185
2117	60-64	0.21430796329075008
2117	65-69	0.26860413213081813
2117	70-74	0.2343433733263396
2117	75-79	0.40566127823685605
2117	80-84	0.2921896225030096
2117	85-89	0.36419094163562704
2117	90-94	0.36119647089622475
2117	95-99	0.250767499731829
2117	100-104	0.21084756693759488
2117	105-109	0.2642470053735835
2117	110-114	0.332036289883348
2117	115-119	0.21881368047520056
2117	120-124	0.20254194015804217
2117	125-129	0.12533076865918247
2117	130-134	-0.19620388825164525
2117	135-139	-0.15333054336912966
2117	140-144	0.19943809384947286
2117	145-149	-0.037096066251017135
2117	150	0.14048103538292622
2118	1	0.10879310102418316
2118	2	0.06607983700944686
2118	3	0.3050113262830223
2118	4	0.16744329314965256
2118	5	0.15599424488910785
2118	6	0.14217473271475
2118	7	0.11419966714952068
2118	8	-0.1997079728634148
2118	9	0.097298466115042
2118	10-14	0.1068724366421705
2118	15-19	-0.011465495112830126
2118	20-24	0.1811770135870816
2118	25-29	0.15346064196431541
2118	30-34	0.2418970614490874
2118	35-39	0.29686337685149056
2118	40-44	0.33139896242027334
2118	45-49	0.20109378725714322
2118	50-54	0.32441901079106117
2118	55-59	0.32779065183974154
2118	60-64	0.23443957879001687
2118	65-69	0.25836486468899267
2118	70-74	0.2629239576668212
2118	75-79	0.31641480937073396
2118	80-84	0.2738241020533323
2118	85-89	0.3588349849712955
2118	90-94	0.2903361658029979
2118	95-99	0.2322927285081775
2118	100-104	0.1723185757250647
2118	105-109	0.20640901289117153
2118	110-114	0.23788308785448464
2118	115-119	0.2156024474345415
2118	120-124	0.3241549930367853
2118	125-129	6.751273985372563E-4
2118	130-134	-0.23756673395055117
2118	135-139	-0.3086896590805992
2118	140-144	-0.2922399855674698
2118	145-149	-0.255487425969136
2118	150	-0.07811784095285645
2119	1	0.10667626605647484
2119	2	0.15531392303158142
2119	3	0.3807171883844447
2119	4	0.21176555434438882
2119	5	0.15812516431775947
2119	6	0.2705965500208407
2119	7	0.10706454866696902
2119	8	0.1919009913206935
2119	9	0.2191060420275548
2119	10-14	0.23032582149024705
2119	15-19	0.2658944381466668
2119	20-24	0.2695663691862933
2119	25-29	0.3088315378937381
2119	30-34	0.34257686481810623
2119	35-39	0.33881541172381446
2119	40-44	0.3356814554778822
2119	45-49	0.4317584942851127
2119	50-54	0.4050601950716839
2119	55-59	0.09289033228950672
2119	60-64	0.42822892876843355
2119	65-69	0.16664221888590447
2119	70-74	0.4263667323634124
2119	75-79	0.5712796010142895
2119	80-84	-0.45670619029506554
2119	85-89	0.5285110075653279
2119	90-94	0.2548994245050338
2119	95-99	0.3657202817477909
2119	100-104	0.5794854831191074
2119	105-109	0.5132667194093585
2119	110-114	0.5808780937611076
2119	115-119	0.3297655311292971
2119	120-124	-0.2087088461428479
2119	125-129	0.5399961530310975
2119	130-134	0.34008960750092143
2119	135-139	0.2778473544988813
2119	140-144	0.42301304383178007
2119	145-149	0.49983969210207135
2119	150	0.5145902913977096
2120	1	0.02323074668040448
2120	2	0.057162048539709076
2120	3	0.3003192203856102
2120	4	0.23041237807202464
2120	5	0.1285476668709009
2120	6	0.10437052909641409
2120	7	0.10503268212200112
2120	8	0.13258430084793815
2120	9	0.1626390439912413
2120	10-14	0.19546018641425889
2120	15-19	0.20213676106784817
2120	20-24	0.16184506025909684
2120	25-29	0.2633333895930292
2120	30-34	0.26464196815692276
2120	35-39	0.22805300988270716
2120	40-44	0.1375386709756512
2120	45-49	0.18369782031803794
2120	50-54	0.24495639399280122
2120	55-59	0.18337482790609272
2120	60-64	0.2009860909515666
2120	65-69	0.21219953254401247
2120	70-74	0.17655185313170563
2120	75-79	0.12577678118292823
2120	80-84	-0.02510469806357918
2120	85-89	0.27294583434748887
2120	90-94	0.27939512139335676
2120	95-99	0.35130565597861363
2120	100-104	0.38184211033745186
2120	105-109	0.3144899811465862
2120	110-114	0.39467183119713667
2120	115-119	-0.024667250555516773
2120	120-124	0.07496514711811386
2120	125-129	0.23127273517305724
2120	130-134	0.2724000310059367
2120	135-139	0.3208303046060408
2120	140-144	-0.010014004425052292
2120	145-149	-0.12982376012317332
2120	150	-0.3042623429801097
2121	1	-0.11246813239560183
2121	2	-0.239784271216557
2121	3	-0.3668430700187244
2121	4	-0.06416747929134914
2121	5	0.09129492539535988
2121	6	-0.18320169889155835
2121	7	0.09487513276024373
2121	8	0.06852910430845327
2121	9	-0.029790314044724653
2121	10-14	0.05460505709438479
2121	15-19	0.10143761871817958
2121	20-24	0.10951104545151225
2121	25-29	0.02591920731015307
2121	30-34	0.1121596863348131
2121	35-39	0.14650740302208476
2121	40-44	0.16846577031912346
2121	45-49	0.1875377950965884
2121	50-54	0.006981018507318026
2121	55-59	0.22636379992353994
2121	60-64	0.032052010687998234
2121	65-69	0.13106448286681882
2121	70-74	0.10838687493696852
2121	75-79	0.0616496517256806
2121	80-84	0.06607192277146368
2121	85-89	0.22309125062742652
2121	90-94	0.029165817882237377
2121	95-99	0.18065809814959977
2121	100-104	0.14081914647233162
2121	105-109	0.06765616526844553
2121	110-114	0.09938871598902921
2121	115-119	-0.017297340908150716
2121	120-124	-0.05427069680300178
2121	125-129	-0.161855776676596
2121	130-134	-0.09310226969299151
2121	135-139	-0.4660005363338158
2121	140-144	-0.1906476874672478
2121	145-149	-0.26107337220066995
2121	150	-0.12205335638287806
2122	1	-1.1983530854919877E-4
2122	2	-0.08637714946724628
2122	3	0.15256919371284994
2122	4	-0.02512163994650507
2122	5	0.07305672392642037
2122	6	0.17578550868051934
2122	7	0.11870866848711614
2122	8	0.17981148918636336
2122	9	0.04132465950780784
2122	10-14	0.1311635742384496
2122	15-19	0.1763713365756061
2122	20-24	0.20928551040701393
2122	25-29	0.16386627616379457
2122	30-34	0.25112626733817933
2122	35-39	0.20667635901056514
2122	40-44	0.26700383860460875
2122	45-49	0.28859564418105066
2122	50-54	0.2362119846570323
2122	55-59	0.3701233835791271
2122	60-64	0.3335172611729931
2122	65-69	0.28562740794116337
2122	70-74	0.3594948388036059
2122	75-79	0.47480528309178993
2122	80-84	0.4146627353723247
2122	85-89	0.30307912650413016
2122	90-94	0.48850918692841105
2122	95-99	0.33425389028718655
2122	100-104	0.26513631851828023
2122	105-109	0.3828899952103626
2122	110-114	0.27192914143591196
2122	115-119	0.1791444523999104
2122	120-124	0.12060868984049478
2122	125-129	0.2838537424698373
2122	130-134	0.29490884376244253
2122	135-139	0.34297417364162897
2122	140-144	0.35117414895267274
2122	145-149	0.26111335312217676
2122	150	0.2725838666219005
2123	1	0.11974201884829228
2123	2	0.05042191932984608
2123	3	0.2865234692119074
2123	4	0.17660384134025264
2123	5	0.1473262727493676
2123	6	0.17552699635797353
2123	7	0.13655822195831036
2123	8	0.14469967612876644
2123	9	0.0163228657906771
2123	10-14	0.1815517446647945
2123	15-19	0.2498669063558978
2123	20-24	0.24565412527249464
2123	25-29	0.28820793390005406
2123	30-34	0.30560331777037675
2123	35-39	0.30956360373181724
2123	40-44	0.27608525206727563
2123	45-49	0.3205542848234586
2123	50-54	0.2754257294752378
2123	55-59	0.36964066389811734
2123	60-64	0.29418677782869906
2123	65-69	0.3334586306296572
2123	70-74	0.3205961319747317
2123	75-79	0.4567836291629632
2123	80-84	0.3493595253647257
2123	85-89	0.5134747241016555
2123	90-94	0.4368102300576311
2123	95-99	0.4725793241601295
2123	100-104	0.38382736537629825
2123	105-109	0.43647906014295046
2123	110-114	0.44349953350557314
2123	115-119	0.3728790364596293
2123	120-124	0.4986294684406687
2123	125-129	-0.14519660288807756
2123	130-134	-0.23481322068311528
2123	135-139	0.4458417391693459
2123	140-144	0.29074732470418496
2123	145-149	0.31769489077026947
2123	150	0.4258352809870445
2124	1	0.09973097570374279
2124	2	0.0749686680790056
2124	3	0.25823965617806266
2124	4	0.22663554348371662
2124	5	0.10128458321572253
2124	6	0.16427649297469316
2124	7	0.13934218544655863
2124	8	0.030581267583073668
2124	9	0.07523248019337814
2124	10-14	0.18161306223952067
2124	15-19	0.2018837961525577
2124	20-24	0.12039585448489021
2124	25-29	0.009854633016111336
2124	30-34	0.14232733462547031
2124	35-39	0.23498202110283728
2124	40-44	0.26108152041256005
2124	45-49	0.3505616907319151
2124	50-54	0.2959900390010546
2124	55-59	0.32987525799482853
2124	60-64	0.2005963665877175
2124	65-69	0.2102222989976852
2124	70-74	0.2682531274334181
2124	75-79	0.4249542330625786
2124	80-84	0.27379011081988835
2124	85-89	0.44732249390315104
2124	90-94	0.45995236169468257
2124	95-99	0.4914915981451813
2124	100-104	0.4703615484636927
2124	105-109	0.40159477126548637
2124	110-114	0.3831557447762677
2124	115-119	0.2220900404438524
2124	120-124	0.3094133930114964
2124	125-129	0.26874176579374165
2124	130-134	0.25856683741707087
2124	135-139	0.2936205858876022
2124	140-144	0.28631958297251003
2124	145-149	0.3054183204018983
2124	150	0.4251045582979742
2201	1	-0.8397117336449327
2201	2	-0.2398568801015024
2201	3	-0.6683789123395698
2201	4	-0.7435602810349806
2201	5	-0.29950211448987574
2201	6	-0.22304322037368962
2201	7	-0.39412592259729706
2201	8	-0.21280557984979964
2201	9	-0.5735684449378979
2201	10-14	-0.4079217822156309
2201	15-19	-0.45263719558685267
2201	20-24	-0.4821300513716906
2201	25-29	-0.8432237552325788
2201	30-34	-0.5414078793033781
2201	35-39	-0.5411644377499414
2201	40-44	-0.7222000763697878
2201	45-49	-0.598575841293524
2201	50-54	-0.589256198105609
2201	55-59	-0.5361759683285854
2201	60-64	-0.5598707598618944
2201	65-69	-0.4746981477421812
2201	70-74	-0.3780726733893047
2201	75-79	-0.5207843453334462
2201	80-84	-0.25716341251018093
2201	85-89	-0.3465758574390918
2201	90-94	-0.5040603168177853
2201	95-99	-0.3595698787846615
2201	100-104	-0.36302435751554185
2201	105-109	-0.40211588252149966
2201	110-114	-0.6834401327787702
2201	115-119	-0.7066822439259326
2201	120-124	-0.5740555033926285
2201	125-129	-0.6847301753829313
2201	130-134	-0.7246037551278803
2201	135-139	-0.6701980856930021
2201	140-144	-0.6157240021643204
2201	145-149	-0.7189034915211394
2201	150	-1.256979804174783
2202	1	0.018633518759951784
2202	2	-0.09972277812696362
2202	3	-0.1289779727514997
2202	4	0.009489337833407774
2202	5	-0.02077918996705108
2202	6	-0.08427141274244576
2202	7	0.03819004390880565
2202	8	0.008599809055702679
2202	9	0.108511043611351
2202	10-14	-0.010289642654271347
2202	15-19	-0.044391476704440436
2202	20-24	-0.045966442051451395
2202	25-29	-0.03166128245545252
2202	30-34	0.08600499769283232
2202	35-39	0.06160751565085576
2202	40-44	0.14324309593188644
2202	45-49	0.10238327485070187
2202	50-54	-0.16214671927563984
2202	55-59	-0.0224575714502393
2202	60-64	0.1344699110278924
2202	65-69	0.13759700296935762
2202	70-74	0.08270935232320653
2202	75-79	0.001658556862544458
2202	80-84	0.14680500397054175
2202	85-89	-0.0073328167599697736
2202	90-94	0.05763901458733045
2202	95-99	3.2332113244848415E-4
2202	100-104	0.028485269026162996
2202	105-109	0.24057898109700204
2202	110-114	0.21733689487853525
2202	115-119	0.2584540682527532
2202	120-124	0.3403697380091515
2202	125-129	0.41366607517922915
2202	130-134	0.3282076719917768
2202	135-139	-0.038391206635758124
2202	140-144	0.2113823236300263
2202	145-149	0.34903844198785094
2202	150	0.043966673759662456
2203	1	-0.1824905178060625
2203	2	0.12523258881898514
2203	3	-0.06875752829250814
2203	4	-0.2968827745702214
2203	5	0.04215779038043621
2203	6	-0.23080568281317682
2203	7	-0.17835054451196442
2203	8	-0.09463914551928099
2203	9	0.15191081680683993
2203	10-14	0.024647429028341605
2203	15-19	0.013611891900367823
2203	20-24	-0.17099659270325418
2203	25-29	-0.02350869188740745
2203	30-34	-0.030016503603391698
2203	35-39	0.004361506365007983
2203	40-44	-0.06343740636004469
2203	45-49	0.08561248753446193
2203	50-54	0.17692026037474307
2203	55-59	0.1335093604380333
2203	60-64	0.14684553600464767
2203	65-69	-0.08385044381837048
2203	70-74	0.21299383322227783
2203	75-79	-0.1539639652683178
2203	80-84	-0.18681279447039145
2203	85-89	-0.7048338428108281
2203	90-94	-0.22110880129914534
2203	95-99	-0.0043022659465208335
2203	100-104	0.2083589361877074
2203	105-109	0.1414835709772575
2203	110-114	0.30527507257260567
2203	115-119	0.2437791294738858
2203	120-124	0.08691628284186237
2203	125-129	0.16906539330101822
2203	130-134	0.22885894746315927
2203	135-139	0.4752921836317583
2203	140-144	0.4868604408311512
2203	145-149	0.3054859900114053
2203	150	0.21195782536445762
2204	1	-0.37940228615937244
2204	2	0.07658712587790362
2204	3	0.041899245174661814
2204	4	-0.037860533298633925
2204	5	-0.08122073959818721
2204	6	-0.1940992283821643
2204	7	0.0780650240100087
2204	8	0.04124909202496241
2204	9	0.19414697346027765
2204	10-14	0.08554968444803279
2204	15-19	0.04658583814511985
2204	20-24	0.0860979369688124
2204	25-29	0.09395364828174024
2204	30-34	0.17320857615862906
2204	35-39	0.05866152342912301
2204	40-44	0.09444120618907448
2204	45-49	0.11758235552341745
2204	50-54	0.1775626265540282
2204	55-59	0.2984701606082467
2204	60-64	0.11355128524670732
2204	65-69	0.32373356527325825
2204	70-74	0.25429268450478304
2204	75-79	0.2806904485937025
2204	80-84	0.21606826830404202
2204	85-89	0.17078568031548258
2204	90-94	-0.0020221051890629838
2204	95-99	0.2163846267242846
2204	100-104	0.3422753626696391
2204	105-109	0.2942835539091604
2204	110-114	0.38555828129698
2204	115-119	0.31944126010815665
2204	120-124	0.2255310260955028
2204	125-129	0.12520892750636392
2204	130-134	0.30214843778608724
2204	135-139	0.426225092249787
2204	140-144	0.5958864122067453
2204	145-149	0.3334546394962814
2204	150	0.5952915146965623
2205	1	0.0494801223900474
2205	2	0.040337509394323234
2205	3	0.09957512705329208
2205	4	0.10451950169650814
2205	5	0.083518995131449
2205	6	-0.04851461216713915
2205	7	0.08076367306502874
2205	8	-0.023854229307396224
2205	9	0.0970340099435063
2205	10-14	0.066450327355696
2205	15-19	0.10731017910077867
2205	20-24	0.13874599364277884
2205	25-29	0.06308783205105328
2205	30-34	0.1439098326949022
2205	35-39	0.16315916157763866
2205	40-44	0.17316309036923627
2205	45-49	0.25490496214111147
2205	50-54	0.21425056573934143
2205	55-59	0.3344124734140692
2205	60-64	0.31029182892033447
2205	65-69	0.36042107027958536
2205	70-74	0.3012980188710799
2205	75-79	0.3664357424910989
2205	80-84	0.2529215290324274
2205	85-89	0.29436769844573973
2205	90-94	0.299479064028624
2205	95-99	0.2979542077462938
2205	100-104	0.24350133358009884
2205	105-109	0.2167882228816751
2205	110-114	0.2704610859465859
2205	115-119	0.24452292548477317
2205	120-124	0.4062211824598805
2205	125-129	0.46931633673445816
2205	130-134	0.5506080624020271
2205	135-139	0.5561767700164424
2205	140-144	0.6164780217243475
2205	145-149	0.3353752946540922
2205	150	0.09936362114231656
2206	1	0.09801577741630396
2206	2	-0.060952550298473795
2206	3	-0.1595283094292128
2206	4	0.1950930255068286
2206	5	-0.18706833851080518
2206	6	0.10727762267035246
2206	7	-0.05396502666410896
2206	8	0.08748866889161633
2206	9	-0.40782874334458086
2206	10-14	0.051351609056105474
2206	15-19	0.09883737145138838
2206	20-24	0.04134266111628904
2206	25-29	-0.05522452402396283
2206	30-34	-0.13604322529590718
2206	35-39	-0.1825749803768133
2206	40-44	-0.21050172908210385
2206	45-49	-0.336896934961878
2206	50-54	0.0071724985143788444
2206	55-59	-0.1359030684363205
2206	60-64	-0.30363234289340113
2206	65-69	-0.5431044845983024
2206	70-74	-0.3313261948837578
2206	75-79	-0.19299177797926603
2206	80-84	-0.24745380531376782
2206	85-89	-0.33832535090655824
2206	90-94	-0.7352187922894657
2206	95-99	-0.4405298456865978
2206	100-104	-0.2520240163480878
2206	105-109	-0.5084554847425693
2206	110-114	-0.5984272622386158
2206	115-119	-0.3984987161003559
2206	120-124	-0.3046736508797423
2206	125-129	-0.4729878613143583
2206	130-134	-0.7175199938681729
2206	135-139	-0.7588824107487682
2206	140-144	-0.6793825845358867
2206	145-149	-0.3919544527363996
2206	150	-0.31201357420499676
2207	1	0.1067744675296538
2207	2	0.15048084926574745
2207	3	0.2725672628694227
2207	4	0.3036620730806945
2207	5	0.11940854229128206
2207	6	0.05191156370552363
2207	7	0.03736634778223191
2207	8	0.0013265153055073142
2207	9	0.16705995147917463
2207	10-14	0.10326669235666941
2207	15-19	0.16371798856832953
2207	20-24	0.12486500254474464
2207	25-29	0.17388627748280072
2207	30-34	0.2174091883687339
2207	35-39	0.16745105176628527
2207	40-44	0.16596661866737605
2207	45-49	0.148283142597613
2207	50-54	0.24750990192960387
2207	55-59	0.24042274131107177
2207	60-64	0.29235535869223384
2207	65-69	0.28486599831023085
2207	70-74	0.319882860477982
2207	75-79	0.35867135866397604
2207	80-84	0.25704677987356916
2207	85-89	0.17871335954036027
2207	90-94	0.26898998939630303
2207	95-99	0.1692309046260263
2207	100-104	0.2661333574839162
2207	105-109	0.27578572618117647
2207	110-114	0.25856956192553326
2207	115-119	0.332061279397351
2207	120-124	0.2864209414129135
2207	125-129	0.6076802490139173
2207	130-134	0.41074338290940915
2207	135-139	0.16888582949989228
2207	140-144	0.28186103911485816
2207	145-149	0.15807474247616682
2207	150	0.3282958413765229
2208	1	-0.23254467284995428
2208	2	0.10177600495609695
2208	3	-0.06939037471850185
2208	4	-0.03394754510441089
2208	5	0.09597649791742668
2208	6	0.05944427009524844
2208	7	-0.04186493552131765
2208	8	-0.4076397810345327
2208	9	-0.05769077554040081
2208	10-14	-0.08798705655595995
2208	15-19	-6.53773173802108E-4
2208	20-24	-0.044114249035750674
2208	25-29	-0.1230304891642362
2208	30-34	-0.1580200241017593
2208	35-39	-0.14303389591350424
2208	40-44	-0.04777357610132782
2208	45-49	-0.3238407412837816
2208	50-54	-0.112682115045601
2208	55-59	-0.06163718569265342
2208	60-64	-0.08800591087142351
2208	65-69	-0.16376869810473238
2208	70-74	-0.1334975427116376
2208	75-79	-0.2181061726295752
2208	80-84	-0.23118472600523177
2208	85-89	-0.7144894561891348
2208	90-94	-0.39278721972524266
2208	95-99	-0.3322843544510832
2208	100-104	-0.10307330126174463
2208	105-109	-0.2987637493997255
2208	110-114	-0.1330973441859058
2208	115-119	-0.19627833369410297
2208	120-124	-0.14296518035910566
2208	125-129	-0.14230219294270796
2208	130-134	0.09844449434858404
2208	135-139	0.09028032425302968
2208	140-144	-0.07445378161740734
2208	145-149	-0.28031042203301837
2208	150	0.23239454923678693
2209	1	-0.12113996868200161
2209	2	-0.05406798011739866
2209	3	-0.1808079613034721
2209	4	-0.24186660626887857
2209	5	-0.3206371918355302
2209	6	-0.0927704715669293
2209	7	-0.1576236198587253
2209	8	-0.27260196151124205
2209	9	-0.18143266409076375
2209	10-14	-0.16428280052378597
2209	15-19	-0.022884349718609087
2209	20-24	-0.31038832657617377
2209	25-29	-0.1379120051734617
2209	30-34	-0.18501157849649275
2209	35-39	-0.1878932534823079
2209	40-44	-0.4153465786706576
2209	45-49	-0.12775601331173192
2209	50-54	-0.16422192448982287
2209	55-59	-0.23692275023755371
2209	60-64	-0.42653907757605936
2209	65-69	-0.30928478646205093
2209	70-74	-0.4283324983383494
2209	75-79	-0.34192111807103487
2209	80-84	-0.46708100503714434
2209	85-89	-0.5895750330419247
2209	90-94	-0.29765952048472144
2209	95-99	-0.4206977574004327
2209	100-104	-0.3291444381122375
2209	105-109	-0.25042336622472305
2209	110-114	-0.2715071964035616
2209	115-119	-0.23010076915312538
2209	120-124	-0.17359816491159563
2209	125-129	-0.3144173574225917
2209	130-134	-0.19716073262144107
2209	135-139	-0.3815543023275083
2209	140-144	0.02067210460650415
2209	145-149	-0.22570800385891232
2209	150	-0.33170654067654937
2210	1	-0.34239737676570314
2210	2	0.07960345767341437
2210	3	0.15302314297184694
2210	4	0.23419714168405648
2210	5	0.06908361725614043
2210	6	0.17635816844628494
2210	7	0.16844084857943642
2210	8	-0.08133785760220746
2210	9	-0.16582846851441957
2210	10-14	0.04887742199234424
2210	15-19	0.07607691656717464
2210	20-24	0.011004039391735887
2210	25-29	-0.004555518938140324
2210	30-34	-0.005335117887945273
2210	35-39	-0.028984836438851858
2210	40-44	0.05446871658713093
2210	45-49	0.0856665292209513
2210	50-54	0.1644907241774618
2210	55-59	0.013921192507098112
2210	60-64	0.06708541752338704
2210	65-69	-0.1022795355350894
2210	70-74	0.09804415723702675
2210	75-79	0.2261734785059275
2210	80-84	0.025780657414280483
2210	85-89	0.2013212441459018
2210	90-94	0.26015744491385107
2210	95-99	0.09066795426132046
2210	100-104	0.08303706268342381
2210	105-109	0.08833565889396766
2210	110-114	0.008018211225767402
2210	115-119	0.08384292118471137
2210	120-124	0.04515012703115673
2210	125-129	0.4038063917226751
2210	130-134	0.32415900998427816
2210	135-139	-0.16909138408485092
2210	140-144	-0.223147533017368
2210	145-149	-0.22217394211115504
2210	150	-0.25200085420242146
2211	1	-0.05329794100110874
2211	2	0.11636307011863067
2211	3	0.2917653752100833
2211	4	0.16813561730990045
2211	5	0.034708046421535244
2211	6	0.20886533704595678
2211	7	0.1610460958484481
2211	8	-0.06213536161602917
2211	9	0.0502883637097753
2211	10-14	-0.030229284607997897
2211	15-19	0.042831360371600624
2211	20-24	-0.014039944712934016
2211	25-29	-0.08805295444980032
2211	30-34	-0.16823984146302706
2211	35-39	-0.11285969168553578
2211	40-44	-0.17719246690333534
2211	45-49	-0.23075944324407516
2211	50-54	-0.3341080713056144
2211	55-59	-0.08187763361026867
2211	60-64	-0.20224436152439296
2211	65-69	-0.1893002043241907
2211	70-74	-0.2520062417534916
2211	75-79	-0.44439522019490596
2211	80-84	-0.3058903183321249
2211	85-89	-0.13621463314031956
2211	90-94	-0.09496778690809293
2211	95-99	-0.05716068270879049
2211	100-104	-0.16600225146482472
2211	105-109	-0.022992363822552875
2211	110-114	-0.201755328561525
2211	115-119	-0.2993821398440133
2211	120-124	-0.43995752026386015
2211	125-129	-0.02541866010290761
2211	130-134	-0.19619295975728335
2211	135-139	-0.49657838536062116
2211	140-144	-0.4444284859965464
2211	145-149	-0.29749107629749716
2211	150	-0.059837639336699056
2212	1	0.12079309097053681
2212	2	0.12794973324260894
2212	3	0.2318943978044885
2212	4	0.2982472996742729
2212	5	0.1668503461666191
2212	6	0.09704364946500021
2212	7	0.159244435386789
2212	8	-0.07657103333255577
2212	9	0.17947622792222262
2212	10-14	0.08037736748667612
2212	15-19	0.0474843718839395
2212	20-24	0.1379293729051838
2212	25-29	0.06439010941166146
2212	30-34	0.05619635702090875
2212	35-39	0.10863006174144374
2212	40-44	0.14576626471777843
2212	45-49	0.20093105887440998
2212	50-54	0.09887282826029065
2212	55-59	0.2151244648771069
2212	60-64	0.04319414769798158
2212	65-69	0.03549294014061388
2212	70-74	-0.014787641827759046
2212	75-79	-0.09852606531950414
2212	80-84	-0.02149715063245594
2212	85-89	0.25757124403914844
2212	90-94	0.3530714186796402
2212	95-99	0.07791226482201097
2212	100-104	-0.19312393612575818
2212	105-109	0.03670867171978642
2212	110-114	0.12119154021884526
2212	115-119	0.39033990885153713
2212	120-124	0.2337645008679985
2212	125-129	0.45788677985841986
2212	130-134	0.2899575483911363
2212	135-139	-0.10682347023423233
2212	140-144	-0.12527390619119672
2212	145-149	-0.02310638904743456
2212	150	-0.20315399815902424
2213	1	-0.22888771648030826
2213	2	-0.1267360806462534
2213	3	-0.23540913794153795
2213	4	-0.5262403731527172
2213	5	-0.04064583856223436
2213	6	-0.554083461028128
2213	7	-0.03197468482740362
2213	8	-0.25277998490899023
2213	9	-0.19411180211688617
2213	10-14	-0.107858989934563
2213	15-19	-0.1497147178405811
2213	20-24	-0.15735120787573464
2213	25-29	-0.27502113044750587
2213	30-34	-0.19122597714016365
2213	35-39	-0.08765568123848766
2213	40-44	-0.18863088893637325
2213	45-49	-0.32106387154552607
2213	50-54	-0.19387636367817151
2213	55-59	-0.27880476951317945
2213	60-64	-0.529318172285258
2213	65-69	-0.5908573989457153
2213	70-74	-0.5229233097101655
2213	75-79	-0.47119054428051044
2213	80-84	-0.3642309230906804
2213	85-89	-0.4543122794210106
2213	90-94	-0.49456047678200576
2213	95-99	-0.43158092696793204
2213	100-104	-0.4344135459654055
2213	105-109	-0.44550204202597143
2213	110-114	-0.39170884685129437
2213	115-119	-0.1983108366334676
2213	120-124	-0.6050952171272925
2213	125-129	-0.7027760091730499
2213	130-134	-0.6250879674123979
2213	135-139	-0.7575279148532559
2213	140-144	-0.7744315733298563
2213	145-149	-0.5297944135350434
2213	150	-1.0484669090344099
2214	1	0.01880883196548666
2214	2	0.11419510442275538
2214	3	0.29614528231939374
2214	4	0.19184194359260687
2214	5	0.030134841504604992
2214	6	0.25825397579439624
2214	7	0.13081163935915185
2214	8	-9.427848343648293E-4
2214	9	0.2810464352901505
2214	10-14	0.14991571987762597
2214	15-19	0.16275782592666133
2214	20-24	0.1859346979626224
2214	25-29	0.10802534518963824
2214	30-34	0.08333359480770497
2214	35-39	0.12469954798090299
2214	40-44	0.12690698712622606
2214	45-49	0.21897648623175314
2214	50-54	0.1690986144543487
2214	55-59	0.10282300820573198
2214	60-64	0.10270958046337597
2214	65-69	0.30016229439468844
2214	70-74	0.25577575378810025
2214	75-79	0.28026842906419347
2214	80-84	0.40145226933098144
2214	85-89	0.27176476462831545
2214	90-94	0.3134850987640476
2214	95-99	0.1886159871611781
2214	100-104	0.30551192122022286
2214	105-109	0.1731703092850978
2214	110-114	0.1676009277183752
2214	115-119	0.34377526502662903
2214	120-124	0.31506622444918975
2214	125-129	0.3250504136204029
2214	130-134	0.22324548838556524
2214	135-139	-0.12820121039504073
2214	140-144	-0.2205343890458593
2214	145-149	0.09721835856772998
2214	150	0.19297295413624482
2215	1	0.0629917858916933
2215	2	0.14814327697529706
2215	3	0.17935817767080664
2215	4	0.3090220852122343
2215	5	0.13930701295555536
2215	6	0.20981795044178853
2215	7	0.04818238654878115
2215	8	0.01065244252169606
2215	9	0.128276124000827
2215	10-14	0.21761708096880028
2215	15-19	0.12063807711988517
2215	20-24	0.12029136256550288
2215	25-29	0.07544213544176159
2215	30-34	0.07635467526419148
2215	35-39	0.11381841829737738
2215	40-44	0.12630469625223384
2215	45-49	0.051497765335703605
2215	50-54	0.05414540763410969
2215	55-59	-0.023508186706756362
2215	60-64	0.03997403137005051
2215	65-69	0.2098776846904684
2215	70-74	0.1275646264026662
2215	75-79	0.14775186198253465
2215	80-84	0.17863742740323119
2215	85-89	0.0729418041937322
2215	90-94	-0.08230748830688839
2215	95-99	0.3267180818764146
2215	100-104	0.34549111203070026
2215	105-109	0.05595680705054917
2215	110-114	0.31754246616095827
2215	115-119	0.21965164260518577
2215	120-124	0.389697636356388
2215	125-129	0.3016784885908663
2215	130-134	0.2830660415365003
2215	135-139	-0.0630969489489317
2215	140-144	0.06942935982425524
2215	145-149	-0.05112856312248937
2215	150	0.0640146971527642
2216	1	0.09021134257511321
2216	2	0.08309517016187229
2216	3	0.09428033663400726
2216	4	0.09436133516722833
2216	5	0.04043555193796777
2216	6	-0.036119619683908866
2216	7	-0.16633204031419524
2216	8	0.1111531101051142
2216	9	0.22421768748650095
2216	10-14	0.09182174768559292
2216	15-19	0.148333497073331
2216	20-24	0.05756327812276396
2216	25-29	0.21357324226652707
2216	30-34	0.23976593822447256
2216	35-39	0.22322190239699324
2216	40-44	0.09819446459206915
2216	45-49	0.2203860015489525
2216	50-54	0.2912846139535574
2216	55-59	-0.2408626883238938
2216	60-64	0.22665571935052498
2216	65-69	0.36946579108568045
2216	70-74	0.22957455716949227
2216	75-79	0.28661987366074015
2216	80-84	0.3515084406297433
2216	85-89	0.39629382844429983
2216	90-94	0.2539866916064071
2216	95-99	0.1497485392942366
2216	100-104	0.24473911643050883
2216	105-109	0.3273846401364935
2216	110-114	0.2306472295684685
2216	115-119	0.31207235126552035
2216	120-124	0.19708992616720877
2216	125-129	0.37000109191600217
2216	130-134	0.21603938148732738
2216	135-139	0.01963314407380068
2216	140-144	0.2460602124358715
2216	145-149	0.09451166238291364
2216	150	0.34004603398243205
2217	1	0.0967414428920712
2217	2	0.13119929028048105
2217	3	0.2879138396543439
2217	4	0.2931479607687919
2217	5	0.14061507523559413
2217	6	0.18359275393522978
2217	7	0.13219970966597572
2217	8	0.13502978505500352
2217	9	0.21548775508136941
2217	10-14	0.17318070745800895
2217	15-19	0.20955533442339203
2217	20-24	0.22009851548644122
2217	25-29	0.2650162900843682
2217	30-34	0.23853586306309182
2217	35-39	0.2684735327040144
2217	40-44	0.2730669515443651
2217	45-49	0.35095343434300474
2217	50-54	0.3040864711414102
2217	55-59	0.3665859230552968
2217	60-64	0.3530858048694512
2217	65-69	0.41408616977573587
2217	70-74	0.37969374836244185
2217	75-79	0.41744107193333946
2217	80-84	0.37593416701653126
2217	85-89	0.4225712588228845
2217	90-94	0.4204330129928948
2217	95-99	0.4300440622183501
2217	100-104	0.41056511359614234
2217	105-109	0.29067257568016913
2217	110-114	0.42102353195956255
2217	115-119	0.3534234891368939
2217	120-124	0.43684008095028304
2217	125-129	0.40938278118216687
2217	130-134	0.4383406469300226
2217	135-139	0.45771474494850395
2217	140-144	0.4502981618672095
2217	145-149	0.3801268224576546
2217	150	0.6209184411833348
2218	1	0.1349097270678392
2218	2	0.13250742860093467
2218	3	0.27593166587848117
2218	4	0.3023735295953429
2218	5	0.1567134869242821
2218	6	0.20104840482249386
2218	7	0.1784142580626451
2218	8	0.15765774797623067
2218	9	0.22692641609778974
2218	10-14	0.18864998879635664
2218	15-19	0.11402163770019058
2218	20-24	0.17927564538710072
2218	25-29	0.1978359079007248
2218	30-34	0.14428367259078811
2218	35-39	0.23361008953115459
2218	40-44	0.28960399746351584
2218	45-49	0.30145621470688155
2218	50-54	0.25319439329565796
2218	55-59	0.24295800927121292
2218	60-64	0.2550577564603813
2218	65-69	0.4304550612821032
2218	70-74	0.2925056717598622
2218	75-79	0.39697749883863054
2218	80-84	0.3284383558464796
2218	85-89	0.4138262683422127
2218	90-94	0.37942873575674696
2218	95-99	0.3886432237306252
2218	100-104	0.2912930164570824
2218	105-109	0.1957429751949391
2218	110-114	0.34967760819138505
2218	115-119	0.24698457436888788
2218	120-124	0.36270722784417586
2218	125-129	0.3161955938132266
2218	130-134	0.2455389464544382
2218	135-139	0.26454620708933874
2218	140-144	0.24845021805121092
2218	145-149	0.015705836993340938
2218	150	0.2338861510842989
2219	1	0.08019379445542185
2219	2	0.12548399968954982
2219	3	0.3023677277683561
2219	4	0.3008850183815355
2219	5	0.13151087492483526
2219	6	0.2623709147179696
2219	7	0.24359296484766446
2219	8	0.20906335390105824
2219	9	0.24701153219447036
2219	10-14	0.2425800107739633
2219	15-19	0.23651608730923357
2219	20-24	0.26245459304605845
2219	25-29	0.26875099155065385
2219	30-34	0.3231700014949439
2219	35-39	0.3061323447728128
2219	40-44	0.32820789586104837
2219	45-49	0.3924327860717227
2219	50-54	0.3408188311124718
2219	55-59	0.43211080580135075
2219	60-64	0.43113985360702145
2219	65-69	0.4974829926173925
2219	70-74	0.4528116019343571
2219	75-79	0.5600109968148104
2219	80-84	0.5041105930760423
2219	85-89	0.4681534428657841
2219	90-94	0.5692245749111535
2219	95-99	0.6117383699175178
2219	100-104	0.6510182357932877
2219	105-109	0.554234182654902
2219	110-114	0.6596304748457484
2219	115-119	0.6465933932890167
2219	120-124	0.71469467386909
2219	125-129	0.6369391469805308
2219	130-134	0.6010389424676035
2219	135-139	0.6603555801490231
2219	140-144	0.6428686032126478
2219	145-149	0.6322194408894717
2219	150	0.5759542603349672
2220	1	0.04799558792217695
2220	2	0.14732083789648698
2220	3	0.31327841408297274
2220	4	0.35367816601211644
2220	5	0.24476932310238197
2220	6	0.27940016417304747
2220	7	0.22221058764734636
2220	8	0.09684182437906941
2220	9	0.2298643533941771
2220	10-14	0.22585042725463467
2220	15-19	0.19782182117994296
2220	20-24	0.17746072417239134
2220	25-29	0.20592624486227606
2220	30-34	0.20917203167996945
2220	35-39	0.1540703523508924
2220	40-44	0.21679039811909462
2220	45-49	0.22896470439948047
2220	50-54	0.2366330132177623
2220	55-59	0.23535554237793832
2220	60-64	0.3107962596539764
2220	65-69	0.3624704826895382
2220	70-74	0.25163560623668957
2220	75-79	0.18641685038912925
2220	80-84	0.04898308876521895
2220	85-89	0.2270193598089847
2220	90-94	0.13099989624789998
2220	95-99	0.37281255827302573
2220	100-104	0.2958584996363669
2220	105-109	0.29417175468823586
2220	110-114	0.3079667747399455
2220	115-119	0.05893795678144187
2220	120-124	0.13766987762868865
2220	125-129	0.3082982682645863
2220	130-134	0.22052519525337289
2220	135-139	0.1514119614099343
2220	140-144	0.014924257757300552
2220	145-149	0.08944225509772963
2220	150	0.1335668416688094
2221	1	0.0609161698003895
2221	2	0.06880896054201457
2221	3	-0.02584220787470315
2221	4	0.107601914390834
2221	5	0.14966819270815535
2221	6	0.09132005251329645
2221	7	0.04283500503485982
2221	8	0.15775218443859274
2221	9	0.09599574484737872
2221	10-14	0.07830520383257067
2221	15-19	-0.06138740964652811
2221	20-24	-0.09008913524776574
2221	25-29	-0.02081076970711848
2221	30-34	-0.08948517366668085
2221	35-39	-0.05785661872558734
2221	40-44	-0.07042461153245227
2221	45-49	-0.16565667552294627
2221	50-54	-0.07173794668173628
2221	55-59	-0.12925882998775506
2221	60-64	-0.20142858290570587
2221	65-69	0.02224558208308025
2221	70-74	-0.05886886334904062
2221	75-79	0.07931002072093207
2221	80-84	0.009078529560447635
2221	85-89	0.052177944479041116
2221	90-94	0.14860446338207112
2221	95-99	0.17985433980963705
2221	100-104	0.11923957543259434
2221	105-109	0.023247168448008892
2221	110-114	0.174684102392483
2221	115-119	-0.09578118135829072
2221	120-124	-0.08143892748665138
2221	125-129	-0.04407511579709933
2221	130-134	-0.11467366678623847
2221	135-139	-0.5551268682377071
2221	140-144	-0.15517948609358712
2221	145-149	-0.17896194470917237
2221	150	-0.10263889072389532
2222	1	-0.06338769214283246
2222	2	0.12307160930785699
2222	3	-0.09649194991222743
2222	4	0.20798361916030217
2222	5	0.18986993869440738
2222	6	0.24496754680964727
2222	7	0.27451662480233807
2222	8	0.12986317472016395
2222	9	0.14230827147930825
2222	10-14	0.18607409144885168
2222	15-19	0.11703778015371569
2222	20-24	0.11437347772338313
2222	25-29	0.18518823942697793
2222	30-34	0.1611560714910425
2222	35-39	0.25363954234186536
2222	40-44	0.27358669879480146
2222	45-49	0.2795852471581668
2222	50-54	0.2028749896100095
2222	55-59	0.35266604539135926
2222	60-64	0.3752806431238298
2222	65-69	0.4317196437716646
2222	70-74	0.3428545770519449
2222	75-79	0.4420113678667903
2222	80-84	0.36848158520832186
2222	85-89	0.45240200150865206
2222	90-94	0.48274994625545986
2222	95-99	0.47588242166688843
2222	100-104	0.46075473269885237
2222	105-109	0.37115375498709824
2222	110-114	0.5225849505193025
2222	115-119	0.4531348667913093
2222	120-124	0.5158111988283807
2222	125-129	0.3826360611292685
2222	130-134	0.40431275537917344
2222	135-139	0.42224924509399386
2222	140-144	0.4490469163024926
2222	145-149	0.38607081727137427
2222	150	0.3975645478008616
2223	1	0.08572032671891705
2223	2	0.1549192994773385
2223	3	0.2996041923652939
2223	4	0.3293518163972635
2223	5	0.23934656989864322
2223	6	0.35717553869211116
2223	7	0.2850097466449242
2223	8	0.20811270267618198
2223	9	0.30871831829142593
2223	10-14	0.2604394596133659
2223	15-19	0.19491587218577422
2223	20-24	0.2689776772590946
2223	25-29	0.29174577494253384
2223	30-34	0.29868590076006996
2223	35-39	0.2886101063920776
2223	40-44	0.30348978091386414
2223	45-49	0.282460851061785
2223	50-54	0.2622544722684097
2223	55-59	0.28219455459017695
2223	60-64	0.3689569478731016
2223	65-69	0.43340324927807927
2223	70-74	0.30321113168537295
2223	75-79	0.4319814371742794
2223	80-84	0.40127307080299346
2223	85-89	0.4392383317226134
2223	90-94	0.4458721565233432
2223	95-99	0.5201288206634658
2223	100-104	0.3997529817038199
2223	105-109	0.3935202243572178
2223	110-114	0.48164800129688246
2223	115-119	0.44448860597143636
2223	120-124	0.40786514586274336
2223	125-129	0.49534754421020466
2223	130-134	0.3004917285686588
2223	135-139	0.4767265483211247
2223	140-144	0.45132729582893205
2223	145-149	0.4341130756501883
2223	150	0.49614555348407663
2224	1	0.11065659833341357
2224	2	0.13448254017009376
2224	3	0.29103046507960073
2224	4	0.21715992880288582
2224	5	0.06615706239561803
2224	6	0.19560026481381243
2224	7	0.10040006149629477
2224	8	0.19439566710898504
2224	9	0.19473751081597612
2224	10-14	0.18127430108123121
2224	15-19	0.13786645959036292
2224	20-24	0.09782741477400947
2224	25-29	0.1373904425377077
2224	30-34	0.1412500068809166
2224	35-39	0.2901414732901131
2224	40-44	0.2606287876545963
2224	45-49	0.2988581141238029
2224	50-54	0.29071643093936217
2224	55-59	0.3533737782979145
2224	60-64	0.27955045381766297
2224	65-69	0.2654604611232614
2224	70-74	0.2805793745098484
2224	75-79	0.38038821744036255
2224	80-84	0.3263564472580285
2224	85-89	0.3547862777855073
2224	90-94	0.3680865051019637
2224	95-99	0.3519719932994789
2224	100-104	0.38384694311137935
2224	105-109	0.34492373954746824
2224	110-114	0.36888881030863985
2224	115-119	0.3530701735576187
2224	120-124	0.33790616459263845
2224	125-129	0.35983016488133757
2224	130-134	0.2799771198035046
2224	135-139	0.28222198481100946
2224	140-144	0.2696902252591187
2224	145-149	0.24365189907437212
2224	150	0.41994208765799357
>>END_MODULE
>>Per sequence quality scores	pass
#Quality	Count
20	2.0
21	330.0
22	5018.0
23	20632.0
24	45095.0
25	78573.0
26	125967.0
27	189736.0
28	271329.0
29	372532.0
30	495119.0
31	638777.0
32	805050.0
33	1006674.0
34	1256180.0
35	1589283.0
36	2074834.0
37	2859399.0
38	4348883.0
39	8295860.0
40	2.9337143E7
>>END_MODULE
>>Per base sequence content	fail
#Base	G	A	T	C
1	42.80683611483901	7.909261367386487	9.930737490954433	39.35316502682007
2	22.794781337017593	10.001003446094039	31.62770105854272	35.57651415834565
3	22.04870469050236	14.10703207466052	26.10223442488966	37.742028809947456
4	27.342835316272268	20.102693200528254	20.957491855273304	31.59697962792617
5	26.805067316451076	24.75377865199268	24.837674988898367	23.603479042657877
6	22.865378103216685	28.16271525773846	28.022059291350804	20.949847347694057
7	18.25861749648755	21.519488859281648	41.886665690632334	18.33522795359847
8	19.83340547984466	20.706897315495702	34.737696021972184	24.722001182687453
9	21.00434930486638	21.62720200468199	35.683446478487156	21.68500221196447
10-14	22.809348731063768	25.912517474221993	28.678801278777094	22.599332515937146
15-19	23.427470033868417	23.83928719088005	28.921048681466427	23.81219409378511
20-24	23.30191984999012	24.205197245941516	27.980435838347915	24.51244706572044
25-29	23.0708062271971	24.643775699049872	26.87823559562706	25.40718247812597
30-34	22.742403521310987	23.97795184807258	27.619921805389435	25.659722825227004
35-39	22.265346529855336	24.596316448119005	27.640550118497792	25.49778690352787
40-44	22.03220942755241	24.80899085472807	27.994902790088126	25.163896927631395
45-49	22.509759500395454	24.702172125889835	27.336739268610632	25.45132910510408
50-54	22.281655353516904	24.583357385849364	27.844664552724996	25.290322707908743
55-59	21.79878177663487	24.591013682856	28.029821502129742	25.580383038379384
60-64	22.443735165670326	24.014046020295556	28.49813227578665	25.044086538247473
65-69	23.469490839654323	23.908251774378368	26.968308123998884	25.65394926196842
70-74	23.196072501640906	24.573131105049505	26.880326856121687	25.350469537187898
75-79	22.139056584918627	24.14105700461946	28.13303020919589	25.586856201266023
80-84	22.4312741221266	24.636783559112278	26.96274840183508	25.96919391692604
85-89	23.700516850138666	24.79532753499405	26.85527218750468	24.6488834273626
90-94	22.005921755920834	24.443748096047795	28.12218548389136	25.428144664140007
95-99	21.449647072374194	24.121091409865425	27.883742001211097	26.545519516549287
100-104	21.404807647178135	23.99801902160871	29.1179977041931	25.479175627020055
105-109	22.13534783478515	25.098430276991827	27.471741921966785	25.294479966256244
110-114	22.434828154611424	24.836072841928683	27.31422915070054	25.414869852759352
115-119	22.674490593182757	24.57623622524146	27.458146112797504	25.291127068778273
120-124	21.79376738539701	24.13686084541301	27.581226324918497	26.48814544427148
125-129	21.869600818244272	24.172929770358078	27.82238259149613	26.13508681990152
130-134	22.60111624334436	24.283534351320373	27.645435794194302	25.46991361114096
135-139	22.66796558943446	23.997593747115967	28.04613524056655	25.288305422883028
140-144	21.750329106171158	25.197736367001976	27.491749408320803	25.560185118506062
145-149	22.100894358769786	24.469545456121875	28.11641177188339	25.31314841322495
150	22.917045544502255	24.125521540952764	29.03140415164525	23.926028762899733
>>END_MODULE
>>Per sequence GC content	warn
#GC Content	Count
0	0.0
1	0.5
2	2.0
3	5.0
4	8.5
5	11.0
6	27.0
7	74.0
8	371.0
9	739.5
10	898.0
11	1065.5
12	1794.5
13	2937.5
14	4201.5
15	6383.5
16	10761.0
17	16792.5
18	24163.0
19	34296.0
20	49658.0
21	75769.5
22	103840.5
23	137411.5
24	183138.0
25	228732.5
26	273703.5
27	323922.0
28	384316.0
29	450220.0
30	514056.0
31	567866.0
32	600451.0
33	646382.5
34	700122.0
35	812187.5
36	1035656.0
37	1098242.0
38	1047616.5
39	1219967.0
40	1505551.0
41	1562304.5
42	1541005.0
43	1633251.0
44	2099218.5
45	2497152.0
46	2529015.0
47	2554188.0
48	2359726.0
49	2083078.5
50	1888421.5
51	1835082.5
52	1758138.5
53	1583771.0
54	1519384.5
55	1462499.5
56	1253188.5
57	1081286.0
58	992581.5
59	928873.0
60	1015686.0
61	1162415.5
62	1135210.5
63	999053.0
64	751024.0
65	477474.0
66	381060.0
67	328164.5
68	291521.0
69	238822.0
70	177584.5
71	160671.0
72	152361.0
73	134914.0
74	125696.0
75	132497.0
76	130268.0
77	145518.0
78	143676.5
79	127337.0
80	134416.5
81	151940.0
82	175135.0
83	146505.5
84	92338.0
85	63800.5
86	61115.0
87	71163.0
88	58067.0
89	31706.0
90	17055.0
91	12008.5
92	7774.5
93	4265.5
94	3484.0
95	2368.0
96	735.0
97	172.0
98	101.5
99	38.0
100	2.5
>>END_MODULE
>>Per base N content	pass
#Base	N-Count
1	0.0
2	0.0034673434960811956
3	0.017163907756324762
4	0.0
5	3.7163381522842395E-6
6	0.0
7	5.57450722842636E-6
8	0.0
9	0.0
10-14	0.0
15-19	9.179355236142072E-4
20-24	2.4899465620304408E-5
25-29	2.356158388548208E-4
30-34	5.154561017218241E-4
35-39	1.0108439774213133E-4
40-44	2.4160205654644094E-5
45-49	7.809741807221038E-6
50-54	3.9823736420757205E-4
55-59	2.0941143035776023E-4
60-64	9.659008017562615E-4
65-69	5.906837832536921E-4
70-74	7.393577622467361E-5
75-79	5.5404278632730495E-5
80-84	5.599990333764994E-4
85-89	3.508299700910205E-5
90-94	1.1337897371251612E-4
95-99	6.792181207383721E-4
100-104	0.04416796772184169
105-109	2.2695447339450932E-5
110-114	1.0920636073176124E-5
115-119	7.203634441863866E-5
120-124	2.2522009497220468E-4
125-129	5.16863210495832E-4
130-134	1.2351365705283558E-5
135-139	1.820178319828798E-4
140-144	1.5271997326789588E-4
145-149	1.0785307903298988E-4
150	0.0
>>END_MODULE
>>Sequence Length Distribution	warn
#Length	Count
40-44	24292.0
45-49	35487.0
50-54	54019.0
55-59	75228.0
60-64	107225.0
65-69	152639.0
70-74	204885.0
75-79	256726.0
80-84	313181.0
85-89	377779.0
90-94	467555.0
95-99	559137.0
100-104	660483.0
105-109	758339.0
110-114	819430.0
115-119	941871.0
120-124	1045092.0
125-129	1138975.0
130-134	1228039.0
135-139	1371018.0
140-144	1837149.0
145-149	2088700.0
150-151	3.9299167E7
>>END_MODULE
>>Sequence Duplication Levels	fail
#Total Deduplicated Percentage	23.69980215174886
#Duplication Level	Percentage of deduplicated	Percentage of total
1	73.33209462063182	17.37956133882301
2	12.489476764407945	5.919962565906655
3	4.72465507844748	3.3592017178338223
4	2.463535144030442	2.335411820296064
5	1.4624947832540267	1.7330418505542629
6	0.9978568258327984	1.4189405608805663
7	0.7088039450762534	1.1758959283880388
8	0.5478084141146939	1.0386360825265242
9	0.4212786744280507	0.8985799111226241
>10	2.422260333932221	10.749962923913808
>50	0.21390476122934649	3.498295328750658
>100	0.16492702257418743	8.021395357797932
>500	0.023336959949128332	3.863957861860426
>1k	0.020831927045121153	10.034982582116399
>5k	0.00326582330101292	5.308631903345111
>10k+	0.0034689217455780227	23.263542265884098
>>END_MODULE
>>Overrepresented sequences	warn
#Sequence	Count	Percentage	Possible Source
CCGAGAACGTATTCACCGTAGCGTAGCTGATCTACGATTACTAGCGATTC	380092	0.7062752004890107	No Hit
CGAGAACGTATTCACCGTAGCGTAGCTGATCTACGATTACTAGCGATTCC	213213	0.39618580323148983	No Hit
GTCTGATTAGTATTTAGCCTTACCGGGTGGTCCCGGCAGATTCAGACAGG	198574	0.36898406612584533	No Hit
CCCATTTTTAAGTGAAGCTGTGAAGCTCCTTTCTATTACTCATCATGCGA	167248	0.3107750616466173	No Hit
ATTCAGGCGGATCATTTAACGCGTTAGCTGCGTTAGTGAAATTATTCCAC	165807	0.3080974400078965	No Hit
GGCGGATCATTTAACGCGTTAGCTGCGTTAGTGAAATTATTCCACCAACT	152395	0.28317567635867835	No Hit
CCCCTCCTTAGGCAACCTGGTGGTCCCCCGCTCCCGGGAGGTCACCATAT	125605	0.23339532680883096	No Hit
CCAGGCTGGAGTGCAGTGGCTATTCACAGGCGCGATCCCACTACTGATCA	123791	0.23002460810470915	No Hit
GTCTGGAGTCTTGGAAGCTTGACTACCCTACGTTCTCCTACAAATGGACC	123696	0.22984808204247567	No Hit
CTGGAGTCTTGGAAGCTTGACTACCCTACGTTCTCCTACAAATGGACCTT	121151	0.225119041743694	No Hit
GTCCCTTAGTGTCAATATATAACCAGTTAGCTGCCTTCGCCTATTGGTGT	120397	0.2237179822602828	No Hit
CTGATTAGTATTTAGCCTTACCGGGTGGTCCCGGCAGATTCAGACAGGGT	105496	0.1960294048566891	No Hit
GTGGCTATTCACAGGCGCGATCCCACTACTGATCAGCACGGGAGTTTTGA	105322	0.19570608343744034	No Hit
GCTCAGGCTGGAGTGCAGTGGCTATTCACAGGCGCGATCCCACTACTGAT	100360	0.18648584848162314	No Hit
CCCTCCTTAGGCAACCTGGTGGTCCCCCGCTCCCGGGAGGTCACCATATT	93460	0.1736644818562425	No Hit
CCGGATAACGCTTGCGACCTATGTATTACCGCGGCTGCTGGCACATAGTT	93095	0.17298625014345065	No Hit
GCTCCGTTTCCGACCTGGGCCGGTTCACCCCTCCTTAGGCAACCTGGTGG	92845	0.17252170787441512	No Hit
CCTTAGTGTCAATATATAACCAGTTAGCTGCCTTCGCCTATTGGTGTTCT	89865	0.1669843640275116	No Hit
CACGTGTGTTGCCCCACTCGTAAGAGGCATGATGATTTGACGTCGTCCCC	87162	0.16196173301469946	No Hit
CCGGCATTCTCACTTTTAATCTCTCCACCAGTCCTCACGGTCTGACTTCA	85404	0.15869507177884162	No Hit
GGCTGGAGTGCAGTGGCTATTCACAGGCGCGATCCCACTACTGATCAGCA	85274	0.15845350979894315	No Hit
CCTCCTTAGGCAACCTGGTGGTCCCCCGCTCCCGGGAGGTCACCATATTG	79573	0.14786008789585692	No Hit
GCCCAGGCTGGAGTGCAGTGGCTATTCACAGGCGCGATCCCACTACTGAT	78074	0.14507469245071986	No Hit
CCACAATCCAGTAAGTGGTAGAACTATCCTTTTTCGTCACTCCATCATTC	71260	0.13241312836588748	No Hit
CCCCCATTAAACAATACTATACGCTAGCCCTAAAGCTATTTCGAAGAGAA	67681	0.12576274124237483	No Hit
CTCCGTTTCCGACCTGGGCCGGTTCACCCCTCCTTAGGCAACCTGGTGGT	67676	0.12575345039699412	No Hit
CAGGCTGGAGTGCAGTGGCTATTCACAGGCGCGATCCCACTACTGATCAG	67371	0.12518670882877078	No Hit
GGGGTCTTGTCGTCTTGATGCGGGTAACCAGCGTTTTCACTGGTACCATA	65164	0.1210857296777251	No Hit
GTCCCCACCTTCCTCCTGGTTACCCAGGCAGTATCTCTAGAGTCCTTAAC	62655	0.11642358346568452	No Hit
CTTAGTGTCAATATATAACCAGTTAGCTGCCTTCGCCTATTGGTGTTCTT	61366	0.11402840352653734	No Hit
GGGACCTTAGCTGACGATCTGGGTTGTTTCCCTCGCGAGCGTGGACGTTA	58641	0.10896489279405006	No Hit
CCATTTTTAAGTGAAGCTGTGAAGCTCCTTTCTATTACTCATCATGCGAT	58630	0.1089444529342125	No Hit
CTCCGTTTAACCTTCGGGCACTGGGCAGGCTTCACCCTCTATACGTCGTT	58626	0.10893702025790793	No Hit
CTCCATCATTCTTTTACCAAGTACAGGAATATTAACCTGTTGTCCATCGA	58137	0.10802837557967443	No Hit
AGCACGTGTGTTGCCCCACTCGTAAGAGGCATGATGATTTGACGTCGTCC	55341	0.10283293484278105	No Hit
>>END_MODULE
>>Adapter Content	pass
#Position	Illumina Universal Adapter	Illumina Small RNA 3' Adapter	Illumina Small RNA 5' Adapter	Nextera Transposase Sequence	SOLID Small RNA Adapter
1	0.0	7.43267630456848E-6	0.0	2.043985983756332E-5	0.0
2	0.0	6.503591766497419E-5	0.0	9.848296103553236E-5	0.0
3	0.0	6.503591766497419E-5	0.0	1.0405746826395872E-4	0.0
4	0.0	7.432676304568479E-5	0.0	1.2821366625380626E-4	0.0
5	0.0	8.175943935025328E-5	0.0	1.319300044060905E-4	0.0
6	0.0	8.547577750253752E-5	0.0	1.3378817348223262E-4	0.0
7	0.0	9.662479195939024E-5	0.0	1.3564634255837474E-4	0.0
8	0.0	1.1334831364466932E-4	0.0	1.412208497868011E-4	0.0
9	0.0	1.3564634255837474E-4	0.0	1.4493718793908534E-4	0.0
10-11	0.0	1.532989487817249E-4	0.0	1.4772444155329852E-4	0.0
12-13	0.0	1.6816430139086186E-4	0.0	1.4865352609136958E-4	0.0
14-15	0.0	1.8767507669035412E-4	1.85816907614212E-6	1.5144077970558276E-4	0.0
16-17	0.0	2.0718585198984638E-4	1.85816907614212E-6	1.6166070962436442E-4	0.0
18-19	0.0	2.1183127468020168E-4	1.85816907614212E-6	1.718806395431461E-4	0.0
20-21	0.0	2.1740578190862804E-4	1.85816907614212E-6	1.811714849238567E-4	0.0
22-23	0.0	2.2112212006091228E-4	1.85816907614212E-6	1.9789500660913578E-4	0.0
24-25	0.0	2.3412930359390712E-4	3.71633815228424E-6	2.229802891370544E-4	0.0
26-27	0.0	2.3970381082233347E-4	3.71633815228424E-6	2.3505838813197817E-4	1.85816907614212E-6
28-29	0.0	2.434201489746177E-4	3.71633815228424E-6	2.3970381082233347E-4	1.85816907614212E-6
30-31	0.0	2.471364871269019E-4	3.71633815228424E-6	2.4806557166497296E-4	1.85816907614212E-6
32-33	0.0	2.564273325076125E-4	3.71633815228424E-6	2.620018397360389E-4	1.85816907614212E-6
34-35	0.0	2.657181778883231E-4	3.71633815228424E-6	2.7686719234517584E-4	1.85816907614212E-6
36-37	0.0	2.805835304974601E-4	3.71633815228424E-6	2.9080346041624177E-4	1.85816907614212E-6
38-39	0.0	2.8801620680202856E-4	3.71633815228424E-6	3.149596584060893E-4	1.85816907614212E-6
40-41	0.0	2.917325449543128E-4	3.71633815228424E-6	3.446903636243633E-4	1.85816907614212E-6
42-43	9.2908453807106E-7	3.019524748730945E-4	5.57450722842636E-6	3.697756461522819E-4	3.71633815228424E-6
44-45	1.85816907614212E-6	3.056688130253787E-4	5.57450722842636E-6	3.87428252375632E-4	3.71633815228424E-6
46-47	1.85816907614212E-6	3.131014893299472E-4	5.57450722842636E-6	4.0786811221319537E-4	3.71633815228424E-6
48-49	1.85816907614212E-6	3.2239233471065786E-4	5.57450722842636E-6	4.292370565888297E-4	3.71633815228424E-6
50-51	1.85816907614212E-6	3.4747761723857645E-4	5.57450722842636E-6	4.468896628121798E-4	5.57450722842636E-6
52-53	1.85816907614212E-6	3.8557008329948993E-4	5.57450722842636E-6	4.5153508550253515E-4	5.57450722842636E-6
54-55	1.85816907614212E-6	4.375988174314693E-4	5.57450722842636E-6	4.571095927309615E-4	5.57450722842636E-6
56-57	1.85816907614212E-6	4.6361318449745896E-4	5.57450722842636E-6	4.8126579072080907E-4	5.57450722842636E-6
58-59	1.85816907614212E-6	5.119255804771541E-4	5.57450722842636E-6	4.924148051776618E-4	5.57450722842636E-6
60-61	1.85816907614212E-6	5.397981166192858E-4	5.57450722842636E-6	5.258618485482199E-4	5.57450722842636E-6
62-63	1.85816907614212E-6	6.141248796649706E-4	5.57450722842636E-6	5.704579063756307E-4	5.57450722842636E-6
64-65	1.85816907614212E-6	6.429265003451735E-4	5.57450722842636E-6	6.001886115939046E-4	5.57450722842636E-6
66-67	1.85816907614212E-6	6.642954447208079E-4	5.57450722842636E-6	6.243448095837522E-4	5.57450722842636E-6
68-69	1.85816907614212E-6	6.726572055634475E-4	5.57450722842636E-6	6.65224529258879E-4	7.43267630456848E-6
70-71	1.85816907614212E-6	7.005297417055792E-4	5.57450722842636E-6	7.098205870862899E-4	9.290845380710599E-6
72-73	1.85816907614212E-6	7.330477005380663E-4	5.57450722842636E-6	7.980836182030405E-4	9.290845380710599E-6
74-75	2.78725361421318E-6	7.850764346700456E-4	5.57450722842636E-6	8.120198862741064E-4	9.290845380710599E-6
76-77	3.71633815228424E-6	8.268852388832433E-4	5.57450722842636E-6	8.389633378781671E-4	9.290845380710599E-6
78-79	3.71633815228424E-6	8.324597461116698E-4	5.57450722842636E-6	8.612613667918726E-4	9.290845380710599E-6
80-81	3.71633815228424E-6	8.417505914923803E-4	5.57450722842636E-6	9.077155936954256E-4	1.114901445685272E-5
82-83	3.71633815228424E-6	8.463960141827356E-4	5.57450722842636E-6	9.346590452994863E-4	1.114901445685272E-5
84-85	3.71633815228424E-6	8.817012266294358E-4	5.57450722842636E-6	9.941204557360342E-4	1.114901445685272E-5
86-87	3.71633815228424E-6	9.095737627715677E-4	5.57450722842636E-6	0.0011381285591370485	1.114901445685272E-5
88-89	3.71633815228424E-6	9.197936926903493E-4	5.57450722842636E-6	0.0011817955324263884	1.114901445685272E-5
90-91	3.71633815228424E-6	9.467371442944101E-4	5.57450722842636E-6	0.0012319660974822256	1.114901445685272E-5
92-93	3.71633815228424E-6	9.634606659796891E-4	5.57450722842636E-6	0.001268200394466997	1.114901445685272E-5
94-95	3.71633815228424E-6	9.708933422842576E-4	5.57450722842636E-6	0.0012979310996852709	1.300718353299484E-5
96-97	3.71633815228424E-6	9.959786248121762E-4	5.57450722842636E-6	0.0013035056069136972	1.300718353299484E-5
98-99	3.71633815228424E-6	0.001036858344487303	5.57450722842636E-6	0.0013081510296040523	1.300718353299484E-5
100-101	7.43267630456848E-6	0.0010461491898680136	5.57450722842636E-6	0.001316512790446692	1.300718353299484E-5
102-103	7.43267630456848E-6	0.0010628727115532927	5.57450722842636E-6	0.001320229128598976	1.300718353299484E-5
104-105	7.43267630456848E-6	0.0010665890497055768	8.361760842639539E-6	0.0013406689884365396	1.300718353299484E-5
106-107	7.43267630456848E-6	0.0010786671487005006	9.290845380710599E-6	0.0013471725802030369	1.300718353299484E-5
108-109	7.43267630456848E-6	0.001099107008538064	9.290845380710599E-6	0.001363896101888316	1.300718353299484E-5
110-111	8.361760842639539E-6	0.001115830530223343	9.290845380710599E-6	0.0014177830050964375	1.300718353299484E-5
112-113	9.290845380710599E-6	0.001132554051908622	9.290845380710599E-6	0.0014363646958578586	1.300718353299484E-5
114-115	9.290845380710599E-6	0.0011390576436751195	9.290845380710599E-6	0.0014623790629238484	1.300718353299484E-5
116-117	9.290845380710599E-6	0.0011427739818274038	9.290845380710599E-6	0.0015459966713502436	1.300718353299484E-5
118-119	9.290845380710599E-6	0.0011446321509035458	9.290845380710599E-6	0.001581301883796944	1.39362680710659E-5
120-121	1.300718353299484E-5	0.001146490319979688	9.290845380710599E-6	0.001642621463309634	1.6723521685279078E-5
122-123	1.39362680710659E-5	0.0011567102498984696	9.290845380710599E-6	0.0016509832241522735	1.6723521685279078E-5
124-125	1.486535260913696E-5	0.001165072010741109	9.290845380710599E-6	0.0016667776612994817	1.6723521685279078E-5
126-127	1.6723521685279078E-5	0.0011706465179695355	9.290845380710599E-6	0.0017178773108933898	1.6723521685279078E-5
128-129	1.8581690761421197E-5	0.0011734337715837487	9.290845380710599E-6	0.0017596861151065873	1.6723521685279078E-5
130-131	1.8581690761421197E-5	0.001179937363350246	9.290845380710599E-6	0.0017680478759492272	1.6723521685279078E-5
132-133	1.8581690761421197E-5	0.0011864409551167435	9.290845380710599E-6	0.0017791968904060798	1.6723521685279078E-5
134-135	1.9510775299492257E-5	0.0011920154623451698	9.290845380710599E-6	0.0018005658347817143	1.6723521685279078E-5
136-137	2.043985983756332E-5	0.0012031644768020226	9.290845380710599E-6	0.0018061403420101406	1.6723521685279078E-5
138-139	2.136894437563438E-5	0.0012198879984873017	1.0219929918781659E-5	0.001812643933776638	1.7652606223350138E-5
>>END_MODULE
