# Supplementary material for: Variation of Long Non-Coding RNA And mRNA Profiles in Breast Cancer Cells With Influences of Adipocytes
Source: Front Oncol. 2021 May 21;11:631551. doi: 10.3389/fonc.2021.631551 (PMC8176020; doi:10.3389/fonc.2021.631551)
Supplement: Supplementary file 1 [file DataSheet_1.zip › sequencing/025G-201090513-CX-116_│┬╨π_6╚╦╤∙▒╛lncRNA_20190627/025G-201090513-CX-116_chenxiu_6╚╦╤∙▒╛lncRNA_20190627/1-Quality/clean/A1_clean_R2_fastqc/fastqc.fo]

<?xml version="1.0" encoding="UTF-8"?><fo:root xmlns:fo="http://www.w3.org/1999/XSL/Format" xmlns:fox="http://xml.apache.org/fop/extensions"><fo:layout-master-set><fo:simple-page-master master-name="page-layout"><fo:region-body margin="2.5cm" region-name="body"/></fo:simple-page-master></fo:layout-master-set><fo:page-sequence master-reference="page-layout"><fo:flow flow-name="body"><fo:block font-size="48pt" text-align="center">
              FASTQC-Report
            <fo:inline wrap-option="no-wrap"/></fo:block><fo:block font-size="48pt" page-break-before="always" text-align="center">Basic Statistics</fo:block><fo:table><fo:table-column column-width="200pt"/><fo:table-column column-width="200pt"/><fo:table-body><fo:table-row><fo:table-cell><fo:block>Filename</fo:block></fo:table-cell><fo:table-cell><fo:block>A1_clean_R2.fastq.gz</fo:block></fo:table-cell></fo:table-row><fo:table-row><fo:table-cell><fo:block>File type</fo:block></fo:table-cell><fo:table-cell><fo:block>Conventional base calls</fo:block></fo:table-cell></fo:table-row><fo:table-row><fo:table-cell><fo:block>Encoding</fo:block></fo:table-cell><fo:table-cell><fo:block>Sanger / Illumina 1.9</fo:block></fo:table-cell></fo:table-row><fo:table-row><fo:table-cell><fo:block>Total Sequences</fo:block></fo:table-cell><fo:table-cell><fo:block>53816416</fo:block></fo:table-cell></fo:table-row><fo:table-row><fo:table-cell><fo:block>Sequences flagged as poor quality</fo:block></fo:table-cell><fo:table-cell><fo:block>0</fo:block></fo:table-cell></fo:table-row><fo:table-row><fo:table-cell><fo:block>Sequence length</fo:block></fo:table-cell><fo:table-cell><fo:block>40-150</fo:block></fo:table-cell></fo:table-row><fo:table-row><fo:table-cell><fo:block>%GC</fo:block></fo:table-cell><fo:table-cell><fo:block>48</fo:block></fo:table-cell></fo:table-row></fo:table-body></fo:table><fo:block font-size="48pt" page-break-before="always" text-align="center">Per base sequence quality</fo:block><fo:block font-size="48pt" page-break-before="always" text-align="center">Per tile sequence quality</fo:block><fo:block font-size="48pt" page-break-before="always" text-align="center">Per sequence quality scores</fo:block><fo:block font-size="48pt" page-break-before="always" text-align="center">Per base sequence content</fo:block><fo:block font-size="48pt" page-break-before="always" text-align="center">Per sequence GC content</fo:block><fo:block font-size="48pt" page-break-before="always" text-align="center">Per base N content</fo:block><fo:block font-size="48pt" page-break-before="always" text-align="center">Sequence Length Distribution</fo:block><fo:block font-size="48pt" page-break-before="always" text-align="center">Sequence Duplication Levels</fo:block><fo:block font-size="48pt" page-break-before="always" text-align="center">Overrepresented sequences</fo:block><fo:table><fo:table-column column-width="200pt"/><fo:table-column column-width="200pt"/><fo:table-column column-width="200pt"/><fo:table-column column-width="200pt"/><fo:table-body><fo:table-row><fo:table-cell><fo:block>CTAAAATTAAAACAAAACCAATTTATTAAACACGCAATTTTTTGAGAGTT</fo:block></fo:table-cell><fo:table-cell><fo:block>167756</fo:block></fo:table-cell><fo:table-cell><fo:block>0.3117190115372975</fo:block></fo:table-cell><fo:table-cell><fo:block>No Hit</fo:block></fo:table-cell></fo:table-row><fo:table-row><fo:table-cell><fo:block>GCGGTGGCGCGTGCCTGTAGTCCCAGCTACTCGGGAGGCTGAGGCTGGAG</fo:block></fo:table-cell><fo:table-cell><fo:block>111215</fo:block></fo:table-cell><fo:table-cell><fo:block>0.20665627380314586</fo:block></fo:table-cell><fo:table-cell><fo:block>No Hit</fo:block></fo:table-cell></fo:table-row><fo:table-row><fo:table-cell><fo:block>GGTGGCGCGTGCCTGTAGTCCCAGCTACTCGGGAGGCTGAGGCTGGAGGA</fo:block></fo:table-cell><fo:table-cell><fo:block>97007</fo:block></fo:table-cell><fo:table-cell><fo:block>0.18025540756931863</fo:block></fo:table-cell><fo:table-cell><fo:block>No Hit</fo:block></fo:table-cell></fo:table-row><fo:table-row><fo:table-cell><fo:block>GCGGTGGCGCGTGCCTGTAGTCCCAGCTACTCGGGAGGCTGAGGTGGGAG</fo:block></fo:table-cell><fo:table-cell><fo:block>90514</fo:block></fo:table-cell><fo:table-cell><fo:block>0.16819031575792784</fo:block></fo:table-cell><fo:table-cell><fo:block>No Hit</fo:block></fo:table-cell></fo:table-row><fo:table-row><fo:table-cell><fo:block>GGTGGCGCGTGCCTGTAGTCCCAGCTACTCGGGAGGCTGAGGTGGGAGGA</fo:block></fo:table-cell><fo:table-cell><fo:block>81700</fo:block></fo:table-cell><fo:table-cell><fo:block>0.15181241352081118</fo:block></fo:table-cell><fo:table-cell><fo:block>No Hit</fo:block></fo:table-cell></fo:table-row><fo:table-row><fo:table-cell><fo:block>ATTAAAACAAAACCAATTTATTAAACACGCAATTTTTTGAGAGTTTGATC</fo:block></fo:table-cell><fo:table-cell><fo:block>70905</fo:block></fo:table-cell><fo:table-cell><fo:block>0.131753478343857</fo:block></fo:table-cell><fo:table-cell><fo:block>No Hit</fo:block></fo:table-cell></fo:table-row><fo:table-row><fo:table-cell><fo:block>GTTTTTTGCTAAGTCTGGAGTTAAATGCTGAAGCTCAACTTCAGTCCGCT</fo:block></fo:table-cell><fo:table-cell><fo:block>55685</fo:block></fo:table-cell><fo:table-cell><fo:block>0.10347214500497394</fo:block></fo:table-cell><fo:table-cell><fo:block>No Hit</fo:block></fo:table-cell></fo:table-row></fo:table-body></fo:table><fo:block font-size="48pt" page-break-before="always" text-align="center">Adapter Content</fo:block></fo:flow></fo:page-sequence></fo:root>
