# Supplementary material for: Variation of Long Non-Coding RNA And mRNA Profiles in Breast Cancer Cells With Influences of Adipocytes
Source: Front Oncol. 2021 May 21;11:631551. doi: 10.3389/fonc.2021.631551 (PMC8176020; doi:10.3389/fonc.2021.631551)
Supplement: Supplementary file 1 [file DataSheet_1.zip › sequencing/025G-201090513-CX-116_│┬╨π_6╚╦╤∙▒╛lncRNA_20190627/025G-201090513-CX-116_chenxiu_6╚╦╤∙▒╛lncRNA_20190627/1-Quality/clean/A1_clean_R2_fastqc/fastqc_data.txt]

##FastQC	0.11.7
>>Basic Statistics	pass
#Measure	Value
Filename	A1_clean_R2.fastq.gz
File type	Conventional base calls
Encoding	Sanger / Illumina 1.9
Total Sequences	53816416
Sequences flagged as poor quality	0
Sequence length	40-150
%GC	48
>>END_MODULE
>>Per base sequence quality	pass
#Base	Mean	Median	Lower Quartile	Upper Quartile	10th Percentile	90th Percentile
1	31.112054080301444	32.0	32.0	32.0	32.0	32.0
2	31.145109068578627	32.0	32.0	32.0	32.0	32.0
3	34.110201783039585	37.0	32.0	37.0	32.0	37.0
4	34.975923814770574	37.0	37.0	37.0	32.0	37.0
5	35.25945256183541	37.0	37.0	37.0	32.0	37.0
6	38.19899383489231	41.0	37.0	41.0	32.0	41.0
7	38.24247248274578	41.0	37.0	41.0	32.0	41.0
8	38.20396012621874	41.0	37.0	41.0	32.0	41.0
9	38.35267398706001	41.0	37.0	41.0	32.0	41.0
10-14	38.44379081654192	41.0	41.0	41.0	32.0	41.0
15-19	38.34137529336773	41.0	40.2	41.0	32.0	41.0
20-24	38.303885884931475	41.0	40.2	41.0	32.0	41.0
25-29	38.20516430153951	41.0	37.0	41.0	32.0	41.0
30-34	38.111108799961706	41.0	37.0	41.0	32.0	41.0
35-39	37.789952898386986	41.0	37.0	41.0	27.0	41.0
40-44	37.64368187803971	41.0	37.0	41.0	27.0	41.0
45-49	37.603210361230865	41.0	37.0	41.0	27.0	41.0
50-54	37.45668644070855	41.0	37.0	41.0	27.0	41.0
55-59	37.353602536248516	41.0	37.0	41.0	27.0	41.0
60-64	37.22472618832967	41.0	37.0	41.0	27.0	41.0
65-69	37.10890225823703	41.0	37.0	41.0	27.0	41.0
70-74	37.010258785116946	41.0	37.0	41.0	27.0	41.0
75-79	36.574102083964796	41.0	36.0	41.0	23.0	41.0
80-84	36.810122579289484	41.0	37.0	41.0	22.0	41.0
85-89	36.68080591235484	41.0	37.0	41.0	22.0	41.0
90-94	36.12756234294541	41.0	36.0	41.0	20.0	41.0
95-99	36.253413673735636	41.0	37.0	41.0	22.0	41.0
100-104	35.919890171365054	41.0	37.0	41.0	22.0	41.0
105-109	35.56150494895419	41.0	32.0	41.0	22.0	41.0
110-114	35.219155511959606	41.0	32.0	41.0	22.0	41.0
115-119	34.66502779881084	41.0	32.0	41.0	14.0	41.0
120-124	34.21786127585197	38.6	32.0	41.0	12.0	41.0
125-129	33.7802854877667	37.0	32.0	41.0	12.0	41.0
130-134	33.26880133866967	37.0	27.0	41.0	12.0	41.0
135-139	32.95206398171778	37.0	27.0	41.0	12.0	41.0
140-144	32.79365974129132	37.0	27.0	41.0	12.0	41.0
145-149	33.70846872019754	37.0	28.0	41.0	20.0	41.0
150	33.451222604484926	37.0	27.0	41.0	22.0	41.0
>>END_MODULE
>>Per tile sequence quality	fail
#Tile	Base	Mean
1101	1	0.13949082290457682
1101	2	0.08696917277491778
1101	3	-0.09376995550601919
1101	4	-0.44160135753429586
1101	5	0.07715269487776766
1101	6	-0.8556122303479867
1101	7	-0.7573592438562216
1101	8	-0.029093029203281162
1101	9	-0.2740016288135223
1101	10-14	-0.17440690848687979
1101	15-19	-0.18606190654215027
1101	20-24	-0.19581848990733164
1101	25-29	-0.10157672907025272
1101	30-34	-0.27730718346982997
1101	35-39	-0.08863334256175648
1101	40-44	0.12017698767737528
1101	45-49	-0.058748740209011885
1101	50-54	-0.06635887693578013
1101	55-59	-0.1750483566138925
1101	60-64	0.3239030118532824
1101	65-69	0.0750605877140984
1101	70-74	0.13910439542959097
1101	75-79	0.35324693229166115
1101	80-84	0.17496193314934771
1101	85-89	0.3249611043912779
1101	90-94	0.8735680024390078
1101	95-99	0.7001688869322251
1101	100-104	0.7579764823364812
1101	105-109	0.446669682149917
1101	110-114	0.8967676049389439
1101	115-119	0.987380676029467
1101	120-124	0.9109656886737412
1101	125-129	0.2388380268532302
1101	130-134	0.23741605533417953
1101	135-139	0.7021652586082539
1101	140-144	0.37271359897506784
1101	145-149	0.8724205532522546
1101	150	0.06287169111190849
1102	1	0.29960268079225116
1102	2	0.1684273160815799
1102	3	0.1767502008443671
1102	4	0.43418445134825134
1102	5	0.40421971776069654
1102	6	0.44823232353307674
1102	7	0.3733451335312097
1102	8	0.29957436357618406
1102	9	0.2199194613597797
1102	10-14	0.4670995464648442
1102	15-19	0.3608976015654335
1102	20-24	0.3125438219765968
1102	25-29	0.5023941625655013
1102	30-34	0.051812474857662494
1102	35-39	0.28030035678072807
1102	40-44	0.19480311041301235
1102	45-49	0.07437429932780049
1102	50-54	-0.12791139311716648
1102	55-59	-0.02779220684386985
1102	60-64	0.41754762524448097
1102	65-69	0.22078840220077467
1102	70-74	0.0751004139469984
1102	75-79	-0.1901602469481034
1102	80-84	0.28169339398597515
1102	85-89	0.0618852403011374
1102	90-94	0.03932960664019447
1102	95-99	-0.30921776784344246
1102	100-104	-0.09026575008191173
1102	105-109	-0.02597613901733098
1102	110-114	-0.41834731959288973
1102	115-119	-0.27328480221950713
1102	120-124	-1.249072365654861
1102	125-129	-1.2653871538148564
1102	130-134	-1.4985543828384849
1102	135-139	-1.8186805414834524
1102	140-144	-2.1463845039516514
1102	145-149	-1.9388266194803734
1102	150	-2.053879598657584
1103	1	0.24025170332649282
1103	2	0.1562359350497715
1103	3	0.25585501596936666
1103	4	0.41416755405573724
1103	5	0.5719316041452203
1103	6	0.5550268708232977
1103	7	0.5866318703607192
1103	8	0.5865936057713981
1103	9	0.6984267209898221
1103	10-14	0.4419330998641726
1103	15-19	0.5212248867377482
1103	20-24	0.48594969583088954
1103	25-29	0.554424735631315
1103	30-34	0.5564700928199855
1103	35-39	0.6076005017460702
1103	40-44	0.4948193738061448
1103	45-49	0.498254920462216
1103	50-54	0.245162162678632
1103	55-59	0.38674031627380856
1103	60-64	0.5160781811563524
1103	65-69	0.1822917408054252
1103	70-74	-0.002626080572731837
1103	75-79	-0.12204958221816042
1103	80-84	-0.16656183034122307
1103	85-89	0.0012931708675552045
1103	90-94	0.42458006513549407
1103	95-99	-0.4730611285471724
1103	100-104	-0.772281273421612
1103	105-109	-0.2571744945409833
1103	110-114	-0.79220766181475
1103	115-119	-1.1623492501150494
1103	120-124	-2.163280692239624
1103	125-129	-1.817690732768515
1103	130-134	-2.329372189847181
1103	135-139	-1.8809234441754228
1103	140-144	-1.9523820429978116
1103	145-149	-1.9663146548284764
1103	150	-2.7929306180212343
1104	1	0.31246196745029664
1104	2	0.045300416356681694
1104	3	0.12001133694765542
1104	4	0.3180974290321146
1104	5	0.06403268503065362
1104	6	0.18051081913537104
1104	7	0.3192143098777507
1104	8	0.36359399433800377
1104	9	0.5956999079429366
1104	10-14	0.2465223365464695
1104	15-19	-0.05565813481729265
1104	20-24	-0.06949247836272576
1104	25-29	0.03929781437643243
1104	30-34	0.021958231623450786
1104	35-39	0.1701444356053443
1104	40-44	-0.114685702415386
1104	45-49	-0.20258610305047142
1104	50-54	-0.4138617035236294
1104	55-59	0.16164560140138917
1104	60-64	-0.08499261092936194
1104	65-69	-0.33028515368712164
1104	70-74	-0.18618960680081642
1104	75-79	-0.4335318846939984
1104	80-84	-0.4769579633580463
1104	85-89	-0.4650068501838973
1104	90-94	-0.17047590695362658
1104	95-99	-0.6748710459952889
1104	100-104	-0.919664483274353
1104	105-109	-1.124925232053016
1104	110-114	-1.3726846365878629
1104	115-119	-1.3493746088756922
1104	120-124	-1.9036895382107062
1104	125-129	-2.3378106428828005
1104	130-134	-2.7012470044234433
1104	135-139	-3.4419423876432873
1104	140-144	-3.0495761182011343
1104	145-149	-2.9493251086998598
1104	150	-1.9775286856478687
1105	1	0.27079771758004156
1105	2	0.1545445398131342
1105	3	0.5929614374267373
1105	4	0.025965540021928746
1105	5	0.41964142472790655
1105	6	0.7566816232171334
1105	7	0.34942063323475736
1105	8	0.5278258943312366
1105	9	0.07683767604066105
1105	10-14	0.44584978114261276
1105	15-19	0.45375209404762984
1105	20-24	0.49407518246257354
1105	25-29	0.3744527481325264
1105	30-34	0.4630574564239467
1105	35-39	0.3311288630149605
1105	40-44	0.5833414998982533
1105	45-49	0.5448758504750231
1105	50-54	0.5900272233385948
1105	55-59	0.6127128174285517
1105	60-64	0.8478931327844776
1105	65-69	0.5267598603555328
1105	70-74	0.8002667313398248
1105	75-79	0.6389331387431767
1105	80-84	0.6791751571352975
1105	85-89	1.0538074888543179
1105	90-94	1.0992664051007992
1105	95-99	1.0074812724452542
1105	100-104	1.2008889278154626
1105	105-109	0.976100545750846
1105	110-114	0.670405113771956
1105	115-119	0.9673593741643955
1105	120-124	0.9779218983956923
1105	125-129	1.364302420724833
1105	130-134	1.3261022282516848
1105	135-139	0.26183039252054385
1105	140-144	0.5699214897962079
1105	145-149	0.19840521559497404
1105	150	0.60730026709264
1106	1	0.2947036627105568
1106	2	0.06481032965600164
1106	3	-0.19392781669440495
1106	4	-0.6818972477452121
1106	5	-0.3816047261893303
1106	6	-0.12369141235260628
1106	7	-0.5186040116714636
1106	8	0.04054881561657453
1106	9	-0.16905958503956953
1106	10-14	-0.1886320914420878
1106	15-19	-0.20629828156553742
1106	20-24	0.15194419155486827
1106	25-29	0.18141369849183064
1106	30-34	-0.19649690415605647
1106	35-39	-0.2741439062712274
1106	40-44	-0.21001720193661555
1106	45-49	-0.05567796836521666
1106	50-54	-0.14068921086978747
1106	55-59	-0.483283627889044
1106	60-64	-0.16014301214143245
1106	65-69	0.2722830071222475
1106	70-74	-0.016281627321156122
1106	75-79	-0.21033142191222254
1106	80-84	-0.040584392538100644
1106	85-89	-0.0775112219061711
1106	90-94	0.11665451736961785
1106	95-99	-0.26746192691027204
1106	100-104	-0.028977252016709087
1106	105-109	0.29353150261063377
1106	110-114	-0.28508040044223293
1106	115-119	0.04438368081117261
1106	120-124	0.5531588575616624
1106	125-129	0.0478371892349827
1106	130-134	0.6819047802022808
1106	135-139	0.5439269914110767
1106	140-144	0.9767154582654811
1106	145-149	0.7123557453330847
1106	150	0.7160430702491496
1107	1	0.303861917874535
1107	2	0.11658763514893167
1107	3	0.3210997634906505
1107	4	0.3056717324524385
1107	5	0.35849191157853966
1107	6	0.19103855424211957
1107	7	0.6313165882984606
1107	8	0.6049288511121773
1107	9	0.6101888989281008
1107	10-14	0.6266881426653939
1107	15-19	0.42206913999543616
1107	20-24	0.44528999491381427
1107	25-29	0.5585417192806901
1107	30-34	0.6043852994643046
1107	35-39	0.3649865423313443
1107	40-44	0.3393509127904295
1107	45-49	0.6219035558734802
1107	50-54	0.6666461711938183
1107	55-59	0.6323788014613143
1107	60-64	0.6081137483032251
1107	65-69	0.7089399787358985
1107	70-74	0.7238122257665154
1107	75-79	0.7458714521831524
1107	80-84	1.0818679983945785
1107	85-89	1.0953069278451082
1107	90-94	1.389267444239863
1107	95-99	1.2971810083266462
1107	100-104	1.5208731786274896
1107	105-109	1.538910134945013
1107	110-114	1.679313030044348
1107	115-119	1.969743023290924
1107	120-124	2.158597898115879
1107	125-129	2.2622360923808387
1107	130-134	2.279081056864264
1107	135-139	2.322314915714678
1107	140-144	2.037894493179323
1107	145-149	2.0071033799720013
1107	150	2.0451064520480884
1108	1	0.07858303006536715
1108	2	-0.00879731338485712
1108	3	-0.11648104118147984
1108	4	0.21653549290402907
1108	5	0.05246533602802117
1108	6	-0.1324184684899592
1108	7	-0.21402885293343843
1108	8	-0.06008235670113038
1108	9	-0.07961784110106152
1108	10-14	0.16347913948260384
1108	15-19	0.08783138982753513
1108	20-24	0.14823792516308743
1108	25-29	0.13999375317272467
1108	30-34	0.22704128423168157
1108	35-39	-0.06590610841179512
1108	40-44	0.09439434645591405
1108	45-49	0.3583093212296262
1108	50-54	0.4260113503944396
1108	55-59	0.684893883918626
1108	60-64	0.6834011367580715
1108	65-69	0.6542961822539581
1108	70-74	0.6570553705607693
1108	75-79	0.6973637241292749
1108	80-84	0.637650020915828
1108	85-89	0.6737477396661475
1108	90-94	1.2012141517651216
1108	95-99	0.8465432762343639
1108	100-104	1.2167968902920592
1108	105-109	0.9843060114346187
1108	110-114	1.227494186160527
1108	115-119	1.889817036030415
1108	120-124	1.7949865057451433
1108	125-129	2.110379373126463
1108	130-134	1.9333294044761615
1108	135-139	2.0279303306815493
1108	140-144	1.7530129908476724
1108	145-149	1.7180590543506753
1108	150	1.905832813690317
1109	1	0.046428930598928275
1109	2	-0.026711747945000752
1109	3	0.11555817616815034
1109	4	0.010218150681112093
1109	5	-0.45977213614462187
1109	6	-0.5271673817575504
1109	7	0.011531860357720802
1109	8	0.045837248923689344
1109	9	0.045596466192556306
1109	10-14	-0.18383432223206597
1109	15-19	0.10949349917508755
1109	20-24	0.16356800893883872
1109	25-29	0.12086098128541067
1109	30-34	-0.031837604449769685
1109	35-39	0.06728173813602467
1109	40-44	0.28236738142702933
1109	45-49	0.2759819529603931
1109	50-54	0.2304751675132195
1109	55-59	0.20951665533772257
1109	60-64	0.15368643023852968
1109	65-69	0.43749927239099407
1109	70-74	0.3497215737564403
1109	75-79	0.42155043601763964
1109	80-84	0.39672139857775335
1109	85-89	0.40647267466049186
1109	90-94	0.669908568737462
1109	95-99	0.4072726311685031
1109	100-104	0.6264096470707301
1109	105-109	0.5256058985324543
1109	110-114	0.8622881360656223
1109	115-119	1.0888874767398349
1109	120-124	1.1010448579257428
1109	125-129	1.0867329819832605
1109	130-134	1.1520033582487272
1109	135-139	1.1068137032633913
1109	140-144	1.180528518474219
1109	145-149	1.2236217411928862
1109	150	1.1782360910988103
1110	1	0.11203706984638728
1110	2	-0.07043054102249258
1110	3	0.36345760622601375
1110	4	0.36877601322298403
1110	5	0.1916842652545725
1110	6	0.16536647449429864
1110	7	0.1932024661267704
1110	8	0.1304803662354601
1110	9	0.07544966615110127
1110	10-14	0.11533572772259504
1110	15-19	0.20710876970543524
1110	20-24	0.23509981174082384
1110	25-29	0.2158785721337324
1110	30-34	0.06980508594369184
1110	35-39	0.03641947307907145
1110	40-44	0.31876907727736636
1110	45-49	0.3521609381046247
1110	50-54	0.31617599045023326
1110	55-59	0.38992316694614004
1110	60-64	0.5774315383345936
1110	65-69	0.7281795070582504
1110	70-74	0.5929622011445588
1110	75-79	0.39182266193575543
1110	80-84	0.6054945698515866
1110	85-89	0.7565041297482153
1110	90-94	1.0422540548099164
1110	95-99	1.1543447447191042
1110	100-104	1.1053582794970183
1110	105-109	1.165800661946129
1110	110-114	1.2447400796507182
1110	115-119	1.635993015267097
1110	120-124	1.6678091071019594
1110	125-129	1.693682333032278
1110	130-134	1.772970114006803
1110	135-139	1.8130930200132696
1110	140-144	2.051162484127822
1110	145-149	1.534542888308863
1110	150	1.4191792715796439
1111	1	-0.08073663681168242
1111	2	0.056050419071766555
1111	3	0.12593994053716528
1111	4	0.1627075654937542
1111	5	0.1973795040711792
1111	6	-0.07959192409148841
1111	7	0.31408767280122163
1111	8	0.2773379671962246
1111	9	-0.05930963500237141
1111	10-14	0.02506889368151377
1111	15-19	-0.11855667208431697
1111	20-24	-0.03953895597452828
1111	25-29	0.24265784787483824
1111	30-34	-0.136663884888641
1111	35-39	-0.2284034938541879
1111	40-44	-0.37111396151673404
1111	45-49	-0.2505073092969994
1111	50-54	-0.3928400460550918
1111	55-59	0.2851580144456065
1111	60-64	0.3345767009802003
1111	65-69	0.31549566045241306
1111	70-74	-0.17806585580296286
1111	75-79	-0.4802347699616689
1111	80-84	0.033289930595984174
1111	85-89	0.22872386191841798
1111	90-94	0.5579505351435117
1111	95-99	0.375144507778991
1111	100-104	0.293769876675249
1111	105-109	0.49225550644946736
1111	110-114	0.8554659831141223
1111	115-119	-0.006453917022142264
1111	120-124	0.5135136645421596
1111	125-129	0.8650633236086023
1111	130-134	0.7137511670967172
1111	135-139	0.5224564210851668
1111	140-144	0.6927821940944909
1111	145-149	0.5633261789037789
1111	150	0.2545573788237334
1112	1	0.1700099152009784
1112	2	0.19575060029358582
1112	3	0.17391097238926534
1112	4	0.43315948602197807
1112	5	0.2319389504675584
1112	6	0.3535252700212723
1112	7	-0.06012569429505277
1112	8	-0.2968225253824528
1112	9	0.18839213702597846
1112	10-14	0.3127829496598835
1112	15-19	0.3899110209720007
1112	20-24	0.22612867315422847
1112	25-29	0.18555095414346567
1112	30-34	0.2963110190962297
1112	35-39	0.15908247372508555
1112	40-44	0.5892288729787225
1112	45-49	0.47151405636568455
1112	50-54	0.5855052539930057
1112	55-59	0.7107951640854466
1112	60-64	0.7541975248089088
1112	65-69	0.6026545532980307
1112	70-74	0.6568527826578645
1112	75-79	0.9998033438975753
1112	80-84	0.854646847117003
1112	85-89	0.8426612157606215
1112	90-94	1.3153272253743893
1112	95-99	0.9700360742526257
1112	100-104	1.266823612764945
1112	105-109	1.4208778579053742
1112	110-114	1.5134986044963696
1112	115-119	1.3823846996235574
1112	120-124	1.6666769512035486
1112	125-129	1.72615648040005
1112	130-134	1.9398829474889254
1112	135-139	1.877543778270713
1112	140-144	1.58670876128037
1112	145-149	1.6347478035461265
1112	150	1.510916263029877
1113	1	0.18182195603665718
1113	2	0.022221462589250507
1113	3	-0.9359049911600152
1113	4	-0.5454870566920675
1113	5	-0.8233113731419976
1113	6	-0.41929258392382707
1113	7	-0.37649113934515555
1113	8	-0.40707542923995277
1113	9	-1.4801927939964514
1113	10-14	-0.6898560303791186
1113	15-19	-0.8034371670664981
1113	20-24	-0.5277878225486958
1113	25-29	-0.16520425118510218
1113	30-34	-0.47063280384124795
1113	35-39	-0.8420782980397874
1113	40-44	-0.31303539338115627
1113	45-49	-0.32365014770195444
1113	50-54	-0.556840874851467
1113	55-59	-0.09449287865535183
1113	60-64	-0.6487762779323134
1113	65-69	-0.25874655457734974
1113	70-74	-0.46524735342368473
1113	75-79	-1.1852194989592135
1113	80-84	-0.5071405802673752
1113	85-89	-0.08787671249421436
1113	90-94	0.14671350632719538
1113	95-99	0.2524139094116933
1113	100-104	0.07192196951258012
1113	105-109	-0.7460665380397558
1113	110-114	-0.8375240327277922
1113	115-119	-0.17128976946446528
1113	120-124	-0.38307688963384834
1113	125-129	-0.7486265580594704
1113	130-134	0.837436370763875
1113	135-139	0.19013326330890123
1113	140-144	-0.3020573913355662
1113	145-149	-0.8412576624256047
1113	150	0.5275335359979323
1114	1	0.06573918351927688
1114	2	0.11244087825660642
1114	3	0.20734393668987394
1114	4	0.37280498781701965
1114	5	0.19296669977178027
1114	6	-0.08554968582076583
1114	7	0.08590524505142838
1114	8	0.2726813443737228
1114	9	0.12748405455390355
1114	10-14	0.38386936409494865
1114	15-19	0.350458122126426
1114	20-24	0.2931379372889964
1114	25-29	0.24320771654894457
1114	30-34	0.22879331374304712
1114	35-39	-0.061184127705381286
1114	40-44	0.46301279889715374
1114	45-49	0.3696602330377914
1114	50-54	0.46983874828373473
1114	55-59	0.6305878357100099
1114	60-64	0.6013152625495479
1114	65-69	0.8107187068667088
1114	70-74	0.5801648539869504
1114	75-79	0.7234240625942334
1114	80-84	0.8687435059325068
1114	85-89	1.006520946754783
1114	90-94	1.5232597227916571
1114	95-99	1.3485893459811535
1114	100-104	1.4156293909069362
1114	105-109	1.501215315754905
1114	110-114	1.405697358683888
1114	115-119	1.7493377073184604
1114	120-124	1.8206689585431377
1114	125-129	1.927313301351397
1114	130-134	2.047580685149498
1114	135-139	1.7365684787189082
1114	140-144	1.5976985109976454
1114	145-149	1.2494542052118263
1114	150	1.679617376329034
1115	1	0.21815380716383714
1115	2	0.1807372015161235
1115	3	0.29316849704800774
1115	4	0.07848786558328413
1115	5	0.1188727381561776
1115	6	0.15976504731157348
1115	7	0.29771531240339755
1115	8	0.44645611378643935
1115	9	0.5468854650215107
1115	10-14	0.39598125355502134
1115	15-19	0.2916052422504407
1115	20-24	0.3185234725669588
1115	25-29	0.3112423854466755
1115	30-34	0.3677051273042409
1115	35-39	0.5579464332673609
1115	40-44	0.49173116436936937
1115	45-49	0.415367798245704
1115	50-54	0.6183717996388367
1115	55-59	0.5878426959104885
1115	60-64	0.5006463421065561
1115	65-69	0.49574830100544887
1115	70-74	0.45174788866685844
1115	75-79	0.5432990716866826
1115	80-84	0.6728830600135538
1115	85-89	0.7633341306207555
1115	90-94	1.0598747786448541
1115	95-99	0.8700676124832185
1115	100-104	0.5932714477072523
1115	105-109	0.7722886476790549
1115	110-114	1.2008667651717602
1115	115-119	1.6702021758962573
1115	120-124	1.6914141338420166
1115	125-129	1.07786879720161
1115	130-134	1.3363160168868333
1115	135-139	1.3207963654322512
1115	140-144	1.2897895848906487
1115	145-149	1.4822995154191716
1115	150	1.187301050903848
1116	1	-0.04990937680569729
1116	2	0.19295533648999452
1116	3	0.15499182596589378
1116	4	0.3458431081862443
1116	5	0.35379190772326297
1116	6	0.36965606502322856
1116	7	0.48427951967067884
1116	8	0.46013216039353466
1116	9	0.43547967246547614
1116	10-14	0.3133760752872732
1116	15-19	0.4585950248669022
1116	20-24	0.3742841184122625
1116	25-29	0.48741511915925884
1116	30-34	0.5474148444172542
1116	35-39	0.47773160742229237
1116	40-44	0.6132554116224611
1116	45-49	0.5268351060291465
1116	50-54	0.6172119744108713
1116	55-59	0.7250267417581782
1116	60-64	0.7231280597590768
1116	65-69	0.7818467951348893
1116	70-74	0.5824213292231519
1116	75-79	0.6016492778801137
1116	80-84	0.8967715415674533
1116	85-89	1.0361928059978496
1116	90-94	1.2528373116787677
1116	95-99	1.1415962190970106
1116	100-104	0.9997891738006288
1116	105-109	0.9075160532915376
1116	110-114	0.9441844702684392
1116	115-119	1.3855292331342994
1116	120-124	1.6821889848423979
1116	125-129	1.4944771615780752
1116	130-134	1.5033736994119167
1116	135-139	1.2294363465400977
1116	140-144	1.487050013871979
1116	145-149	1.4438737438236373
1116	150	0.9913560004447817
1117	1	0.09863220611655521
1117	2	0.07762923146684386
1117	3	0.055695119239381086
1117	4	-0.010097521322997238
1117	5	0.1163100822027161
1117	6	0.187344086827828
1117	7	0.2797021063563747
1117	8	0.08846545831386976
1117	9	0.36826982605686
1117	10-14	0.4955515556849619
1117	15-19	0.41514145568528704
1117	20-24	-0.022741866653539944
1117	25-29	0.0785345280629457
1117	30-34	0.16113819094892534
1117	35-39	0.19180539406839614
1117	40-44	0.27901243602710224
1117	45-49	0.2355173390265719
1117	50-54	0.5135668043292441
1117	55-59	0.29497053883027746
1117	60-64	0.12636177274598026
1117	65-69	0.43505744045531713
1117	70-74	0.41417759204040294
1117	75-79	0.2915365888627264
1117	80-84	0.6638434656904622
1117	85-89	0.9901183993485674
1117	90-94	1.1348143307046712
1117	95-99	0.7903973908962243
1117	100-104	0.9648786793587547
1117	105-109	0.9502700627526224
1117	110-114	1.1536021961751572
1117	115-119	1.5254131701801583
1117	120-124	1.6705423219244153
1117	125-129	0.94217378348241
1117	130-134	0.8070358961267203
1117	135-139	0.782555239737512
1117	140-144	1.199167598300896
1117	145-149	0.61160925354406
1117	150	1.0007537985512016
1118	1	0.11365640114714637
1118	2	0.056651757806619685
1118	3	0.3499872411911227
1118	4	0.46169799712065895
1118	5	0.20044636399581606
1118	6	0.3571901337268102
1118	7	0.624329923090329
1118	8	0.24497316800538016
1118	9	0.5138119693141334
1118	10-14	0.40808978574239774
1118	15-19	0.36158467543992145
1118	20-24	0.31027811370925207
1118	25-29	0.21003459987280593
1118	30-34	0.42095790290045443
1118	35-39	0.1777662517323364
1118	40-44	0.05115141552791158
1118	45-49	0.2507488199415988
1118	50-54	0.1947212882620164
1118	55-59	0.225575595322006
1118	60-64	0.45413131046354493
1118	65-69	0.5298350667403824
1118	70-74	0.3573547282252747
1118	75-79	0.3171567985484103
1118	80-84	0.6320052260337832
1118	85-89	0.5507795602166397
1118	90-94	1.1478065206888601
1118	95-99	0.5152114344298795
1118	100-104	0.7220937207055584
1118	105-109	0.9789008655950155
1118	110-114	1.2091531443437376
1118	115-119	1.2714666680300581
1118	120-124	1.2394485386456608
1118	125-129	1.2869324870508692
1118	130-134	1.2459887336814433
1118	135-139	1.0449952366009185
1118	140-144	1.4008024884769128
1118	145-149	0.7873437867670603
1118	150	1.1100151163048224
1119	1	0.16976607046317937
1119	2	0.16581531762818358
1119	3	0.4981842551807958
1119	4	0.46634902630108144
1119	5	0.26162464795802265
1119	6	0.41309205269759275
1119	7	0.41831095552779374
1119	8	0.35725988944680864
1119	9	0.36738332062174806
1119	10-14	0.5660248693945675
1119	15-19	0.61036892959428
1119	20-24	0.46133457803490074
1119	25-29	0.3815382198171591
1119	30-34	0.44288492458424145
1119	35-39	0.5090221230740894
1119	40-44	0.5476950666738247
1119	45-49	0.4894001869752529
1119	50-54	0.5733073741511632
1119	55-59	0.5558732805331275
1119	60-64	0.6558183951632586
1119	65-69	0.6992276520054475
1119	70-74	0.6444632847224128
1119	75-79	0.8126242198502993
1119	80-84	0.9328732603920855
1119	85-89	1.034482978892882
1119	90-94	1.3556988005972315
1119	95-99	1.1267030115535235
1119	100-104	1.3056128987122761
1119	105-109	1.4801540427847755
1119	110-114	1.3498672302631292
1119	115-119	1.6073375158211292
1119	120-124	1.7225482148275688
1119	125-129	1.7063464707545464
1119	130-134	1.8042409353001005
1119	135-139	1.6421402517155457
1119	140-144	1.546778993127603
1119	145-149	1.267423744694959
1119	150	1.215875452217773
1120	1	0.005450011911666053
1120	2	-0.08242850528867862
1120	3	-0.2926772873504433
1120	4	-0.3425856945527954
1120	5	0.054180009670389495
1120	6	0.040077698463719
1120	7	-0.1024906700416679
1120	8	0.16442918318486477
1120	9	-0.005521263191404557
1120	10-14	-0.04710625791346246
1120	15-19	0.10184185780165222
1120	20-24	0.1479938747329399
1120	25-29	-0.0034105474449077633
1120	30-34	-0.08685999563625302
1120	35-39	-0.21015062013167807
1120	40-44	-0.17802532118180636
1120	45-49	-0.25094708500262897
1120	50-54	-0.10511709151196413
1120	55-59	-0.022884554693362702
1120	60-64	-0.032379595676765405
1120	65-69	0.028746414912532714
1120	70-74	-0.09996499277389859
1120	75-79	-0.26547672122370614
1120	80-84	0.18907415821083617
1120	85-89	0.1693924236038029
1120	90-94	0.674499560357745
1120	95-99	0.18080566594559144
1120	100-104	0.12316646459296976
1120	105-109	0.6583545942510227
1120	110-114	0.4769370341881043
1120	115-119	0.6346997564241548
1120	120-124	0.9245515505369113
1120	125-129	0.6230442505839946
1120	130-134	0.7788654547909175
1120	135-139	0.6797032882923588
1120	140-144	0.4766814107495705
1120	145-149	0.34950926332471255
1120	150	-0.10072784215440578
1121	1	0.037259975911119625
1121	2	-0.25657275095088394
1121	3	-0.6606841454380685
1121	4	0.036471877747239034
1121	5	-0.6912887844676519
1121	6	-0.4389204352911307
1121	7	-0.8815055061108836
1121	8	-0.3095995162889835
1121	9	-0.14398521155778354
1121	10-14	-0.5194247061255837
1121	15-19	-0.08405126330417545
1121	20-24	-0.5292899741852537
1121	25-29	-0.8089344551799726
1121	30-34	-0.5769550354117357
1121	35-39	-0.5617293756510477
1121	40-44	-0.7415529183463931
1121	45-49	-0.3886255854608365
1121	50-54	-0.5649808968059489
1121	55-59	-0.35844401080143484
1121	60-64	-0.6131717289161713
1121	65-69	-0.7337644044912182
1121	70-74	-0.6905147646525762
1121	75-79	-0.44982295314154186
1121	80-84	-0.7134345498267152
1121	85-89	-0.5228492944526479
1121	90-94	0.21050058693983686
1121	95-99	-1.0653682793729047
1121	100-104	-0.5767425093891418
1121	105-109	-0.7922887786610175
1121	110-114	-0.7899823034622244
1121	115-119	-0.3684327370534106
1121	120-124	-0.7632500694701179
1121	125-129	-0.09653781115968485
1121	130-134	-0.6421884984807349
1121	135-139	-0.6804625288588326
1121	140-144	-0.32597658170948307
1121	145-149	-0.3527225183372735
1121	150	-0.6898949539858634
1122	1	0.03416650069159033
1122	2	0.04753622427401183
1122	3	0.16525444995129845
1122	4	0.0638903112933491
1122	5	0.20323612540298086
1122	6	-0.07194243486399188
1122	7	-0.32254855546150196
1122	8	0.11282410882216709
1122	9	0.24305772487232957
1122	10-14	0.1669597466240873
1122	15-19	0.17422038189839384
1122	20-24	0.19224376605743743
1122	25-29	8.921724397836783E-4
1122	30-34	0.09714597545139725
1122	35-39	0.010500858314664185
1122	40-44	0.09786812615870844
1122	45-49	-0.0016724134616694641
1122	50-54	0.0926710221959155
1122	55-59	0.16551962101275564
1122	60-64	0.2411430549883562
1122	65-69	0.0585419753796117
1122	70-74	0.26724791098943257
1122	75-79	0.33313443240454177
1122	80-84	0.2444355472502977
1122	85-89	0.471851955896895
1122	90-94	0.8343110164761143
1122	95-99	0.5048575205897947
1122	100-104	0.4718808158340764
1122	105-109	0.45422502016890576
1122	110-114	0.4101150716725215
1122	115-119	0.9539274292664643
1122	120-124	0.9188381451292216
1122	125-129	1.1193209181113986
1122	130-134	1.2525188129875886
1122	135-139	1.1558892624383716
1122	140-144	1.0346292059711288
1122	145-149	0.5228289057168709
1122	150	0.960967717453741
1123	1	-0.14332054225500457
1123	2	0.026159155745929752
1123	3	-6.152042268325886E-4
1123	4	-0.06513253140830955
1123	5	-0.2039915730309687
1123	6	-0.07652882931150629
1123	7	-0.15110177637856026
1123	8	-0.07693983150092265
1123	9	0.18251154132990877
1123	10-14	-0.11751188711415494
1123	15-19	-0.08422893125857911
1123	20-24	-0.02627579601777086
1123	25-29	-0.23389355418231617
1123	30-34	-0.0798882602105877
1123	35-39	-0.011022447055935913
1123	40-44	0.02285598430039215
1123	45-49	-0.11116071353872314
1123	50-54	0.07047585800609824
1123	55-59	0.12783146117599387
1123	60-64	0.11208909764862796
1123	65-69	0.09443199595847318
1123	70-74	0.09636440273141744
1123	75-79	0.20692691422914322
1123	80-84	0.3941148147714131
1123	85-89	0.42950104010910906
1123	90-94	0.8171519888776544
1123	95-99	0.1947906112139819
1123	100-104	0.43880110195588173
1123	105-109	0.7251358373777208
1123	110-114	0.800206429994482
1123	115-119	0.73071309047603
1123	120-124	1.0506196804085164
1123	125-129	0.6681438086940545
1123	130-134	1.0075956093169154
1123	135-139	1.0853276874152584
1123	140-144	1.063417472634697
1123	145-149	0.4861635254027874
1123	150	0.6533657994621294
1124	1	-0.03174287086966743
1124	2	0.05017641058367417
1124	3	0.4219044528411615
1124	4	0.38111026069603327
1124	5	0.13212111051004172
1124	6	-0.05483012836990042
1124	7	0.20895663342052018
1124	8	0.270444091790651
1124	9	0.3219055830615076
1124	10-14	0.25829033441274163
1124	15-19	0.2718306432565498
1124	20-24	-0.0070095575972359825
1124	25-29	-0.20688961779931958
1124	30-34	-0.02384443389590274
1124	35-39	0.07736896378541047
1124	40-44	-0.021129375336137457
1124	45-49	0.1270743251403772
1124	50-54	0.15390174195139394
1124	55-59	0.20862666938865004
1124	60-64	0.1712418907508635
1124	65-69	0.23757818423023025
1124	70-74	0.21925943081814125
1124	75-79	0.2769657341755334
1124	80-84	0.45482274786902366
1124	85-89	0.5564969196201304
1124	90-94	1.0548500274706356
1124	95-99	0.7368609098247987
1124	100-104	0.8625117547113916
1124	105-109	1.1052085728196062
1124	110-114	1.1515668036566922
1124	115-119	1.1871255196655994
1124	120-124	1.1522486202295
1124	125-129	1.4038142686913275
1124	130-134	1.1977507601152126
1124	135-139	1.2568095507612114
1124	140-144	1.4395887803212872
1124	145-149	0.9588421233750637
1124	150	0.7673049271257284
1201	1	0.3154934242981504
1201	2	-0.27793461239101447
1201	3	-0.2160632367545574
1201	4	-0.2372192380093523
1201	5	-0.21080931958517368
1201	6	-0.07898937289913022
1201	7	-0.4089478183053856
1201	8	-0.11996385078063554
1201	9	0.1079218479133317
1201	10-14	-0.2724193841114797
1201	15-19	-0.24876945779524107
1201	20-24	-0.2487258993216912
1201	25-29	-0.05273122576637945
1201	30-34	-0.45573975434924563
1201	35-39	-0.09449367919408047
1201	40-44	-0.3163059356141176
1201	45-49	-0.24646308991955834
1201	50-54	-0.16289148914174234
1201	55-59	-0.18210136383822118
1201	60-64	-0.05797135784296614
1201	65-69	-0.12915038374700316
1201	70-74	0.10444776345534024
1201	75-79	0.07031229203221301
1201	80-84	-0.2822795122799633
1201	85-89	-0.0693073458533604
1201	90-94	0.38349707025872704
1201	95-99	0.11116594633826793
1201	100-104	0.4858063271970394
1201	105-109	0.5953295137846197
1201	110-114	0.5124359868966764
1201	115-119	0.9750491767537
1201	120-124	1.0068051040126562
1201	125-129	0.9288095973777146
1201	130-134	0.9964415890133367
1201	135-139	0.9057777883399396
1201	140-144	1.054573052838748
1201	145-149	0.787207999292562
1201	150	1.0143859710736223
1202	1	0.3989451360138432
1202	2	0.0035720748051382145
1202	3	-0.3046066165995214
1202	4	-0.05090090970718819
1202	5	0.42214527099931587
1202	6	-0.21783537548934362
1202	7	0.22950278263738255
1202	8	0.25108931408804835
1202	9	-0.014172640582074791
1202	10-14	0.1734403471552426
1202	15-19	0.3539007195059014
1202	20-24	0.06757185985190262
1202	25-29	0.18013219891695798
1202	30-34	0.0455685569130182
1202	35-39	0.2593222970112592
1202	40-44	-0.1207443225807836
1202	45-49	0.160335759106637
1202	50-54	0.027797906112553505
1202	55-59	0.027665558719633054
1202	60-64	-0.11930047832994717
1202	65-69	0.10198282225941568
1202	70-74	0.13348222190776227
1202	75-79	0.22694784369402043
1202	80-84	0.2584180177394444
1202	85-89	0.2503334218833402
1202	90-94	0.9773123980898433
1202	95-99	0.29728496939537763
1202	100-104	0.23783365092516107
1202	105-109	0.862958430405115
1202	110-114	0.28417535072328093
1202	115-119	1.0952135673887966
1202	120-124	1.173048199716277
1202	125-129	1.2455669979325563
1202	130-134	0.7927372896631582
1202	135-139	1.5002511467096227
1202	140-144	1.3480481187836943
1202	145-149	1.0044175979995345
1202	150	0.9832782702895102
1203	1	0.2910026383858053
1203	2	0.11620125971716178
1203	3	-0.13035152945303707
1203	4	0.13864337991675768
1203	5	0.39976010709689547
1203	6	0.15104934489976074
1203	7	-0.027761247164960423
1203	8	0.3453363174675701
1203	9	0.5202504483423596
1203	10-14	0.3144743070845948
1203	15-19	0.4237721796818832
1203	20-24	0.3986069055200616
1203	25-29	0.4493972655568541
1203	30-34	0.37112277524063586
1203	35-39	0.4616033414109637
1203	40-44	0.5213331423004988
1203	45-49	0.4066774845216017
1203	50-54	0.3539145823495602
1203	55-59	0.2305059095329014
1203	60-64	0.1937284109251607
1203	65-69	0.36973095415066126
1203	70-74	0.29585516330324424
1203	75-79	0.31899332880995246
1203	80-84	0.5617474484247964
1203	85-89	0.08734694385277209
1203	90-94	1.1050802176638967
1203	95-99	0.8663808951167979
1203	100-104	0.5829781192403871
1203	105-109	0.9834803887352024
1203	110-114	1.350257613400906
1203	115-119	1.190216746589229
1203	120-124	1.578372190161133
1203	125-129	1.2213171681327424
1203	130-134	1.0773320792522014
1203	135-139	1.2145065978085228
1203	140-144	1.272097395317374
1203	145-149	1.2443805552801095
1203	150	1.9582130168823255
1204	1	0.3297980056581231
1204	2	0.0991141039100718
1204	3	0.012886985687806884
1204	4	0.026403875263675047
1204	5	0.145532169264591
1204	6	0.4079577806366146
1204	7	0.20633216455544812
1204	8	0.23765184996029376
1204	9	0.4345426678866886
1204	10-14	0.16263960217781914
1204	15-19	0.4176212538197106
1204	20-24	0.3204290995295267
1204	25-29	0.18267935119836665
1204	30-34	0.25030162179653104
1204	35-39	0.1301494777916119
1204	40-44	0.21327384476082756
1204	45-49	0.1288876814902835
1204	50-54	0.2706346266052435
1204	55-59	0.6113563118164649
1204	60-64	0.45925254939965754
1204	65-69	0.6594139037314477
1204	70-74	0.6969839224422429
1204	75-79	0.7253565358853749
1204	80-84	0.5698555787449919
1204	85-89	0.33003967157485903
1204	90-94	1.4463676267477368
1204	95-99	1.105582760385012
1204	100-104	1.1241308064929356
1204	105-109	1.2668148201976877
1204	110-114	1.301921499953913
1204	115-119	1.6712587424083836
1204	120-124	1.399500804895652
1204	125-129	1.8572716523421988
1204	130-134	1.006149943328893
1204	135-139	1.591703182988617
1204	140-144	1.5776575912340576
1204	145-149	1.3395599216672451
1204	150	1.600449480177204
1205	1	0.23108012583248438
1205	2	-0.036785416739821386
1205	3	0.3700215944009315
1205	4	0.31620621488194445
1205	5	0.12773510136297261
1205	6	0.5382086023037473
1205	7	0.42986262382964213
1205	8	0.5216905043962967
1205	9	0.5216882047092426
1205	10-14	0.5895950282221349
1205	15-19	0.5268708397034416
1205	20-24	0.246575175331607
1205	25-29	0.25645024053091703
1205	30-34	0.37645886545558227
1205	35-39	0.37476165119483085
1205	40-44	0.40386661753721853
1205	45-49	0.42509561992653033
1205	50-54	0.3592649348768049
1205	55-59	0.3898903996299907
1205	60-64	0.35630659400628417
1205	65-69	0.6427665270711742
1205	70-74	0.4808443767209667
1205	75-79	0.6885330188628842
1205	80-84	0.5300693841822905
1205	85-89	0.9320961373970889
1205	90-94	1.4276841883447773
1205	95-99	1.1864805683059032
1205	100-104	0.955072070661835
1205	105-109	1.4502591784293202
1205	110-114	1.4934058503678855
1205	115-119	1.6667269867748402
1205	120-124	1.9182858724506815
1205	125-129	1.822917161160163
1205	130-134	1.975113936620609
1205	135-139	1.8559660826708821
1205	140-144	1.478017777553191
1205	145-149	1.3825765223426885
1205	150	1.1096016112551297
1206	1	0.2711377622524189
1206	2	0.11701262263551371
1206	3	-0.04003035998498916
1206	4	-0.7342527776489263
1206	5	-0.27019802107129465
1206	6	-0.03576697234313997
1206	7	-0.0015494178727522012
1206	8	0.2950184965344036
1206	9	-0.33815710447530734
1206	10-14	0.3196759724832887
1206	15-19	0.33130721249614226
1206	20-24	0.053969832140886353
1206	25-29	0.22300792003908043
1206	30-34	0.07308128157900029
1206	35-39	0.3107017430921388
1206	40-44	0.5947448428261808
1206	45-49	0.3718276760029582
1206	50-54	0.30991749172375194
1206	55-59	0.2014141303613215
1206	60-64	0.3907587083249311
1206	65-69	0.4239830746682429
1206	70-74	0.37926842116002035
1206	75-79	0.35760670848847553
1206	80-84	0.3963769911426027
1206	85-89	0.6166651485547376
1206	90-94	0.4483642474730303
1206	95-99	0.5583314049006418
1206	100-104	0.3752000809302132
1206	105-109	-0.02126993150578471
1206	110-114	0.43489679066690456
1206	115-119	0.5731359340600051
1206	120-124	0.8052092140049254
1206	125-129	0.9303000034078508
1206	130-134	1.12760099854534
1206	135-139	1.5511920233557959
1206	140-144	1.4297112073967213
1206	145-149	1.0313376742526685
1206	150	0.6598110451859966
1207	1	0.30055396653694544
1207	2	0.13191808183403708
1207	3	0.6714575747844975
1207	4	0.5977319225937165
1207	5	0.4114343739786719
1207	6	0.7427310049251972
1207	7	0.5948612599607088
1207	8	0.8205007394752641
1207	9	0.5971721734236723
1207	10-14	0.6865167721895844
1207	15-19	0.5769005013567181
1207	20-24	0.6609614305623808
1207	25-29	0.6161489200402173
1207	30-34	0.7856603020297968
1207	35-39	0.9142692960353216
1207	40-44	0.905121353116705
1207	45-49	0.8339357898444035
1207	50-54	0.9264275991659616
1207	55-59	0.9847791246500535
1207	60-64	0.9725150437596497
1207	65-69	1.1273146881773997
1207	70-74	1.0062977265184898
1207	75-79	1.0486329874871956
1207	80-84	1.1289186311042414
1207	85-89	1.3901339095693146
1207	90-94	1.7563727091800203
1207	95-99	1.530018656182996
1207	100-104	1.7281508331375548
1207	105-109	2.005943309634624
1207	110-114	1.9942505256753904
1207	115-119	2.251983789725557
1207	120-124	2.291792809094254
1207	125-129	2.468322687796082
1207	130-134	2.680557909131231
1207	135-139	2.627224043034296
1207	140-144	2.5509228265019246
1207	145-149	1.9304807665572525
1207	150	1.9146632405464885
1208	1	0.1444723382588755
1208	2	-0.07902805550450154
1208	3	0.10198944160473644
1208	4	0.27289351184951727
1208	5	-0.17942740685569447
1208	6	0.4184836561472949
1208	7	0.31450737278223784
1208	8	0.10814603923871857
1208	9	-0.21831597545964598
1208	10-14	-0.21184548038884543
1208	15-19	-0.06935070348522032
1208	20-24	0.044467136050755585
1208	25-29	-0.06171875845429753
1208	30-34	-0.06224300635229696
1208	35-39	0.043728977092307275
1208	40-44	0.15295958784945185
1208	45-49	0.169717381747148
1208	50-54	0.05862751037597036
1208	55-59	0.10868197365568477
1208	60-64	0.2397874693896469
1208	65-69	0.4126437797195308
1208	70-74	0.2126390727639702
1208	75-79	0.5121736022742382
1208	80-84	0.3952085007458237
1208	85-89	0.21424742697385568
1208	90-94	0.8869684847660082
1208	95-99	0.6435131293996719
1208	100-104	0.833802170218064
1208	105-109	0.8847944645958847
1208	110-114	1.13694131251561
1208	115-119	1.2327676171105608
1208	120-124	1.6001393219277489
1208	125-129	1.2787257399308132
1208	130-134	1.7391563685380902
1208	135-139	1.780069761751129
1208	140-144	1.568029547277753
1208	145-149	1.065787784632434
1208	150	1.1680912242835575
1209	1	0.11302132578235913
1209	2	0.001699871852245849
1209	3	0.16915732167922215
1209	4	-0.3176789555891588
1209	5	-0.005965747968858182
1209	6	-0.6638293670895763
1209	7	-0.35213939455914556
1209	8	0.043921244957495276
1209	9	-0.20912088655072836
1209	10-14	-0.24414481181831604
1209	15-19	-0.4271795093998918
1209	20-24	-0.3224638504915234
1209	25-29	-0.17647362186058757
1209	30-34	-0.26566998215301396
1209	35-39	-4.775749691532383E-5
1209	40-44	0.18075842049886148
1209	45-49	-0.1421967940620661
1209	50-54	0.10708949927678191
1209	55-59	0.303804542772518
1209	60-64	0.37016590184824594
1209	65-69	0.2750356047208271
1209	70-74	0.26342950082186434
1209	75-79	-0.013906843920125311
1209	80-84	-0.11001930360579593
1209	85-89	-0.217589076302815
1209	90-94	0.16889445610015485
1209	95-99	0.12772915237166416
1209	100-104	-0.3954961294665722
1209	105-109	-0.4796956679868458
1209	110-114	-0.4394534815333557
1209	115-119	0.15070743431974876
1209	120-124	0.7540502794810777
1209	125-129	-0.16497472007154812
1209	130-134	0.2475506218810608
1209	135-139	0.6057125489786017
1209	140-144	0.7602737074906827
1209	145-149	0.6726445239749381
1209	150	0.804826275729063
1210	1	0.27516962722653204
1210	2	0.08507780072058324
1210	3	-0.10746430947902041
1210	4	0.07679937078402332
1210	5	0.3398971238966837
1210	6	0.4106850979872547
1210	7	0.011019967865280478
1210	8	0.4393179743243678
1210	9	0.4259408650043284
1210	10-14	0.31478706764972486
1210	15-19	0.39583010753309367
1210	20-24	0.3487462381255497
1210	25-29	0.4780412230111537
1210	30-34	0.2554297513166688
1210	35-39	0.23422061819183426
1210	40-44	0.4071870876613488
1210	45-49	0.4045594103309398
1210	50-54	0.5341663735029982
1210	55-59	0.6366455915280014
1210	60-64	0.4277671402207872
1210	65-69	0.6823992403839654
1210	70-74	0.5217123905012073
1210	75-79	0.667677407580328
1210	80-84	0.983110422563044
1210	85-89	0.9199425189688739
1210	90-94	1.238049826222202
1210	95-99	1.0537486266605072
1210	100-104	1.364574374092264
1210	105-109	1.395085071923205
1210	110-114	1.789903631279529
1210	115-119	1.9840046144193266
1210	120-124	1.6745119269237065
1210	125-129	1.960990622340681
1210	130-134	2.070111376055195
1210	135-139	2.3180939329175274
1210	140-144	2.21665661238346
1210	145-149	1.5040833151255555
1210	150	1.336028349102527
1211	1	0.1823768639929284
1211	2	-0.2139716219799226
1211	3	0.027736706595199223
1211	4	0.16491248157766591
1211	5	-0.1186923479454336
1211	6	-0.23008348750216356
1211	7	-0.41810122074128486
1211	8	-0.1053532375492452
1211	9	-0.1668524090300565
1211	10-14	-0.20911552120239207
1211	15-19	2.735981334822668E-4
1211	20-24	-0.027359880839632922
1211	25-29	0.22174684054536442
1211	30-34	0.0027756841049395575
1211	35-39	0.10693087462068007
1211	40-44	0.2580492929956506
1211	45-49	-0.07233791407978174
1211	50-54	-0.14032144379618927
1211	55-59	-0.06246277369641717
1211	60-64	-0.36865136520526676
1211	65-69	-0.4044177771628483
1211	70-74	-0.36042990596556024
1211	75-79	-0.44644247442498397
1211	80-84	-0.6546365049886731
1211	85-89	-0.4972812682907062
1211	90-94	0.22504351110276843
1211	95-99	0.18264318593741535
1211	100-104	-0.34850910574814264
1211	105-109	0.7951603803309979
1211	110-114	0.36850877988407404
1211	115-119	0.1101127486963378
1211	120-124	0.9982760788014033
1211	125-129	0.30432877283311655
1211	130-134	0.9961287814293271
1211	135-139	0.8888378056396462
1211	140-144	0.7686624150402963
1211	145-149	0.011584182312056157
1211	150	0.3010361376145596
1212	1	0.27112296295635474
1212	2	0.15383666057209666
1212	3	0.19119389088723437
1212	4	-0.0885661302405012
1212	5	-0.06463161107389936
1212	6	-0.032671681899650196
1212	7	-0.22724221405766087
1212	8	0.13882676009022532
1212	9	0.09402795062182179
1212	10-14	-0.03788944266092642
1212	15-19	0.2045482629264299
1212	20-24	0.26136605936051893
1212	25-29	0.26219304939278487
1212	30-34	0.18161375437251337
1212	35-39	0.4875164685978177
1212	40-44	0.5704365679305852
1212	45-49	0.4890503247412781
1212	50-54	0.6212423362327542
1212	55-59	0.5648734730975136
1212	60-64	0.5592195994230877
1212	65-69	0.5103640404348653
1212	70-74	0.3321397142606557
1212	75-79	0.5673861161470342
1212	80-84	0.6926501692165203
1212	85-89	0.8421906967287853
1212	90-94	0.9699349099806582
1212	95-99	0.45985480839309645
1212	100-104	0.991193341587433
1212	105-109	1.1583559718533607
1212	110-114	1.3309982063436152
1212	115-119	1.0668338931828316
1212	120-124	1.1565103371584868
1212	125-129	0.9984715570839953
1212	130-134	1.5136769230013059
1212	135-139	1.4895491454392271
1212	140-144	1.187109624726645
1212	145-149	1.050090082424127
1212	150	1.277122784033729
1213	1	0.3172937406513512
1213	2	-0.5590563539739293
1213	3	-1.073825131160163
1213	4	-1.4818242016057823
1213	5	-0.17783493619976554
1213	6	-2.424564878508093
1213	7	-1.2520249070405711
1213	8	-2.172173063339571
1213	9	-1.2064660530998097
1213	10-14	-1.0199767988513173
1213	15-19	-1.123886187610701
1213	20-24	-0.7508021851234616
1213	25-29	-0.7860335433991921
1213	30-34	-0.5431377736051601
1213	35-39	-0.7940712130955134
1213	40-44	-1.5054888608883488
1213	45-49	-0.5753147610795963
1213	50-54	-1.0138214270722798
1213	55-59	-0.40918066583657975
1213	60-64	-0.35706971416844624
1213	65-69	-0.8143953090856542
1213	70-74	-0.5713180781650067
1213	75-79	-0.13326646012454546
1213	80-84	-0.39186113448074167
1213	85-89	-0.37974749582222245
1213	90-94	-0.019943427545506154
1213	95-99	-0.4122038372804724
1213	100-104	-0.29358316101586723
1213	105-109	-0.07386423445725399
1213	110-114	-0.43112077078739475
1213	115-119	-0.003994476419492798
1213	120-124	-0.4431404606862728
1213	125-129	0.14674509204115083
1213	130-134	0.4625992170180737
1213	135-139	0.46743342521757114
1213	140-144	0.6195317312847379
1213	145-149	-0.08405728749119845
1213	150	0.15467226157461766
1214	1	-0.030025164080516475
1214	2	-0.2186216783381454
1214	3	0.3366657874204506
1214	4	0.1178886766869951
1214	5	0.0654386119421062
1214	6	0.48016931899621085
1214	7	0.5447452443262222
1214	8	0.4114080988363469
1214	9	0.5213812289258826
1214	10-14	0.40580610347122104
1214	15-19	0.1806583320743087
1214	20-24	0.38804940932516985
1214	25-29	0.360909315514057
1214	30-34	0.38254946245834276
1214	35-39	0.5371519695476152
1214	40-44	0.47447310698102285
1214	45-49	0.6407252692369525
1214	50-54	0.636075968174282
1214	55-59	0.519934452951972
1214	60-64	0.5842018612757087
1214	65-69	0.4265818538657129
1214	70-74	0.6238120020576261
1214	75-79	0.48392691489105033
1214	80-84	0.8500429304820898
1214	85-89	0.9249598990794397
1214	90-94	1.6811886705073462
1214	95-99	1.4883930734215554
1214	100-104	1.5565991188925778
1214	105-109	1.6432963361966983
1214	110-114	1.5273184890460385
1214	115-119	1.7824393821039592
1214	120-124	1.9213883900848785
1214	125-129	2.0547332813293266
1214	130-134	2.4584521481597648
1214	135-139	2.258520046839152
1214	140-144	2.2894822371943846
1214	145-149	1.6122288985135214
1214	150	1.5514070816832302
1215	1	0.1974315295783562
1215	2	0.16071778173290951
1215	3	-0.04291739825099228
1215	4	0.4918465256566549
1215	5	0.39032329807268695
1215	6	0.32681454748172456
1215	7	0.3986465717929093
1215	8	0.48052705480506575
1215	9	0.19636386539853135
1215	10-14	0.17605823910363227
1215	15-19	0.3219678525135308
1215	20-24	0.2910767350350838
1215	25-29	0.3301787060985717
1215	30-34	0.42660296214104676
1215	35-39	0.4514652269977404
1215	40-44	0.5161681809031293
1215	45-49	0.29397264356108366
1215	50-54	0.5543090274091469
1215	55-59	0.5227307516570932
1215	60-64	0.3679134860758211
1215	65-69	0.33324776637802245
1215	70-74	0.25188184322421137
1215	75-79	0.4537761751258529
1215	80-84	0.5459127217903088
1215	85-89	0.44518177037213036
1215	90-94	0.9674536762890611
1215	95-99	0.7033996673684726
1215	100-104	0.8130210244220706
1215	105-109	1.4009614817762142
1215	110-114	1.4135489714967377
1215	115-119	1.1901048259615692
1215	120-124	1.1885470952288841
1215	125-129	1.8502888979849104
1215	130-134	1.6799969466286413
1215	135-139	1.5058212038521077
1215	140-144	1.1748798927228634
1215	145-149	1.5277827157796295
1215	150	1.2293602737298528
1216	1	0.18989412040219378
1216	2	0.0025893351649699525
1216	3	0.3374949456717786
1216	4	0.0749871661574133
1216	5	0.136886538797107
1216	6	0.3846367627138463
1216	7	0.34642013587205867
1216	8	0.5299500261717753
1216	9	0.19839862856242974
1216	10-14	0.3909466262556833
1216	15-19	0.3750163905861612
1216	20-24	0.5222741592261215
1216	25-29	0.43760786199295865
1216	30-34	0.6216916848891998
1216	35-39	0.6222553554246062
1216	40-44	0.6854113022162451
1216	45-49	0.6861129291009362
1216	50-54	0.8678811506003541
1216	55-59	0.7493510869937765
1216	60-64	0.9153243527856247
1216	65-69	0.7878505039856663
1216	70-74	0.6615902149307473
1216	75-79	0.6862304829069501
1216	80-84	0.7833174285460274
1216	85-89	0.7052363223848914
1216	90-94	1.0777903131402908
1216	95-99	1.0047474714063043
1216	100-104	1.51136422935582
1216	105-109	1.614589994248206
1216	110-114	1.8829976432642326
1216	115-119	1.4709796505823718
1216	120-124	1.7834046506189907
1216	125-129	2.050930884852498
1216	130-134	2.2528969005984933
1216	135-139	2.3522730605585878
1216	140-144	1.9191891388593092
1216	145-149	1.4609704331274003
1216	150	1.8116021753205587
1217	1	0.13999462424530407
1217	2	0.1355301523115422
1217	3	0.5914350141945022
1217	4	0.4872922558926618
1217	5	0.42687606300950875
1217	6	0.6007834004770416
1217	7	0.5055377489039756
1217	8	0.703641538514546
1217	9	0.5850118894426899
1217	10-14	0.5225777056345677
1217	15-19	0.5817289284212421
1217	20-24	0.30452539940450407
1217	25-29	0.36819353074090344
1217	30-34	0.5359189764957719
1217	35-39	0.5888411379663694
1217	40-44	0.7011393556605796
1217	45-49	0.7052900397326667
1217	50-54	0.614791740568684
1217	55-59	0.7215695615331086
1217	60-64	0.7651725359175074
1217	65-69	0.802106557678421
1217	70-74	0.9050708695079024
1217	75-79	0.7940036180003318
1217	80-84	0.9773211799517156
1217	85-89	1.1653874023409543
1217	90-94	1.5102800166600119
1217	95-99	1.2695838044644958
1217	100-104	1.637933784813086
1217	105-109	1.762700594663805
1217	110-114	1.6598203767830384
1217	115-119	1.9043482847873037
1217	120-124	2.2895038699362615
1217	125-129	2.352968379055085
1217	130-134	2.0497076662397973
1217	135-139	1.9286405480385582
1217	140-144	1.9884733149682887
1217	145-149	1.568133720967488
1217	150	1.9243290570493699
1218	1	0.23266546554831535
1218	2	0.10248932272390476
1218	3	0.41640895067814654
1218	4	0.42971293938170163
1218	5	0.3840671587160358
1218	6	0.47023928210675336
1218	7	0.5026120799690261
1218	8	0.5144149089419372
1218	9	0.6558352999573671
1218	10-14	0.32080173776950716
1218	15-19	0.16535653729255984
1218	20-24	0.20137487270311283
1218	25-29	0.3549120445241769
1218	30-34	0.3580167609409699
1218	35-39	0.5395789143834477
1218	40-44	0.5322501494135423
1218	45-49	0.24259549986042828
1218	50-54	0.5389675489527264
1218	55-59	0.4891620173725286
1218	60-64	0.6254548804492615
1218	65-69	0.7250667359159522
1218	70-74	0.7073875517821264
1218	75-79	0.8795532247401354
1218	80-84	0.7883153944032131
1218	85-89	0.8969770087798352
1218	90-94	1.1596432454264871
1218	95-99	0.8347854503914149
1218	100-104	1.1233429945106792
1218	105-109	1.3164534377871036
1218	110-114	1.246953627973724
1218	115-119	1.461473727983936
1218	120-124	1.583518205282779
1218	125-129	1.91520090991159
1218	130-134	1.6308327900255577
1218	135-139	1.7336883214744319
1218	140-144	1.8352560021554467
1218	145-149	1.3853985854724158
1218	150	1.5465498221108263
1219	1	0.15917376000914985
1219	2	0.001865976216848253
1219	3	0.3607573438545799
1219	4	0.23818547674284218
1219	5	0.37858794896167325
1219	6	0.3362388076793792
1219	7	0.2490981310135183
1219	8	0.25619134702726143
1219	9	0.3390558523046039
1219	10-14	0.3637475762166531
1219	15-19	0.4878063049884034
1219	20-24	0.3999812085706509
1219	25-29	0.3857154416177053
1219	30-34	0.5466537605776978
1219	35-39	0.44597829393789823
1219	40-44	0.5026257846910056
1219	45-49	0.6079501774071332
1219	50-54	0.6691795076767448
1219	55-59	0.6939973075495445
1219	60-64	0.7438037977479723
1219	65-69	0.8704101929571024
1219	70-74	0.8288591011336308
1219	75-79	0.809250762739623
1219	80-84	1.0099110279196566
1219	85-89	0.9838102590916193
1219	90-94	1.5229074112499106
1219	95-99	1.265419463608957
1219	100-104	1.4217923367269307
1219	105-109	1.5053979902009615
1219	110-114	1.588805401497325
1219	115-119	1.7563349624147548
1219	120-124	1.9459235487092101
1219	125-129	1.8126713300824449
1219	130-134	1.9961041017609915
1219	135-139	2.177524560087562
1219	140-144	1.862591386673401
1219	145-149	1.6653171603902948
1219	150	1.285309806748657
1220	1	0.02496829067127848
1220	2	0.12313274318308487
1220	3	0.3376276154948954
1220	4	0.08439130666628358
1220	5	0.0660395867703727
1220	6	0.127087963413814
1220	7	-0.3422504879033923
1220	8	0.09363432815618467
1220	9	0.14966744867649595
1220	10-14	0.1258936436858491
1220	15-19	0.12037288105258881
1220	20-24	0.0296116891592888
1220	25-29	-0.020742250127604223
1220	30-34	0.012347874823852578
1220	35-39	0.04431501004340532
1220	40-44	0.2496617884866268
1220	45-49	0.17724952186775766
1220	50-54	0.21054670984267432
1220	55-59	0.17619499353273937
1220	60-64	0.19303729326355068
1220	65-69	0.30017559553828477
1220	70-74	0.03303859777263085
1220	75-79	0.09636310040801987
1220	80-84	0.10999540143224351
1220	85-89	0.3604102483376721
1220	90-94	0.872442049185679
1220	95-99	0.29248271380276236
1220	100-104	0.8409428964679293
1220	105-109	0.45353611998261556
1220	110-114	0.6019777272700608
1220	115-119	0.7263438485788072
1220	120-124	1.1839836465844016
1220	125-129	1.4457576527358285
1220	130-134	1.1667013480421744
1220	135-139	0.7536004220074446
1220	140-144	1.008143101050095
1220	145-149	0.7939344312906513
1220	150	0.5879931523145743
1221	1	-0.15141294572388375
1221	2	-0.3927076557824343
1221	3	-0.19464122227233105
1221	4	-0.4097086462647752
1221	5	-0.5181985667373894
1221	6	-0.6058931204618148
1221	7	-0.5062766473535802
1221	8	-0.23063889683103866
1221	9	-0.33399277368760494
1221	10-14	-0.4031389653398705
1221	15-19	-0.3703763968588589
1221	20-24	-0.44210790260516575
1221	25-29	-0.6258285690391858
1221	30-34	-0.4478350651199321
1221	35-39	-0.45210882777085004
1221	40-44	-0.4293732357516191
1221	45-49	-0.5460594009751674
1221	50-54	-0.3486054298049339
1221	55-59	-0.393076919173005
1221	60-64	-0.18689278513292606
1221	65-69	-0.1584413852377793
1221	70-74	-0.3835103072444639
1221	75-79	-0.22392192293760615
1221	80-84	-0.2749314953523694
1221	85-89	0.01597937470842936
1221	90-94	0.39498839290759946
1221	95-99	-0.14008988965150593
1221	100-104	0.12968100001830152
1221	105-109	-0.03389527404503667
1221	110-114	-0.13446433161320925
1221	115-119	0.3141241363265692
1221	120-124	0.06356318267106786
1221	125-129	0.30122351679720794
1221	130-134	0.45002171362371257
1221	135-139	0.03840742652685236
1221	140-144	0.314959351529879
1221	145-149	0.3682051891958622
1221	150	0.5874198385319787
1222	1	0.05778194375123036
1222	2	-0.2526454869237398
1222	3	-0.13629472553753885
1222	4	0.12635622685811398
1222	5	0.03934729592423025
1222	6	0.4679429193019615
1222	7	0.2534465973141735
1222	8	0.1712824092467926
1222	9	0.07204817571798117
1222	10-14	0.2332497035382417
1222	15-19	0.2209356258960966
1222	20-24	0.14975065155831402
1222	25-29	0.1381859781178818
1222	30-34	0.1970970435343773
1222	35-39	0.1590058686441651
1222	40-44	0.30230505754088455
1222	45-49	0.11411732155001886
1222	50-54	0.04752378515939881
1222	55-59	0.10838194563758208
1222	60-64	0.11562954034197048
1222	65-69	0.34906143599615547
1222	70-74	0.2576336041445728
1222	75-79	0.282267749329975
1222	80-84	0.26403212493701744
1222	85-89	0.4461679426536662
1222	90-94	1.1188225956501867
1222	95-99	0.7747847789874669
1222	100-104	0.9795344153034549
1222	105-109	1.1271506133294906
1222	110-114	1.1835839675470154
1222	115-119	1.355738881800164
1222	120-124	1.4693574238482086
1222	125-129	1.4029462136593835
1222	130-134	1.4789011938104082
1222	135-139	1.523191191868186
1222	140-144	1.7095460983710282
1222	145-149	1.3137578989493122
1222	150	1.300854352279842
1223	1	0.004179219682139745
1223	2	-0.09512762630740568
1223	3	0.17117304109923026
1223	4	0.09296985667727853
1223	5	0.052755810476490694
1223	6	0.07278514327616392
1223	7	0.1375151195574773
1223	8	0.1892444778604414
1223	9	-0.10658637398252324
1223	10-14	0.07551972675259577
1223	15-19	0.18646558075290187
1223	20-24	-0.028903452823705322
1223	25-29	-0.03840208349383545
1223	30-34	0.09719572334044102
1223	35-39	0.09116630305536688
1223	40-44	0.0915991289275766
1223	45-49	0.08455512677900856
1223	50-54	0.2184888527590445
1223	55-59	0.14362261671025323
1223	60-64	0.21069401818390787
1223	65-69	0.3565810273223704
1223	70-74	0.4273270846751984
1223	75-79	0.38607723761435153
1223	80-84	0.3717608579094289
1223	85-89	0.389813253491873
1223	90-94	1.008291262252861
1223	95-99	0.6273107191271947
1223	100-104	0.9108431432296982
1223	105-109	0.9750345670006979
1223	110-114	0.882181998278412
1223	115-119	1.1321480045364325
1223	120-124	1.0260965786548581
1223	125-129	0.9967611550093665
1223	130-134	1.4344245788162908
1223	135-139	1.1981339240296478
1223	140-144	1.311319182429564
1223	145-149	1.1610301450500486
1223	150	0.9911497449571343
1224	1	0.06334046283796724
1224	2	0.10971319884390951
1224	3	0.33468988851620907
1224	4	0.40396063310876684
1224	5	0.1694999340073906
1224	6	0.18618707908758125
1224	7	0.4019293722812165
1224	8	0.5085398868283022
1224	9	0.3583465293943675
1224	10-14	0.44631189487649436
1224	15-19	0.3856459139750328
1224	20-24	0.2609913028003774
1224	25-29	0.0025927276554043033
1224	30-34	0.0691562022493315
1224	35-39	0.1820935436133695
1224	40-44	0.3110371143496664
1224	45-49	0.26607540135494645
1224	50-54	0.3242423105684722
1224	55-59	0.2885240564073186
1224	60-64	0.4087809639709903
1224	65-69	0.29538532362170145
1224	70-74	0.3358406460539598
1224	75-79	0.3817502997164368
1224	80-84	0.5498358142901765
1224	85-89	0.752897380801457
1224	90-94	1.1330346520279946
1224	95-99	0.9453861789365234
1224	100-104	1.2193997176951186
1224	105-109	1.1021839607416055
1224	110-114	1.3833097976037223
1224	115-119	1.4489009968805888
1224	120-124	1.5142035167438763
1224	125-129	1.8082664402389597
1224	130-134	1.649892854752757
1224	135-139	1.409840231842331
1224	140-144	1.680826036321676
1224	145-149	1.3401402547986976
1224	150	0.938329801936959
2101	1	-1.5224045252112184
2101	2	-0.4321682781457241
2101	3	-0.7979303273606746
2101	4	-0.6247367963849086
2101	5	-0.48321109718067135
2101	6	-0.3591694485577719
2101	7	-0.9313121841978287
2101	8	-1.4508761532812073
2101	9	-0.6988324388942715
2101	10-14	-1.0092538458019291
2101	15-19	-1.1696088695755336
2101	20-24	-0.5860051889719102
2101	25-29	-0.5407573581296532
2101	30-34	-0.1316410878522376
2101	35-39	-0.32458274743682125
2101	40-44	-0.3553417618024213
2101	45-49	-0.02487432149622748
2101	50-54	-0.3178085508696782
2101	55-59	-0.3108989468205934
2101	60-64	0.006400523791540991
2101	65-69	0.0017805417039298277
2101	70-74	-0.39272506021249853
2101	75-79	-0.16225944754986443
2101	80-84	-0.14086275054340547
2101	85-89	-0.6933581291680682
2101	90-94	0.001287373767183908
2101	95-99	-0.6026384986849536
2101	100-104	-1.6143490240987006
2101	105-109	-2.3599946915784216
2101	110-114	-3.2315149873399633
2101	115-119	-3.818861967909289
2101	120-124	-4.758718199107619
2101	125-129	-5.125844450195874
2101	130-134	-6.126351548059951
2101	135-139	-6.067679858758176
2101	140-144	-5.915199028994607
2101	145-149	-4.345479624024229
2101	150	-4.904162435153655
2102	1	-0.639314775125964
2102	2	-0.6166035414832827
2102	3	-1.3162109655534167
2102	4	-1.1295964362221653
2102	5	-0.7707766584320268
2102	6	-0.8969932414743766
2102	7	-0.7772312966009665
2102	8	-1.715726003045944
2102	9	-1.1640461525505046
2102	10-14	-1.1339903646109164
2102	15-19	-1.4056398271596606
2102	20-24	-1.5205626774510748
2102	25-29	-1.7303236171957224
2102	30-34	-2.665670989329719
2102	35-39	-3.7548775037119384
2102	40-44	-4.118188257860801
2102	45-49	-4.076608133350625
2102	50-54	-4.248126973428981
2102	55-59	-4.545975786243112
2102	60-64	-5.018799422237549
2102	65-69	-5.0215661254177135
2102	70-74	-5.147930782000689
2102	75-79	-4.816957611572306
2102	80-84	-5.2399520622067755
2102	85-89	-6.143088140481634
2102	90-94	-6.822350714999104
2102	95-99	-8.081197157925857
2102	100-104	-8.592432387260956
2102	105-109	-8.619795720963769
2102	110-114	-8.748425236126167
2102	115-119	-9.488540652471364
2102	120-124	-10.989487615021357
2102	125-129	-10.25470537201728
2102	130-134	-10.118695120193937
2102	135-139	-9.518190965386722
2102	140-144	-8.530648364535299
2102	145-149	-6.037359596250752
2102	150	-6.407648963180897
2103	1	-0.7150619627723103
2103	2	-0.317037542146398
2103	3	-0.8220354904953666
2103	4	-0.40790125157374035
2103	5	-0.8532471522624476
2103	6	-1.4639375658279121
2103	7	-1.698202636055818
2103	8	-2.638077103077201
2103	9	-2.123779686590211
2103	10-14	-2.2218012061277435
2103	15-19	-2.510154899768274
2103	20-24	-2.722855938097865
2103	25-29	-3.1090279012406654
2103	30-34	-3.3234715753616726
2103	35-39	-3.684003056913575
2103	40-44	-3.941460722094469
2103	45-49	-4.027425505908539
2103	50-54	-4.049675121406565
2103	55-59	-4.427808421566375
2103	60-64	-4.772988824159604
2103	65-69	-5.102241708082801
2103	70-74	-5.460237810897933
2103	75-79	-6.080139894847761
2103	80-84	-7.228841614973266
2103	85-89	-7.782594570686026
2103	90-94	-7.805149804034173
2103	95-99	-9.426994476623161
2103	100-104	-10.57725403049848
2103	105-109	-10.361934322557701
2103	110-114	-10.266116961246393
2103	115-119	-10.053856108312793
2103	120-124	-10.040819659415774
2103	125-129	-9.923947718637553
2103	130-134	-9.872430497444345
2103	135-139	-10.036271129951334
2103	140-144	-8.83644774955701
2103	145-149	-6.24448756644453
2103	150	-5.8866514162537165
2104	1	-0.1035417286321163
2104	2	-0.5283029567670212
2104	3	-0.9617091536209657
2104	4	-1.1388894626098178
2104	5	-0.8701630871352606
2104	6	-1.8624770782685829
2104	7	-2.8448697830178844
2104	8	-2.8023424308494
2104	9	-2.3379129551935307
2104	10-14	-2.6717193572136253
2104	15-19	-3.3029967737998334
2104	20-24	-3.026699996761053
2104	25-29	-3.3155274821232013
2104	30-34	-3.68604903151806
2104	35-39	-3.897811384132808
2104	40-44	-3.970112178898681
2104	45-49	-4.258467219111715
2104	50-54	-4.625546300373607
2104	55-59	-4.82877566879386
2104	60-64	-4.962278296178297
2104	65-69	-4.921653938255368
2104	70-74	-5.313964554744853
2104	75-79	-5.9632529251501225
2104	80-84	-6.428428461106979
2104	85-89	-7.799031946616022
2104	90-94	-8.058086109608482
2104	95-99	-8.622836682291052
2104	100-104	-9.995505845435076
2104	105-109	-11.421988356573944
2104	110-114	-11.105537234616584
2104	115-119	-11.175674569498124
2104	120-124	-10.777782529205062
2104	125-129	-10.738383040243704
2104	130-134	-9.937493084124203
2104	135-139	-9.89181161409729
2104	140-144	-8.865358126438252
2104	145-149	-6.376421176863602
2104	150	-5.739725673400123
2105	1	-0.15310740191489458
2105	2	0.20104174992766133
2105	3	0.34723293468276495
2105	4	0.27612673763155726
2105	5	0.41182717432663196
2105	6	0.3316213405451194
2105	7	0.3789579488055921
2105	8	0.15706540392635304
2105	9	0.6443097863683818
2105	10-14	0.5123068364780536
2105	15-19	0.3790442620095362
2105	20-24	0.41531502997122516
2105	25-29	0.5038324367483469
2105	30-34	0.4998070496421647
2105	35-39	0.35853771031529647
2105	40-44	0.35227157709090307
2105	45-49	0.44470801966139817
2105	50-54	0.2337959687152491
2105	55-59	-0.05394247152536735
2105	60-64	-0.1928450174313312
2105	65-69	-0.4774918087416111
2105	70-74	-0.420893439853387
2105	75-79	-0.21804389456139006
2105	80-84	-0.2781201378825173
2105	85-89	-0.2681838416331317
2105	90-94	0.2585712703601146
2105	95-99	-0.3266520028848632
2105	100-104	-0.33501109636095094
2105	105-109	-0.4499248209533704
2105	110-114	-0.6265613751571166
2105	115-119	-1.0817065040891336
2105	120-124	-2.9563877037383683
2105	125-129	-2.917541444674285
2105	130-134	-3.2612075574628037
2105	135-139	-3.472802492289972
2105	140-144	-3.5315446291323767
2105	145-149	-3.2072584177390056
2105	150	-3.295184033592669
2106	1	-0.03597881245864443
2106	2	-0.09650768088828343
2106	3	0.25415118696555794
2106	4	-0.24427836815878123
2106	5	-0.46079062560343687
2106	6	-0.5989893645502278
2106	7	0.05206516950835294
2106	8	-0.1693151483344053
2106	9	-0.40250086779942507
2106	10-14	-1.72610211761058
2106	15-19	-0.21312111586460247
2106	20-24	0.0899256815108842
2106	25-29	-0.06521957950770485
2106	30-34	-0.12133658943066195
2106	35-39	0.3394706106605341
2106	40-44	-0.2593511625297751
2106	45-49	0.35771557070884796
2106	50-54	0.21594901712824566
2106	55-59	0.09987103125593677
2106	60-64	0.27294286372818277
2106	65-69	0.2747005508374514
2106	70-74	0.27798846695670676
2106	75-79	-0.13361500690216133
2106	80-84	-0.11067660223900333
2106	85-89	-0.08340598895860296
2106	90-94	-0.39484691893201074
2106	95-99	-0.16825412777703264
2106	100-104	0.066714656702203
2106	105-109	-0.2622219685085625
2106	110-114	-1.0037918300803028
2106	115-119	-0.32176828407586555
2106	120-124	-0.17856808339171693
2106	125-129	-0.016551141462151975
2106	130-134	-3.0494376161562293
2106	135-139	-0.44401919606870877
2106	140-144	-0.29429221098439484
2106	145-149	-0.17240338801205013
2106	150	-0.48301254822143136
2107	1	0.07212317069422625
2107	2	0.15115194463217563
2107	3	0.5985526636886789
2107	4	0.29517086192244335
2107	5	0.27433129051124894
2107	6	0.43668838142557576
2107	7	0.30223172485560923
2107	8	0.30640549339170065
2107	9	0.5058137584441198
2107	10-14	0.25655990636376913
2107	15-19	0.3481752186946494
2107	20-24	-1.5993242698802703
2107	25-29	0.20238821828680642
2107	30-34	0.45627341914889996
2107	35-39	0.581269327950416
2107	40-44	0.6100826372429822
2107	45-49	0.33231504515458
2107	50-54	0.6165399763792578
2107	55-59	0.4244950818619557
2107	60-64	0.3621026293201979
2107	65-69	0.6550318040975682
2107	70-74	0.6347316205791174
2107	75-79	0.44359512144817614
2107	80-84	0.7949714131107726
2107	85-89	0.6740457659835215
2107	90-94	1.143121216798754
2107	95-99	0.34026011779658916
2107	100-104	1.332874156882987
2107	105-109	1.238335084045481
2107	110-114	0.23388849749870388
2107	115-119	0.9508416066451488
2107	120-124	1.1828937690480572
2107	125-129	0.78549539894464
2107	130-134	0.7495470231796801
2107	135-139	1.0321292156050674
2107	140-144	0.540587833742947
2107	145-149	0.8055720005660589
2107	150	0.8881714430763594
2108	1	-0.35361317347886967
2108	2	-0.09389027788758497
2108	3	-0.3517832529591516
2108	4	-0.1109651889705745
2108	5	-0.5110169983058697
2108	6	0.010885630381217481
2108	7	0.09862239749065083
2108	8	-0.02994124845854884
2108	9	-0.09135066673392345
2108	10-14	0.0922440750621547
2108	15-19	0.023210228207283023
2108	20-24	0.2549160944680011
2108	25-29	0.1055114646666695
2108	30-34	0.13618103129233816
2108	35-39	0.3460144988449514
2108	40-44	0.4858947282272439
2108	45-49	0.3213548928171619
2108	50-54	0.33373474205372133
2108	55-59	0.18888438259345008
2108	60-64	0.14789144743796356
2108	65-69	0.17085262934451606
2108	70-74	0.013857253513080536
2108	75-79	0.2000500901904445
2108	80-84	0.1530691766690353
2108	85-89	0.3634399199815377
2108	90-94	0.8337538859895446
2108	95-99	0.06447505105469276
2108	100-104	0.6619883707800156
2108	105-109	0.9721441092747369
2108	110-114	0.8669985226612837
2108	115-119	1.230204234816945
2108	120-124	1.3140947324129897
2108	125-129	1.0284011805235096
2108	130-134	1.4581498210799353
2108	135-139	1.209428548792424
2108	140-144	0.7638766260720473
2108	145-149	0.8551270655867356
2108	150	1.0815911420439832
2109	1	-0.11361840798882028
2109	2	-0.2562724263455074
2109	3	-0.2356543074685291
2109	4	-0.42182918302358985
2109	5	-0.10271948784734519
2109	6	-0.007037012975040113
2109	7	0.028760402384435224
2109	8	0.13456758924942847
2109	9	-0.013937260628999582
2109	10-14	-0.28898773764767327
2109	15-19	-0.570576767720155
2109	20-24	-0.3972916973075442
2109	25-29	-0.01648644673889521
2109	30-34	-0.11514779042811796
2109	35-39	-0.2342236939687936
2109	40-44	-0.1569925314518983
2109	45-49	-0.12374399365823763
2109	50-54	-0.4068319612544826
2109	55-59	-0.5863985381386883
2109	60-64	-0.34976583001942174
2109	65-69	0.09813084533148952
2109	70-74	-0.06820698188312235
2109	75-79	-0.1512472626061907
2109	80-84	-0.5030168357678022
2109	85-89	-0.7173562337696282
2109	90-94	-0.7582625246218555
2109	95-99	-0.5342662508507487
2109	100-104	-0.7511632031744142
2109	105-109	-1.7449265658155895
2109	110-114	-2.181814015495057
2109	115-119	-2.021804337186225
2109	120-124	-1.119127806479888
2109	125-129	-0.5065520589947567
2109	130-134	-1.1921509933359573
2109	135-139	-1.4891706998853813
2109	140-144	-1.1568735217013923
2109	145-149	-0.23397516812075025
2109	150	0.14229663949475935
2110	1	-0.683467511931461
2110	2	0.08023276253514666
2110	3	-0.15197365342201152
2110	4	-0.607232132946578
2110	5	-0.36612812252673876
2110	6	-0.06122583589629471
2110	7	-0.46725582515209396
2110	8	-1.320518032029355
2110	9	-0.7410361179717526
2110	10-14	-0.15847768126970863
2110	15-19	-0.04238415158066999
2110	20-24	-0.387771791703841
2110	25-29	0.15121576397752534
2110	30-34	0.3119211504554045
2110	35-39	0.2760863681011543
2110	40-44	-0.1285649683908474
2110	45-49	-0.3237631938018595
2110	50-54	-0.510350920100791
2110	55-59	-0.5339463177341202
2110	60-64	-0.5749494531015458
2110	65-69	0.221107715218281
2110	70-74	0.20849631289938486
2110	75-79	0.5975740643690131
2110	80-84	0.02908101066434199
2110	85-89	-0.019998326369538688
2110	90-94	0.05586528075083663
2110	95-99	-0.4846088682423684
2110	100-104	0.15402481446457017
2110	105-109	0.10572199451866027
2110	110-114	-0.19456674101586202
2110	115-119	-0.4509652657707264
2110	120-124	-0.3331669971018769
2110	125-129	0.0834259548513927
2110	130-134	-0.12474637612577766
2110	135-139	-0.6215356442870856
2110	140-144	-0.7608895608630277
2110	145-149	-0.19626448629635718
2110	150	0.2178489690686547
2111	1	0.1260244170207443
2111	2	-0.2012610717541108
2111	3	-0.7756205047557714
2111	4	-0.11377263688797257
2111	5	-0.11029664782514459
2111	6	-0.4850733164165888
2111	7	-0.30723192445881864
2111	8	-0.46785247283829534
2111	9	0.07965362623068017
2111	10-14	-0.4936211940354127
2111	15-19	-0.3555928392802983
2111	20-24	-0.19593269077415698
2111	25-29	-0.2697282391966169
2111	30-34	-0.29579405335774567
2111	35-39	0.020285358873032067
2111	40-44	-0.13083273210951774
2111	45-49	-0.7648891323088733
2111	50-54	-0.2960578218440659
2111	55-59	-0.6107199201372069
2111	60-64	-0.4535187273954122
2111	65-69	-0.6553714943936413
2111	70-74	-0.5441036951628249
2111	75-79	-0.44186381531121555
2111	80-84	-0.2643591561006744
2111	85-89	-0.35356439813337204
2111	90-94	-0.028013635873342935
2111	95-99	0.12503198756414236
2111	100-104	0.02438519689908958
2111	105-109	0.010153343999924402
2111	110-114	-0.5329795132611821
2111	115-119	-0.12529005562755913
2111	120-124	-0.5268702683279471
2111	125-129	-0.5797827529051887
2111	130-134	-0.23854240627439793
2111	135-139	-0.6199845368059727
2111	140-144	-0.44382067734147057
2111	145-149	-1.4451134774148855
2111	150	-0.07886835839445183
2112	1	-0.1452326926859122
2112	2	-0.19578216438764784
2112	3	-0.7270225913049515
2112	4	0.22185045101184642
2112	5	0.007415169399209276
2112	6	-0.3550813950428946
2112	7	0.16073789983334308
2112	8	-0.2779233166427346
2112	9	-0.19787322620742742
2112	10-14	-0.08599575536138815
2112	15-19	0.06288960765539287
2112	20-24	-0.18411971638639812
2112	25-29	0.04836213650436605
2112	30-34	0.21284331540790902
2112	35-39	-0.1055713519119692
2112	40-44	0.07330085187489033
2112	45-49	0.26848430684197666
2112	50-54	0.037033502287890485
2112	55-59	0.16753624785170018
2112	60-64	-0.15660118903929288
2112	65-69	0.03964806293421219
2112	70-74	0.2966067929059548
2112	75-79	0.22322343287055446
2112	80-84	-0.09681879170599927
2112	85-89	0.425476791896223
2112	90-94	0.9791003678371482
2112	95-99	-0.006240224654838755
2112	100-104	-0.054351707059673515
2112	105-109	0.08088860172905044
2112	110-114	0.29667743704536775
2112	115-119	0.513132262631423
2112	120-124	1.0029124031752659
2112	125-129	0.12134529029489016
2112	130-134	0.0198381376095611
2112	135-139	0.2236643483715497
2112	140-144	0.18284814131186522
2112	145-149	0.2783148910503499
2112	150	0.30584986607623676
2113	1	0.18007680992050368
2113	2	-0.24029945337809977
2113	3	-1.047397587209467
2113	4	-0.9588687540043779
2113	5	-1.3161757484547252
2113	6	-2.086873265411569
2113	7	-0.968482238390834
2113	8	-0.949774184484653
2113	9	-1.3405694132658041
2113	10-14	-0.8774599363608431
2113	15-19	-0.5594739290487993
2113	20-24	-1.0832376650697384
2113	25-29	-0.44949024635036494
2113	30-34	-0.5717593635521041
2113	35-39	-0.9182135207623503
2113	40-44	-1.134412948952857
2113	45-49	-1.281070981386513
2113	50-54	-1.1543407418043827
2113	55-59	-1.4808318468440476
2113	60-64	-1.0444676137739677
2113	65-69	-1.1917549329936108
2113	70-74	-1.6832013116425415
2113	75-79	-2.262342153856828
2113	80-84	-1.5616322005382557
2113	85-89	-2.4482559030924023
2113	90-94	-1.2952240873503342
2113	95-99	-2.2144523048874305
2113	100-104	-2.533171782188923
2113	105-109	-2.7326524432753416
2113	110-114	-2.593446823259846
2113	115-119	-2.791221087532932
2113	120-124	-2.610048757355017
2113	125-129	-3.964171003514437
2113	130-134	-3.528121100056822
2113	135-139	-3.1529034130445126
2113	140-144	-2.8300215370340247
2113	145-149	-1.6739515368962188
2113	150	-2.337873158714814
2114	1	-0.4420596231967764
2114	2	0.07372088964658374
2114	3	0.37075833608930964
2114	4	-0.22687056163302088
2114	5	-0.07401057204749151
2114	6	-0.390980002669572
2114	7	0.12542098736199847
2114	8	0.012831408415877377
2114	9	-0.17427322367237963
2114	10-14	0.22090884462928528
2114	15-19	0.24909676413469128
2114	20-24	-0.4423501511704018
2114	25-29	0.26513346198834853
2114	30-34	-0.9729980926052235
2114	35-39	-0.4182468119336846
2114	40-44	0.5225763532189305
2114	45-49	0.012793457165301447
2114	50-54	0.3438811826292607
2114	55-59	0.09234648794105738
2114	60-64	-0.04216801577491225
2114	65-69	-0.40019135369988845
2114	70-74	0.2526289667356849
2114	75-79	0.5800946559981526
2114	80-84	0.3899870304923283
2114	85-89	0.40640395451786304
2114	90-94	1.1754412351086714
2114	95-99	1.0364334019193393
2114	100-104	0.9752893871350352
2114	105-109	0.7978938533665314
2114	110-114	0.6318905784518236
2114	115-119	0.5317207268963813
2114	120-124	0.6101276233788511
2114	125-129	0.8320735951599971
2114	130-134	0.8674607043714673
2114	135-139	0.4051717476059551
2114	140-144	0.24962280735332598
2114	145-149	0.40002122437549303
2114	150	0.731756766630987
2115	1	0.07402399772899315
2115	2	-0.08858223226680906
2115	3	0.1222617981650842
2115	4	0.15751571227292516
2115	5	-0.2820832537962801
2115	6	0.24288622604814947
2115	7	0.07432555821318232
2115	8	0.20160013334349713
2115	9	-0.02068429363828983
2115	10-14	-0.045378832154945314
2115	15-19	0.08961099965058139
2115	20-24	0.18215541346150843
2115	25-29	0.05689717172926123
2115	30-34	0.26760114217744757
2115	35-39	0.07613973350760261
2115	40-44	0.25876840512135146
2115	45-49	0.024297801712684475
2115	50-54	0.334896723578467
2115	55-59	0.3504023943592429
2115	60-64	0.2048554776400735
2115	65-69	-0.4041068908529226
2115	70-74	0.06701449427034589
2115	75-79	0.13843260191428186
2115	80-84	0.08503024759773581
2115	85-89	0.14925422023208057
2115	90-94	0.6935860983451434
2115	95-99	0.5032232813140851
2115	100-104	0.299925199114476
2115	105-109	0.44196927539157826
2115	110-114	0.4410850514859632
2115	115-119	0.37601796816642974
2115	120-124	-1.4588817537452954
2115	125-129	0.03664281100315492
2115	130-134	0.37838481904104526
2115	135-139	0.7811609520517209
2115	140-144	0.5760195524682814
2115	145-149	0.4136954918404143
2115	150	0.6925623420967426
2116	1	-0.14102754660746442
2116	2	0.03733636193640777
2116	3	0.3671556024603859
2116	4	0.05304234980594913
2116	5	0.24420598509692582
2116	6	0.38456379647060146
2116	7	0.24476228255553423
2116	8	0.2069577377967633
2116	9	0.3886847957797528
2116	10-14	0.24526381520081486
2116	15-19	0.2428725249123218
2116	20-24	0.4095778892556936
2116	25-29	0.5200955269252177
2116	30-34	0.554817531822458
2116	35-39	0.5640004906278691
2116	40-44	0.5485645849941179
2116	45-49	0.6315776513569631
2116	50-54	0.7381922623271961
2116	55-59	0.49769746734052944
2116	60-64	0.49461791844767333
2116	65-69	0.5900293835926504
2116	70-74	0.4030578148313424
2116	75-79	0.4162568301138947
2116	80-84	0.527805824818806
2116	85-89	0.8863942965728384
2116	90-94	1.272481276856709
2116	95-99	0.7741309925662634
2116	100-104	0.9116235203173986
2116	105-109	0.9196760934345463
2116	110-114	0.9236734369068529
2116	115-119	0.9717325217308286
2116	120-124	0.5994335521762153
2116	125-129	0.6562090878116322
2116	130-134	0.9317750374103326
2116	135-139	0.8143616411310788
2116	140-144	0.662427670030624
2116	145-149	0.3212866301039341
2116	150	0.8233582540107989
2117	1	-0.27625984033060647
2117	2	0.058797801101533764
2117	3	0.4145913830443604
2117	4	0.4249616986216367
2117	5	0.3651880409786159
2117	6	0.5834570647841488
2117	7	0.714250489832402
2117	8	0.6313560927419815
2117	9	0.505088388551016
2117	10-14	0.4717316266136251
2117	15-19	0.391974294890133
2117	20-24	0.352487891595878
2117	25-29	0.23604759917901674
2117	30-34	0.46033932217596174
2117	35-39	0.4291710222401903
2117	40-44	0.6115619642382057
2117	45-49	0.5428534735264918
2117	50-54	0.7179715898064671
2117	55-59	0.6768417721003672
2117	60-64	0.6839162904906928
2117	65-69	0.6418699533509908
2117	70-74	0.8681693347219408
2117	75-79	0.9128404683584534
2117	80-84	0.8549514552897364
2117	85-89	0.9519008881582565
2117	90-94	1.1839054999791756
2117	95-99	0.9799570597503404
2117	100-104	1.1497411355571288
2117	105-109	1.3398011551812417
2117	110-114	1.3951408749566738
2117	115-119	1.5656351755976914
2117	120-124	1.479954085405332
2117	125-129	1.294168562512013
2117	130-134	1.2505903641617593
2117	135-139	0.9367545867907907
2117	140-144	0.860672930644796
2117	145-149	0.2271498951480666
2117	150	0.2397906386456512
2118	1	0.2938858322418909
2118	2	0.03513793556924938
2118	3	-0.32579953532832207
2118	4	-0.22757773243918678
2118	5	-0.0485086167038844
2118	6	-0.4958594084260852
2118	7	0.2835199128051329
2118	8	0.3214579658706782
2118	9	-0.13388152813553233
2118	10-14	0.2762237009566846
2118	15-19	-0.2473923861876628
2118	20-24	0.23311266030865596
2118	25-29	-1.328424281149836
2118	30-34	0.2291567701734678
2118	35-39	0.19780092748516154
2118	40-44	0.44848667803338316
2118	45-49	0.33863030729659016
2118	50-54	0.4394978411415167
2118	55-59	0.2906536318834938
2118	60-64	0.2129998484027169
2118	65-69	0.20421634934907473
2118	70-74	0.2603145595176528
2118	75-79	0.3690577742570724
2118	80-84	0.10042927260198553
2118	85-89	0.04572902601201889
2118	90-94	0.3550934303585507
2118	95-99	0.3192154255109969
2118	100-104	-0.0032577944210245846
2118	105-109	0.3128467517791975
2118	110-114	-0.007574789182008601
2118	115-119	0.30988034389253727
2118	120-124	-0.6147567877916558
2118	125-129	-0.5235145007603066
2118	130-134	-0.13814577753561963
2118	135-139	-0.3998384130853907
2118	140-144	-0.21651039908584835
2118	145-149	-0.358966698913207
2118	150	-0.5375842467502778
2119	1	0.13247587653156856
2119	2	0.1521336843433332
2119	3	0.40647122791952484
2119	4	0.3271767997072601
2119	5	0.23037333101439827
2119	6	0.3786536486131027
2119	7	0.6054637112434023
2119	8	0.49604815021147886
2119	9	0.49473548789685395
2119	10-14	0.4806950114552677
2119	15-19	0.3507669037095198
2119	20-24	-0.09572082000230608
2119	25-29	0.09940029550052998
2119	30-34	0.24724141639510577
2119	35-39	0.35755919250967594
2119	40-44	0.6607469147577945
2119	45-49	0.6144557707108191
2119	50-54	0.5633839317281968
2119	55-59	0.6010274980773502
2119	60-64	0.7299009561537204
2119	65-69	0.877032504048934
2119	70-74	0.8298206546894065
2119	75-79	0.9100846402802318
2119	80-84	0.8800288229745803
2119	85-89	0.9266631238318794
2119	90-94	1.4654878658075958
2119	95-99	1.037443125707135
2119	100-104	1.0017684447143935
2119	105-109	0.9077357353473872
2119	110-114	1.0419172514781323
2119	115-119	1.1024313438640974
2119	120-124	1.3307069674750025
2119	125-129	1.2707802548745804
2119	130-134	1.1867675960434525
2119	135-139	-1.073483667062181
2119	140-144	0.634097754556322
2119	145-149	1.0586265331477733
2119	150	0.8236149542978026
2120	1	-0.038463514261394494
2120	2	0.05663467321843285
2120	3	-0.05783023717646074
2120	4	-0.7628257340218028
2120	5	-0.19887744126452844
2120	6	-0.014404608876212421
2120	7	0.23285555534266678
2120	8	-0.20117714570807976
2120	9	0.061535117983815724
2120	10-14	0.1272402671907784
2120	15-19	0.2536899817159153
2120	20-24	0.2463748708043738
2120	25-29	-0.04779162257758429
2120	30-34	0.17977716890249695
2120	35-39	0.20232878491830775
2120	40-44	0.16005220648143137
2120	45-49	0.268395396819038
2120	50-54	0.3252581321465229
2120	55-59	0.38059818272554224
2120	60-64	0.37760309871634234
2120	65-69	0.15741117189146792
2120	70-74	0.4524284442949309
2120	75-79	0.41410656409865965
2120	80-84	0.2055909383160639
2120	85-89	0.5260187865621972
2120	90-94	0.907908240893633
2120	95-99	0.4300996096385532
2120	100-104	0.30245539734703897
2120	105-109	0.3847636651185553
2120	110-114	-0.026466125173463695
2120	115-119	0.31738520251381885
2120	120-124	0.3656278535809676
2120	125-129	0.2682857725086052
2120	130-134	0.2326717093609787
2120	135-139	-0.05947235686172547
2120	140-144	0.2912559743668979
2120	145-149	0.251603172541742
2120	150	0.13531895623731316
2121	1	0.14749745053023133
2121	2	-0.019085194767505698
2121	3	-0.35467264551019895
2121	4	-0.2660619507708688
2121	5	-0.27756338947478554
2121	6	-0.25651099525432386
2121	7	-0.09833355093505958
2121	8	-0.5186782465255888
2121	9	-0.08967282880488625
2121	10-14	0.10344839845743792
2121	15-19	-0.011545301048293766
2121	20-24	-0.029998600992854563
2121	25-29	-0.7953976823516555
2121	30-34	-0.3528449104399627
2121	35-39	-0.24294024666590275
2121	40-44	-0.4190791254206161
2121	45-49	-0.35726391889826914
2121	50-54	-0.4040625757517944
2121	55-59	-0.7051409616734645
2121	60-64	-0.5555045415799142
2121	65-69	-0.41493039070142146
2121	70-74	-0.49074816506225005
2121	75-79	-0.7996925994596893
2121	80-84	-0.9115437115166429
2121	85-89	-0.9102037587234264
2121	90-94	-0.8658003686981246
2121	95-99	-0.9538813498140897
2121	100-104	-1.102143717750053
2121	105-109	-1.4157176965664462
2121	110-114	-1.7948664694498575
2121	115-119	-1.207471983339417
2121	120-124	-2.0780838236807497
2121	125-129	-2.19870040284113
2121	130-134	-2.276359888678428
2121	135-139	-2.2129654533837453
2121	140-144	-1.8272224052717938
2121	145-149	-1.5279627570052483
2121	150	-1.191644628799125
2122	1	-0.3250712900932484
2122	2	0.12975786933533584
2122	3	0.08879711556091507
2122	4	0.3387397910181562
2122	5	0.2985118177752497
2122	6	0.25306282544304537
2122	7	-0.14600051747649445
2122	8	0.1414268637506595
2122	9	-0.025920010105053848
2122	10-14	0.2822629989157761
2122	15-19	0.12234153420112648
2122	20-24	0.24988602916670288
2122	25-29	0.13942495286253376
2122	30-34	0.17517180170644764
2122	35-39	-0.015498749112133225
2122	40-44	0.100878335236537
2122	45-49	0.1765641308655148
2122	50-54	0.42551502217899184
2122	55-59	0.24831471274626438
2122	60-64	0.39066806712471447
2122	65-69	0.36651346370197047
2122	70-74	0.33378151095441666
2122	75-79	0.02399036957396561
2122	80-84	-0.9948621208731367
2122	85-89	0.07836057276573882
2122	90-94	0.44034404598571086
2122	95-99	0.6055405422171987
2122	100-104	0.37655851504408844
2122	105-109	0.6460774278217443
2122	110-114	0.4663289977058156
2122	115-119	0.2584242395079883
2122	120-124	0.8429300601477863
2122	125-129	0.6029656926420728
2122	130-134	0.23151180841191632
2122	135-139	-0.10226014142868678
2122	140-144	0.4216824757020845
2122	145-149	0.3515515344577125
2122	150	0.41007324325935457
2123	1	0.020949827465063464
2123	2	-0.028186080673844316
2123	3	0.291440913557345
2123	4	-0.14632638972015144
2123	5	0.04555227819366081
2123	6	0.17194761918452173
2123	7	0.14562041718064478
2123	8	0.44326451457596505
2123	9	0.27334064825827653
2123	10-14	0.25085309985121285
2123	15-19	0.45961725416043464
2123	20-24	0.4061430020034251
2123	25-29	0.2929682642942808
2123	30-34	0.32881854846918657
2123	35-39	0.4098266631324279
2123	40-44	0.3093900135460075
2123	45-49	0.31987385266602786
2123	50-54	0.6122100409457687
2123	55-59	0.5967135632058813
2123	60-64	0.4526029863126766
2123	65-69	0.6138906019137167
2123	70-74	0.5892229117461127
2123	75-79	0.8022679068064704
2123	80-84	0.7693943542533503
2123	85-89	0.5504773888613599
2123	90-94	0.8695339066273817
2123	95-99	-1.7331922340446582
2123	100-104	0.359226015307911
2123	105-109	0.4815460878917506
2123	110-114	0.2866374780332208
2123	115-119	0.033972358923037405
2123	120-124	0.19204507705705964
2123	125-129	0.2779744364855148
2123	130-134	-0.4750960779343387
2123	135-139	-0.9348088467594557
2123	140-144	-1.4155035745559879
2123	145-149	-1.3407002506015289
2123	150	-1.8882910423933374
2124	1	0.03509184985087188
2124	2	0.0968560107085743
2124	3	0.35299422784609646
2124	4	0.1851310740514691
2124	5	0.1536826233622577
2124	6	0.3636967146172978
2124	7	0.30794008695263386
2124	8	0.5552396558786938
2124	9	0.471244857530678
2124	10-14	0.4764583025682825
2124	15-19	0.49757414101344466
2124	20-24	0.2948254363912781
2124	25-29	0.202002165737575
2124	30-34	0.29221864357055694
2124	35-39	0.4314741814921206
2124	40-44	-2.3982979122376378
2124	45-49	0.37374781451510586
2124	50-54	0.5843353562065943
2124	55-59	0.705271000662151
2124	60-64	0.7051964983298902
2124	65-69	0.4874980691904227
2124	70-74	0.7793183988227668
2124	75-79	0.7870727262914343
2124	80-84	0.7162136649932336
2124	85-89	0.809083099682006
2124	90-94	1.229969001889529
2124	95-99	0.9397976895922113
2124	100-104	0.9927249171131578
2124	105-109	1.0006480778103466
2124	110-114	0.7942199082289818
2124	115-119	0.6987988334765163
2124	120-124	1.0684516194638078
2124	125-129	0.9888265839026786
2124	130-134	0.9916104097917966
2124	135-139	0.5979630491069159
2124	140-144	0.5313109626752208
2124	145-149	0.5420651518100783
2124	150	0.6293706489454465
2201	1	-1.322389841293873
2201	2	0.06090287812753914
2201	3	-0.8504487812570574
2201	4	-0.26883959985482164
2201	5	-0.7182614084114931
2201	6	-0.636406756325222
2201	7	-0.19372158020034647
2201	8	-0.8731763769196732
2201	9	-0.512558506041394
2201	10-14	-0.784081733539459
2201	15-19	-0.7312673203433704
2201	20-24	-0.037781887889025256
2201	25-29	-0.23535461406863334
2201	30-34	-0.4122773747678181
2201	35-39	-0.03103186998662011
2201	40-44	-0.26787916342400564
2201	45-49	-0.005493739988601476
2201	50-54	-0.16246318355678824
2201	55-59	-0.3660768361956954
2201	60-64	-0.027295519549362268
2201	65-69	-0.024159131118501875
2201	70-74	-0.27644501756363127
2201	75-79	-0.671578459860612
2201	80-84	-0.4603849018010848
2201	85-89	-0.4738784417325377
2201	90-94	-1.7891427622186384
2201	95-99	-0.23060075115645162
2201	100-104	-0.7704844333616663
2201	105-109	-0.8047880425537315
2201	110-114	-0.6328293072176265
2201	115-119	-1.2211808773631532
2201	120-124	-0.7537438677517443
2201	125-129	-1.2601437261527266
2201	130-134	-1.9387577153375624
2201	135-139	-1.0003722415491723
2201	140-144	-1.75201745096836
2201	145-149	-2.2741949098823184
2201	150	-2.5676164321085473
2202	1	-0.10030823844009262
2202	2	0.12813263156434118
2202	3	0.4535634987418078
2202	4	0.25508616190727906
2202	5	0.348507154993591
2202	6	0.4088215421164918
2202	7	0.2362881130354424
2202	8	0.15671845702843257
2202	9	0.4063731407965463
2202	10-14	0.00931966858301081
2202	15-19	-0.16738383313212069
2202	20-24	0.03935320755015681
2202	25-29	-0.4750106665042111
2202	30-34	-0.39130189821931793
2202	35-39	-0.7918104655716647
2202	40-44	-0.7379714043393193
2202	45-49	-0.6761170117366788
2202	50-54	-0.8941136673778445
2202	55-59	-1.3930439239937513
2202	60-64	-1.1312866954348308
2202	65-69	-1.851182669093994
2202	70-74	-1.3675927235005076
2202	75-79	-1.3350607788809725
2202	80-84	-1.1990509415592854
2202	85-89	-1.4674874794203419
2202	90-94	-2.4717332263014313
2202	95-99	-1.5641285991838316
2202	100-104	-1.6936865992580081
2202	105-109	-1.7387304206557204
2202	110-114	-2.106534811547313
2202	115-119	-2.79310314988275
2202	120-124	-4.348472935183626
2202	125-129	-3.9043522070303283
2202	130-134	-4.188784987612298
2202	135-139	-5.375648353099326
2202	140-144	-5.233727096441765
2202	145-149	-3.6334336187991525
2202	150	-3.4474900327422766
2203	1	-0.5911156748000472
2203	2	-0.1703718351446284
2203	3	-0.23611094767401397
2203	4	0.21227958836478678
2203	5	0.2947309525516246
2203	6	0.12641045554185126
2203	7	-8.233670915629432E-4
2203	8	-0.631781236407214
2203	9	-0.24875479211289075
2203	10-14	-0.0871881767072864
2203	15-19	-0.11882198205253047
2203	20-24	0.016164051237844035
2203	25-29	0.04489177810999223
2203	30-34	-0.15967958698950468
2203	35-39	-0.442877457539673
2203	40-44	-0.5675171811539244
2203	45-49	-0.36223007765225645
2203	50-54	-0.7957165413193721
2203	55-59	-0.9158223294050885
2203	60-64	-1.0489939984760284
2203	65-69	-1.3051859139709023
2203	70-74	-1.6493719454381832
2203	75-79	-1.540246325684791
2203	80-84	-1.1834444645511937
2203	85-89	-1.6238714531609872
2203	90-94	-2.567026118769398
2203	95-99	-2.152413475408835
2203	100-104	-2.741618119947539
2203	105-109	-4.111842277779655
2203	110-114	-4.050383704676957
2203	115-119	-3.813562750895972
2203	120-124	-4.478812258613633
2203	125-129	-4.242845380306857
2203	130-134	-3.9393610579736418
2203	135-139	-4.028076224927624
2203	140-144	-4.276309132407778
2203	145-149	-2.7980729056433695
2203	150	-2.5687868906739624
2204	1	0.045770801188567134
2204	2	0.05687023826727611
2204	3	-0.21740716681613037
2204	4	0.0591737792406235
2204	5	0.3173493303861932
2204	6	0.12425093261903442
2204	7	0.3664470552040058
2204	8	0.6035001049501432
2204	9	0.40424249636672016
2204	10-14	0.36214289439536174
2204	15-19	-0.22557769094816393
2204	20-24	0.2645823528649416
2204	25-29	0.33001341717165644
2204	30-34	0.36443017799717836
2204	35-39	0.14362565865558707
2204	40-44	-0.24960995719302304
2204	45-49	-0.2561270541322713
2204	50-54	-0.36709551498487514
2204	55-59	-0.643070044612351
2204	60-64	-0.9223095846595939
2204	65-69	-1.2452354683792635
2204	70-74	-1.1855977268435964
2204	75-79	-0.9680118452940008
2204	80-84	-1.0473230169275638
2204	85-89	-1.0469204195634063
2204	90-94	-2.4853754516047033
2204	95-99	-1.3480458330635017
2204	100-104	-1.309115371082008
2204	105-109	-1.7548521776893296
2204	110-114	-1.3431668615825956
2204	115-119	-3.1694169993901298
2204	120-124	-3.8095739465023186
2204	125-129	-4.117275059950231
2204	130-134	-4.09451513734237
2204	135-139	-3.8527597963524336
2204	140-144	-4.105325870240232
2204	145-149	-3.4237287041742874
2204	150	-1.8864055078881847
2205	1	0.11505529939021386
2205	2	0.10714325991521889
2205	3	0.23988825578251038
2205	4	0.39098741656339087
2205	5	0.2793965860377057
2205	6	0.7124396294328719
2205	7	0.37882483687628365
2205	8	0.543378081541718
2205	9	0.5988945192708712
2205	10-14	0.5630160038329421
2205	15-19	0.49224331101740404
2205	20-24	0.6471750508115477
2205	25-29	0.6336703850607677
2205	30-34	0.564635729636116
2205	35-39	0.7675860990952401
2205	40-44	0.5634635611981835
2205	45-49	1.0197674522265459
2205	50-54	1.0237966776676473
2205	55-59	1.0547714989517942
2205	60-64	0.8376497324442695
2205	65-69	0.9205233724471569
2205	70-74	0.7923462570298838
2205	75-79	0.7687401534748162
2205	80-84	0.6720117295781165
2205	85-89	1.1148912178179629
2205	90-94	-0.26078194417167566
2205	95-99	1.1907346783363266
2205	100-104	1.4435427574322048
2205	105-109	1.6852254887746483
2205	110-114	1.4766139358166654
2205	115-119	1.5107950563497496
2205	120-124	1.5966997718335847
2205	125-129	1.4889625766034058
2205	130-134	1.3744760561264613
2205	135-139	-0.0566833082681768
2205	140-144	-0.7306489414585542
2205	145-149	0.1306965027297693
2205	150	-0.582648447972538
2206	1	0.35311560283671284
2206	2	0.025842197554453605
2206	3	0.431267416388188
2206	4	-0.15767075416420084
2206	5	-0.4348597981373459
2206	6	-0.03831170505084458
2206	7	-0.2304633325647032
2206	8	0.15537757251941997
2206	9	0.32803138121595055
2206	10-14	0.09155838095738744
2206	15-19	-0.07418077752284091
2206	20-24	0.17615690987204147
2206	25-29	0.2085360582857092
2206	30-34	0.2024036438226844
2206	35-39	0.33587916778422056
2206	40-44	0.4235090832934887
2206	45-49	0.04014663889878989
2206	50-54	-0.15025391701138346
2206	55-59	0.003264108162120749
2206	60-64	0.1481319326148025
2206	65-69	-0.4220751051055984
2206	70-74	-0.21435580850709357
2206	75-79	0.08379866130676561
2206	80-84	-0.4284682586883761
2206	85-89	-0.9997482223405001
2206	90-94	-1.42414240179275
2206	95-99	-0.8603186114055745
2206	100-104	-0.8110077906497608
2206	105-109	-0.49888182176650275
2206	110-114	-0.678341633909838
2206	115-119	-0.8258623488401042
2206	120-124	-0.24100900668775438
2206	125-129	0.10848786155318635
2206	130-134	-0.19517696563897147
2206	135-139	0.3819832934665257
2206	140-144	0.28391427009081127
2206	145-149	0.11271049569235458
2206	150	-1.218364073291582
2207	1	0.20144435429457275
2207	2	0.19060309281806553
2207	3	0.26401488435608655
2207	4	0.43169034464969513
2207	5	0.469948113962225
2207	6	0.46878552609266677
2207	7	0.4077035068869108
2207	8	0.5761575811128097
2207	9	0.3550331671742839
2207	10-14	0.4521852650567624
2207	15-19	0.4519765749401614
2207	20-24	0.5956048199038335
2207	25-29	0.6457456370761534
2207	30-34	0.7350351200781589
2207	35-39	0.7138059990475085
2207	40-44	0.8638299485129792
2207	45-49	0.8823465282178447
2207	50-54	0.8044811514342811
2207	55-59	0.592525010820232
2207	60-64	0.9295880990606662
2207	65-69	0.6804312784454396
2207	70-74	0.3807356301575098
2207	75-79	0.8391781936413949
2207	80-84	0.8113685845709426
2207	85-89	0.9521556416996404
2207	90-94	-0.16018320888324666
2207	95-99	0.9570707356107206
2207	100-104	1.0438768497634143
2207	105-109	1.0422484131987133
2207	110-114	1.0069655607404968
2207	115-119	1.1646086563564424
2207	120-124	1.358972237289187
2207	125-129	1.554891921861831
2207	130-134	0.6547390583182207
2207	135-139	1.356918864901509
2207	140-144	1.565365530594839
2207	145-149	0.6874968042332199
2207	150	0.8414810084896658
2208	1	-0.8789627666939026
2208	2	0.07486938935437948
2208	3	0.14846634305305173
2208	4	0.12477069508964433
2208	5	0.18100784674503245
2208	6	-0.2512839924813406
2208	7	0.29488579928121084
2208	8	0.45860500287764694
2208	9	0.012613356682237509
2208	10-14	0.1252606661238147
2208	15-19	0.11563819053808544
2208	20-24	0.04385218759009035
2208	25-29	0.0480804376562034
2208	30-34	0.0325805845387066
2208	35-39	0.26653661755874225
2208	40-44	0.28149034960174646
2208	45-49	0.10290584206227749
2208	50-54	0.053717721566982846
2208	55-59	0.13424226959585184
2208	60-64	0.24694228704224486
2208	65-69	0.0828611181694967
2208	70-74	0.20594218260421115
2208	75-79	0.5631055795552271
2208	80-84	0.4504389347921389
2208	85-89	0.27521965955398997
2208	90-94	-1.4624475194142406
2208	95-99	0.20479996404184675
2208	100-104	0.653587989190406
2208	105-109	0.7540838093779385
2208	110-114	0.8705930176154482
2208	115-119	0.8036253256616206
2208	120-124	0.5249511256287533
2208	125-129	0.4531585977685424
2208	130-134	0.9514732646654807
2208	135-139	1.3601565397503421
2208	140-144	0.833118193349847
2208	145-149	1.111248460277885
2208	150	-0.3453317828534068
2209	1	-0.4334427723836747
2209	2	-0.16804080960654488
2209	3	-0.9994581128590383
2209	4	-0.01205307507592579
2209	5	-0.39762918649127243
2209	6	-0.7043458670687031
2209	7	-1.010865795483518
2209	8	-0.8826673634807278
2209	9	-0.5567514840975747
2209	10-14	-0.5845528392770731
2209	15-19	-0.8709794298609879
2209	20-24	-0.41928136007786776
2209	25-29	-0.4080369375691717
2209	30-34	-0.2468289033256852
2209	35-39	0.009561460206391814
2209	40-44	-0.2786710092620268
2209	45-49	-0.4398031419022814
2209	50-54	-0.3534786206178353
2209	55-59	0.025088229726158318
2209	60-64	-0.422906668635342
2209	65-69	-0.4890518898914138
2209	70-74	0.12112312603877484
2209	75-79	0.02241691337059848
2209	80-84	-0.43839672379361616
2209	85-89	-0.30981551080958525
2209	90-94	-1.630464083646764
2209	95-99	-0.5851130122646637
2209	100-104	-1.241231956562892
2209	105-109	-1.0384366488534411
2209	110-114	-0.790135531081205
2209	115-119	-0.8793595219939192
2209	120-124	-1.6983263455546762
2209	125-129	-1.6686731405519168
2209	130-134	-0.7307952782952043
2209	135-139	-0.05687850083913304
2209	140-144	-0.35095996867734414
2209	145-149	-0.8557704792841889
2209	150	-0.8698929578639394
2210	1	-0.13211011052818122
2210	2	-0.23105221047907065
2210	3	-0.3093505966511714
2210	4	0.08451783017531511
2210	5	-0.4592379171524499
2210	6	0.16519307003238026
2210	7	-0.19303501642360033
2210	8	-0.032922251760368226
2210	9	-0.6881873366079603
2210	10-14	-0.24951363510356828
2210	15-19	-0.28776675650362904
2210	20-24	-0.005314138247996425
2210	25-29	-0.031936417003848305
2210	30-34	-0.04562339627229761
2210	35-39	0.11710863176582365
2210	40-44	0.0028534930885015797
2210	45-49	-0.13814385955141262
2210	50-54	-0.36147128186065913
2210	55-59	-0.6278427771849735
2210	60-64	-0.1607322576013459
2210	65-69	-0.20399624645542502
2210	70-74	0.2851309287631807
2210	75-79	0.23390997125530788
2210	80-84	0.41441534559367454
2210	85-89	0.3694508848724425
2210	90-94	-0.8773341700336275
2210	95-99	0.397126939127908
2210	100-104	0.2958907771234678
2210	105-109	0.7583109638225736
2210	110-114	0.5965001837841513
2210	115-119	1.0833801086417623
2210	120-124	0.5481760522988566
2210	125-129	0.5747899861202015
2210	130-134	0.10571089120997357
2210	135-139	0.6201294764818002
2210	140-144	0.9382725361074975
2210	145-149	-0.17617260425133452
2210	150	-0.48569780382384664
2211	1	0.11191453065235635
2211	2	0.13383032681143803
2211	3	-0.08141380020524736
2211	4	-0.026818166080232686
2211	5	-0.020673383279927293
2211	6	-0.4660632385690633
2211	7	-0.7183594770488568
2211	8	-0.4352099612669562
2211	9	-0.37744155201879437
2211	10-14	-0.565488474010543
2211	15-19	-0.4189353840152137
2211	20-24	-0.5766212636618562
2211	25-29	-0.48424916400460916
2211	30-34	-0.5897633166484226
2211	35-39	-0.7931060541236192
2211	40-44	-0.6412543064420362
2211	45-49	-1.010788599825851
2211	50-54	-0.7359167331412522
2211	55-59	-0.972182756054984
2211	60-64	-0.9633134777600674
2211	65-69	-0.9944744314780891
2211	70-74	-0.4073357027721727
2211	75-79	-1.045516297777212
2211	80-84	-0.2476198356431496
2211	85-89	-0.42365321378009924
2211	90-94	-1.862478463146438
2211	95-99	-1.055335936500562
2211	100-104	-1.2311172046718113
2211	105-109	-0.5230396154302852
2211	110-114	-0.3974237263152176
2211	115-119	-2.4030534575790483
2211	120-124	-0.8807295248695439
2211	125-129	-1.534762683009724
2211	130-134	-0.8914101588389016
2211	135-139	-0.19405905066236784
2211	140-144	0.05479373937165377
2211	145-149	-0.17080319633554097
2211	150	-1.0330658219232234
2212	1	-0.08371399192109763
2212	2	-0.050544659568434014
2212	3	-0.024770003711026334
2212	4	0.1069786355192619
2212	5	-0.0680233179433074
2212	6	0.1699485490067758
2212	7	0.33180293365430913
2212	8	-0.13568978810722854
2212	9	-0.9658297780700167
2212	10-14	-0.28532980128290575
2212	15-19	-0.24706971502785535
2212	20-24	-0.22637372623424312
2212	25-29	-0.2176105801735062
2212	30-34	-0.07237973726692815
2212	35-39	-0.016734388582172244
2212	40-44	0.1231921724647691
2212	45-49	0.09841997083926657
2212	50-54	-0.34089407909970504
2212	55-59	-0.4303047277776031
2212	60-64	-0.43165035879886915
2212	65-69	-0.6777463831476638
2212	70-74	0.10672081087525953
2212	75-79	-0.29060800330005065
2212	80-84	0.06415943424725867
2212	85-89	-1.104542871291173
2212	90-94	-2.001962206152669
2212	95-99	-0.6529789241751018
2212	100-104	-2.2268389525845222
2212	105-109	-1.4367279346535469
2212	110-114	-0.010446782012415667
2212	115-119	-0.6642154644627141
2212	120-124	-0.4178509198097302
2212	125-129	-2.02310174014546
2212	130-134	-1.1527108007129954
2212	135-139	0.044703040963852914
2212	140-144	-0.23863738695432346
2212	145-149	7.367385740622012E-4
2212	150	-0.7105282303875597
2213	1	0.01877010092593423
2213	2	0.0401656915520654
2213	3	-0.6427066479986294
2213	4	-0.1486535174994188
2213	5	-0.6472423170016199
2213	6	-0.2794565324700571
2213	7	-0.978779809706424
2213	8	-1.031348676863324
2213	9	-0.6228750189629153
2213	10-14	-1.1505292483014316
2213	15-19	-0.6820476701291867
2213	20-24	-0.5059246728896127
2213	25-29	-0.7761641730003319
2213	30-34	-0.7430636525522374
2213	35-39	-0.807672564006559
2213	40-44	-0.7690667587458933
2213	45-49	-0.515365763429358
2213	50-54	-0.8734164646441585
2213	55-59	-0.7911782552046347
2213	60-64	-0.8918977722603785
2213	65-69	-1.1499021703418535
2213	70-74	-1.335480962113813
2213	75-79	-0.7002396616080659
2213	80-84	-1.2298182762148357
2213	85-89	-1.1474416044410916
2213	90-94	-2.3186950416265546
2213	95-99	-0.17465572848153244
2213	100-104	-1.2527955262660981
2213	105-109	-1.5417704123657003
2213	110-114	-1.7329072972922148
2213	115-119	-4.031603640215668
2213	120-124	-2.893868588297675
2213	125-129	-1.6010070197220898
2213	130-134	-1.3996238125950242
2213	135-139	-1.9268207180455619
2213	140-144	-2.2138971249540944
2213	145-149	-1.361013669313948
2213	150	-2.2417026393810886
2214	1	0.1581798855136327
2214	2	0.021453804581515357
2214	3	-0.6404079733013646
2214	4	-0.2610270153992289
2214	5	-0.270110882746458
2214	6	-0.1512564868618611
2214	7	-0.9847168069800318
2214	8	-1.0399160823727058
2214	9	-0.6446650350179368
2214	10-14	-0.6077477409461949
2214	15-19	-0.4033695201128751
2214	20-24	0.028249663952188087
2214	25-29	-0.01846436155572917
2214	30-34	-0.34370824599943006
2214	35-39	-0.15374310180069273
2214	40-44	-0.08980083987747634
2214	45-49	-0.6603486101155767
2214	50-54	-0.664791576178942
2214	55-59	-0.2224226557876534
2214	60-64	-0.6258333279329875
2214	65-69	-0.6886667862071434
2214	70-74	-0.28035119675137565
2214	75-79	-0.3484856550375497
2214	80-84	-0.586844022624966
2214	85-89	-0.23746848980331237
2214	90-94	-1.8986584963161306
2214	95-99	-0.35675578963945753
2214	100-104	-0.40547084158162505
2214	105-109	-0.8900204632503232
2214	110-114	-1.4444069956868333
2214	115-119	-0.45892570652328857
2214	120-124	0.280554538829314
2214	125-129	-0.07771601979252551
2214	130-134	-0.9756276100748096
2214	135-139	-0.7871934440335551
2214	140-144	-0.9873278164159167
2214	145-149	-1.2476651263161145
2214	150	-0.04107568630414704
2215	1	-0.4836673097226907
2215	2	0.18413956160321732
2215	3	0.04668621625948788
2215	4	0.03664460113754586
2215	5	0.29523984398184666
2215	6	0.3422863822851028
2215	7	0.19833680257686837
2215	8	0.04466106012108639
2215	9	-0.42168903491810283
2215	10-14	0.07566326636416676
2215	15-19	0.22584452522208665
2215	20-24	0.26673300748562667
2215	25-29	0.3624846596890805
2215	30-34	0.3242741708659551
2215	35-39	0.4388457368899594
2215	40-44	0.6469565259689105
2215	45-49	0.4628901640057208
2215	50-54	0.35643208235556756
2215	55-59	0.2943643126429265
2215	60-64	0.34410290555643996
2215	65-69	0.0967449489048704
2215	70-74	0.534121799553553
2215	75-79	0.6738625987751377
2215	80-84	0.8046553989829519
2215	85-89	1.032886973035417
2215	90-94	-0.41736645259234706
2215	95-99	0.44388263214778334
2215	100-104	0.2873451905759268
2215	105-109	0.6226713308895668
2215	110-114	0.8692735986864903
2215	115-119	1.0992584970527872
2215	120-124	1.1996629147584486
2215	125-129	0.5822939178308246
2215	130-134	1.1491686785343873
2215	135-139	1.369917635048651
2215	140-144	0.9616016556402229
2215	145-149	0.7487122587852042
2215	150	0.6471479097730963
2216	1	0.16629250029731324
2216	2	0.018400958351698193
2216	3	0.2281465358049175
2216	4	-0.43721576404148976
2216	5	0.21824882020910508
2216	6	0.4507883475422716
2216	7	0.09744355015843098
2216	8	0.16329006839284688
2216	9	0.24643018268042738
2216	10-14	0.11589981152958018
2216	15-19	-0.06435738037290406
2216	20-24	0.1372548315799591
2216	25-29	0.2713632794661791
2216	30-34	0.38896749352613114
2216	35-39	0.3176650302042816
2216	40-44	-0.006466767553341413
2216	45-49	0.06396365671704984
2216	50-54	0.20615551903473062
2216	55-59	0.5050206169458136
2216	60-64	0.43265733687876917
2216	65-69	0.39811574894669377
2216	70-74	0.2479276359575877
2216	75-79	0.3701215649109457
2216	80-84	0.0885941128854455
2216	85-89	0.2878433787692174
2216	90-94	-1.1356615321826098
2216	95-99	0.22121210064985064
2216	100-104	0.023070810894587623
2216	105-109	0.26509658797269964
2216	110-114	0.2042150437759105
2216	115-119	0.46946720055991165
2216	120-124	0.3282103612753744
2216	125-129	0.6871732954026797
2216	130-134	0.31613019754747995
2216	135-139	-0.21166158943575653
2216	140-144	-0.4927625634678492
2216	145-149	0.2695642190874139
2216	150	0.4334947438808072
2217	1	0.023761866173558133
2217	2	0.2009798093891959
2217	3	0.44594469502175116
2217	4	0.49272713642442767
2217	5	0.5237650349554386
2217	6	0.7369970042693055
2217	7	0.779617993893666
2217	8	0.8349794218136424
2217	9	0.658823304434641
2217	10-14	0.5746657332474072
2217	15-19	0.658124809402274
2217	20-24	0.6156667978918264
2217	25-29	0.5824186505857583
2217	30-34	0.6622536079254502
2217	35-39	0.7582795357134344
2217	40-44	0.7980901873628099
2217	45-49	0.7495458084904172
2217	50-54	0.820559993045805
2217	55-59	0.723562176741595
2217	60-64	0.7770971944090235
2217	65-69	0.8801173915663654
2217	70-74	0.8834697501979534
2217	75-79	0.9600535914255843
2217	80-84	1.0325423204598536
2217	85-89	1.0935374347105835
2217	90-94	0.030603977608926414
2217	95-99	1.2510255721997368
2217	100-104	1.2414071937818107
2217	105-109	1.5706095522998993
2217	110-114	1.4501653392959
2217	115-119	1.945746749137328
2217	120-124	2.077320873138987
2217	125-129	1.8854655220430558
2217	130-134	1.73135739913441
2217	135-139	1.8048846979523674
2217	140-144	1.7714068930975841
2217	145-149	1.213821094516483
2217	150	1.4069302484647608
2218	1	0.20374601466112452
2218	2	0.09025106159298346
2218	3	0.6114668979861761
2218	4	0.6273885632307099
2218	5	0.27080631890930107
2218	6	0.6663161226578254
2218	7	0.6238722503433607
2218	8	0.6192189041016434
2218	9	0.49591287697505493
2218	10-14	0.5077694211000789
2218	15-19	0.3863167200667519
2218	20-24	0.37741959797122604
2218	25-29	0.400379460193534
2218	30-34	0.4680436882457357
2218	35-39	0.6416894672050972
2218	40-44	0.6087186989644309
2218	45-49	0.49376613396932356
2218	50-54	0.6363542702405169
2218	55-59	0.42866133085814795
2218	60-64	0.4478852021663826
2218	65-69	0.6951419244437034
2218	70-74	0.5287565733735278
2218	75-79	0.7345209540302662
2218	80-84	0.7373004720781893
2218	85-89	0.5061993997762002
2218	90-94	-0.36882772776230865
2218	95-99	0.5526175411352199
2218	100-104	0.6058994100997452
2218	105-109	0.8731070203221947
2218	110-114	1.1433795891063383
2218	115-119	1.1571224843535148
2218	120-124	1.0050644108693447
2218	125-129	1.0042761438092285
2218	130-134	1.3742131366355324
2218	135-139	1.6327254824525852
2218	140-144	1.2103478434578179
2218	145-149	1.1468237173796396
2218	150	0.7130796507204593
2219	1	0.1858767435972304
2219	2	0.17896498584959986
2219	3	0.5551936626317584
2219	4	0.6182982020475336
2219	5	0.5804164904328459
2219	6	0.7751209417255112
2219	7	0.8330934981230911
2219	8	0.5088095320987662
2219	9	0.5080842414882483
2219	10-14	0.6767571341664151
2219	15-19	0.5528490188681019
2219	20-24	0.4101362488222051
2219	25-29	0.6458987645753496
2219	30-34	0.32701046438779
2219	35-39	-0.7483791226245557
2219	40-44	0.8223581414689178
2219	45-49	-0.250914854735953
2219	50-54	-0.2356942968468374
2219	55-59	0.4455806349806153
2219	60-64	-0.35478386469633705
2219	65-69	1.050201490546101
2219	70-74	1.0021336606432172
2219	75-79	0.5076300534548039
2219	80-84	-0.44544043353882046
2219	85-89	0.4384403147847067
2219	90-94	-0.4732894607736071
2219	95-99	1.1740174403105073
2219	100-104	1.4774508118241343
2219	105-109	-0.7634062281967644
2219	110-114	0.9906973150561242
2219	115-119	-2.026334553234861
2219	120-124	-0.19273459943040194
2219	125-129	0.18564641611638422
2219	130-134	0.2626692547137637
2219	135-139	0.6206640849390084
2219	140-144	0.4636648820552054
2219	145-149	0.1478060572501505
2219	150	-0.007959821485648888
2220	1	-0.1883770161714473
2220	2	0.06541662368060486
2220	3	0.24650043033145863
2220	4	-0.25781258523865347
2220	5	-0.09386259594540292
2220	6	0.008929636171238542
2220	7	-0.13059731263194863
2220	8	-0.020348688157419303
2220	9	0.016009418850671864
2220	10-14	0.01785308161803556
2220	15-19	0.39669547788987103
2220	20-24	0.28684435659176444
2220	25-29	0.4513862886483011
2220	30-34	0.4553946763217098
2220	35-39	0.4238875472249788
2220	40-44	0.26669389331217985
2220	45-49	0.24868943867067372
2220	50-54	0.16695819303269843
2220	55-59	0.42277695314946584
2220	60-64	0.3720006776949134
2220	65-69	0.493969718796869
2220	70-74	0.452949441741076
2220	75-79	0.4363759069325397
2220	80-84	0.5689698284846045
2220	85-89	0.5438688753211665
2220	90-94	-0.7431179535693389
2220	95-99	0.29458365479869286
2220	100-104	0.3880857796718189
2220	105-109	-1.1000583843645586
2220	110-114	0.45025419266762157
2220	115-119	-0.16682762962877007
2220	120-124	0.1092689100353752
2220	125-129	0.07816937831816517
2220	130-134	0.37329412946761664
2220	135-139	0.8286622882400607
2220	140-144	0.39017982319042943
2220	145-149	-0.4625924501273957
2220	150	-0.10226900121731575
2221	1	-0.0051985467675343955
2221	2	0.04702542241167862
2221	3	-0.03863051474034762
2221	4	-0.37848057213274444
2221	5	-0.2863774759528823
2221	6	-0.20642900988876534
2221	7	0.027883342596290106
2221	8	-0.10923109940743814
2221	9	-0.12129473393173384
2221	10-14	0.079629864595951
2221	15-19	-0.4476702686285279
2221	20-24	-0.19041206798392096
2221	25-29	-0.5181775447050896
2221	30-34	-0.30423832859415256
2221	35-39	-0.4576940672859777
2221	40-44	-0.3100798040635624
2221	45-49	-0.11357074273308854
2221	50-54	-0.05424367517867523
2221	55-59	-0.1389826649047663
2221	60-64	-0.5742276163294662
2221	65-69	-0.23113990934702855
2221	70-74	-0.3860406593404875
2221	75-79	-0.6784327880514383
2221	80-84	-0.5080923008281246
2221	85-89	-0.3308624637105808
2221	90-94	-1.2597302985313092
2221	95-99	-0.9377933308759125
2221	100-104	-1.330905877455919
2221	105-109	-1.4142297062782774
2221	110-114	-1.1752723055264909
2221	115-119	-1.3960541438110852
2221	120-124	-1.198497801981837
2221	125-129	-1.5092721392201796
2221	130-134	-1.8277294529316315
2221	135-139	-0.8716123596950602
2221	140-144	-0.935899630954026
2221	145-149	-0.6754778098187302
2221	150	-1.4408048284965354
2222	1	0.013585777879608685
2222	2	0.12043468665714485
2222	3	0.13928594066184985
2222	4	-0.1004992614021063
2222	5	-0.05710757599960914
2222	6	0.2351647464945188
2222	7	0.25409119127189683
2222	8	0.22404299090560897
2222	9	0.07333164661385894
2222	10-14	0.17069636495716622
2222	15-19	0.09941783488649492
2222	20-24	0.3733820583669001
2222	25-29	0.31876243406651383
2222	30-34	0.1671252690065259
2222	35-39	0.3910861454856729
2222	40-44	0.14698214472611681
2222	45-49	0.37086137185693246
2222	50-54	0.41397327350356505
2222	55-59	0.33539924336874094
2222	60-64	0.4315489164724724
2222	65-69	0.3368844759270502
2222	70-74	0.26864362924953156
2222	75-79	0.4654390373484887
2222	80-84	0.34569119619776245
2222	85-89	-0.09803904646114603
2222	90-94	-0.6685361375443648
2222	95-99	0.3750831175283267
2222	100-104	0.514994260524368
2222	105-109	0.6829800628010005
2222	110-114	0.6638410128401304
2222	115-119	0.472432972248086
2222	120-124	0.44624686291411564
2222	125-129	0.702615891294208
2222	130-134	0.20823854644749673
2222	135-139	0.287496041808744
2222	140-144	0.2834099053635768
2222	145-149	0.3560201558996141
2222	150	0.34837293245806933
2223	1	0.03619459748256659
2223	2	0.07447138154130784
2223	3	0.04771285530492975
2223	4	0.05220716870736197
2223	5	-0.004330914712824097
2223	6	0.15982295346589837
2223	7	0.14029346377287055
2223	8	0.26422087289126495
2223	9	0.04409495243402972
2223	10-14	0.011384884956719077
2223	15-19	0.01415855431455526
2223	20-24	0.079857254122075
2223	25-29	0.09748172422811052
2223	30-34	-0.29017356619643664
2223	35-39	0.22520602304523152
2223	40-44	0.18043709763111337
2223	45-49	0.25039165849067757
2223	50-54	0.24804273607877292
2223	55-59	0.2356005008149964
2223	60-64	0.28099466711654486
2223	65-69	0.2141037099072136
2223	70-74	0.1365758428872752
2223	75-79	0.26023509635697195
2223	80-84	0.5107929675517795
2223	85-89	-0.3168324997394123
2223	90-94	-1.1303006117868577
2223	95-99	-0.05918423752761015
2223	100-104	0.058759018903998594
2223	105-109	0.012729557096257338
2223	110-114	-0.43459258454327454
2223	115-119	-1.0817802669546737
2223	120-124	-0.963375084924138
2223	125-129	-0.4318999517716122
2223	130-134	0.1345606346042274
2223	135-139	-0.13958071348225332
2223	140-144	-0.2465243528067873
2223	145-149	-0.42728715432279785
2223	150	-0.2098352661532772
2224	1	-0.024973560801861083
2224	2	0.09063777081648539
2224	3	0.21128441544908583
2224	4	0.033968888801936714
2224	5	0.31969384661378086
2224	6	0.2150990812584226
2224	7	0.5707249746988836
2224	8	0.42633414518789436
2224	9	0.554435797302105
2224	10-14	0.2615783039087205
2224	15-19	0.1967267117171616
2224	20-24	0.2677837076599374
2224	25-29	0.17420134500664375
2224	30-34	0.3004159724853679
2224	35-39	0.37812098003447403
2224	40-44	0.2230374821475749
2224	45-49	0.26078596430483714
2224	50-54	0.16876410219948923
2224	55-59	0.20391820022745577
2224	60-64	0.3159510778010457
2224	65-69	0.10443397740294103
2224	70-74	0.29709840535949184
2224	75-79	0.23179548920303006
2224	80-84	0.6830427484789112
2224	85-89	0.5851791511742306
2224	90-94	-0.692695867064586
2224	95-99	0.507556165258535
2224	100-104	0.5735716001226621
2224	105-109	0.957019527655909
2224	110-114	1.0896489663906692
2224	115-119	1.0443578171800993
2224	120-124	0.21716225248552945
2224	125-129	1.1990652595409657
2224	130-134	1.1220610560215292
2224	135-139	1.1332898917415193
2224	140-144	0.8112663597057477
2224	145-149	0.5234295419309021
2224	150	0.7823542222919571
>>END_MODULE
>>Per sequence quality scores	pass
#Quality	Count
19	205.0
20	4362.0
21	42447.0
22	256988.0
23	591144.0
24	755761.0
25	856498.0
26	955098.0
27	1054644.0
28	1158335.0
29	1270059.0
30	1394167.0
31	1542071.0
32	1724848.0
33	1960675.0
34	2261083.0
35	2667578.0
36	3235632.0
37	4061284.0
38	5427334.0
39	8441700.0
40	1.4154503E7
>>END_MODULE
>>Per base sequence content	warn
#Base	G	A	T	C
1	42.61568626197627	19.364773380672545	12.801591990072323	25.217948367278865
2	26.341548674453552	25.30368551615095	29.030363394551856	19.324402414843643
3	25.507881797628535	26.717533989245958	27.67261605717221	20.1019681559533
4	28.860891095042202	31.677386033503513	20.223726541542504	19.237996329911777
5	28.057957461139377	33.22558530503157	20.92399778223318	17.79245945159587
6	23.7239882368141	36.31513405780802	20.903437695438896	19.057440009938983
7	23.403732857344732	21.777227264209255	33.614093395110025	21.204946483335984
8	24.354891769415403	23.18620146915821	26.489707709152434	25.969199052273957
9	25.955131511634434	24.32594853307882	26.456889275788832	23.262030679497915
10-14	26.175649278902235	27.844373671589008	23.466487082133703	22.51348996737505
15-19	25.75268784636221	27.99581292851694	24.672876353399893	21.57862287172096
20-24	25.459088211785513	27.62230984328457	24.543980559062597	22.37462138586732
25-29	25.91413259356023	27.47668267133892	24.68100324903885	21.928181486062005
30-34	26.357748868456664	27.417305186284217	24.235843716391734	21.989102228867374
35-39	26.43088601690609	26.937239744589046	24.485512670558897	22.14636156794597
40-44	26.52769366595405	27.218675779997564	24.369267380075353	21.884363173973036
45-49	26.621104206687797	27.231223638716074	24.342404140094313	21.80526801450182
50-54	25.96346831106159	27.517548594454304	24.50726993020417	22.011713164279936
55-59	25.90853558281831	26.92671709530382	24.706855119131134	22.45789220274673
60-64	25.856941174815983	27.120346526045207	24.298051061789863	22.724661237348943
65-69	26.10022727921689	27.532827665460463	24.21466304136551	22.152282013957137
70-74	26.42111094384606	26.879540718477323	24.277939529747545	22.421408807929065
75-79	26.248647031634338	26.667906832696627	24.427048571460666	22.656397564208373
80-84	26.510280711181405	26.541023284436736	24.76486992979717	22.183826074584687
85-89	25.91270052377162	27.150379144180132	24.31474608597859	22.622174246069655
90-94	26.03738240471572	27.218678521149247	24.018356111687254	22.72558296244778
95-99	26.09807599658293	26.994923049506074	24.252770789861376	22.654230164049615
100-104	26.258765369343806	27.02980846782015	24.242074529065793	22.469351633770255
105-109	26.18947885873166	27.134857469057767	24.107009617540935	22.568654054669636
110-114	25.773603367872926	27.450376050843584	24.202490063492853	22.573530517790637
115-119	26.140512890863736	27.24554643413407	23.753109744499206	22.860830930502985
120-124	25.963950919949397	27.6784314830755	24.13117600756123	22.226441589413874
125-129	26.941571637363992	27.09892948763587	24.060717480688798	21.898781394311342
130-134	26.29151048633948	26.822358711302126	24.06262240760066	22.823508394757734
135-139	26.421297782135134	27.08571904193856	23.60656304895866	22.88642012696765
140-144	26.2900501755161	27.65704058314749	23.95332305330396	22.09958618803245
145-149	26.06601657973962	27.822741888627917	24.08561833940735	22.025623192225112
150	24.835154340405218	27.715263809170565	23.984782284381858	23.46479956604236
>>END_MODULE
>>Per sequence GC content	warn
#GC Content	Count
0	0.0
1	1.0
2	4.5
3	8.5
4	16.0
5	32.5
6	74.5
7	181.0
8	409.0
9	669.0
10	937.0
11	1350.5
12	2085.5
13	3386.5
14	5892.5
15	11040.0
16	36333.0
17	63619.5
18	62830.5
19	57220.0
20	62249.5
21	78444.5
22	102466.5
23	132618.5
24	169714.0
25	214365.0
26	268388.5
27	331113.0
28	407097.0
29	476485.5
30	523609.5
31	558715.0
32	591460.0
33	646563.0
34	713001.5
35	907144.0
36	1042649.5
37	1043070.0
38	1174441.0
39	1380123.5
40	1642154.0
41	1743705.5
42	1847845.0
43	2021330.5
44	2155769.5
45	2384536.5
46	2383094.5
47	2219633.0
48	2063899.0
49	1829155.5
50	1559330.0
51	1397152.5
52	1387262.0
53	1406278.5
54	1370539.5
55	1279516.0
56	1158342.0
57	1043540.0
58	961237.5
59	936986.0
60	963378.5
61	1035557.0
62	1056267.0
63	998115.0
64	952389.5
65	858092.0
66	692310.5
67	506913.5
68	375056.0
69	290555.0
70	225947.5
71	195650.0
72	181867.0
73	164143.5
74	152148.0
75	153412.5
76	166153.5
77	199009.0
78	231198.5
79	195973.0
80	153252.0
81	151017.5
82	131828.5
83	108769.0
84	91729.5
85	77509.0
86	71258.5
87	64331.5
88	52064.0
89	39128.0
90	25299.0
91	17736.5
92	13203.0
93	8505.0
94	7171.5
95	4813.0
96	2251.5
97	1058.0
98	485.0
99	138.5
100	25.5
>>END_MODULE
>>Per base N content	pass
#Base	N-Count
1	0.0
2	0.012488754360751189
3	3.7720832245685036E-4
4	5.035638196345145E-4
5	2.1926395098477013E-4
6	7.990127027411116E-5
7	1.8581690761421197E-6
8	3.71633815228424E-5
9	0.0011279086292182668
10-14	9.588152432893339E-5
15-19	5.240036794720779E-4
20-24	1.5051169516751173E-4
25-29	2.4379178278984614E-4
30-34	0.00214581364912892
35-39	0.047129485545823045
40-44	2.8769404019828395E-4
45-49	5.704941298831712E-4
50-54	3.461432552868255E-5
55-59	2.44820678802111E-4
60-64	1.414622197932027E-4
65-69	1.3543828371110324E-4
70-74	3.209246605937386E-4
75-79	4.308521777728654E-4
80-84	0.04860259800050108
85-89	0.0016268031491827007
90-94	1.1368545442024072
95-99	7.588325320329755E-4
100-104	6.009597740284343E-4
105-109	0.0010295629634413995
110-114	0.002219348286470136
115-119	0.048849837011955305
120-124	7.87072046016368E-4
125-129	2.925173628287964E-4
130-134	9.646048212404633E-4
135-139	2.0515031316500445E-4
140-144	9.775283439827157E-4
145-149	0.0017150452293977136
150	0.0
>>END_MODULE
>>Sequence Length Distribution	warn
#Length	Count
40-44	25039.0
45-49	36307.0
50-54	54521.0
55-59	75844.0
60-64	111491.0
65-69	153521.0
70-74	203049.0
75-79	258788.0
80-84	316232.0
85-89	382703.0
90-94	476091.0
95-99	573046.0
100-104	682291.0
105-109	793603.0
110-114	881240.0
115-119	1037130.0
120-124	1198700.0
125-129	1392927.0
130-134	1698864.0
135-139	2323470.0
140-144	4042609.0
145-149	4220165.0
150-151	3.2878785E7
>>END_MODULE
>>Sequence Duplication Levels	fail
#Total Deduplicated Percentage	31.284817509225753
#Duplication Level	Percentage of deduplicated	Percentage of total
1	78.41364404562766	24.531565442008482
2	10.544685395045562	6.5977711655239695
3	3.977871160933908	3.733409200350879
4	1.954353071922912	2.4456631681481222
5	1.173566567499775	1.8357407949579463
6	0.7521594220753487	1.4118702154483196
7	0.533262914495506	1.1678123075100835
8	0.4061890091517914	1.016603922045362
9	0.28790463639582353	0.8106339608733001
>10	1.6765231853672384	9.596625887201832
>50	0.13665491555154877	2.9820795618839204
>100	0.10617711992909937	6.793388501905542
>500	0.014915356731229405	3.2567799061549287
>1k	0.015939355087635235	11.215619601522889
>5k	0.0036057197936710307	7.971178396413303
>10k+	0.0025481243916114314	14.633257968051188
>>END_MODULE
>>Overrepresented sequences	warn
#Sequence	Count	Percentage	Possible Source
CTAAAATTAAAACAAAACCAATTTATTAAACACGCAATTTTTTGAGAGTT	167756	0.3117190115372975	No Hit
GCGGTGGCGCGTGCCTGTAGTCCCAGCTACTCGGGAGGCTGAGGCTGGAG	111215	0.20665627380314586	No Hit
GGTGGCGCGTGCCTGTAGTCCCAGCTACTCGGGAGGCTGAGGCTGGAGGA	97007	0.18025540756931863	No Hit
GCGGTGGCGCGTGCCTGTAGTCCCAGCTACTCGGGAGGCTGAGGTGGGAG	90514	0.16819031575792784	No Hit
GGTGGCGCGTGCCTGTAGTCCCAGCTACTCGGGAGGCTGAGGTGGGAGGA	81700	0.15181241352081118	No Hit
ATTAAAACAAAACCAATTTATTAAACACGCAATTTTTTGAGAGTTTGATC	70905	0.131753478343857	No Hit
GTTTTTTGCTAAGTCTGGAGTTAAATGCTGAAGCTCAACTTCAGTCCGCT	55685	0.10347214500497394	No Hit
>>END_MODULE
>>Adapter Content	pass
#Position	Illumina Universal Adapter	Illumina Small RNA 3' Adapter	Illumina Small RNA 5' Adapter	Nextera Transposase Sequence	SOLID Small RNA Adapter
1	0.0	1.85816907614212E-6	1.300718353299484E-5	4.831239597969512E-5	0.0
2	0.0	9.290845380710599E-6	1.6723521685279078E-5	5.388690320812148E-5	3.71633815228424E-6
3	1.85816907614212E-6	9.290845380710599E-6	2.229802891370544E-5	5.388690320812148E-5	5.57450722842636E-6
4	1.85816907614212E-6	9.290845380710599E-6	2.78725361421318E-5	5.57450722842636E-5	7.43267630456848E-6
5	1.85816907614212E-6	9.290845380710599E-6	3.7163381522842395E-5	5.57450722842636E-5	7.43267630456848E-6
6	1.85816907614212E-6	1.114901445685272E-5	4.6454226903553E-5	5.57450722842636E-5	7.43267630456848E-6
7	1.85816907614212E-6	1.300718353299484E-5	4.831239597969512E-5	5.57450722842636E-5	7.43267630456848E-6
8	1.85816907614212E-6	1.300718353299484E-5	5.202873413197936E-5	5.57450722842636E-5	7.43267630456848E-6
9	3.71633815228424E-6	1.300718353299484E-5	5.760324136040572E-5	5.760324136040572E-5	7.43267630456848E-6
10-11	3.71633815228424E-6	1.39362680710659E-5	6.968134035532949E-5	5.760324136040572E-5	9.290845380710599E-6
12-13	3.71633815228424E-6	1.5794437147208018E-5	8.82630311167507E-5	5.946141043654784E-5	1.114901445685272E-5
14-15	3.71633815228424E-6	1.8581690761421197E-5	1.161355672588825E-4	6.317774858883207E-5	1.114901445685272E-5
16-17	3.71633815228424E-6	2.043985983756332E-5	1.5422803331979594E-4	6.875225581725843E-5	1.114901445685272E-5
18-19	3.71633815228424E-6	2.043985983756332E-5	2.3134204997969394E-4	7.061042489340055E-5	1.114901445685272E-5
20-21	3.71633815228424E-6	2.229802891370544E-5	3.2146325017258677E-4	7.711401665989797E-5	1.207809899492378E-5
22-23	3.71633815228424E-6	2.8801620680202856E-5	4.2180438028426124E-4	8.175943935025328E-5	1.300718353299484E-5
24-25	3.71633815228424E-6	3.7163381522842395E-5	5.351526939289305E-4	8.640486204060858E-5	1.300718353299484E-5
26-27	3.71633815228424E-6	4.18088042131977E-5	5.639543146091334E-4	9.383753834517706E-5	1.4865352609136958E-5
28-29	3.71633815228424E-6	4.6454226903553E-5	5.723160754517729E-4	1.2078098994923778E-4	1.8581690761421197E-5
30-31	3.71633815228424E-6	5.10996495939083E-5	5.788196672182704E-4	1.4029176524873004E-4	1.8581690761421197E-5
32-33	3.71633815228424E-6	5.388690320812148E-5	5.964722734416205E-4	1.6537704777664868E-4	1.9510775299492257E-5
34-35	4.6454226903553E-6	5.57450722842636E-5	6.113376260507575E-4	2.0625676745177532E-4	2.229802891370544E-5
36-37	5.57450722842636E-6	7.525584758375585E-5	6.150539642030416E-4	2.647890933502521E-4	2.415619798984756E-5
38-39	5.57450722842636E-6	8.547577750253752E-5	6.169121332791838E-4	3.223923347106578E-4	2.601436706598968E-5
40-41	5.57450722842636E-6	8.640486204060858E-5	6.169121332791838E-4	3.8649916783756096E-4	2.601436706598968E-5
42-43	6.50359176649742E-6	8.919211565482176E-5	6.234157250456813E-4	4.4503149373603776E-4	2.601436706598968E-5
44-45	7.43267630456848E-6	9.105028473096388E-5	6.34564739502534E-4	4.989183969441592E-4	2.601436706598968E-5
46-47	7.43267630456848E-6	9.2908453807106E-5	6.382810776548182E-4	5.648833991472044E-4	2.78725361421318E-5
48-49	7.43267630456848E-6	9.662479195939024E-5	6.410683312690314E-4	6.19699386893397E-4	2.78725361421318E-5
50-51	7.43267630456848E-6	9.848296103553236E-5	6.419974158071025E-4	6.587209374923815E-4	2.78725361421318E-5
52-53	7.43267630456848E-6	1.0034113011167448E-4	6.429265003451735E-4	6.958843190152239E-4	2.973070521827392E-5
54-55	9.290845380710599E-6	1.0312838372588766E-4	6.438555848832445E-4	7.367640386903506E-4	2.973070521827392E-5
56-57	1.0219929918781659E-5	1.0498655280202978E-4	6.447846694213156E-4	7.767146738274062E-4	2.973070521827392E-5
58-59	1.207809899492378E-5	1.0777380641624296E-4	6.447846694213156E-4	8.05516294507609E-4	2.973070521827392E-5
60-61	1.300718353299484E-5	1.0777380641624296E-4	6.447846694213156E-4	8.296724924974565E-4	2.973070521827392E-5
62-63	1.486535260913696E-5	1.0870289095431402E-4	6.475719230355289E-4	8.528996059492331E-4	3.1588874294416036E-5
64-65	1.486535260913696E-5	1.1056106003045614E-4	6.540755148020263E-4	8.928502410862887E-4	3.1588874294416036E-5
66-67	1.486535260913696E-5	1.114901445685272E-4	6.577918529543105E-4	9.30942707147202E-4	3.1588874294416036E-5
68-69	1.486535260913696E-5	1.114901445685272E-4	6.624372756446658E-4	9.60673412365476E-4	3.3447043370558155E-5
70-71	1.6723521685279078E-5	1.1799373633502462E-4	6.633663601827368E-4	9.78326018588826E-4	3.9021550598984515E-5
72-73	2.043985983756332E-5	1.2449732810152202E-4	6.642954447208079E-4	0.0010034113011167447	3.9021550598984515E-5
74-75	2.043985983756332E-5	1.2449732810152202E-4	6.6615361379695E-4	0.001035929259949232	4.087971967512664E-5
76-77	2.043985983756332E-5	1.2542641263959308E-4	6.689408674111632E-4	0.0010610145424771503	4.18088042131977E-5
78-79	2.229802891370544E-5	1.3007183532994838E-4	6.689408674111632E-4	0.001087957994081211	4.459605782741088E-5
80-81	2.415619798984756E-5	1.412208497868011E-4	6.689408674111632E-4	0.0011186177838375562	4.459605782741088E-5
82-83	2.508528252791862E-5	1.4679535701522746E-4	6.689408674111632E-4	0.0011362703900609063	4.459605782741088E-5
84-85	2.694345160406074E-5	1.4865352609136958E-4	6.689408674111632E-4	0.0011585684189746117	4.459605782741088E-5
86-87	2.78725361421318E-5	1.505116951675117E-4	6.707990364873053E-4	0.0011836537015025303	4.459605782741088E-5
88-89	2.78725361421318E-5	1.5144077970558276E-4	6.707990364873053E-4	0.0012087389840304491	4.6454226903553E-5
90-91	2.880162068020286E-5	1.5701528693400915E-4	6.707990364873053E-4	0.0012319660974822256	4.831239597969512E-5
92-93	2.973070521827392E-5	1.579443714720802E-4	6.707990364873053E-4	0.0012459023655532913	5.017056505583724E-5
94-95	2.973070521827392E-5	1.6444796323857762E-4	6.707990364873053E-4	0.0012589095490862863	5.017056505583724E-5
96-97	2.973070521827392E-5	1.6909338592893292E-4	6.707990364873053E-4	0.0012784203243857784	5.202873413197936E-5
98-99	2.973070521827392E-5	1.7280972408121716E-4	6.707990364873053E-4	0.0012979310996852709	5.853232589847678E-5
100-101	2.973070521827392E-5	1.765260622335014E-4	6.707990364873053E-4	0.001315583705908621	6.317774858883207E-5
102-103	3.3447043370558155E-5	1.7838423130964352E-4	6.707990364873053E-4	0.0013295199739796868	6.503591766497419E-5
104-105	3.4376127908629215E-5	1.7838423130964352E-4	6.726572055634475E-4	0.00134995983381725	6.503591766497419E-5
106-107	3.5305212446700275E-5	1.8210056946192776E-4	6.726572055634475E-4	0.0013722578627309557	6.875225581725843E-5
108-109	3.5305212446700275E-5	1.8302965399999882E-4	6.726572055634475E-4	0.001395484976182732	7.061042489340055E-5
110-111	3.7163381522842395E-5	1.9139141484263836E-4	6.726572055634475E-4	0.001412208497868011	7.061042489340055E-5
112-113	3.9021550598984515E-5	1.9324958391878048E-4	6.726572055634475E-4	0.0014280029350152192	7.618493212182691E-5
114-115	3.9021550598984515E-5	1.9324958391878048E-4	6.726572055634475E-4	0.0014456555412385693	7.804310119796903E-5
116-117	3.9021550598984515E-5	1.9603683753299366E-4	6.726572055634475E-4	0.001457733640233493	7.897218573604009E-5
118-119	4.087971967512664E-5	1.9789500660913578E-4	6.726572055634475E-4	0.0014651663165380616	8.083035481218222E-5
120-121	4.273788875126876E-5	1.9882409114720684E-4	6.726572055634475E-4	0.0014763153309949144	8.175943935025328E-5
122-123	4.273788875126876E-5	2.0161134476142002E-4	6.726572055634475E-4	0.0014948970217563355	8.268852388832434E-5
124-125	4.273788875126876E-5	2.0532768291370426E-4	6.726572055634475E-4	0.0015079042052893303	8.36176084263954E-5
126-127	4.273788875126876E-5	2.0625676745177532E-4	6.726572055634475E-4	0.0015190532197461829	8.733394657867964E-5
128-129	4.366697328933982E-5	2.0718585198984638E-4	6.726572055634475E-4	0.0015274149805888228	8.919211565482176E-5
130-131	4.459605782741088E-5	2.1183127468020168E-4	6.726572055634475E-4	0.0015385639950456754	8.919211565482176E-5
132-133	4.459605782741088E-5	2.1554761283248592E-4	6.735862901015184E-4	0.0015515711785786702	9.105028473096388E-5
134-135	4.459605782741088E-5	2.1740578190862804E-4	6.745153746395895E-4	0.001562720193035523	9.2908453807106E-5
136-137	4.831239597969512E-5	2.1740578190862804E-4	6.745153746395895E-4	0.001567365615725878	9.2908453807106E-5
138-139	4.924148051776618E-5	2.183348664466991E-4	6.754444591776606E-4	0.0015729401229543044	9.383753834517706E-5
>>END_MODULE
