# Supplementary material for: Variation of Long Non-Coding RNA And mRNA Profiles in Breast Cancer Cells With Influences of Adipocytes
Source: Front Oncol. 2021 May 21;11:631551. doi: 10.3389/fonc.2021.631551 (PMC8176020; doi:10.3389/fonc.2021.631551)
Supplement: Supplementary file 1 [file DataSheet_1.zip › sequencing/025G-201090513-CX-116_│┬╨π_6╚╦╤∙▒╛lncRNA_20190627/025G-201090513-CX-116_chenxiu_6╚╦╤∙▒╛lncRNA_20190627/1-Quality/clean/A2_clean_R1_fastqc/fastqc.fo]

<?xml version="1.0" encoding="UTF-8"?><fo:root xmlns:fo="http://www.w3.org/1999/XSL/Format" xmlns:fox="http://xml.apache.org/fop/extensions"><fo:layout-master-set><fo:simple-page-master master-name="page-layout"><fo:region-body margin="2.5cm" region-name="body"/></fo:simple-page-master></fo:layout-master-set><fo:page-sequence master-reference="page-layout"><fo:flow flow-name="body"><fo:block font-size="48pt" text-align="center">
              FASTQC-Report
            <fo:inline wrap-option="no-wrap"/></fo:block><fo:block font-size="48pt" page-break-before="always" text-align="center">Basic Statistics</fo:block><fo:table><fo:table-column column-width="200pt"/><fo:table-column column-width="200pt"/><fo:table-body><fo:table-row><fo:table-cell><fo:block>Filename</fo:block></fo:table-cell><fo:table-cell><fo:block>A2_clean_R1.fastq.gz</fo:block></fo:table-cell></fo:table-row><fo:table-row><fo:table-cell><fo:block>File type</fo:block></fo:table-cell><fo:table-cell><fo:block>Conventional base calls</fo:block></fo:table-cell></fo:table-row><fo:table-row><fo:table-cell><fo:block>Encoding</fo:block></fo:table-cell><fo:table-cell><fo:block>Sanger / Illumina 1.9</fo:block></fo:table-cell></fo:table-row><fo:table-row><fo:table-cell><fo:block>Total Sequences</fo:block></fo:table-cell><fo:table-cell><fo:block>55307646</fo:block></fo:table-cell></fo:table-row><fo:table-row><fo:table-cell><fo:block>Sequences flagged as poor quality</fo:block></fo:table-cell><fo:table-cell><fo:block>0</fo:block></fo:table-cell></fo:table-row><fo:table-row><fo:table-cell><fo:block>Sequence length</fo:block></fo:table-cell><fo:table-cell><fo:block>40-150</fo:block></fo:table-cell></fo:table-row><fo:table-row><fo:table-cell><fo:block>%GC</fo:block></fo:table-cell><fo:table-cell><fo:block>53</fo:block></fo:table-cell></fo:table-row></fo:table-body></fo:table><fo:block font-size="48pt" page-break-before="always" text-align="center">Per base sequence quality</fo:block><fo:block font-size="48pt" page-break-before="always" text-align="center">Per tile sequence quality</fo:block><fo:block font-size="48pt" page-break-before="always" text-align="center">Per sequence quality scores</fo:block><fo:block font-size="48pt" page-break-before="always" text-align="center">Per base sequence content</fo:block><fo:block font-size="48pt" page-break-before="always" text-align="center">Per sequence GC content</fo:block><fo:block font-size="48pt" page-break-before="always" text-align="center">Per base N content</fo:block><fo:block font-size="48pt" page-break-before="always" text-align="center">Sequence Length Distribution</fo:block><fo:block font-size="48pt" page-break-before="always" text-align="center">Sequence Duplication Levels</fo:block><fo:block font-size="48pt" page-break-before="always" text-align="center">Overrepresented sequences</fo:block><fo:table><fo:table-column column-width="200pt"/><fo:table-column column-width="200pt"/><fo:table-column column-width="200pt"/><fo:table-column column-width="200pt"/><fo:table-body><fo:table-row><fo:table-cell><fo:block>GCCCCATTGGCTCCTCAGCCAAGCACATACACCAAATGTCTGAACCTGCG</fo:block></fo:table-cell><fo:table-cell><fo:block>296391</fo:block></fo:table-cell><fo:table-cell><fo:block>0.5358951635728629</fo:block></fo:table-cell><fo:table-cell><fo:block>No Hit</fo:block></fo:table-cell></fo:table-row><fo:table-row><fo:table-cell><fo:block>CCGAGAACGTATTCACCGTAGCGTAGCTGATCTACGATTACTAGCGATTC</fo:block></fo:table-cell><fo:table-cell><fo:block>228364</fo:block></fo:table-cell><fo:table-cell><fo:block>0.41289770314939817</fo:block></fo:table-cell><fo:table-cell><fo:block>No Hit</fo:block></fo:table-cell></fo:table-row><fo:table-row><fo:table-cell><fo:block>GGCAGACGTTCGAATGGGTCGTCGCCGCCACGGGGGGCGTGCGATCGGCC</fo:block></fo:table-cell><fo:table-cell><fo:block>176467</fo:block></fo:table-cell><fo:table-cell><fo:block>0.31906438397323944</fo:block></fo:table-cell><fo:table-cell><fo:block>No Hit</fo:block></fo:table-cell></fo:table-row><fo:table-row><fo:table-cell><fo:block>GTCGGCATGTATTAGCTCTAGAATTACCACAGTTATCCAAGTAGGAGAGG</fo:block></fo:table-cell><fo:table-cell><fo:block>157755</fo:block></fo:table-cell><fo:table-cell><fo:block>0.2852318104444365</fo:block></fo:table-cell><fo:table-cell><fo:block>No Hit</fo:block></fo:table-cell></fo:table-row><fo:table-row><fo:table-cell><fo:block>CGAGAACGTATTCACCGTAGCGTAGCTGATCTACGATTACTAGCGATTCC</fo:block></fo:table-cell><fo:table-cell><fo:block>137299</fo:block></fo:table-cell><fo:table-cell><fo:block>0.2482459658471091</fo:block></fo:table-cell><fo:table-cell><fo:block>No Hit</fo:block></fo:table-cell></fo:table-row><fo:table-row><fo:table-cell><fo:block>CCCATTTTTAAGTGAAGCTGTGAAGCTCCTTTCTATTACTCATCATGCGA</fo:block></fo:table-cell><fo:table-cell><fo:block>127535</fo:block></fo:table-cell><fo:table-cell><fo:block>0.23059198722722712</fo:block></fo:table-cell><fo:table-cell><fo:block>No Hit</fo:block></fo:table-cell></fo:table-row><fo:table-row><fo:table-cell><fo:block>GTCTGATTAGTATTTAGCCTTACCGGGTGGTCCCGGCAGATTCAGACAGG</fo:block></fo:table-cell><fo:table-cell><fo:block>123907</fo:block></fo:table-cell><fo:table-cell><fo:block>0.22403231553192482</fo:block></fo:table-cell><fo:table-cell><fo:block>No Hit</fo:block></fo:table-cell></fo:table-row><fo:table-row><fo:table-cell><fo:block>GCTGGATAGTAGGTAGGGACAGTGGGAATCTCGTTCATCCATTCATGCGC</fo:block></fo:table-cell><fo:table-cell><fo:block>120090</fo:block></fo:table-cell><fo:table-cell><fo:block>0.2171309189329808</fo:block></fo:table-cell><fo:table-cell><fo:block>No Hit</fo:block></fo:table-cell></fo:table-row><fo:table-row><fo:table-cell><fo:block>GCCCGAGGTTATCTAGAGTCACCAAAGCCGCCGGCGCCCGCCCCCCGGCC</fo:block></fo:table-cell><fo:table-cell><fo:block>119979</fo:block></fo:table-cell><fo:table-cell><fo:block>0.21693022335465156</fo:block></fo:table-cell><fo:table-cell><fo:block>No Hit</fo:block></fo:table-cell></fo:table-row><fo:table-row><fo:table-cell><fo:block>GCTGTGGTTTCGCTGGATAGTAGGTAGGGACAGTGGGAATCTCGTTCATC</fo:block></fo:table-cell><fo:table-cell><fo:block>117105</fo:block></fo:table-cell><fo:table-cell><fo:block>0.2117338351373696</fo:block></fo:table-cell><fo:table-cell><fo:block>No Hit</fo:block></fo:table-cell></fo:table-row><fo:table-row><fo:table-cell><fo:block>CCCCGCCTCACCGGGTCAGTGAAAAAACGATCAGAGTAGTGGTATTTCAC</fo:block></fo:table-cell><fo:table-cell><fo:block>113102</fo:block></fo:table-cell><fo:table-cell><fo:block>0.2044961378396036</fo:block></fo:table-cell><fo:table-cell><fo:block>No Hit</fo:block></fo:table-cell></fo:table-row><fo:table-row><fo:table-cell><fo:block>GGCGGATCATTTAACGCGTTAGCTGCGTTAGTGAAATTATTCCACCAACT</fo:block></fo:table-cell><fo:table-cell><fo:block>111481</fo:block></fo:table-cell><fo:table-cell><fo:block>0.20156525916868712</fo:block></fo:table-cell><fo:table-cell><fo:block>No Hit</fo:block></fo:table-cell></fo:table-row><fo:table-row><fo:table-cell><fo:block>ATTCAGGCGGATCATTTAACGCGTTAGCTGCGTTAGTGAAATTATTCCAC</fo:block></fo:table-cell><fo:table-cell><fo:block>105286</fo:block></fo:table-cell><fo:table-cell><fo:block>0.19036427621598648</fo:block></fo:table-cell><fo:table-cell><fo:block>No Hit</fo:block></fo:table-cell></fo:table-row><fo:table-row><fo:table-cell><fo:block>GTCTGGAGTCTTGGAAGCTTGACTACCCTACGTTCTCCTACAAATGGACC</fo:block></fo:table-cell><fo:table-cell><fo:block>102026</fo:block></fo:table-cell><fo:table-cell><fo:block>0.18446997364523524</fo:block></fo:table-cell><fo:table-cell><fo:block>No Hit</fo:block></fo:table-cell></fo:table-row><fo:table-row><fo:table-cell><fo:block>CTGGAGTCTTGGAAGCTTGACTACCCTACGTTCTCCTACAAATGGACCTT</fo:block></fo:table-cell><fo:table-cell><fo:block>99732</fo:block></fo:table-cell><fo:table-cell><fo:block>0.18032226502643053</fo:block></fo:table-cell><fo:table-cell><fo:block>No Hit</fo:block></fo:table-cell></fo:table-row><fo:table-row><fo:table-cell><fo:block>GTCCCTTAGTGTCAATATATAACCAGTTAGCTGCCTTCGCCTATTGGTGT</fo:block></fo:table-cell><fo:table-cell><fo:block>97928</fo:block></fo:table-cell><fo:table-cell><fo:block>0.17706050986151173</fo:block></fo:table-cell><fo:table-cell><fo:block>No Hit</fo:block></fo:table-cell></fo:table-row><fo:table-row><fo:table-cell><fo:block>CCCGTCGGCATGTATTAGCTCTAGAATTACCACAGTTATCCAAGTAGGAG</fo:block></fo:table-cell><fo:table-cell><fo:block>97239</fo:block></fo:table-cell><fo:table-cell><fo:block>0.17581475082125173</fo:block></fo:table-cell><fo:table-cell><fo:block>No Hit</fo:block></fo:table-cell></fo:table-row><fo:table-row><fo:table-cell><fo:block>GTTCCCTTGGCTGTGGTTTCGCTGGATAGTAGGTAGGGACAGTGGGAATC</fo:block></fo:table-cell><fo:table-cell><fo:block>92903</fo:block></fo:table-cell><fo:table-cell><fo:block>0.1679749667884979</fo:block></fo:table-cell><fo:table-cell><fo:block>No Hit</fo:block></fo:table-cell></fo:table-row><fo:table-row><fo:table-cell><fo:block>CCCGAGGTTATCTAGAGTCACCAAAGCCGCCGGCGCCCGCCCCCCGGCCG</fo:block></fo:table-cell><fo:table-cell><fo:block>91908</fo:block></fo:table-cell><fo:table-cell><fo:block>0.16617593885662754</fo:block></fo:table-cell><fo:table-cell><fo:block>No Hit</fo:block></fo:table-cell></fo:table-row><fo:table-row><fo:table-cell><fo:block>GTCCTGTATTGTTATTTTTCGTCACTACCTCCCCGGGTCGGGAGTGGGTA</fo:block></fo:table-cell><fo:table-cell><fo:block>87878</fo:block></fo:table-cell><fo:table-cell><fo:block>0.15888942371548412</fo:block></fo:table-cell><fo:table-cell><fo:block>No Hit</fo:block></fo:table-cell></fo:table-row><fo:table-row><fo:table-cell><fo:block>CCCCTCCTTAGGCAACCTGGTGGTCCCCCGCTCCCGGGAGGTCACCATAT</fo:block></fo:table-cell><fo:table-cell><fo:block>87778</fo:block></fo:table-cell><fo:table-cell><fo:block>0.15870861688816046</fo:block></fo:table-cell><fo:table-cell><fo:block>No Hit</fo:block></fo:table-cell></fo:table-row><fo:table-row><fo:table-cell><fo:block>CCAGGCTGGAGTGCAGTGGCTATTCACAGGCGCGATCCCACTACTGATCA</fo:block></fo:table-cell><fo:table-cell><fo:block>86000</fo:block></fo:table-cell><fo:table-cell><fo:block>0.15549387149834581</fo:block></fo:table-cell><fo:table-cell><fo:block>No Hit</fo:block></fo:table-cell></fo:table-row><fo:table-row><fo:table-cell><fo:block>GTCCTAACACGTGCGCTCGTGCTCCACCTCCCCGGCGCGGCGGGCGAGAC</fo:block></fo:table-cell><fo:table-cell><fo:block>83450</fo:block></fo:table-cell><fo:table-cell><fo:block>0.15088329740159254</fo:block></fo:table-cell><fo:table-cell><fo:block>No Hit</fo:block></fo:table-cell></fo:table-row><fo:table-row><fo:table-cell><fo:block>GTGGCTATTCACAGGCGCGATCCCACTACTGATCAGCACGGGAGTTTTGA</fo:block></fo:table-cell><fo:table-cell><fo:block>79114</fo:block></fo:table-cell><fo:table-cell><fo:block>0.14304351336883872</fo:block></fo:table-cell><fo:table-cell><fo:block>No Hit</fo:block></fo:table-cell></fo:table-row><fo:table-row><fo:table-cell><fo:block>GCGGTATCCAGGCGGCTCGGGCCTGCTTTGAACACTCTAATTTTTTCAAA</fo:block></fo:table-cell><fo:table-cell><fo:block>78129</fo:block></fo:table-cell><fo:table-cell><fo:block>0.1412625661197007</fo:block></fo:table-cell><fo:table-cell><fo:block>No Hit</fo:block></fo:table-cell></fo:table-row><fo:table-row><fo:table-cell><fo:block>GCTCAGGCTGGAGTGCAGTGGCTATTCACAGGCGCGATCCCACTACTGAT</fo:block></fo:table-cell><fo:table-cell><fo:block>76886</fo:block></fo:table-cell><fo:table-cell><fo:block>0.13901513725606765</fo:block></fo:table-cell><fo:table-cell><fo:block>No Hit</fo:block></fo:table-cell></fo:table-row><fo:table-row><fo:table-cell><fo:block>CTCTCATGTCTCTTCACCGTGCCAGACTAGAGTCAAGCTCAACAGGGTCT</fo:block></fo:table-cell><fo:table-cell><fo:block>75775</fo:block></fo:table-cell><fo:table-cell><fo:block>0.13700637340450178</fo:block></fo:table-cell><fo:table-cell><fo:block>No Hit</fo:block></fo:table-cell></fo:table-row><fo:table-row><fo:table-cell><fo:block>CCTTAGTGTCAATATATAACCAGTTAGCTGCCTTCGCCTATTGGTGTTCT</fo:block></fo:table-cell><fo:table-cell><fo:block>73827</fo:block></fo:table-cell><fo:table-cell><fo:block>0.13348425640823694</fo:block></fo:table-cell><fo:table-cell><fo:block>No Hit</fo:block></fo:table-cell></fo:table-row><fo:table-row><fo:table-cell><fo:block>GTTGGTTTTGATCTGATAAATGCACGCATCCCCCCCGCGAAGGGGGTCAG</fo:block></fo:table-cell><fo:table-cell><fo:block>71651</fo:block></fo:table-cell><fo:table-cell><fo:block>0.12954989984567414</fo:block></fo:table-cell><fo:table-cell><fo:block>No Hit</fo:block></fo:table-cell></fo:table-row><fo:table-row><fo:table-cell><fo:block>CCGGATAACGCTTGCGACCTATGTATTACCGCGGCTGCTGGCACATAGTT</fo:block></fo:table-cell><fo:table-cell><fo:block>70842</fo:block></fo:table-cell><fo:table-cell><fo:block>0.12808717261262575</fo:block></fo:table-cell><fo:table-cell><fo:block>No Hit</fo:block></fo:table-cell></fo:table-row><fo:table-row><fo:table-cell><fo:block>CTCCAATGGATCCTCGTTAAAGGATTTAAAGTGGACTCATTCCAATTACA</fo:block></fo:table-cell><fo:table-cell><fo:block>70786</fo:block></fo:table-cell><fo:table-cell><fo:block>0.1279859207893245</fo:block></fo:table-cell><fo:table-cell><fo:block>No Hit</fo:block></fo:table-cell></fo:table-row><fo:table-row><fo:table-cell><fo:block>GCCGTATCGTTCCGCCTGGGCGGGATTCTGACTTAGAGGCGTTCAGTCAT</fo:block></fo:table-cell><fo:table-cell><fo:block>68640</fo:block></fo:table-cell><fo:table-cell><fo:block>0.1241058062749588</fo:block></fo:table-cell><fo:table-cell><fo:block>No Hit</fo:block></fo:table-cell></fo:table-row><fo:table-row><fo:table-cell><fo:block>CTGATTAGTATTTAGCCTTACCGGGTGGTCCCGGCAGATTCAGACAGGGT</fo:block></fo:table-cell><fo:table-cell><fo:block>68529</fo:block></fo:table-cell><fo:table-cell><fo:block>0.12390511069662953</fo:block></fo:table-cell><fo:table-cell><fo:block>No Hit</fo:block></fo:table-cell></fo:table-row><fo:table-row><fo:table-cell><fo:block>GCTCCGTTTCCGACCTGGGCCGGTTCACCCCTCCTTAGGCAACCTGGTGG</fo:block></fo:table-cell><fo:table-cell><fo:block>66854</fo:block></fo:table-cell><fo:table-cell><fo:block>0.12087659633895827</fo:block></fo:table-cell><fo:table-cell><fo:block>No Hit</fo:block></fo:table-cell></fo:table-row><fo:table-row><fo:table-cell><fo:block>CCGTCGGCATGTATTAGCTCTAGAATTACCACAGTTATCCAAGTAGGAGA</fo:block></fo:table-cell><fo:table-cell><fo:block>66269</fo:block></fo:table-cell><fo:table-cell><fo:block>0.11981887639911487</fo:block></fo:table-cell><fo:table-cell><fo:block>No Hit</fo:block></fo:table-cell></fo:table-row><fo:table-row><fo:table-cell><fo:block>CCCTCCTTAGGCAACCTGGTGGTCCCCCGCTCCCGGGAGGTCACCATATT</fo:block></fo:table-cell><fo:table-cell><fo:block>66198</fo:block></fo:table-cell><fo:table-cell><fo:block>0.11969050355171507</fo:block></fo:table-cell><fo:table-cell><fo:block>No Hit</fo:block></fo:table-cell></fo:table-row><fo:table-row><fo:table-cell><fo:block>CCCGAAGTTACGGATCCGGCTTGCCGACTTCCCTTACCTACATTGTTCCA</fo:block></fo:table-cell><fo:table-cell><fo:block>66191</fo:block></fo:table-cell><fo:table-cell><fo:block>0.11967784707380243</fo:block></fo:table-cell><fo:table-cell><fo:block>No Hit</fo:block></fo:table-cell></fo:table-row><fo:table-row><fo:table-cell><fo:block>CACGTGTGTTGCCCCACTCGTAAGAGGCATGATGATTTGACGTCGTCCCC</fo:block></fo:table-cell><fo:table-cell><fo:block>66138</fo:block></fo:table-cell><fo:table-cell><fo:block>0.11958201945532088</fo:block></fo:table-cell><fo:table-cell><fo:block>No Hit</fo:block></fo:table-cell></fo:table-row><fo:table-row><fo:table-cell><fo:block>CCGGATAAAACTGCGTGGCGGGGGTGCGTCGGGTCTGCGAGAGCGCCAGC</fo:block></fo:table-cell><fo:table-cell><fo:block>64895</fo:block></fo:table-cell><fo:table-cell><fo:block>0.11733459059168781</fo:block></fo:table-cell><fo:table-cell><fo:block>No Hit</fo:block></fo:table-cell></fo:table-row><fo:table-row><fo:table-cell><fo:block>CCCCAGTCATCAGTCCTGCCTTAGGCAATGGTCTCCGAAGTTAACTCACC</fo:block></fo:table-cell><fo:table-cell><fo:block>63275</fo:block></fo:table-cell><fo:table-cell><fo:block>0.11440551998904455</fo:block></fo:table-cell><fo:table-cell><fo:block>No Hit</fo:block></fo:table-cell></fo:table-row><fo:table-row><fo:table-cell><fo:block>GGCTGGAGTGCAGTGGCTATTCACAGGCGCGATCCCACTACTGATCAGCA</fo:block></fo:table-cell><fo:table-cell><fo:block>62335</fo:block></fo:table-cell><fo:table-cell><fo:block>0.11270593581220217</fo:block></fo:table-cell><fo:table-cell><fo:block>No Hit</fo:block></fo:table-cell></fo:table-row><fo:table-row><fo:table-cell><fo:block>CTCCGACTTTCGTTCTTGATTAATGAAAACATTCTTGGCAAATGCTTTCG</fo:block></fo:table-cell><fo:table-cell><fo:block>61103</fo:block></fo:table-cell><fo:table-cell><fo:block>0.1104783956995747</fo:block></fo:table-cell><fo:table-cell><fo:block>No Hit</fo:block></fo:table-cell></fo:table-row><fo:table-row><fo:table-cell><fo:block>GTGGTTTCGCTGGATAGTAGGTAGGGACAGTGGGAATCTCGTTCATCCAT</fo:block></fo:table-cell><fo:table-cell><fo:block>61018</fo:block></fo:table-cell><fo:table-cell><fo:block>0.1103247098963496</fo:block></fo:table-cell><fo:table-cell><fo:block>No Hit</fo:block></fo:table-cell></fo:table-row><fo:table-row><fo:table-cell><fo:block>CCTGTATTGTTATTTTTCGTCACTACCTCCCCGGGTCGGGAGTGGGTAAT</fo:block></fo:table-cell><fo:table-cell><fo:block>57030</fo:block></fo:table-cell><fo:table-cell><fo:block>0.10311413362268211</fo:block></fo:table-cell><fo:table-cell><fo:block>No Hit</fo:block></fo:table-cell></fo:table-row><fo:table-row><fo:table-cell><fo:block>CTTGGCTGTGGTTTCGCTGGATAGTAGGTAGGGACAGTGGGAATCTCGTT</fo:block></fo:table-cell><fo:table-cell><fo:block>56648</fo:block></fo:table-cell><fo:table-cell><fo:block>0.10242345154230575</fo:block></fo:table-cell><fo:table-cell><fo:block>No Hit</fo:block></fo:table-cell></fo:table-row><fo:table-row><fo:table-cell><fo:block>CACCTCTCATGTCTCTTCACCGTGCCAGACTAGAGTCAAGCTCAACAGGG</fo:block></fo:table-cell><fo:table-cell><fo:block>56474</fo:block></fo:table-cell><fo:table-cell><fo:block>0.10210884766276257</fo:block></fo:table-cell><fo:table-cell><fo:block>No Hit</fo:block></fo:table-cell></fo:table-row><fo:table-row><fo:table-cell><fo:block>CCGGCATTCTCACTTTTAATCTCTCCACCAGTCCTCACGGTCTGACTTCA</fo:block></fo:table-cell><fo:table-cell><fo:block>55702</fo:block></fo:table-cell><fo:table-cell><fo:block>0.10071301895582394</fo:block></fo:table-cell><fo:table-cell><fo:block>No Hit</fo:block></fo:table-cell></fo:table-row><fo:table-row><fo:table-cell><fo:block>ATCTGATAAATGCACGCATCCCCCCCGCGAAGGGGGTCAGCGCCCGTCGG</fo:block></fo:table-cell><fo:table-cell><fo:block>55548</fo:block></fo:table-cell><fo:table-cell><fo:block>0.10043457644174551</fo:block></fo:table-cell><fo:table-cell><fo:block>No Hit</fo:block></fo:table-cell></fo:table-row></fo:table-body></fo:table><fo:block font-size="48pt" page-break-before="always" text-align="center">Adapter Content</fo:block></fo:flow></fo:page-sequence></fo:root>
