# Supplementary material for: Variation of Long Non-Coding RNA And mRNA Profiles in Breast Cancer Cells With Influences of Adipocytes
Source: Front Oncol. 2021 May 21;11:631551. doi: 10.3389/fonc.2021.631551 (PMC8176020; doi:10.3389/fonc.2021.631551)
Supplement: Supplementary file 1 [file DataSheet_1.zip › sequencing/025G-201090513-CX-116_│┬╨π_6╚╦╤∙▒╛lncRNA_20190627/025G-201090513-CX-116_chenxiu_6╚╦╤∙▒╛lncRNA_20190627/1-Quality/clean/A2_clean_R1_fastqc/fastqc_data.txt]

##FastQC	0.11.7
>>Basic Statistics	pass
#Measure	Value
Filename	A2_clean_R1.fastq.gz
File type	Conventional base calls
Encoding	Sanger / Illumina 1.9
Total Sequences	55307646
Sequences flagged as poor quality	0
Sequence length	40-150
%GC	53
>>END_MODULE
>>Per base sequence quality	pass
#Base	Mean	Median	Lower Quartile	Upper Quartile	10th Percentile	90th Percentile
1	31.638869009178226	32.0	32.0	32.0	32.0	32.0
2	31.530059370091433	32.0	32.0	32.0	32.0	32.0
3	35.41467479921312	37.0	37.0	37.0	32.0	37.0
4	35.95655145040887	37.0	37.0	37.0	32.0	37.0
5	36.26836768644972	37.0	37.0	37.0	37.0	37.0
6	39.65696072112706	41.0	41.0	41.0	37.0	41.0
7	39.78058984828246	41.0	41.0	41.0	37.0	41.0
8	39.8760518211171	41.0	41.0	41.0	37.0	41.0
9	39.85877525866857	41.0	41.0	41.0	37.0	41.0
10-14	39.92145440794931	41.0	41.0	41.0	37.0	41.0
15-19	39.856981647709254	41.0	41.0	41.0	37.0	41.0
20-24	39.788519771750906	41.0	41.0	41.0	37.0	41.0
25-29	39.676225920011134	41.0	41.0	41.0	37.0	41.0
30-34	39.58859329865531	41.0	41.0	41.0	37.0	41.0
35-39	39.53003180066641	41.0	41.0	41.0	37.0	41.0
40-44	39.47620860757237	41.0	41.0	41.0	37.0	41.0
45-49	39.424180691021334	41.0	41.0	41.0	37.0	41.0
50-54	39.352572155247664	41.0	41.0	41.0	37.0	41.0
55-59	39.2540267203657	41.0	41.0	41.0	37.0	41.0
60-64	39.19075868056318	41.0	41.0	41.0	37.0	41.0
65-69	39.09453246790277	41.0	41.0	41.0	37.0	41.0
70-74	39.045958075252955	41.0	41.0	41.0	34.0	41.0
75-79	38.740553412824674	41.0	40.2	41.0	32.0	41.0
80-84	39.04505690259533	41.0	41.0	41.0	35.0	41.0
85-89	38.94135082903348	41.0	41.0	41.0	32.0	41.0
90-94	38.85916640985728	41.0	41.0	41.0	32.0	41.0
95-99	38.80995187991281	41.0	41.0	41.0	32.0	41.0
100-104	38.68724192833234	41.0	41.0	41.0	32.0	41.0
105-109	38.617410957174975	41.0	41.0	41.0	32.0	41.0
110-114	38.43974092827695	41.0	41.0	41.0	32.0	41.0
115-119	38.27491161012658	41.0	37.0	41.0	32.0	41.0
120-124	37.98950027875399	41.0	37.0	41.0	32.0	41.0
125-129	37.83227634209802	41.0	37.0	41.0	30.0	41.0
130-134	37.59360860917923	41.0	37.0	41.0	27.0	41.0
135-139	37.35013986213686	41.0	37.0	41.0	27.0	41.0
140-144	37.17991211481849	41.0	37.0	41.0	27.0	41.0
145-149	37.3476294375818	41.0	37.0	41.0	27.0	41.0
150	37.17764895062427	41.0	37.0	41.0	27.0	41.0
>>END_MODULE
>>Per tile sequence quality	pass
#Tile	Base	Mean
1101	1	-0.010371060509388741
1101	2	-0.19897954396916617
1101	3	-0.5640423266048415
1101	4	-0.16069960693543806
1101	5	-0.1340276196381751
1101	6	-0.40240091809158685
1101	7	-0.359317129841493
1101	8	-0.15435104780448938
1101	9	-0.2371183683754694
1101	10-14	-0.2878362094583693
1101	15-19	-0.5298714893926544
1101	20-24	-0.4639337365511622
1101	25-29	-0.21461017847522612
1101	30-34	-0.44419429547735945
1101	35-39	-0.4614749873469677
1101	40-44	-0.5103725564877521
1101	45-49	-0.5088196942490484
1101	50-54	-0.6739683820186357
1101	55-59	-0.5979413704623298
1101	60-64	-0.5815364351648711
1101	65-69	-0.5360413558583801
1101	70-74	-0.5280747850658329
1101	75-79	-0.9057773709832873
1101	80-84	-0.5480176314206489
1101	85-89	-0.22738064440208916
1101	90-94	-0.44250743226531597
1101	95-99	-0.6224056067754091
1101	100-104	-0.6826207746377477
1101	105-109	-0.7086706586487779
1101	110-114	-0.8129373071963357
1101	115-119	-0.7997151499548352
1101	120-124	-1.1329458029338966
1101	125-129	-0.7652624959709513
1101	130-134	-0.7828733178086082
1101	135-139	-0.706566024284065
1101	140-144	-0.5813997955458916
1101	145-149	-0.5927044261490693
1101	150	-0.637995825405838
1102	1	0.07254449189170487
1102	2	-0.12069012356390374
1102	3	-0.41550838761710907
1102	4	0.016666198761654982
1102	5	-0.17302425790706621
1102	6	-0.034429566731120076
1102	7	-0.03401495016178302
1102	8	0.0807507229061386
1102	9	-0.22648665919523125
1102	10-14	-0.03311324841669716
1102	15-19	-0.031709315053873866
1102	20-24	0.04811450132005035
1102	25-29	-0.01786163923627271
1102	30-34	0.0579019743948308
1102	35-39	-0.010420517097692539
1102	40-44	-0.007828975738590316
1102	45-49	-0.11638643425626327
1102	50-54	-0.2689024264283617
1102	55-59	-0.11844458462044827
1102	60-64	-0.04505654678494864
1102	65-69	-0.11506484647289739
1102	70-74	-0.060436835859214
1102	75-79	-0.11332736708019553
1102	80-84	-0.017732817757242003
1102	85-89	0.04216293033071139
1102	90-94	-0.21363728741542332
1102	95-99	-0.399456021703152
1102	100-104	-0.3100172810767532
1102	105-109	-0.37914705954053574
1102	110-114	-0.3872243499426631
1102	115-119	-0.11227829252036514
1102	120-124	0.2073576909778012
1102	125-129	0.17391476117335714
1102	130-134	0.15427752576619014
1102	135-139	0.13338440369360427
1102	140-144	0.34233871403179705
1102	145-149	0.1912130760570463
1102	150	-0.32867053180321903
1103	1	0.12310847347899667
1103	2	-0.03038348346894182
1103	3	-0.17136108587958176
1103	4	-0.32836404646384665
1103	5	0.08329566512628617
1103	6	0.07357346744095139
1103	7	0.08850526977700213
1103	8	-0.024426006036641468
1103	9	-0.022907580110967274
1103	10-14	0.11827319332585517
1103	15-19	0.02456620024118905
1103	20-24	0.12081447280244362
1103	25-29	0.09830133480317471
1103	30-34	0.09822637000701206
1103	35-39	0.09158113921667166
1103	40-44	0.09756583656377416
1103	45-49	0.09879588641802428
1103	50-54	0.18446563743082578
1103	55-59	0.10189979443222086
1103	60-64	0.010901070782125544
1103	65-69	0.18469423101078064
1103	70-74	0.06688550922334713
1103	75-79	0.14148565567921167
1103	80-84	0.21524062284885304
1103	85-89	0.03496325261400557
1103	90-94	-0.03600340193579399
1103	95-99	0.12008231218129595
1103	100-104	0.21112773247931216
1103	105-109	0.2759798638524771
1103	110-114	0.268253606013225
1103	115-119	0.3009018916053705
1103	120-124	0.5488846268169354
1103	125-129	0.5086353144727838
1103	130-134	0.589089433969697
1103	135-139	0.5931714770551935
1103	140-144	0.41269992787806586
1103	145-149	0.3381258610800799
1103	150	0.49409058288216556
1104	1	0.10891035141231953
1104	2	-0.2128439702158147
1104	3	-0.6575062027568492
1104	4	0.016085879901822864
1104	5	0.07946684910720592
1104	6	-0.1190395232075403
1104	7	0.006945165007046228
1104	8	-0.049061579166291835
1104	9	-0.02558608951773067
1104	10-14	-4.476583626242814E-4
1104	15-19	-0.020023112138652266
1104	20-24	-0.049625095631199656
1104	25-29	-0.0929328586249909
1104	30-34	-0.01169963829334364
1104	35-39	-0.1258655978925347
1104	40-44	0.019972097877079875
1104	45-49	0.016238626574924808
1104	50-54	0.08170432923006388
1104	55-59	0.06742145045710402
1104	60-64	-0.035517037536422436
1104	65-69	0.1080459101345781
1104	70-74	0.05647536478818438
1104	75-79	0.15536621018747354
1104	80-84	0.037244230744214235
1104	85-89	2.12218246105067E-4
1104	90-94	-0.006857155084396993
1104	95-99	0.06263610105992967
1104	100-104	0.015836340109800062
1104	105-109	0.13554177371261744
1104	110-114	-0.08991446723641872
1104	115-119	0.061313784520059755
1104	120-124	0.3305760002972704
1104	125-129	0.17102180491300345
1104	130-134	0.48712178035431464
1104	135-139	0.34130353280382053
1104	140-144	0.3024691934686672
1104	145-149	0.2872415311793475
1104	150	0.19970349614585103
1105	1	0.05588813210303201
1105	2	-0.05468665240719517
1105	3	-0.38428213738366424
1105	4	0.03802308630039164
1105	5	-0.08371510782173885
1105	6	0.015471048778884722
1105	7	-0.1917686380320731
1105	8	-0.015369179907750663
1105	9	-0.0285047980981048
1105	10-14	-0.03292591991712612
1105	15-19	-0.04442262339910741
1105	20-24	-0.001774801502790524
1105	25-29	-0.1095017840033492
1105	30-34	-0.15449435870839068
1105	35-39	-0.23724253648467197
1105	40-44	-0.035524906060025785
1105	45-49	0.12487873891274148
1105	50-54	-0.03121174333783472
1105	55-59	0.08719724026966702
1105	60-64	0.061438216367911025
1105	65-69	0.2150474224442931
1105	70-74	0.07116947449834043
1105	75-79	-0.04135861107889838
1105	80-84	0.20118976963358648
1105	85-89	0.1938839448123062
1105	90-94	0.23733593230014804
1105	95-99	0.17327999277787853
1105	100-104	0.04897647547198147
1105	105-109	0.06473468806842675
1105	110-114	0.15866785809048878
1105	115-119	0.2353790276047647
1105	120-124	0.3423408192258819
1105	125-129	0.3744386444506276
1105	130-134	0.43281752456925915
1105	135-139	0.4594136784261593
1105	140-144	0.25853009680663064
1105	145-149	0.1764246444203721
1105	150	0.4132338465924761
1106	1	0.07636493267824562
1106	2	-0.13237984309128592
1106	3	-0.10346758451409954
1106	4	-0.08413006742583917
1106	5	-0.3087913738688215
1106	6	-0.09044048478565259
1106	7	0.029561757253944165
1106	8	0.09220471989731038
1106	9	0.04745451119420352
1106	10-14	0.08443563866921266
1106	15-19	0.017116260698969654
1106	20-24	-0.019201528028460757
1106	25-29	-0.10400535987199788
1106	30-34	-0.1057950337269915
1106	35-39	-0.21870706122819428
1106	40-44	-0.18535969574163147
1106	45-49	-0.1371443210796599
1106	50-54	-0.45297446116616413
1106	55-59	-0.5698283776264859
1106	60-64	-0.5572663573825949
1106	65-69	-0.3732927949459395
1106	70-74	-0.3482809621793024
1106	75-79	-0.4368983301366214
1106	80-84	-0.5992437382572788
1106	85-89	-1.0325695827644168
1106	90-94	-0.8693253919608637
1106	95-99	-0.8964989398196082
1106	100-104	-0.6383253494915166
1106	105-109	-0.6812554325560924
1106	110-114	-0.8984174901362039
1106	115-119	-0.6660227258237796
1106	120-124	-0.6296440532942214
1106	125-129	-0.8019716921138382
1106	130-134	-0.9642582894361027
1106	135-139	-0.5526281699348132
1106	140-144	-0.7248641514651908
1106	145-149	-0.37712657262327554
1106	150	-0.6148244049601317
1107	1	0.04668290787207141
1107	2	0.04689267826623933
1107	3	0.22824038481607545
1107	4	-0.36942619547189537
1107	5	0.047260109611578116
1107	6	0.03944579519312441
1107	7	-0.052349769372440846
1107	8	-0.01997109603961178
1107	9	0.0850922645314256
1107	10-14	0.011845702982370199
1107	15-19	0.029512635620484673
1107	20-24	0.08204130202002347
1107	25-29	0.05797953899891439
1107	30-34	0.07858840226348462
1107	35-39	0.12521396425607634
1107	40-44	0.05453883621238731
1107	45-49	0.15421366667208503
1107	50-54	0.1840092022766342
1107	55-59	0.16606150991218982
1107	60-64	0.17641333155411587
1107	65-69	0.2935114838931625
1107	70-74	0.13920839760578474
1107	75-79	0.15102882151427366
1107	80-84	0.2988488693158047
1107	85-89	0.27715895767116905
1107	90-94	0.28338409633649064
1107	95-99	0.25384313392133606
1107	100-104	0.24036790603418012
1107	105-109	0.21512675479186072
1107	110-114	0.16542041243977224
1107	115-119	0.2431832108148626
1107	120-124	0.14104229322035167
1107	125-129	0.28900567589406734
1107	130-134	0.3150559011660832
1107	135-139	0.23861470836705223
1107	140-144	0.41164786698391254
1107	145-149	0.31270166322619986
1107	150	0.36414126581100703
1108	1	0.09048179754228158
1108	2	0.007791547317243186
1108	3	0.19193871353790826
1108	4	-0.386772077062119
1108	5	-0.15821158692212123
1108	6	-0.3168312025521445
1108	7	-0.08799405705762808
1108	8	-0.03684500126750123
1108	9	0.07837388111545351
1108	10-14	-0.08324479020607356
1108	15-19	-0.1637921088687051
1108	20-24	-0.018586369694197913
1108	25-29	-0.26650652532898533
1108	30-34	-0.29900023923190133
1108	35-39	-0.36377815636104316
1108	40-44	-0.3807215288586647
1108	45-49	-0.3166426906772202
1108	50-54	-0.2180590464625567
1108	55-59	-0.3364518975545323
1108	60-64	-0.4338323975016394
1108	65-69	-0.4934812475884982
1108	70-74	-0.28669749493521834
1108	75-79	-0.3688256903707483
1108	80-84	-0.23756631269701245
1108	85-89	-0.25742412822274474
1108	90-94	-0.08649003280375211
1108	95-99	-0.07089228182215379
1108	100-104	-0.17212901063030728
1108	105-109	-0.40597417640530153
1108	110-114	-0.3922041280649964
1108	115-119	-0.2455549511406332
1108	120-124	-0.13937077928570574
1108	125-129	-0.18942872703748037
1108	130-134	-0.2856278869645337
1108	135-139	-0.21841585220013116
1108	140-144	-0.08870536869048351
1108	145-149	-0.14971325427054438
1108	150	0.07827744167688877
1109	1	-0.09717547158838968
1109	2	-0.21733622332207503
1109	3	-0.5101227298884297
1109	4	-0.02063214739697372
1109	5	-0.29993605207584295
1109	6	-0.15720741291870866
1109	7	-0.12309681499907299
1109	8	-0.012418758260672291
1109	9	-0.08074108946534864
1109	10-14	-0.08715441963510528
1109	15-19	-0.04519179072395474
1109	20-24	-0.10278478636911359
1109	25-29	-0.10227930170117361
1109	30-34	-0.07390756956407785
1109	35-39	-0.003999918379726353
1109	40-44	-0.10809864722447315
1109	45-49	-0.13254368630647662
1109	50-54	-0.05372711555271792
1109	55-59	-0.03828629750021406
1109	60-64	-0.04635895733520101
1109	65-69	0.06872210568894133
1109	70-74	-0.23843684995927106
1109	75-79	-0.42403555582885133
1109	80-84	-0.13095716869643326
1109	85-89	-0.046071355282272464
1109	90-94	-0.15063051914714976
1109	95-99	-0.08741107677611382
1109	100-104	-0.3066441369245325
1109	105-109	-0.36222967783380255
1109	110-114	-0.1796739382100654
1109	115-119	-0.12282187224879237
1109	120-124	-0.4881630590794117
1109	125-129	-0.2602594808364529
1109	130-134	-0.05182702358024471
1109	135-139	0.03263005225693405
1109	140-144	-0.1202704274463926
1109	145-149	-0.05541557391308771
1109	150	-0.46762917914583113
1110	1	0.09123683295885954
1110	2	-0.006234127718702354
1110	3	0.026541775422920466
1110	4	0.14446571430818977
1110	5	0.005517291700314786
1110	6	-0.30251923873908737
1110	7	-0.045290993719547146
1110	8	0.015596275315495234
1110	9	0.11858409541280679
1110	10-14	-0.11601645464048005
1110	15-19	-0.024732789217210893
1110	20-24	-0.00874864077825066
1110	25-29	0.0557136540400478
1110	30-34	-0.009381256314441089
1110	35-39	-0.16911659025420533
1110	40-44	-0.020419612361237682
1110	45-49	-0.10265035599579875
1110	50-54	-0.0021395502657099996
1110	55-59	-0.19046495500278127
1110	60-64	0.07686097519343349
1110	65-69	-0.026704207003284353
1110	70-74	-0.016330627791759866
1110	75-79	-0.06250082991013528
1110	80-84	-0.1710335395562197
1110	85-89	-0.07622307586665045
1110	90-94	0.08088728120834787
1110	95-99	0.026172839446232388
1110	100-104	-0.07249942983601443
1110	105-109	0.0023020732294654067
1110	110-114	-0.06614367462292137
1110	115-119	-0.010135939634395186
1110	120-124	-0.006421674235866703
1110	125-129	-0.08063679100942522
1110	130-134	0.010346987556992815
1110	135-139	0.08111694366111522
1110	140-144	0.07512571495249887
1110	145-149	0.085021551565589
1110	150	0.12312966608103437
1111	1	0.12630870479284795
1111	2	0.07430805371558336
1111	3	0.09059720113581449
1111	4	-0.13152969280459814
1111	5	-0.012428106311311637
1111	6	-0.05324596993582986
1111	7	-0.04591975869234233
1111	8	-0.14187258093851796
1111	9	0.10878029281727208
1111	10-14	-8.953771372404162E-4
1111	15-19	-0.049299125299853586
1111	20-24	-0.18338995968477434
1111	25-29	-0.11308763174625369
1111	30-34	-0.11617724247530248
1111	35-39	-0.11726140500764615
1111	40-44	-0.1820784608840995
1111	45-49	-0.19826244951106986
1111	50-54	-0.1958134933711051
1111	55-59	-0.34201632542517046
1111	60-64	-0.2728654655091489
1111	65-69	-0.3320119559360606
1111	70-74	-0.32418271710081115
1111	75-79	-0.2080248943099008
1111	80-84	-0.10560162861021638
1111	85-89	-0.44620124031755637
1111	90-94	-0.5983275563224311
1111	95-99	-0.5128246052224839
1111	100-104	-0.38105321474618137
1111	105-109	-0.4564623678934012
1111	110-114	-0.5864913870318773
1111	115-119	-0.6841942356730044
1111	120-124	-0.324434126181238
1111	125-129	-0.4718211132389314
1111	130-134	-0.2887551085668818
1111	135-139	-0.28184530465027535
1111	140-144	-0.5070494723170853
1111	145-149	-0.3875889540708286
1111	150	-0.22743360741336716
1112	1	0.11847624574247106
1112	2	0.05928477352145123
1112	3	-0.09445913127536443
1112	4	0.05715289431034165
1112	5	-0.007391660860868399
1112	6	0.057655780750337726
1112	7	-0.04943307790861695
1112	8	0.063481930159071
1112	9	0.16953035311239262
1112	10-14	-0.014886942100169165
1112	15-19	-0.021594226612563716
1112	20-24	-0.004375241485064407
1112	25-29	0.02895873359027945
1112	30-34	-0.0065958866506221625
1112	35-39	0.018425103578266544
1112	40-44	-0.058330634067203846
1112	45-49	-0.04958111424635803
1112	50-54	0.044978658715649544
1112	55-59	0.12962559089236692
1112	60-64	4.66989160550213E-4
1112	65-69	0.10062360641354218
1112	70-74	0.11198796770356267
1112	75-79	-0.05341585783249769
1112	80-84	0.10211699731738832
1112	85-89	0.23207943102884343
1112	90-94	0.1843049321695247
1112	95-99	0.2986148248440017
1112	100-104	0.2518764782004439
1112	105-109	0.25184120982785174
1112	110-114	0.25091547742518827
1112	115-119	0.12504940459109548
1112	120-124	0.27979080135365564
1112	125-129	0.29350003494404575
1112	130-134	0.3770598355308863
1112	135-139	0.3652054863659302
1112	140-144	0.41945351424173793
1112	145-149	0.36216512257885114
1112	150	0.5213216858176182
1113	1	0.08938344709412505
1113	2	-0.04307829596437429
1113	3	-0.09569136550653923
1113	4	-0.2342495311264372
1113	5	-0.44474637904027503
1113	6	-0.5441489041819878
1113	7	-0.3215654144704345
1113	8	-0.32729858741696916
1113	9	-0.4351136240658917
1113	10-14	-0.28936453426017295
1113	15-19	-0.48592058505645497
1113	20-24	-0.4231525030026688
1113	25-29	-0.4078731050974085
1113	30-34	-0.6830242182771116
1113	35-39	-0.5870766481795258
1113	40-44	-0.5930919092656239
1113	45-49	-0.528816869246441
1113	50-54	-0.5375917026356589
1113	55-59	-0.7630989260658723
1113	60-64	-0.5345411861957174
1113	65-69	-0.5401386213887491
1113	70-74	-0.7959163613730595
1113	75-79	-0.6073049102632879
1113	80-84	-0.9553596207105599
1113	85-89	-0.8953331899117742
1113	90-94	-0.7069661085501622
1113	95-99	-0.47521229491701433
1113	100-104	-0.6602051283806105
1113	105-109	-0.3769077380420214
1113	110-114	-0.7127901930541398
1113	115-119	-0.6976872868705186
1113	120-124	-0.6983006177546969
1113	125-129	-0.7889158897760069
1113	130-134	-0.4993637539482023
1113	135-139	-0.6126159787407275
1113	140-144	-0.5655428741160264
1113	145-149	-1.0817021931175006
1113	150	-0.6091866930054195
1114	1	-0.0024122299904192346
1114	2	0.013858704303043368
1114	3	0.028014557909436633
1114	4	0.20945802109113743
1114	5	0.0786326436381799
1114	6	0.08782402330570704
1114	7	0.0510205661030767
1114	8	-0.04035966422298998
1114	9	0.060660987227663554
1114	10-14	-0.009163642716799814
1114	15-19	0.05852559582421435
1114	20-24	0.0018149468987118667
1114	25-29	-0.02909358230341752
1114	30-34	0.027554102934232105
1114	35-39	-0.010073879893340631
1114	40-44	-0.1342410603556914
1114	45-49	-0.09156204605651652
1114	50-54	-0.03257462670205058
1114	55-59	0.052894699878685
1114	60-64	0.07342114771373076
1114	65-69	-0.012743852309064607
1114	70-74	0.13924941093216603
1114	75-79	-0.023873705264144007
1114	80-84	0.007829018198712845
1114	85-89	0.26073560398465645
1114	90-94	0.22961390459226294
1114	95-99	0.2438789493864988
1114	100-104	0.13534980048537193
1114	105-109	0.16067087278300818
1114	110-114	-0.08417305091329297
1114	115-119	0.08232941242702907
1114	120-124	0.15372388178905538
1114	125-129	0.02012966141236916
1114	130-134	0.08089840300116435
1114	135-139	0.2724621970271599
1114	140-144	0.23856504558094116
1114	145-149	0.23278411188157122
1114	150	0.1893443682633773
1115	1	0.11032055469366853
1115	2	0.07866559976163501
1115	3	0.04334519455681374
1115	4	0.13192135207741984
1115	5	-0.024255028213048035
1115	6	0.030993109356721504
1115	7	0.005897004829144237
1115	8	0.09265221543683566
1115	9	0.0882763513284317
1115	10-14	0.06683774166093315
1115	15-19	-0.006871993899444817
1115	20-24	0.019893873332009093
1115	25-29	-0.06911542453256914
1115	30-34	-0.0910781345807905
1115	35-39	-0.11932770279656069
1115	40-44	-0.06848183503074523
1115	45-49	0.02099729130977579
1115	50-54	-0.09628410170184054
1115	55-59	0.07317442994413881
1115	60-64	-0.11175623002554147
1115	65-69	-0.12496503125136371
1115	70-74	-0.18730816266648276
1115	75-79	-0.14379869664328737
1115	80-84	0.02582422363934711
1115	85-89	-0.22305846805431884
1115	90-94	-0.19708662659652276
1115	95-99	-0.060968875107938914
1115	100-104	-0.04930081562183375
1115	105-109	-0.16224714432890863
1115	110-114	-0.0012370068795775069
1115	115-119	-0.0812067450024827
1115	120-124	0.05333141828101873
1115	125-129	0.04773832141084
1115	130-134	0.01235036283667057
1115	135-139	-0.09803209916569244
1115	140-144	-0.10907768287486164
1115	145-149	0.04176146286785354
1115	150	0.04843379520561797
1116	1	0.008831431365425857
1116	2	-0.14478144059592424
1116	3	0.07281013128026359
1116	4	0.11919686263941998
1116	5	0.026746734467259614
1116	6	0.08445961103426924
1116	7	-0.052655269068623056
1116	8	0.006662016333798704
1116	9	0.02763029489141644
1116	10-14	-0.04010392595903767
1116	15-19	-0.09154115449324252
1116	20-24	-0.08397270492094577
1116	25-29	0.06350166594030782
1116	30-34	0.023108359051377647
1116	35-39	0.018099221028400336
1116	40-44	-0.08193610347156977
1116	45-49	0.028595322411284485
1116	50-54	0.03636029781223016
1116	55-59	0.07317122727821612
1116	60-64	0.04688492090350849
1116	65-69	0.06724446129849326
1116	70-74	0.053618510111220985
1116	75-79	0.12893700445609824
1116	80-84	-0.024871200623728384
1116	85-89	-0.12606859983941376
1116	90-94	-0.060163738108620635
1116	95-99	-0.06890368891699694
1116	100-104	0.06235745181068353
1116	105-109	-0.16771603094238685
1116	110-114	0.06065043545101645
1116	115-119	0.09188904289953115
1116	120-124	0.042372314963309066
1116	125-129	-0.09974314612824031
1116	130-134	-0.05900894372560117
1116	135-139	-0.15314224098455043
1116	140-144	-0.06921894541575568
1116	145-149	-0.0439189206706061
1116	150	0.06389438527233438
1117	1	0.060604751975869675
1117	2	0.02828532023276864
1117	3	0.16411648097687248
1117	4	0.06410810213422025
1117	5	0.052925896818727836
1117	6	-0.14772238486386158
1117	7	-0.16979676662059262
1117	8	0.02316605787454762
1117	9	-0.012227742165158872
1117	10-14	0.04596584059698472
1117	15-19	0.04843048742054634
1117	20-24	0.06561382382546554
1117	25-29	0.13963586618675095
1117	30-34	-0.0853818197894185
1117	35-39	-0.02200231972164346
1117	40-44	0.022307135118950328
1117	45-49	-0.07301278111078346
1117	50-54	-0.06839564062223502
1117	55-59	0.10968514060564871
1117	60-64	0.04802508301730768
1117	65-69	-0.18205925317530358
1117	70-74	-0.09784474926367182
1117	75-79	-0.14203590918832987
1117	80-84	0.14298533253546708
1117	85-89	0.12445512591072116
1117	90-94	0.22131936312638345
1117	95-99	0.12095894182205313
1117	100-104	0.03655353757574886
1117	105-109	-0.14474288162116977
1117	110-114	-0.060683160740758524
1117	115-119	-0.09276275552674917
1117	120-124	-0.001940943412812146
1117	125-129	-0.1711177996713502
1117	130-134	-0.08579749227597233
1117	135-139	-0.09468001243288171
1117	140-144	-0.0442659546520332
1117	145-149	-0.13265821979154424
1117	150	0.09168218138858464
1118	1	0.10877512784350074
1118	2	0.05469947474869841
1118	3	0.3373050445099608
1118	4	0.027229391010727966
1118	5	-0.00810101128583085
1118	6	0.14897610429403585
1118	7	0.017901698983713743
1118	8	0.05091717535137974
1118	9	0.035179858993046764
1118	10-14	0.052762995183947226
1118	15-19	0.025159620575315955
1118	20-24	0.029787198461747266
1118	25-29	0.06898369355695166
1118	30-34	-0.10398457978780584
1118	35-39	0.07856220014907223
1118	40-44	0.04616693208140532
1118	45-49	0.11892856864534451
1118	50-54	0.019400829467009828
1118	55-59	0.019621045114135427
1118	60-64	-0.04690126781994053
1118	65-69	0.09023223967652427
1118	70-74	0.12458266673701246
1118	75-79	0.13084152775879687
1118	80-84	0.13526542732834201
1118	85-89	0.14021778015018782
1118	90-94	0.04123227655141193
1118	95-99	0.07762794535745599
1118	100-104	0.09692032686175622
1118	105-109	0.08587932657498243
1118	110-114	0.12389615258502573
1118	115-119	0.13488631084204883
1118	120-124	0.044957322705478475
1118	125-129	0.04882620122641157
1118	130-134	-0.03473144082643387
1118	135-139	-0.026386721515891054
1118	140-144	-0.032296081839746194
1118	145-149	-0.13506499049920961
1118	150	-0.15812471803739925
1119	1	0.088117847050448
1119	2	0.08987409324711138
1119	3	0.3484433709654837
1119	4	0.29170202656439415
1119	5	0.08503463128077726
1119	6	0.14469902512836086
1119	7	4.7349416551867307E-4
1119	8	0.1242835982919317
1119	9	0.21115843559868352
1119	10-14	0.07064663786852776
1119	15-19	0.09995193046211881
1119	20-24	0.12371055110027385
1119	25-29	0.14383655725506372
1119	30-34	0.13506086424847297
1119	35-39	0.19800212116786753
1119	40-44	0.10889803088667804
1119	45-49	0.14159490724028245
1119	50-54	0.15917504086909418
1119	55-59	0.1767284702502252
1119	60-64	0.10327268114386357
1119	65-69	0.12963877241248412
1119	70-74	0.15176176631861438
1119	75-79	0.2621082163450694
1119	80-84	0.23755270708176823
1119	85-89	0.27869194705103695
1119	90-94	0.2958611977298702
1119	95-99	0.2668764188007344
1119	100-104	0.325219803941323
1119	105-109	0.17261247393179247
1119	110-114	0.13509349156976214
1119	115-119	0.17494970715165437
1119	120-124	0.11326270530867077
1119	125-129	0.12766106567573843
1119	130-134	0.12184795915110413
1119	135-139	0.18203312149918105
1119	140-144	0.25343299280459775
1119	145-149	0.13972547143667668
1119	150	0.14914415205117137
1120	1	0.060383964598475615
1120	2	0.11089664330540572
1120	3	0.29209706914296163
1120	4	0.2522960326820396
1120	5	0.09171981884106373
1120	6	0.12063525423025823
1120	7	-0.03353626513440844
1120	8	-0.04601421720100518
1120	9	0.1666514346078145
1120	10-14	0.06637183638009247
1120	15-19	0.016604840400844978
1120	20-24	0.04436827257787712
1120	25-29	0.08082817878676707
1120	30-34	0.10449331409435558
1120	35-39	0.09174352014591847
1120	40-44	0.07479870635629737
1120	45-49	0.13105230384873323
1120	50-54	0.0873664638720939
1120	55-59	0.09444024549540586
1120	60-64	0.08895800911890461
1120	65-69	0.11524183167272639
1120	70-74	0.03938096623423348
1120	75-79	0.11106964389418295
1120	80-84	0.015620208639830935
1120	85-89	0.1485548840138975
1120	90-94	-0.07979162547209029
1120	95-99	0.056364862685057915
1120	100-104	0.17206193891264832
1120	105-109	-0.0810205783816329
1120	110-114	-0.04994635701905992
1120	115-119	-0.11038164132316552
1120	120-124	-0.04498219147109239
1120	125-129	-0.010748941034229631
1120	130-134	-0.1889768713701443
1120	135-139	-0.1835247908211386
1120	140-144	-0.24442352522248
1120	145-149	-0.21358121950964915
1120	150	-0.34959135711706324
1121	1	0.05188055592703833
1121	2	-0.02864535817739622
1121	3	-0.09501025872329905
1121	4	-0.2802396870849364
1121	5	5.973971406803003E-4
1121	6	-0.010142359243843657
1121	7	-0.09107967818702889
1121	8	-0.09873180025068962
1121	9	-0.08626190673705025
1121	10-14	-0.031067097370460317
1121	15-19	-0.11585280197842707
1121	20-24	-0.09900234703537336
1121	25-29	-0.15749534985694424
1121	30-34	-0.13904582482589944
1121	35-39	-0.08789194691640745
1121	40-44	-0.15927159224765575
1121	45-49	-0.19932468064105535
1121	50-54	-0.29252708444219877
1121	55-59	-0.16437255610972556
1121	60-64	-0.215847376558024
1121	65-69	-0.1937704088588177
1121	70-74	-0.19614189420499173
1121	75-79	-0.26543290199549574
1121	80-84	-0.2982230311667067
1121	85-89	-0.15833426639544967
1121	90-94	-0.3162927422697095
1121	95-99	-0.21389249613839212
1121	100-104	-0.35753818398731596
1121	105-109	-0.40455888189961087
1121	110-114	-0.2730458439852228
1121	115-119	-0.6547820381893175
1121	120-124	-0.43694123524755213
1121	125-129	-0.5817167774342806
1121	130-134	-0.5819951898146627
1121	135-139	-0.8216687392997528
1121	140-144	-0.5577241150687371
1121	145-149	-0.4563361985985068
1121	150	-0.6941554956162292
1122	1	0.05495705642389481
1122	2	0.055048774550254365
1122	3	0.30291014545167627
1122	4	-0.0023967428394229273
1122	5	0.09047303364447856
1122	6	0.042343240624589384
1122	7	-0.1039231647045753
1122	8	0.05592483409912319
1122	9	0.10725791724456002
1122	10-14	0.06594630676174518
1122	15-19	0.022776468332217803
1122	20-24	0.06262739993913158
1122	25-29	0.059555063693665033
1122	30-34	0.07140016984212139
1122	35-39	0.03955432436153217
1122	40-44	0.10150859756544861
1122	45-49	0.0666241083174981
1122	50-54	0.075996915960026
1122	55-59	0.10957393379161573
1122	60-64	0.10229473350074159
1122	65-69	0.14908392176867125
1122	70-74	0.052005725374527856
1122	75-79	0.12655121611464892
1122	80-84	0.22398566995816083
1122	85-89	0.18700582352725093
1122	90-94	0.20218159421623483
1122	95-99	0.12079143438024431
1122	100-104	0.17317864400769878
1122	105-109	0.06697007877419026
1122	110-114	0.048371986442880655
1122	115-119	-0.08918706697692613
1122	120-124	0.046619358178759285
1122	125-129	0.1241843777989402
1122	130-134	0.13355537568666875
1122	135-139	-0.06699967247745775
1122	140-144	-0.012595029296470273
1122	145-149	-0.06500811437295084
1122	150	0.3043441925739856
1123	1	0.0859840987166649
1123	2	0.07289057965601486
1123	3	0.27072122782789165
1123	4	0.22475562290403417
1123	5	0.07859130331296882
1123	6	0.1930871770342506
1123	7	0.0999978997731148
1123	8	0.1606743758252307
1123	9	0.2281149338989934
1123	10-14	0.1365833657858957
1123	15-19	0.10696762888466083
1123	20-24	0.10145976968322401
1123	25-29	0.14948636452897546
1123	30-34	0.07899591484744661
1123	35-39	0.10167353223430808
1123	40-44	0.07564311118875366
1123	45-49	0.16829587702471116
1123	50-54	-0.018906579658803935
1123	55-59	0.04039358717850661
1123	60-64	0.020424911309689264
1123	65-69	0.1199511723690847
1123	70-74	-0.0031568119732128253
1123	75-79	-0.23657793060772292
1123	80-84	0.0905069041663964
1123	85-89	0.17418457943558252
1123	90-94	0.20078543603575127
1123	95-99	0.14007222138034336
1123	100-104	0.14579620866849297
1123	105-109	0.07317804137346684
1123	110-114	0.11050334696903263
1123	115-119	0.09942977444617185
1123	120-124	0.05563824796278993
1123	125-129	0.06663827406349299
1123	130-134	0.1326017362617904
1123	135-139	0.09838119764062725
1123	140-144	-0.032519492691378105
1123	145-149	0.14073447676183548
1123	150	-0.026311803926191146
1124	1	0.08691786606786422
1124	2	-0.016669960816592777
1124	3	0.14709499312052543
1124	4	0.1502291118191721
1124	5	0.1234135620878547
1124	6	0.028053225084114786
1124	7	0.053970170555345476
1124	8	0.02142103323259903
1124	9	0.1042480335654119
1124	10-14	0.11193466448754918
1124	15-19	0.08714658941934772
1124	20-24	0.09017649038055708
1124	25-29	-0.06870912738192914
1124	30-34	0.0801425264040816
1124	35-39	0.07945403123613204
1124	40-44	0.12883497375829478
1124	45-49	0.22234158672527826
1124	50-54	0.14498528231364816
1124	55-59	0.11106900577876644
1124	60-64	0.12215613903811118
1124	65-69	0.16294689375474292
1124	70-74	0.05943331300880317
1124	75-79	0.1076333935422511
1124	80-84	0.23063698808471145
1124	85-89	0.2436972892506546
1124	90-94	0.18530292707987428
1124	95-99	0.26788495869336515
1124	100-104	0.1869858512240654
1124	105-109	0.04726446938312989
1124	110-114	0.1403369785215105
1124	115-119	0.07980332917813371
1124	120-124	0.0031618963754809215
1124	125-129	-0.12282281281527219
1124	130-134	-0.08797078447196327
1124	135-139	-0.04982770776876322
1124	140-144	0.08840366390155907
1124	145-149	0.011364165744168986
1124	150	0.15783016256244764
1201	1	-0.1532095129631763
1201	2	0.041598562054634414
1201	3	-0.5887673234949702
1201	4	-1.0051340377339528
1201	5	-0.6722393996128488
1201	6	-0.7668495093437571
1201	7	-0.547731985358574
1201	8	-0.48668818275162096
1201	9	-0.8042176480837071
1201	10-14	-0.30744048969344107
1201	15-19	-0.5035840608457391
1201	20-24	-0.28956825157175814
1201	25-29	-0.36449415258733353
1201	30-34	-0.45508221289929907
1201	35-39	-0.5093942485533134
1201	40-44	-0.584095805065509
1201	45-49	-0.6423847786182435
1201	50-54	-0.48919266319866495
1201	55-59	-0.8307804689122733
1201	60-64	-0.5207193952480864
1201	65-69	-0.6282871694247163
1201	70-74	-0.27063592957679816
1201	75-79	-0.4601901838904112
1201	80-84	-0.4117257633138891
1201	85-89	-0.8993133995694436
1201	90-94	-0.6052341143497344
1201	95-99	-0.5861260448799541
1201	100-104	-0.7387195490686054
1201	105-109	-0.9919584759156308
1201	110-114	-0.9986798576445395
1201	115-119	-0.9251589413214276
1201	120-124	-1.13663517494129
1201	125-129	-0.8208680854389243
1201	130-134	-0.8248248511688203
1201	135-139	-0.9362705069805912
1201	140-144	-1.0985645068795762
1201	145-149	-0.8881977507166212
1201	150	-0.47334770051791963
1202	1	0.04412467241186846
1202	2	0.09985299318077523
1202	3	-0.05156519490994782
1202	4	-0.06614133436232095
1202	5	-0.03730963046670155
1202	6	0.05096303051117701
1202	7	0.07039244837336867
1202	8	-0.05465477993291046
1202	9	0.15128222830199434
1202	10-14	-0.14637819758692672
1202	15-19	-0.01530695166402296
1202	20-24	0.006028784073919269
1202	25-29	-0.05800881532875479
1202	30-34	0.016293775615778827
1202	35-39	-0.003187824769412373
1202	40-44	-0.00638424046761088
1202	45-49	0.05590594022446993
1202	50-54	0.018987088748367853
1202	55-59	-0.020335229801844434
1202	60-64	0.11063414760651114
1202	65-69	0.1556884721092473
1202	70-74	0.15334560091505978
1202	75-79	0.25430602253848633
1202	80-84	0.028003179126308453
1202	85-89	0.08927569376738376
1202	90-94	0.04529244111611774
1202	95-99	0.004736056603839245
1202	100-104	0.19467519263793065
1202	105-109	0.005506000518664678
1202	110-114	0.10852811520138772
1202	115-119	0.1818074697352472
1202	120-124	0.31821572619557514
1202	125-129	0.3273418929486738
1202	130-134	0.41030917051026705
1202	135-139	0.5665077295101
1202	140-144	0.6574923563353252
1202	145-149	0.5573210739000984
1202	150	0.5175100143567732
1203	1	0.08005946973178624
1203	2	0.06935055472590435
1203	3	0.00807306877111813
1203	4	-0.10075287113713216
1203	5	-0.05719279762224261
1203	6	-0.007017277978555114
1203	7	-0.10914535293902361
1203	8	-0.11423597242743
1203	9	0.08115426449194985
1203	10-14	0.013094247530084147
1203	15-19	-0.047451264251492375
1203	20-24	-0.0561639498134241
1203	25-29	-0.01898313467975754
1203	30-34	0.012435694270244824
1203	35-39	-0.06499463380648507
1203	40-44	-0.07983981087323855
1203	45-49	-0.08227362038142161
1203	50-54	-0.21082490417373378
1203	55-59	-0.0060800040108333064
1203	60-64	-0.05167525562573161
1203	65-69	-0.0034484039265123556
1203	70-74	0.01939085337905766
1203	75-79	-0.10061871670176004
1203	80-84	-0.19471567486360186
1203	85-89	-0.01113247408574125
1203	90-94	-0.15926756469922765
1203	95-99	2.0107737796593028E-5
1203	100-104	0.06457365650569358
1203	105-109	0.13993183406836351
1203	110-114	0.18962058714092223
1203	115-119	0.3058929867462652
1203	120-124	0.2444221154134425
1203	125-129	0.3155790474791189
1203	130-134	0.26826100428974087
1203	135-139	0.4125006058011138
1203	140-144	0.46171739340672957
1203	145-149	0.5315274823252167
1203	150	0.4779633846266407
1204	1	0.09287050398717511
1204	2	0.0203225384563126
1204	3	0.010730842823022613
1204	4	-0.048647023258453714
1204	5	-0.11438531600112611
1204	6	-0.03581810316920553
1204	7	-0.1545820158210205
1204	8	-0.17301468741489145
1204	9	0.012886235884138841
1204	10-14	-0.08922139308550214
1204	15-19	0.02210644982926624
1204	20-24	0.04711946167179093
1204	25-29	-0.05235229803514585
1204	30-34	-0.04985426970427653
1204	35-39	-0.019251455624868186
1204	40-44	-0.03192359084695795
1204	45-49	0.10094067192321887
1204	50-54	0.06111339141528305
1204	55-59	0.09122136489928323
1204	60-64	0.07559687359022149
1204	65-69	0.19867997623681077
1204	70-74	-0.019659100863499646
1204	75-79	0.13176067281952442
1204	80-84	0.04891683465401542
1204	85-89	0.1566347199522724
1204	90-94	0.09990670167331217
1204	95-99	-0.014186156808236206
1204	100-104	0.056836958277713734
1204	105-109	0.18155428056091694
1204	110-114	0.13732226340293607
1204	115-119	0.056993584628322935
1204	120-124	0.19147773469406104
1204	125-129	0.25798039569246356
1204	130-134	0.20429727905298734
1204	135-139	0.3432342472084997
1204	140-144	0.36920299351846353
1204	145-149	0.19203063576718193
1204	150	0.18765992746275373
1205	1	0.0813455358041395
1205	2	0.048943014622775394
1205	3	0.03285142194789614
1205	4	0.15469256556399813
1205	5	-0.1335090732730535
1205	6	-0.06460414173346862
1205	7	0.012295640975949595
1205	8	0.021417988496615692
1205	9	0.050823959432982235
1205	10-14	-0.009181019177674443
1205	15-19	-0.05234441106481569
1205	20-24	-0.06899619304058291
1205	25-29	-0.08580825315497975
1205	30-34	-0.13836989145811174
1205	35-39	-0.17707815919853687
1205	40-44	0.014485583068406527
1205	45-49	0.04694567440665054
1205	50-54	0.06447648666894423
1205	55-59	0.13867797275670313
1205	60-64	0.1125196875367962
1205	65-69	0.10984401147717904
1205	70-74	0.14255100125788545
1205	75-79	0.23810747982987834
1205	80-84	0.18858813242269434
1205	85-89	0.1291833876632893
1205	90-94	0.26375758542650374
1205	95-99	-0.05676807156749675
1205	100-104	-0.030178860779088268
1205	105-109	0.08374171654062224
1205	110-114	0.05046307404139583
1205	115-119	0.07300407301295309
1205	120-124	0.22187023993244992
1205	125-129	0.19373069021240497
1205	130-134	0.350745913368236
1205	135-139	0.4037373988871593
1205	140-144	0.4163142870884329
1205	145-149	0.3637765932863033
1205	150	0.2159056671782693
1206	1	0.09570316422882996
1206	2	-0.004930085085696589
1206	3	-0.05235140619926426
1206	4	4.1655929609873965E-4
1206	5	-0.1432769881892142
1206	6	0.017809471209666583
1206	7	0.09572241613712862
1206	8	-0.06725010455884473
1206	9	0.15476454114391203
1206	10-14	-0.009689167863093928
1206	15-19	0.029160906587861746
1206	20-24	-0.12590970278962033
1206	25-29	-0.2611999257051565
1206	30-34	-0.2378080778847007
1206	35-39	-0.2185587182907156
1206	40-44	-0.24922660784081074
1206	45-49	-0.29337666852597977
1206	50-54	-0.250545182499728
1206	55-59	-0.5258878195588466
1206	60-64	-0.4080874604414362
1206	65-69	-0.3170838695975178
1206	70-74	-0.46334042127153197
1206	75-79	-0.5251119958103985
1206	80-84	-0.2039607488511166
1206	85-89	-0.261121132490139
1206	90-94	-0.4978282015564872
1206	95-99	-0.613497329550377
1206	100-104	-0.4389810895194586
1206	105-109	-0.5973757509194826
1206	110-114	-0.8202262443496124
1206	115-119	-0.2627959974427583
1206	120-124	-0.4421506827447814
1206	125-129	-0.3075491074322372
1206	130-134	-0.460081504647313
1206	135-139	-0.0943856614675127
1206	140-144	0.008811991992310197
1206	145-149	-0.2640257650698672
1206	150	-0.4154013239412322
1207	1	-0.009398157118273076
1207	2	0.055033882712933746
1207	3	0.11610215220695608
1207	4	0.09539680534675199
1207	5	0.012687104900997781
1207	6	0.037236873209224086
1207	7	0.028128786527808813
1207	8	0.05736143166404872
1207	9	0.12355381721383907
1207	10-14	0.08174698114837042
1207	15-19	-0.03136359408905065
1207	20-24	-0.06749694896420522
1207	25-29	0.11745823932659505
1207	30-34	0.043941288795650735
1207	35-39	0.06753111214443663
1207	40-44	0.13319842470506416
1207	45-49	0.030446013119025395
1207	50-54	0.05931449347890094
1207	55-59	0.16405137198469788
1207	60-64	0.1383852470272373
1207	65-69	0.25401457980380115
1207	70-74	0.1649959285260607
1207	75-79	0.2952765066647487
1207	80-84	0.30239127549928924
1207	85-89	0.2821272590643886
1207	90-94	0.24426883736818183
1207	95-99	0.20575349220327155
1207	100-104	0.3456124924427044
1207	105-109	0.23246542373209422
1207	110-114	0.27052259474039886
1207	115-119	0.27721400297906484
1207	120-124	0.4334741337814094
1207	125-129	0.3377369079722641
1207	130-134	0.41159713061906444
1207	135-139	0.48123818228682325
1207	140-144	0.4348692668056131
1207	145-149	0.43208086425474335
1207	150	0.32040440547491045
1208	1	-0.02541723873727264
1208	2	-0.006959720434771555
1208	3	-0.2539098186836739
1208	4	-0.025614293972438418
1208	5	0.01891148133851317
1208	6	-0.13489377264927782
1208	7	-0.1922009643517697
1208	8	0.04444508956381554
1208	9	0.0041760721584651606
1208	10-14	-0.13309773928232715
1208	15-19	-0.23146355223666149
1208	20-24	-0.23386597029392675
1208	25-29	-0.3053901832905055
1208	30-34	-0.21236451176037718
1208	35-39	-0.2013830717355276
1208	40-44	-0.40591453690880996
1208	45-49	-0.37339753698859823
1208	50-54	-0.2960231464695937
1208	55-59	-0.26825329714199597
1208	60-64	-0.45783238584247243
1208	65-69	-0.39034807497299795
1208	70-74	-0.29044434011395737
1208	75-79	-0.34112897504545003
1208	80-84	-0.1396073787618235
1208	85-89	-0.34848253200498647
1208	90-94	-0.30180091401732057
1208	95-99	-0.2613046478780703
1208	100-104	-0.37084241586846645
1208	105-109	-0.23807216186023794
1208	110-114	-0.5752815344068338
1208	115-119	-0.37867058065665304
1208	120-124	-0.22964545057952535
1208	125-129	-0.4110550765213006
1208	130-134	-0.5256814604486948
1208	135-139	-0.4857355817610056
1208	140-144	-0.31686686971497835
1208	145-149	-0.25351577325164953
1208	150	-0.17244474796645193
1209	1	-0.06925556319926685
1209	2	-0.17036097461694766
1209	3	-0.11917586282689996
1209	4	-0.02883547431966349
1209	5	-0.06964969638676166
1209	6	-0.433753229190728
1209	7	-0.06629765083264516
1209	8	-0.01020452691387419
1209	9	-0.28838843064630737
1209	10-14	-0.21124063447404495
1209	15-19	-0.10901798007870411
1209	20-24	-0.22972683083641243
1209	25-29	-0.1508122131479297
1209	30-34	-0.1915942433722435
1209	35-39	-0.06393191212795557
1209	40-44	-0.020157561037933647
1209	45-49	-0.14865897043194565
1209	50-54	-0.08344816896873652
1209	55-59	0.06403401692202948
1209	60-64	-0.07705302025706118
1209	65-69	-0.1820679015692619
1209	70-74	-0.17111796287144898
1209	75-79	-0.038541079554086366
1209	80-84	-0.16931120009122935
1209	85-89	-0.05143769845453505
1209	90-94	-0.25012698039064674
1209	95-99	-0.0797879672721038
1209	100-104	-0.15750997038936987
1209	105-109	-0.06990575345673022
1209	110-114	-0.2231171329738686
1209	115-119	-0.29558993268605604
1209	120-124	-0.25680559527354774
1209	125-129	-0.14307717315075763
1209	130-134	-0.04430316987820504
1209	135-139	-0.04130346807735208
1209	140-144	0.014493035213774874
1209	145-149	-0.07890156330490328
1209	150	0.10871175394166954
1210	1	0.020478455860654776
1210	2	-0.17693286354859694
1210	3	0.01664510059671187
1210	4	-0.2654501322546281
1210	5	0.04061505108020924
1210	6	0.00594777958907855
1210	7	0.033001227505202735
1210	8	0.083728678423725
1210	9	-0.3905329344292525
1210	10-14	-0.07389083602674162
1210	15-19	-0.21492899647940078
1210	20-24	-0.046573490752507496
1210	25-29	0.007437495325277155
1210	30-34	-0.04150474224514511
1210	35-39	-0.009235534797703338
1210	40-44	0.03866935899117152
1210	45-49	0.07379427443901676
1210	50-54	0.024804351146535453
1210	55-59	0.06390425163539248
1210	60-64	-0.1286970542025685
1210	65-69	0.022577456102354176
1210	70-74	-0.1031255270966227
1210	75-79	-0.0386332402817402
1210	80-84	0.050453135606709054
1210	85-89	0.08701160118104667
1210	90-94	0.10690007567277604
1210	95-99	0.1441821714078131
1210	100-104	0.10490700464183078
1210	105-109	0.05037900044868593
1210	110-114	0.15783796509943926
1210	115-119	0.13699808582269668
1210	120-124	0.15598889844503105
1210	125-129	0.10546004769523165
1210	130-134	0.07467152047009051
1210	135-139	0.11726494686515565
1210	140-144	0.34973548846352287
1210	145-149	0.20076007781297278
1210	150	0.045960429255892166
1211	1	0.09542333710697548
1211	2	0.04865541605416368
1211	3	0.08830205784730083
1211	4	-0.2505395692524104
1211	5	0.042381356368942136
1211	6	-0.10933367489789703
1211	7	-0.46433281209341004
1211	8	-0.09090835013491727
1211	9	-0.04263451700112597
1211	10-14	-0.19995919995601952
1211	15-19	-0.21402989923694804
1211	20-24	-0.19069114274948618
1211	25-29	-0.19853842816353762
1211	30-34	-0.05856160531831023
1211	35-39	-0.1803128345054219
1211	40-44	-0.11286178979193551
1211	45-49	-0.3029489322675545
1211	50-54	-0.26290366793793396
1211	55-59	-0.12182536824818868
1211	60-64	-0.3383780951713007
1211	65-69	-0.3228032549555806
1211	70-74	-0.3820057796781029
1211	75-79	-0.6164679523622283
1211	80-84	-0.5407360326487023
1211	85-89	-0.5859307984924271
1211	90-94	-0.7727941126817655
1211	95-99	-0.3993837017363262
1211	100-104	-0.4382608289336787
1211	105-109	-0.7021115222681118
1211	110-114	-0.12181143229109637
1211	115-119	-0.8843022986687785
1211	120-124	-0.7675038741385265
1211	125-129	-0.8757203061794385
1211	130-134	-0.8789159935717308
1211	135-139	-0.20700728777527644
1211	140-144	-0.26863890832987636
1211	145-149	-0.5872634537688057
1211	150	-0.16531416075416416
1212	1	0.06321139588648705
1212	2	-0.14348669233157452
1212	3	-0.053826576165370454
1212	4	-0.3940867920690678
1212	5	-0.032802536471528754
1212	6	-0.0764853816161235
1212	7	0.030323234162544566
1212	8	0.019091149658073903
1212	9	-0.3976324282864283
1212	10-14	-0.08040002421463299
1212	15-19	-0.05675599008355903
1212	20-24	-0.1270435767377407
1212	25-29	-0.16024182232037276
1212	30-34	-0.033718550565886574
1212	35-39	-0.03068795086854692
1212	40-44	-0.1761183512732316
1212	45-49	0.019471580238459296
1212	50-54	-0.05861123102105381
1212	55-59	-0.0022078790370869683
1212	60-64	-0.07997702719057997
1212	65-69	-0.09207029284380042
1212	70-74	-0.1563186500357716
1212	75-79	-0.17885394968882906
1212	80-84	0.06953416083057817
1212	85-89	0.09370084531801126
1212	90-94	-0.0383892036509792
1212	95-99	0.18136001951588554
1212	100-104	0.059867653861900294
1212	105-109	0.02165769309578991
1212	110-114	0.1105283232404517
1212	115-119	0.03932459881181671
1212	120-124	0.06889052498722492
1212	125-129	0.18487934833081
1212	130-134	0.104762647362314
1212	135-139	0.2994102999740349
1212	140-144	0.3198311372112954
1212	145-149	0.16235450745900692
1212	150	0.4020000036376743
1213	1	0.022050947615372962
1213	2	-0.2259243171848695
1213	3	-1.032617551669432
1213	4	-0.6045616815163797
1213	5	-0.11159653169035266
1213	6	-0.32683255725506655
1213	7	-0.36156530344165816
1213	8	-0.29565950008998954
1213	9	-0.367273068801218
1213	10-14	-0.3740449068904397
1213	15-19	-0.31069589476383896
1213	20-24	-0.6137545402251519
1213	25-29	-0.7111770245489666
1213	30-34	-0.7276590768870719
1213	35-39	-0.5069314467891104
1213	40-44	-0.48851242028538877
1213	45-49	-0.4786801393951876
1213	50-54	-0.7380233327748229
1213	55-59	-0.45299544702169925
1213	60-64	-0.6091739662097879
1213	65-69	-0.41145409954004464
1213	70-74	-0.6872554420665793
1213	75-79	-0.8343362664758516
1213	80-84	-0.7860842496065885
1213	85-89	-0.9658744663525027
1213	90-94	-1.0559959237555248
1213	95-99	-1.166856427366639
1213	100-104	-0.8178278320064933
1213	105-109	-0.7567073932099007
1213	110-114	-0.20497194682369724
1213	115-119	-0.6276920905630732
1213	120-124	-0.5351729558845335
1213	125-129	-0.5535001721421935
1213	130-134	-0.5915949276530981
1213	135-139	-0.46286676992257725
1213	140-144	-0.6441015261890755
1213	145-149	-0.49375753097796604
1213	150	-0.5368577672034149
1214	1	0.06689567030495525
1214	2	-0.2391792347495958
1214	3	-0.039428176470636345
1214	4	-0.5990064596144435
1214	5	-0.09996575433432042
1214	6	-0.03544238824231627
1214	7	-0.16702133997887358
1214	8	0.003382295219701348
1214	9	0.05524356129505037
1214	10-14	-0.16642185583634728
1214	15-19	-0.08710487900646058
1214	20-24	-0.03261764750278218
1214	25-29	-2.04828497771814E-4
1214	30-34	0.06240634125435207
1214	35-39	0.04275436387110432
1214	40-44	0.03364195161626782
1214	45-49	0.0894004815795384
1214	50-54	0.039052959511430174
1214	55-59	0.019323365707641926
1214	60-64	-0.1036316098133554
1214	65-69	0.03685297080485128
1214	70-74	0.05812889640927921
1214	75-79	0.1885318238620144
1214	80-84	0.10717288111897716
1214	85-89	0.031307855926627326
1214	90-94	0.18891383096803338
1214	95-99	0.05733444916150887
1214	100-104	0.04115174344513406
1214	105-109	0.15290112636972708
1214	110-114	0.31875597621765195
1214	115-119	0.24253079986736026
1214	120-124	0.12233469618754356
1214	125-129	0.2907713687156672
1214	130-134	0.3530592617493724
1214	135-139	0.3907318990986326
1214	140-144	0.4015784230991173
1214	145-149	0.2735431326427502
1214	150	0.0606660161535757
1215	1	0.10756170807952259
1215	2	0.07630888957778126
1215	3	0.2717497316936246
1215	4	-0.24341067592542487
1215	5	-0.04267556765503855
1215	6	0.016521765931251764
1215	7	0.019545522527728565
1215	8	-0.04225250381118428
1215	9	0.10217374641010935
1215	10-14	0.11105579617865402
1215	15-19	0.0393077886357176
1215	20-24	0.023365800934151082
1215	25-29	-0.004275681072741122
1215	30-34	-0.1636045786576048
1215	35-39	-0.2024803686134291
1215	40-44	-0.10085056269509352
1215	45-49	-0.20448321420440863
1215	50-54	-0.11623715825571423
1215	55-59	-0.11046853238176624
1215	60-64	-0.20063529766152755
1215	65-69	-0.1592690034270987
1215	70-74	-0.12601744173815632
1215	75-79	-0.3240333014383623
1215	80-84	-0.16397788718941797
1215	85-89	-0.15449749163954607
1215	90-94	-0.13881733155229625
1215	95-99	-0.143182158453115
1215	100-104	-0.1006006053840025
1215	105-109	-0.17556078829800725
1215	110-114	-0.28598027726889086
1215	115-119	-0.23070772201086243
1215	120-124	-0.6373877643485883
1215	125-129	-0.32426630402188295
1215	130-134	-0.21801234699798755
1215	135-139	-0.2470375802578033
1215	140-144	-0.021631406284576826
1215	145-149	-0.14305975282173478
1215	150	-0.32938396463241304
1216	1	-0.0017253281914371144
1216	2	-0.0062706077723930775
1216	3	0.10361908771211858
1216	4	-0.1872217778002181
1216	5	-0.09662617484980274
1216	6	-0.12766498477635224
1216	7	0.004076738121959522
1216	8	-0.11853299213175461
1216	9	0.0915796486523135
1216	10-14	-0.06976908817203054
1216	15-19	-0.057191013139352265
1216	20-24	-0.020415224771795693
1216	25-29	0.00833201652454818
1216	30-34	0.0031047164045290288
1216	35-39	-0.0771444850546672
1216	40-44	0.044868110601889555
1216	45-49	0.025090951338334833
1216	50-54	-0.09504937596595653
1216	55-59	0.01095120223212831
1216	60-64	0.011002165134279096
1216	65-69	-0.12009739271623232
1216	70-74	0.08748061705269805
1216	75-79	-0.09679300879045627
1216	80-84	0.026605363726169173
1216	85-89	0.13477250421828302
1216	90-94	0.09659607053263386
1216	95-99	-0.07232838602851643
1216	100-104	-0.0768164727048628
1216	105-109	0.06217688042453773
1216	110-114	-0.07086674448778041
1216	115-119	-0.145346859745068
1216	120-124	-0.08625337103796937
1216	125-129	-0.07423365673798088
1216	130-134	-0.04346248389595786
1216	135-139	-0.11757217929496022
1216	140-144	0.036844152694094134
1216	145-149	-0.06910536420069491
1216	150	0.19634261052530633
1217	1	0.051699715914029554
1217	2	0.0521298259304146
1217	3	0.14714745918178807
1217	4	0.1303948634478047
1217	5	0.011783562012809057
1217	6	-0.14236476363381456
1217	7	-0.08037859350982757
1217	8	0.05478643779840553
1217	9	0.03314061335634477
1217	10-14	0.05688363271883645
1217	15-19	0.04565235288796998
1217	20-24	0.08597675747298439
1217	25-29	0.0063771591619570245
1217	30-34	0.0509195142288732
1217	35-39	-0.050920402819315314
1217	40-44	0.02104025041484192
1217	45-49	0.09291440655200489
1217	50-54	0.11091845996354266
1217	55-59	0.12562553295813927
1217	60-64	0.14166735001110453
1217	65-69	0.17314971890503017
1217	70-74	0.1228982357413031
1217	75-79	0.09704570157302328
1217	80-84	0.18349561130444414
1217	85-89	0.15202081751032637
1217	90-94	0.13748015016219028
1217	95-99	0.08253609961843011
1217	100-104	0.07290573158635283
1217	105-109	0.00975397528026889
1217	110-114	0.09845919670005543
1217	115-119	-0.03404912214567446
1217	120-124	-0.10582211617392545
1217	125-129	0.011930576548664362
1217	130-134	0.09404596172144153
1217	135-139	9.043581865739725E-4
1217	140-144	0.08131712139257985
1217	145-149	-0.043740500534632076
1217	150	-0.005915177126929905
1218	1	0.0937968784525296
1218	2	0.11912260592334789
1218	3	0.14133236083688416
1218	4	0.07863766006052231
1218	5	-0.04523552389748886
1218	6	0.0017404687642255112
1218	7	0.0266228507503925
1218	8	0.11397488196399763
1218	9	-0.004736127399802115
1218	10-14	0.03700853432122386
1218	15-19	-0.13864689198848623
1218	20-24	-0.03833809048098402
1218	25-29	0.011869736223047767
1218	30-34	-0.002321125154885806
1218	35-39	-0.08842391738948407
1218	40-44	0.0688359360768942
1218	45-49	-0.015133822337986658
1218	50-54	-0.19476397052802952
1218	55-59	-0.03316993308806104
1218	60-64	0.059209220471984736
1218	65-69	0.0217003699706666
1218	70-74	-0.023350992548984095
1218	75-79	-0.07782254067717531
1218	80-84	0.027657088390249385
1218	85-89	0.15564594180317926
1218	90-94	0.0504713715756111
1218	95-99	0.1007579439073325
1218	100-104	-0.058514335017285646
1218	105-109	0.021608914036818305
1218	110-114	0.12316641204562728
1218	115-119	0.08797052428008101
1218	120-124	0.07025424431795102
1218	125-129	-0.025683895506418253
1218	130-134	-0.2520735179244227
1218	135-139	-0.07395099636365643
1218	140-144	-0.1378903443761743
1218	145-149	-0.2538385055406991
1218	150	0.2118393929955502
1219	1	0.11624401869455525
1219	2	0.09608194083260102
1219	3	0.303293237426999
1219	4	0.21688470368862767
1219	5	0.08992725320213424
1219	6	0.17251383029753953
1219	7	0.114428801216782
1219	8	0.07597142386153877
1219	9	0.1552336812088697
1219	10-14	0.1141624768583469
1219	15-19	0.09452254652511982
1219	20-24	0.08829248907419895
1219	25-29	0.0986021122923404
1219	30-34	0.10562482793213235
1219	35-39	0.13405053464008887
1219	40-44	0.0987565004731934
1219	45-49	0.12536067154127295
1219	50-54	0.12362131148503863
1219	55-59	0.1525121602160553
1219	60-64	0.11035355042819361
1219	65-69	0.17516417330432432
1219	70-74	0.13028958348573383
1219	75-79	0.27882041823528425
1219	80-84	0.26238934245601087
1219	85-89	0.2881914442008835
1219	90-94	0.2925206011617476
1219	95-99	0.31176924712777776
1219	100-104	0.2721925691631455
1219	105-109	0.1938774105980059
1219	110-114	0.2156953494517424
1219	115-119	0.29310050660542686
1219	120-124	0.2320310421152456
1219	125-129	0.27426978283908454
1219	130-134	0.2857258061105199
1219	135-139	0.23313627139922488
1219	140-144	0.34604734285580463
1219	145-149	0.2318466192925186
1219	150	0.14291729736707026
1220	1	0.09314763155822803
1220	2	0.12148069449850851
1220	3	0.3375408199416583
1220	4	0.2283242380249746
1220	5	0.08234411241165418
1220	6	0.11242995477887519
1220	7	0.07999640434779565
1220	8	0.15517206133941386
1220	9	0.02730371116052055
1220	10-14	0.08791819404526535
1220	15-19	0.10097011347048124
1220	20-24	0.04224120495239703
1220	25-29	0.1026875655923476
1220	30-34	0.07607627398671468
1220	35-39	0.04229165327528506
1220	40-44	0.08573045409066538
1220	45-49	0.0864506586314917
1220	50-54	0.08362278132470635
1220	55-59	0.1173853471261026
1220	60-64	0.08150628377537572
1220	65-69	0.10539363814479685
1220	70-74	0.055913467043048115
1220	75-79	-0.06444112972938143
1220	80-84	0.0695021148804642
1220	85-89	0.26629692323249543
1220	90-94	0.1420603352028138
1220	95-99	0.09312656540545561
1220	100-104	-0.030080054692220415
1220	105-109	0.04833516963005735
1220	110-114	0.04552683729535545
1220	115-119	-0.03841246537663778
1220	120-124	-0.20483478944328226
1220	125-129	-0.011685575108529633
1220	130-134	-0.02507901200777951
1220	135-139	0.017759327026574567
1220	140-144	-0.20592167423071572
1220	145-149	-0.27480416695398446
1220	150	-0.1383866982940276
1221	1	0.06284526441770666
1221	2	-0.03907225509387402
1221	3	-0.15771557335517628
1221	4	-0.004357789578200766
1221	5	0.1147773385129014
1221	6	0.013026156019236623
1221	7	0.00185711851565884
1221	8	-0.01542988076066365
1221	9	0.0018846673772046074
1221	10-14	-0.09424729018530087
1221	15-19	-0.20416643950763813
1221	20-24	-0.2724801404473638
1221	25-29	-0.13369499093763437
1221	30-34	-0.1478067080907195
1221	35-39	-0.22996099567490091
1221	40-44	-0.19853733727271816
1221	45-49	-0.21023276623714793
1221	50-54	-0.27306969205390885
1221	55-59	-0.35525494917959577
1221	60-64	-0.32907166084979167
1221	65-69	-0.1075513387144511
1221	70-74	-0.37285955143788385
1221	75-79	-0.3137422208846701
1221	80-84	-0.39723439209692657
1221	85-89	-0.5537016338631346
1221	90-94	-0.35104003656923055
1221	95-99	-0.06996805689851726
1221	100-104	-0.19848545384459726
1221	105-109	-0.1641861604107433
1221	110-114	-0.2833911124446118
1221	115-119	-0.247463447377541
1221	120-124	-0.3006547001649338
1221	125-129	-0.37911672154326936
1221	130-134	-0.622165788033044
1221	135-139	-0.4143140306266275
1221	140-144	-0.41592471526450936
1221	145-149	-0.37662300980949937
1221	150	-0.25884753180979203
1222	1	0.0019997812332306353
1222	2	0.10007130403270992
1222	3	0.13340681720454484
1222	4	0.23748463016408294
1222	5	0.10261793776754757
1222	6	0.06953348361560074
1222	7	0.026083529999240795
1222	8	0.09480555630922538
1222	9	-0.06523854146173136
1222	10-14	0.04581798285843064
1222	15-19	0.004608309650890874
1222	20-24	-0.0071422754235541674
1222	25-29	-0.024909165361052032
1222	30-34	0.07799015950613608
1222	35-39	0.10152391470873567
1222	40-44	0.013209673437955871
1222	45-49	0.15035270879657503
1222	50-54	0.05814005080402751
1222	55-59	0.06316806319328805
1222	60-64	0.019316649791285556
1222	65-69	0.047881254613997726
1222	70-74	0.08158529286692584
1222	75-79	0.14910401055420408
1222	80-84	0.06251558580520111
1222	85-89	0.10175652299279392
1222	90-94	0.16084484908889607
1222	95-99	0.11370755351750716
1222	100-104	0.06622380349303114
1222	105-109	-0.038827088710526425
1222	110-114	0.02413784096005145
1222	115-119	0.07090018657297037
1222	120-124	-0.05811151756526556
1222	125-129	0.03495000306363494
1222	130-134	0.18297479979047893
1222	135-139	0.11364913425035894
1222	140-144	-0.02548618027034877
1222	145-149	0.12126046326704909
1222	150	-0.03597125525514855
1223	1	0.04174453725750382
1223	2	0.11593763425842596
1223	3	0.2524461823111821
1223	4	0.24045382361511258
1223	5	0.13598640775901316
1223	6	0.12071218941128592
1223	7	0.13557407419433076
1223	8	0.15562321885192176
1223	9	0.15051397037598235
1223	10-14	0.09995927486033196
1223	15-19	0.07461579882533442
1223	20-24	0.02289679000957534
1223	25-29	0.08003118384410612
1223	30-34	0.09477642567713218
1223	35-39	0.11269647306129116
1223	40-44	0.11410682772432779
1223	45-49	0.05625849697439378
1223	50-54	0.0672075778624972
1223	55-59	0.054441398912821626
1223	60-64	0.04630790841531507
1223	65-69	0.039819377788035126
1223	70-74	0.01815713012097575
1223	75-79	0.08162835167419757
1223	80-84	0.025592973986398704
1223	85-89	0.1294252060577108
1223	90-94	0.12071996908737503
1223	95-99	0.14584531077360907
1223	100-104	0.11966646550005322
1223	105-109	0.03395561967116123
1223	110-114	0.1262906119130207
1223	115-119	0.1543558792347639
1223	120-124	0.03730264678620898
1223	125-129	0.14101124562419898
1223	130-134	0.16632393005673407
1223	135-139	0.1261948742120822
1223	140-144	0.05882816830604298
1223	145-149	0.008906579173391549
1223	150	0.11397036850480191
1224	1	0.05663018774440687
1224	2	0.09812868152730658
1224	3	0.2513947197509694
1224	4	0.0876697087123759
1224	5	0.1410248544212891
1224	6	0.05613417621328409
1224	7	-0.0072693626688504764
1224	8	0.0739139409810079
1224	9	0.18048910161110143
1224	10-14	0.02449378288802251
1224	15-19	0.11027470634899572
1224	20-24	0.060047805542915
1224	25-29	0.04212581080729194
1224	30-34	0.07480654863409342
1224	35-39	0.08239685123631801
1224	40-44	0.11046869475308796
1224	45-49	0.03468817103132693
1224	50-54	0.11911710098198824
1224	55-59	0.14284955543766387
1224	60-64	0.0481245605240872
1224	65-69	0.07125388818547407
1224	70-74	0.04863580277149282
1224	75-79	0.14920118800129245
1224	80-84	0.1586633516404916
1224	85-89	0.17221738596368397
1224	90-94	0.17749614162812577
1224	95-99	0.11729274076798646
1224	100-104	0.17330113831695826
1224	105-109	0.0537960588983708
1224	110-114	0.13294050349403363
1224	115-119	0.1424815983264196
1224	120-124	0.03131588492763626
1224	125-129	0.07287885002183714
1224	130-134	-0.24209212204642938
1224	135-139	-0.14624982608098236
1224	140-144	0.1261791852344274
1224	145-149	0.008974096643100893
1224	150	-0.028810240883558436
2101	1	-0.10551837227852445
2101	2	-0.3465348244649533
2101	3	-0.39333278368792435
2101	4	-0.40684004451005507
2101	5	-0.7418180523711158
2101	6	-0.6493311454852133
2101	7	-0.3136387990384861
2101	8	-0.9523533673092572
2101	9	-0.5851759135209136
2101	10-14	-0.42706804858670466
2101	15-19	-0.5306542952097786
2101	20-24	-0.5752261988077052
2101	25-29	-0.45466606652164643
2101	30-34	-0.7882198393733901
2101	35-39	-0.8893268040285278
2101	40-44	-0.7902684298050247
2101	45-49	-0.8265657915810749
2101	50-54	-0.4949963649781779
2101	55-59	-0.523393045882294
2101	60-64	-0.6531162895830604
2101	65-69	-0.7523347836395686
2101	70-74	-0.7261197837030053
2101	75-79	-0.6907904704391683
2101	80-84	-0.3944096575922913
2101	85-89	-0.4110792684086917
2101	90-94	-0.31626085557900296
2101	95-99	-0.5455422019661071
2101	100-104	-0.31266872089427267
2101	105-109	-0.5068318927592657
2101	110-114	-0.60934347898867
2101	115-119	-0.5654289101073928
2101	120-124	-0.5021350055701461
2101	125-129	-0.4583053673998947
2101	130-134	-0.2689198576280063
2101	135-139	-0.6061026850675191
2101	140-144	-0.43442081429292045
2101	145-149	-0.21650596446218628
2101	150	-0.4540535964564967
2102	1	-0.00803393607167635
2102	2	0.09509228221240207
2102	3	-0.06274254905898147
2102	4	0.07433493467623009
2102	5	0.07199011801086641
2102	6	0.013024097852614602
2102	7	-0.08634992500489602
2102	8	0.06446970027958088
2102	9	0.10859187925260017
2102	10-14	0.055475702924617565
2102	15-19	-2.1417033798343255E-4
2102	20-24	0.04391623593704708
2102	25-29	0.21896321049149492
2102	30-34	0.23400691365795723
2102	35-39	0.15738930168816267
2102	40-44	0.09359942145002975
2102	45-49	0.0736771447988005
2102	50-54	0.16852585069320725
2102	55-59	0.02833940282529568
2102	60-64	0.3768198941648748
2102	65-69	0.48813292317435497
2102	70-74	-0.02694333624751266
2102	75-79	0.27606827953340485
2102	80-84	0.4504293684942482
2102	85-89	0.4307387027122829
2102	90-94	0.2144022521357556
2102	95-99	-0.35803043072697704
2102	100-104	0.34099643837345184
2102	105-109	0.2105473950377572
2102	110-114	0.2876944473046237
2102	115-119	0.1278044608535538
2102	120-124	0.30565731623995873
2102	125-129	0.47405833620968707
2102	130-134	0.550917849036118
2102	135-139	0.17569040661965118
2102	140-144	0.343172249374625
2102	145-149	0.25128212485641654
2102	150	0.25748660975915527
2103	1	-0.20339816924060017
2103	2	-0.2755612002461483
2103	3	-0.2559324002336112
2103	4	0.07849616155685624
2103	5	0.17468492703898875
2103	6	0.23427598553618623
2103	7	0.3029006880660816
2103	8	0.14595156409994559
2103	9	0.123545349859981
2103	10-14	0.22062449558644914
2103	15-19	0.09650105581553703
2103	20-24	0.12549497913793317
2103	25-29	0.22804197171405605
2103	30-34	0.1109500940414847
2103	35-39	0.2679425523865646
2103	40-44	0.2016994023129115
2103	45-49	0.021062880853186527
2103	50-54	0.280542661003949
2103	55-59	0.37047169185996154
2103	60-64	0.2591822104170376
2103	65-69	0.44327832443014614
2103	70-74	0.34876319357783814
2103	75-79	0.30708069243821257
2103	80-84	0.15247309075036952
2103	85-89	0.23291590077558766
2103	90-94	0.23220647478306233
2103	95-99	0.24337006214316403
2103	100-104	0.24183352301355399
2103	105-109	0.29907659850228185
2103	110-114	0.46588628469544346
2103	115-119	0.636720923713554
2103	120-124	0.6694489501589871
2103	125-129	0.5467958162345923
2103	130-134	0.8779770364484278
2103	135-139	0.7357144060770153
2103	140-144	0.6109180167239714
2103	145-149	0.4321765019249071
2103	150	-0.26307853412522064
2104	1	-0.1173843187027046
2104	2	0.052434493153700856
2104	3	0.109987443378472
2104	4	0.10540501037988292
2104	5	0.14418640391171778
2104	6	0.2634210052602626
2104	7	0.2412773366519687
2104	8	0.2484566562546462
2104	9	0.16708615594452425
2104	10-14	0.21507704911026337
2104	15-19	0.19021013977459234
2104	20-24	0.15995303070916833
2104	25-29	0.3037591344517736
2104	30-34	0.3345645059630087
2104	35-39	0.3753348761230413
2104	40-44	0.39187509694465916
2104	45-49	0.3595337339674032
2104	50-54	0.3678523176305646
2104	55-59	0.4743089900295132
2104	60-64	0.48922832281866846
2104	65-69	0.4790205351845387
2104	70-74	0.47274865036617086
2104	75-79	0.5460888796195533
2104	80-84	0.48650120250770357
2104	85-89	0.5314998266065487
2104	90-94	0.5098154700587472
2104	95-99	0.28713389826889824
2104	100-104	0.3336614228918151
2104	105-109	0.44672560104845616
2104	110-114	0.5207818128966011
2104	115-119	0.4946104891237937
2104	120-124	0.6866064018996099
2104	125-129	0.5760017877233139
2104	130-134	0.726744226311709
2104	135-139	0.27913297393775593
2104	140-144	0.02253718651498815
2104	145-149	-0.1309949911854673
2104	150	-0.3904796332744169
2105	1	-0.041811169542761206
2105	2	-0.07347335930928978
2105	3	0.09566475581909373
2105	4	-0.06643553027391391
2105	5	-0.46457190625039146
2105	6	-0.08181750195001314
2105	7	-0.08114706689638496
2105	8	0.001345675532569146
2105	9	-0.0689030469628591
2105	10-14	0.026846996414597868
2105	15-19	0.08472837980821879
2105	20-24	0.026792604949001486
2105	25-29	0.1234843256103062
2105	30-34	0.09601975490048886
2105	35-39	0.16865660934247728
2105	40-44	0.26685772260466933
2105	45-49	0.2648030314265952
2105	50-54	0.32030095722434027
2105	55-59	0.348481816037328
2105	60-64	0.24736836599833367
2105	65-69	0.2971974786181093
2105	70-74	0.42357575372980705
2105	75-79	0.412284726156102
2105	80-84	0.40014566126534135
2105	85-89	0.4009950414392591
2105	90-94	0.4344835218080334
2105	95-99	0.45352428618948437
2105	100-104	0.48282595356837277
2105	105-109	0.4837761490322805
2105	110-114	0.6813484252340203
2105	115-119	0.5663787579956221
2105	120-124	0.5310903807388669
2105	125-129	0.5130516958156335
2105	130-134	0.7070322721541089
2105	135-139	0.736016769795846
2105	140-144	0.5280134011866906
2105	145-149	0.6412310656854174
2105	150	0.6410262698616052
2106	1	-0.05681453953348381
2106	2	0.039458168355150036
2106	3	0.0496816687601509
2106	4	0.011563270904872525
2106	5	0.008627403684783985
2106	6	0.009889838233448245
2106	7	0.14426843068109463
2106	8	-0.054297744431806905
2106	9	-0.07430470248096555
2106	10-14	-0.42584724530821916
2106	15-19	-0.26222638556031796
2106	20-24	-0.05915105262221232
2106	25-29	-0.2160363475508973
2106	30-34	-0.1666372895401338
2106	35-39	-0.4289816152963155
2106	40-44	-0.39983715668108744
2106	45-49	-0.4373421036919183
2106	50-54	-0.3291453567300806
2106	55-59	-0.3598942440976032
2106	60-64	-0.3254574350141084
2106	65-69	-0.4424771204212661
2106	70-74	-0.6325568628820974
2106	75-79	-0.762161271138666
2106	80-84	-0.8056660864177516
2106	85-89	-0.7010278105367362
2106	90-94	-0.8703788502127452
2106	95-99	-1.0185438174170116
2106	100-104	-0.5635230374546722
2106	105-109	-0.7864338341075623
2106	110-114	-0.3569299607455392
2106	115-119	-0.2553296520996895
2106	120-124	-0.9003811636175669
2106	125-129	-0.9066105004770364
2106	130-134	-0.7214749122911925
2106	135-139	-0.5363664794751628
2106	140-144	-0.4698539149721057
2106	145-149	-0.2735747502564365
2106	150	-0.15330857591694524
2107	1	0.07812756934895049
2107	2	0.07916352913354174
2107	3	0.07807048644312431
2107	4	-0.04634720754238941
2107	5	0.08573846462159906
2107	6	0.1331679331584823
2107	7	0.08544289952125439
2107	8	0.18789780517661825
2107	9	0.08554299592862691
2107	10-14	-0.16682593273941393
2107	15-19	0.038209607725207206
2107	20-24	0.16156702126412625
2107	25-29	0.17972726070920686
2107	30-34	0.2486392630030636
2107	35-39	0.17762526668420264
2107	40-44	0.33408480321213574
2107	45-49	0.2752987515895242
2107	50-54	0.32203922700734466
2107	55-59	0.34050686957249354
2107	60-64	0.263526203353031
2107	65-69	0.34210274487558223
2107	70-74	0.49375809435434803
2107	75-79	0.6063948798778824
2107	80-84	0.2996191538883508
2107	85-89	0.43687893023221847
2107	90-94	0.4614707268322533
2107	95-99	0.4586061471928744
2107	100-104	0.4141571025934354
2107	105-109	0.3931231595105942
2107	110-114	0.47840886908306146
2107	115-119	0.35893862852373815
2107	120-124	0.22331138040183163
2107	125-129	0.4476943745086004
2107	130-134	0.5393077678885732
2107	135-139	0.5799645772867379
2107	140-144	0.4310277062781793
2107	145-149	0.5197692741458582
2107	150	0.4780506582207025
2108	1	-0.1529695257642345
2108	2	-0.09253354563729488
2108	3	-0.2697427590371575
2108	4	-0.35279606404186836
2108	5	-0.08400563781222559
2108	6	-0.007511034508063119
2108	7	0.08233512378131991
2108	8	0.032450613711894505
2108	9	-0.1347922850715193
2108	10-14	-0.07957228551904905
2108	15-19	-0.0960072371789451
2108	20-24	-0.02143248143953258
2108	25-29	-0.0825438978812798
2108	30-34	-0.14447926138006295
2108	35-39	-0.15247413961017742
2108	40-44	-0.21605887943889002
2108	45-49	3.007109933221841E-4
2108	50-54	-0.30205004902627053
2108	55-59	0.031685133793054376
2108	60-64	0.02293609760832993
2108	65-69	0.0634289088873885
2108	70-74	-0.13179972755118996
2108	75-79	-0.28570425138727273
2108	80-84	-0.10565240109351492
2108	85-89	-0.46430704729413463
2108	90-94	-0.31569641747352506
2108	95-99	-0.06852572355529674
2108	100-104	-0.12758594281481095
2108	105-109	-0.19913613090938753
2108	110-114	-0.12388876091658574
2108	115-119	-0.06280466048833233
2108	120-124	-0.1163839765846717
2108	125-129	-0.20944806632697066
2108	130-134	-0.20469130300616456
2108	135-139	-0.21388924472899618
2108	140-144	-0.11764519648843219
2108	145-149	-0.06764681244172976
2108	150	0.08425798337089674
2109	1	-0.2640021304550153
2109	2	-0.19575865992941388
2109	3	-0.33772415209037376
2109	4	-0.16722205067412688
2109	5	-0.2019632370602551
2109	6	-0.4223433452296419
2109	7	-0.366138998886818
2109	8	-0.3083667895080211
2109	9	-0.34019906712634196
2109	10-14	-0.2204334545215758
2109	15-19	-0.10421087479068092
2109	20-24	-0.11975410676438969
2109	25-29	-0.16408584378588387
2109	30-34	-0.11994637028504229
2109	35-39	-0.15833956924924308
2109	40-44	-0.18884417974857826
2109	45-49	-0.5642922646699589
2109	50-54	-0.30749431788042614
2109	55-59	-0.8216416855858668
2109	60-64	-0.28375082855114186
2109	65-69	-0.36051676591588944
2109	70-74	-0.3282916928574906
2109	75-79	-0.540832651972309
2109	80-84	-1.1152852883562971
2109	85-89	-0.5494475516648052
2109	90-94	-0.21438866562803582
2109	95-99	-0.3019818085427346
2109	100-104	-2.325307742188059
2109	105-109	-0.25236713895279195
2109	110-114	-0.4201673552030698
2109	115-119	-0.48177633819068433
2109	120-124	-0.6856269381086477
2109	125-129	-0.6021430565802675
2109	130-134	-0.5577577513954921
2109	135-139	-0.5283774601297679
2109	140-144	-0.7239592464580582
2109	145-149	-0.22574744367087618
2109	150	-0.9793307144891727
2110	1	-0.5060853833579557
2110	2	-0.12234295287176167
2110	3	-0.2328477400736304
2110	4	0.051026136850126136
2110	5	0.048524731102538965
2110	6	0.057428965344634264
2110	7	0.07510012188260617
2110	8	0.08083955830017686
2110	9	-0.012577959845387454
2110	10-14	0.06729369722985012
2110	15-19	0.12602737300856148
2110	20-24	0.1567619636562796
2110	25-29	0.1884647840240774
2110	30-34	0.11722953764820687
2110	35-39	0.2727120196023094
2110	40-44	0.15320795763370398
2110	45-49	0.26094991632265874
2110	50-54	0.2334624393370106
2110	55-59	-0.8402094931473982
2110	60-64	0.0031701985390810705
2110	65-69	0.1638151170690918
2110	70-74	0.3182002241680948
2110	75-79	0.15332299803813498
2110	80-84	0.2070917816925757
2110	85-89	0.1264814547405635
2110	90-94	0.03612947979581094
2110	95-99	-0.4617494392838708
2110	100-104	0.11364101226158141
2110	105-109	0.21859274935737005
2110	110-114	-0.0058664965547947645
2110	115-119	0.17428961736515447
2110	120-124	0.1452504788826161
2110	125-129	0.16083789392519066
2110	130-134	-0.22333057814590518
2110	135-139	-0.07097834332514452
2110	140-144	-0.08032472323088768
2110	145-149	0.031733887654368687
2110	150	-1.107169177555626
2111	1	-0.020775104032594527
2111	2	-0.021841336661495347
2111	3	-0.6657916091221239
2111	4	-0.11729750911140258
2111	5	0.12107723704531992
2111	6	0.03408955404969305
2111	7	0.005200571242745866
2111	8	0.18405103847110382
2111	9	-0.5441254333444974
2111	10-14	-0.21108670813638497
2111	15-19	0.04258663110411476
2111	20-24	0.010483440303289626
2111	25-29	-0.16201336074154682
2111	30-34	0.08080945370451076
2111	35-39	-0.026988042486344455
2111	40-44	-0.0758620076648171
2111	45-49	-0.23680173138114924
2111	50-54	-0.35834571342302723
2111	55-59	-0.32369841776502994
2111	60-64	-0.3436644926427448
2111	65-69	-0.4268006792990704
2111	70-74	-0.08693858404772925
2111	75-79	-0.3940972754480896
2111	80-84	-0.42525790516231154
2111	85-89	-0.9153664046101113
2111	90-94	-0.5568446686776412
2111	95-99	-1.1780295455065541
2111	100-104	-0.45651600576353246
2111	105-109	-0.44913684490988715
2111	110-114	-3.005914988278434
2111	115-119	-0.6811426192030297
2111	120-124	-0.7687750212595503
2111	125-129	-1.0973411226031118
2111	130-134	-1.523520359988325
2111	135-139	-1.2387171645786879
2111	140-144	-0.7957125969750294
2111	145-149	-0.6748303080527194
2111	150	-1.4048260832588682
2112	1	0.12168605145944156
2112	2	0.029280451731921175
2112	3	-0.015775383310064228
2112	4	0.22289592472372277
2112	5	0.19277149328787857
2112	6	0.1927923469231203
2112	7	0.2937610847075831
2112	8	0.1104337292957851
2112	9	-0.10583685058947623
2112	10-14	0.08359612717338649
2112	15-19	0.11258904191100783
2112	20-24	0.0850479094616432
2112	25-29	0.1915243784641305
2112	30-34	0.1892403457762626
2112	35-39	0.1660780615809827
2112	40-44	0.2136255702909935
2112	45-49	0.1667702076627151
2112	50-54	0.24336809645087243
2112	55-59	0.13650199273628516
2112	60-64	0.21253440181962446
2112	65-69	-2.687053138252473
2112	70-74	-0.9651327501100297
2112	75-79	0.050014017972671354
2112	80-84	0.047036148035168424
2112	85-89	-0.5440036633259595
2112	90-94	0.004048246059852545
2112	95-99	0.28330962431191864
2112	100-104	-0.40933177819439237
2112	105-109	0.12069532779126746
2112	110-114	0.12841934408465505
2112	115-119	-0.4520176908839346
2112	120-124	0.21980763798617886
2112	125-129	0.058725627197290464
2112	130-134	0.16521689450506472
2112	135-139	0.2204449468026155
2112	140-144	0.27705492534176557
2112	145-149	0.44398612351646705
2112	150	0.6139447949425261
2113	1	-0.5473940658310497
2113	2	-0.1655880339572917
2113	3	-0.12325322587917498
2113	4	-0.24511926230724157
2113	5	-0.009002700882156489
2113	6	0.0022998474045223816
2113	7	0.0015644801897138905
2113	8	-0.020299610024707704
2113	9	-0.05089986031251925
2113	10-14	0.0024686353072596035
2113	15-19	-0.017887244566225036
2113	20-24	-0.15258382953485494
2113	25-29	-0.08878983560809672
2113	30-34	-0.22616465097527794
2113	35-39	-0.21789283257011505
2113	40-44	-0.21453018967230975
2113	45-49	-0.24006489601942604
2113	50-54	-0.09425470280802273
2113	55-59	-0.06060872352976787
2113	60-64	-0.14669252401062494
2113	65-69	-0.12171716673264399
2113	70-74	-0.37375860472576505
2113	75-79	-0.8492755926811668
2113	80-84	-0.5060648703312864
2113	85-89	-0.7753826084524533
2113	90-94	-0.8159589637746905
2113	95-99	-0.6253138520613106
2113	100-104	-0.5077993745939366
2113	105-109	-0.5834517553061076
2113	110-114	-0.5328739041197963
2113	115-119	-0.41959617094155277
2113	120-124	-0.4780478701237314
2113	125-129	-1.180809426428894
2113	130-134	-0.8328967130981866
2113	135-139	-0.1419542615526339
2113	140-144	-0.3673167183159336
2113	145-149	-0.42408846756193697
2113	150	-0.38812721857405563
2114	1	0.07704007188802464
2114	2	-8.661249228048007E-4
2114	3	-0.17077944640378462
2114	4	0.16056140830571053
2114	5	0.023249819308354347
2114	6	0.1665643547870701
2114	7	0.07838631436737842
2114	8	0.2567795649009881
2114	9	-0.20303739032352297
2114	10-14	-0.5686212769118697
2114	15-19	0.11685378585386275
2114	20-24	0.175595008070367
2114	25-29	0.2006672144745849
2114	30-34	0.3115721616561089
2114	35-39	0.30738437777706196
2114	40-44	0.2977807489847919
2114	45-49	0.030244411333306687
2114	50-54	0.27069939559890344
2114	55-59	0.4279610648232506
2114	60-64	0.35697860238823864
2114	65-69	0.36567699490701244
2114	70-74	0.39911740269595697
2114	75-79	0.3693840222683207
2114	80-84	0.23211695647775343
2114	85-89	0.11787333989907722
2114	90-94	0.26831094892475704
2114	95-99	0.4117969547686968
2114	100-104	-0.09300863636495649
2114	105-109	0.3937538964488496
2114	110-114	0.4201498854825445
2114	115-119	0.2936407706685671
2114	120-124	0.375650332185387
2114	125-129	0.34819546351948105
2114	130-134	0.3314162988599634
2114	135-139	0.5168735548747847
2114	140-144	-0.2497458838935529
2114	145-149	0.08934590718316571
2114	150	0.3769774814049569
2115	1	0.054438466952827724
2115	2	-0.2025802965012602
2115	3	-0.25575700389217815
2115	4	0.0649357109115769
2115	5	0.14293169348562884
2115	6	0.25158346185335745
2115	7	0.19020212416837978
2115	8	0.11302429475315279
2115	9	-0.061952064487940106
2115	10-14	0.012301636377998193
2115	15-19	0.2002092454790585
2115	20-24	0.19102457398646777
2115	25-29	0.10340643738921074
2115	30-34	0.17795910610441013
2115	35-39	0.04356654899070378
2115	40-44	0.05953757553100303
2115	45-49	0.0110604744445979
2115	50-54	-0.1834096430176757
2115	55-59	0.07307941938848472
2115	60-64	0.10813113136585883
2115	65-69	1.8986699984679944E-5
2115	70-74	0.16545545199664957
2115	75-79	0.12176855508306517
2115	80-84	0.08162906406621318
2115	85-89	0.0751786105146266
2115	90-94	0.09425819414069991
2115	95-99	0.01866182171360009
2115	100-104	0.0037044246744031284
2115	105-109	0.24310767063133198
2115	110-114	0.21087570173883563
2115	115-119	0.08570987706220023
2115	120-124	0.05908829201004551
2115	125-129	-0.452783608814471
2115	130-134	-0.05946591316546801
2115	135-139	-0.10628014215588166
2115	140-144	-0.5354062934947024
2115	145-149	0.063718078756267
2115	150	-0.07125209189563719
2116	1	-0.0072185936345228185
2116	2	-0.04855468533196827
2116	3	-0.012505606608769426
2116	4	0.0855165669430491
2116	5	0.07710481090924759
2116	6	0.1138916581853664
2116	7	0.16419367903861826
2116	8	0.08335962137202557
2116	9	-0.12890960401777107
2116	10-14	0.07183144171720102
2116	15-19	0.05605428117456057
2116	20-24	0.11927094711325736
2116	25-29	0.1998483525181456
2116	30-34	0.23207315440892273
2116	35-39	0.22119544700489513
2116	40-44	0.2382851901832197
2116	45-49	0.14045118652916244
2116	50-54	0.17488768091200058
2116	55-59	0.13098074330896736
2116	60-64	0.20264149661448982
2116	65-69	0.3456619803432588
2116	70-74	0.3148695119198379
2116	75-79	0.283359367207197
2116	80-84	0.216302580427012
2116	85-89	0.23250043162753542
2116	90-94	0.006585060552545485
2116	95-99	-0.005044859446634575
2116	100-104	0.25153974318617145
2116	105-109	0.19930087135040964
2116	110-114	0.304469014555373
2116	115-119	0.10874136412081015
2116	120-124	0.2785531867016289
2116	125-129	0.06414640994570675
2116	130-134	-0.06774791473367259
2116	135-139	0.028785313066158835
2116	140-144	-1.4132358421975866
2116	145-149	-0.0945874443213981
2116	150	0.2143474014121125
2117	1	0.0567348704023658
2117	2	0.013332939219242945
2117	3	0.24761171868948395
2117	4	0.16743755025564155
2117	5	0.07443212828236767
2117	6	1.5993717828877152E-4
2117	7	-0.09234126868398818
2117	8	0.11037474715899975
2117	9	0.11385637912034241
2117	10-14	0.11459010780752266
2117	15-19	0.08995058056669336
2117	20-24	0.12346892386082686
2117	25-29	0.1994031504002436
2117	30-34	0.07089314509681088
2117	35-39	0.14178692169566176
2117	40-44	0.09412052725560471
2117	45-49	0.13770580370384522
2117	50-54	0.17900233277254074
2117	55-59	0.17373988035587473
2117	60-64	0.24316168711778374
2117	65-69	0.2699668679585585
2117	70-74	0.25072820279032726
2117	75-79	0.4009866482966373
2117	80-84	0.29174312115021195
2117	85-89	0.3850283860133814
2117	90-94	0.3548174349429374
2117	95-99	0.23804729104005418
2117	100-104	0.24264066791736383
2117	105-109	0.2919716028534438
2117	110-114	0.3242424347921471
2117	115-119	0.19712171257619815
2117	120-124	0.16596397302249954
2117	125-129	0.08010655179347026
2117	130-134	-0.24657912884910616
2117	135-139	-0.2154511533250556
2117	140-144	0.21377819888154903
2117	145-149	-0.036727690634158705
2117	150	0.11618947711690453
2118	1	0.11488653931161608
2118	2	0.046356761869706276
2118	3	0.2666965819607867
2118	4	0.11832039050362653
2118	5	0.14114869577070976
2118	6	0.12584179062568523
2118	7	0.07949364938719583
2118	8	-0.20221390808542594
2118	9	0.07343611566285801
2118	10-14	0.08565307159790336
2118	15-19	-0.023898151951208035
2118	20-24	0.15287506287707942
2118	25-29	0.13476116090284052
2118	30-34	0.22441129485103062
2118	35-39	0.28077378560457333
2118	40-44	0.32209871112334554
2118	45-49	0.18210751873168363
2118	50-54	0.3032646688880902
2118	55-59	0.30485799246534384
2118	60-64	0.21686181589132758
2118	65-69	0.2375910917807218
2118	70-74	0.23475299572197628
2118	75-79	0.3099136536132008
2118	80-84	0.2562752624665663
2118	85-89	0.3246218795128968
2118	90-94	0.24659486847608036
2118	95-99	0.20298304064242956
2118	100-104	0.13851632726463947
2118	105-109	0.15653533261470898
2118	110-114	0.17410346135368826
2118	115-119	0.13970331567055183
2118	120-124	0.2594657691456348
2118	125-129	-0.02722223935926138
2118	130-134	-0.30921316881959626
2118	135-139	-0.34827200710494566
2118	140-144	-0.3456799634357637
2118	145-149	-0.28252041833392383
2118	150	-0.1214009124227573
2119	1	0.10803355350956778
2119	2	0.1343127293715476
2119	3	0.3701235909058269
2119	4	0.23122767363229713
2119	5	0.14798819880106606
2119	6	0.25237508854172575
2119	7	0.09655539857439521
2119	8	0.20017051213292092
2119	9	0.22565349574210813
2119	10-14	0.20289146805282599
2119	15-19	0.2581672044348693
2119	20-24	0.2687497837571655
2119	25-29	0.2968157319744833
2119	30-34	0.32087276358027594
2119	35-39	0.33679692990506993
2119	40-44	0.30736392924420386
2119	45-49	0.4267067514702063
2119	50-54	0.38011760232573266
2119	55-59	0.033863677212146115
2119	60-64	0.40923505425653417
2119	65-69	0.11486685638884353
2119	70-74	0.4187067686255048
2119	75-79	0.5589589054264081
2119	80-84	-0.5482560400024354
2119	85-89	0.5092590455773447
2119	90-94	0.20822230209250137
2119	95-99	0.33261687888826685
2119	100-104	0.5811431113071635
2119	105-109	0.48631012894304604
2119	110-114	0.5442275858120169
2119	115-119	0.31131394004796675
2119	120-124	-0.2920314416279126
2119	125-129	0.5135864566243526
2119	130-134	0.29316279075302276
2119	135-139	0.19065594245718387
2119	140-144	0.34684530110640566
2119	145-149	0.46758022857932957
2119	150	0.4955160563416001
2120	1	0.018467648706749884
2120	2	0.0653950729886823
2120	3	0.2920127626206579
2120	4	0.24462685019650365
2120	5	0.14866062474176545
2120	6	0.10967354196645829
2120	7	0.081753663209291
2120	8	0.10199283270948456
2120	9	0.15598562933951854
2120	10-14	0.17204256431372755
2120	15-19	0.19424418701112245
2120	20-24	0.15713451520641541
2120	25-29	0.25154771889690863
2120	30-34	0.25447545366584023
2120	35-39	0.2251231134393734
2120	40-44	0.10438492816427924
2120	45-49	0.1571283279730764
2120	50-54	0.251470605632683
2120	55-59	0.17549137022390937
2120	60-64	0.17933036476753017
2120	65-69	0.1833300837756795
2120	70-74	0.15173058268374717
2120	75-79	0.090152006815309
2120	80-84	-0.04883679437339339
2120	85-89	0.2511996165217383
2120	90-94	0.2695634974679848
2120	95-99	0.35055831374838675
2120	100-104	0.3795167854579944
2120	105-109	0.292716591391482
2120	110-114	0.4023998123053829
2120	115-119	-0.031572796395693103
2120	120-124	0.05585972520071891
2120	125-129	0.223589727136698
2120	130-134	0.20146122383119547
2120	135-139	0.2921219163711086
2120	140-144	0.0014268166262638715
2120	145-149	-0.1476815517412149
2120	150	-0.1663278461801312
2121	1	-0.11003360077416247
2121	2	-0.2650248059321356
2121	3	-0.39507990689500616
2121	4	-0.07280284534893866
2121	5	0.09137617487211713
2121	6	-0.21791129705745504
2121	7	0.04605709075384823
2121	8	0.055765761484238396
2121	9	-0.03812361695155175
2121	10-14	0.04045357282071649
2121	15-19	0.08986842096748404
2121	20-24	0.09576335122748247
2121	25-29	-0.013163687283274328
2121	30-34	0.09236711559298527
2121	35-39	0.1628292589144067
2121	40-44	0.1514325475775351
2121	45-49	0.1612095578785926
2121	50-54	-0.013023932899322688
2121	55-59	0.20409198069571488
2121	60-64	0.015593494985829182
2121	65-69	0.1130877034245259
2121	70-74	0.12442391836393796
2121	75-79	0.05987486301853551
2121	80-84	0.027148702028149785
2121	85-89	0.17701844122012744
2121	90-94	-0.011983957886116059
2121	95-99	0.19326536232416913
2121	100-104	0.14079144263262577
2121	105-109	0.06367989443265998
2121	110-114	0.07832800180563737
2121	115-119	-0.04244561533355551
2121	120-124	-0.12117534018858578
2121	125-129	-0.19400111081095162
2121	130-134	-0.17336861009281535
2121	135-139	-0.5133090750385207
2121	140-144	-0.23199970389840985
2121	145-149	-0.28052662568612874
2121	150	-0.16400843353127215
2122	1	0.001244814870752009
2122	2	-0.0851540644230191
2122	3	0.14906983103179527
2122	4	-0.04677061650447456
2122	5	0.07512103706184803
2122	6	0.13209355086170405
2122	7	0.12152650664560127
2122	8	0.16420712605225418
2122	9	0.019648885071056554
2122	10-14	0.11889658840793516
2122	15-19	0.16744653388159492
2122	20-24	0.2053203230151368
2122	25-29	0.14295099289785895
2122	30-34	0.23166230545005106
2122	35-39	0.18867580206413237
2122	40-44	0.26598636917090346
2122	45-49	0.28144468763606056
2122	50-54	0.20504871951473547
2122	55-59	0.35027604831547166
2122	60-64	0.3216900962614204
2122	65-69	0.26560609305299465
2122	70-74	0.36216422400761417
2122	75-79	0.4694251132865759
2122	80-84	0.4210137972517103
2122	85-89	0.29758538665004863
2122	90-94	0.48991119619890355
2122	95-99	0.33228663038668316
2122	100-104	0.2539481273083979
2122	105-109	0.36120246353355867
2122	110-114	0.2450100660810719
2122	115-119	0.15183542611943324
2122	120-124	0.04327374880918455
2122	125-129	0.2426692692509249
2122	130-134	0.27315299581729136
2122	135-139	0.3168207710194366
2122	140-144	0.2423873045982603
2122	145-149	0.22239903289665364
2122	150	0.24950150581334896
2123	1	0.09473339864586094
2123	2	0.03944339349238035
2123	3	0.25323264668407575
2123	4	0.161935083401751
2123	5	0.14882807123446895
2123	6	0.16831065944294465
2123	7	0.14128419491220967
2123	8	0.11264686992677753
2123	9	-0.0040208081019557085
2123	10-14	0.16522264232574457
2123	15-19	0.2449782301798109
2123	20-24	0.23779157017573738
2123	25-29	0.2846904242433226
2123	30-34	0.3012868802067672
2123	35-39	0.30852817351676975
2123	40-44	0.2671879443337346
2123	45-49	0.30109160797238843
2123	50-54	0.2731374649255329
2123	55-59	0.37319416527233784
2123	60-64	0.2948584001352188
2123	65-69	0.31971103522116806
2123	70-74	0.31876510711585837
2123	75-79	0.4481198407041731
2123	80-84	0.33865692960841187
2123	85-89	0.48498176696388384
2123	90-94	0.4015556799770579
2123	95-99	0.43193373369634713
2123	100-104	0.36513985178410735
2123	105-109	0.40475588854189937
2123	110-114	0.41164378155527714
2123	115-119	0.3237684473502185
2123	120-124	0.43001867506882263
2123	125-129	-0.2136810728115961
2123	130-134	-0.24213337871682228
2123	135-139	0.39691410655331794
2123	140-144	0.2217721875843992
2123	145-149	0.28094927354719346
2123	150	0.3859785799672437
2124	1	0.08648664268694617
2124	2	0.07734684331205699
2124	3	0.20004394098052103
2124	4	0.20701305090498323
2124	5	0.0967769042408122
2124	6	0.18009772596072793
2124	7	0.12693728293454143
2124	8	-0.009962733616433184
2124	9	0.06622086026720808
2124	10-14	0.1703150469237542
2124	15-19	0.1924227782579706
2124	20-24	0.11125419975916628
2124	25-29	-0.0022168290610693475
2124	30-34	0.11889009057291844
2124	35-39	0.22945662430905145
2124	40-44	0.24121362408083513
2124	45-49	0.32270435953202536
2124	50-54	0.2873226913143654
2124	55-59	0.3123809155167976
2124	60-64	0.18190815691107076
2124	65-69	0.20366141416303662
2124	70-74	0.25794972132828775
2124	75-79	0.41833638675976204
2124	80-84	0.27375893997186296
2124	85-89	0.4425886546240605
2124	90-94	0.42043861095400104
2124	95-99	0.4580001813786936
2124	100-104	0.4599064494655778
2124	105-109	0.39016706919066024
2124	110-114	0.37800953047144503
2124	115-119	0.20361032114055888
2124	120-124	0.27391363970155425
2124	125-129	0.2191938923099741
2124	130-134	0.2628391692697818
2124	135-139	0.29233171307712524
2124	140-144	0.29910813343632725
2124	145-149	0.29173505938459954
2124	150	0.39079637400332956
2201	1	-0.7982211395019441
2201	2	-0.22033873640955903
2201	3	-0.6130581208713011
2201	4	-0.7165385764001186
2201	5	-0.2642290526226887
2201	6	-0.15785431108193393
2201	7	-0.33077900578547315
2201	8	-0.13309109690995768
2201	9	-0.5948234908386567
2201	10-14	-0.36468028596936364
2201	15-19	-0.4530472628809932
2201	20-24	-0.4269377021681606
2201	25-29	-0.7771994285388786
2201	30-34	-0.519807025008987
2201	35-39	-0.4978132967013593
2201	40-44	-0.7366376942654895
2201	45-49	-0.5682951923527426
2201	50-54	-0.5747128220926001
2201	55-59	-0.5124549838327184
2201	60-64	-0.540528099368693
2201	65-69	-0.40471722687135525
2201	70-74	-0.3361328721847485
2201	75-79	-0.47782942854507837
2201	80-84	-0.22092785014191918
2201	85-89	-0.31147708380682815
2201	90-94	-0.45560008239495176
2201	95-99	-0.2912795030772273
2201	100-104	-0.2696036165231348
2201	105-109	-0.3340777439304361
2201	110-114	-0.5885222296510406
2201	115-119	-0.5981205966341179
2201	120-124	-0.4478159422875976
2201	125-129	-0.5603304569346932
2201	130-134	-0.6088464287736741
2201	135-139	-0.5555059924726109
2201	140-144	-0.512005556991447
2201	145-149	-0.5506826241740654
2201	150	-1.1550317893792652
2202	1	0.032188955135282526
2202	2	-0.08280766863401112
2202	3	-0.10688638776738912
2202	4	0.03462957196045835
2202	5	0.020965718431703806
2202	6	-0.016120968189284213
2202	7	0.07870622507199698
2202	8	0.04790235495888595
2202	9	0.15515046002646216
2202	10-14	0.04331091946033183
2202	15-19	-0.0021830529584292435
2202	20-24	0.037230924158187406
2202	25-29	0.029035587233998683
2202	30-34	0.1415351984878086
2202	35-39	0.1162025717624644
2202	40-44	0.21626606598098874
2202	45-49	0.15528107198473862
2202	50-54	-0.12405168345585338
2202	55-59	0.03701066914899087
2202	60-64	0.2116131675667745
2202	65-69	0.21475072239643822
2202	70-74	0.1289351928056135
2202	75-79	0.08987794688729878
2202	80-84	0.23376754785892473
2202	85-89	0.08241920772230316
2202	90-94	0.12404504184797815
2202	95-99	0.07007997778846686
2202	100-104	0.11144208559689162
2202	105-109	0.3081491726784975
2202	110-114	0.3230438636982953
2202	115-119	0.3678219618182368
2202	120-124	0.47396604324154623
2202	125-129	0.5744060415692473
2202	130-134	0.4738368264742334
2202	135-139	0.11784505568835613
2202	140-144	0.3798666244095088
2202	145-149	0.4897607225416749
2202	150	0.21346734960870606
2203	1	-0.14490165876259553
2203	2	0.15839251513665076
2203	3	0.040806976775265014
2203	4	-0.2161376903646044
2203	5	0.06498715254039666
2203	6	-0.16571280250004605
2203	7	-0.05673155518269368
2203	8	0.012522591167410724
2203	9	0.21830403565719791
2203	10-14	0.11252064416687801
2203	15-19	0.09807760323253945
2203	20-24	-0.07174593050519462
2203	25-29	0.07844328432683056
2203	30-34	0.07988674005705576
2203	35-39	0.12943925607684292
2203	40-44	0.043696481851526414
2203	45-49	0.21503510858407537
2203	50-54	0.29994473526051735
2203	55-59	0.258463226312152
2203	60-64	0.2794212755078789
2203	65-69	0.04134976125681078
2203	70-74	0.3432151797291567
2203	75-79	-0.016180357086959418
2203	80-84	-0.039771522646859125
2203	85-89	-0.5592120623965684
2203	90-94	-0.06535731963213465
2203	95-99	0.12258689329298278
2203	100-104	0.34138041437076794
2203	105-109	0.29476438172095243
2203	110-114	0.4616533076724565
2203	115-119	0.40049259394240977
2203	120-124	0.22754540389002642
2203	125-129	0.37760252030208363
2203	130-134	0.3780063085254355
2203	135-139	0.6312995970857003
2203	140-144	0.6653953048812653
2203	145-149	0.4338723957672954
2203	150	0.3257937229043506
2204	1	-0.3242088417191198
2204	2	0.06895580518265731
2204	3	0.0651259760157572
2204	4	0.03692815963038498
2204	5	-0.05763802628868575
2204	6	-0.11745203688142425
2204	7	0.12942988843040837
2204	8	0.08695737322521069
2204	9	0.23782840457677423
2204	10-14	0.1435305256167041
2204	15-19	0.1158190023524952
2204	20-24	0.16064227042639345
2204	25-29	0.1614314712934828
2204	30-34	0.22771764373291603
2204	35-39	0.12555970513535186
2204	40-44	0.1651262790772705
2204	45-49	0.1921991746696179
2204	50-54	0.2530392472300491
2204	55-59	0.380734752004102
2204	60-64	0.21600566988514203
2204	65-69	0.4232928617626257
2204	70-74	0.33285405104354027
2204	75-79	0.37980213370033056
2204	80-84	0.31565817069595425
2204	85-89	0.27356466479847796
2204	90-94	0.11757504031725574
2204	95-99	0.3125423560955767
2204	100-104	0.4321908746801455
2204	105-109	0.3923931712118076
2204	110-114	0.5036885185345668
2204	115-119	0.45336707193927595
2204	120-124	0.3313049251542921
2204	125-129	0.24694186132744278
2204	130-134	0.4537949356358695
2204	135-139	0.5623353459318992
2204	140-144	0.7689725275094119
2204	145-149	0.46315617788506813
2204	150	0.7764787031785971
2205	1	0.05050633498749235
2205	2	0.04358852113484346
2205	3	0.08370520691888572
2205	4	0.08149972310992126
2205	5	0.09254102149931498
2205	6	-0.039390732376013204
2205	7	0.11857999973084787
2205	8	-0.03498869131146165
2205	9	0.10439705816932587
2205	10-14	0.05555072649302417
2205	15-19	0.11432491923065413
2205	20-24	0.14042552378960238
2205	25-29	0.06589156752513503
2205	30-34	0.17755353481967973
2205	35-39	0.17892618519629622
2205	40-44	0.19126397995574962
2205	45-49	0.2860372284042825
2205	50-54	0.22053592234018993
2205	55-59	0.3570997624903214
2205	60-64	0.3338600398687035
2205	65-69	0.3796333189402432
2205	70-74	0.3118816716630306
2205	75-79	0.3994665334988383
2205	80-84	0.2815516452146696
2205	85-89	0.3185366718442708
2205	90-94	0.3259248023171608
2205	95-99	0.33147042889562783
2205	100-104	0.2658998318856547
2205	105-109	0.2605431298949199
2205	110-114	0.3001149618474912
2205	115-119	0.2905697425673637
2205	120-124	0.4713623240473339
2205	125-129	0.5140101182811208
2205	130-134	0.6452796982802766
2205	135-139	0.6470371136774915
2205	140-144	0.7237001367570315
2205	145-149	0.4045367320656581
2205	150	0.18229498952983647
2206	1	0.08584181235947952
2206	2	-0.06413157328226049
2206	3	-0.2040839758484978
2206	4	0.14232342590955227
2206	5	-0.22119270199631558
2206	6	0.07286958882148298
2206	7	-0.07832901578772322
2206	8	0.049815916345608
2206	9	-0.42970990010800847
2206	10-14	0.03950443366392875
2206	15-19	0.11315054296354532
2206	20-24	0.04159928422005521
2206	25-29	-0.06944421850026572
2206	30-34	-0.16092560073457918
2206	35-39	-0.19425254208496767
2206	40-44	-0.21524256865200186
2206	45-49	-0.3222268999247362
2206	50-54	0.009506649019805025
2206	55-59	-0.13496227216726453
2206	60-64	-0.2864669142369536
2206	65-69	-0.5580845762710993
2206	70-74	-0.3539761890238964
2206	75-79	-0.18208395650462705
2206	80-84	-0.28497736309184774
2206	85-89	-0.37115636269395935
2206	90-94	-0.7575366002957011
2206	95-99	-0.4808132570345123
2206	100-104	-0.2356528409930192
2206	105-109	-0.4980791551132313
2206	110-114	-0.5699442417442313
2206	115-119	-0.3745299038299663
2206	120-124	-0.311955735755852
2206	125-129	-0.4624401215078606
2206	130-134	-0.6960196341724441
2206	135-139	-0.7553534995728342
2206	140-144	-0.6570933734401052
2206	145-149	-0.4031411960711395
2206	150	-0.32376084958684004
2207	1	0.1187531433492488
2207	2	0.1448871827047391
2207	3	0.3005355423620486
2207	4	0.29031950835478426
2207	5	0.11767456702803258
2207	6	0.04404010612847742
2207	7	0.0019728132575451696
2207	8	-0.001510325045252614
2207	9	0.17645366273066543
2207	10-14	0.09965701015964612
2207	15-19	0.16003770151192498
2207	20-24	0.1408323011333934
2207	25-29	0.16520297596169087
2207	30-34	0.21996065583117996
2207	35-39	0.1729295144194225
2207	40-44	0.15437949956211838
2207	45-49	0.15115215428716056
2207	50-54	0.25693135022704894
2207	55-59	0.26512048036492075
2207	60-64	0.33208554621011643
2207	65-69	0.26641065259107677
2207	70-74	0.3385111275105146
2207	75-79	0.3801805002462828
2207	80-84	0.2844728096332787
2207	85-89	0.2030171281257651
2207	90-94	0.2750410161436321
2207	95-99	0.15504155610486237
2207	100-104	0.2591379813535184
2207	105-109	0.25975081598278393
2207	110-114	0.262716052341851
2207	115-119	0.3627205957055466
2207	120-124	0.31954356613227475
2207	125-129	0.6374438914496068
2207	130-134	0.44631337095710677
2207	135-139	0.21043787119194235
2207	140-144	0.3248322959357566
2207	145-149	0.1681572232620212
2207	150	0.35696459305621886
2208	1	-0.2650935341111236
2208	2	0.09409394134613436
2208	3	-0.07917301448510727
2208	4	-0.055320968999673426
2208	5	0.09225012612483141
2208	6	0.0607731967324554
2208	7	-0.047626594079062556
2208	8	-0.45561008974461714
2208	9	-0.060339048483434965
2208	10-14	-0.08925007304243593
2208	15-19	-0.007130262511083174
2208	20-24	-0.07588271118476086
2208	25-29	-0.12043753855059691
2208	30-34	-0.16611712934285805
2208	35-39	-0.11043175125923455
2208	40-44	-0.02842989340083335
2208	45-49	-0.3388501106352706
2208	50-54	-0.13663818978091058
2208	55-59	-0.05179510207157989
2208	60-64	-0.09907566257544431
2208	65-69	-0.19317144453680868
2208	70-74	-0.12085880738830923
2208	75-79	-0.20709954363273653
2208	80-84	-0.25135686190237294
2208	85-89	-0.6974193576211576
2208	90-94	-0.3848764663913187
2208	95-99	-0.3513177664789282
2208	100-104	-0.12308415599586198
2208	105-109	-0.2915982412726237
2208	110-114	-0.13047706063337472
2208	115-119	-0.17241616730262876
2208	120-124	-0.14299601295399356
2208	125-129	-0.125601155661613
2208	130-134	0.10827284461556275
2208	135-139	0.10624183600938863
2208	140-144	-0.011467305927361338
2208	145-149	-0.24861231687087582
2208	150	0.31639905337603125
2209	1	-0.09534216286766295
2209	2	-0.04694145640187486
2209	3	-0.16764250806211578
2209	4	-0.22894972421542548
2209	5	-0.3730840275227152
2209	6	-0.10521588295925
2209	7	-0.1463113908404381
2209	8	-0.28586644274425765
2209	9	-0.21035983562124017
2209	10-14	-0.19063797636719926
2209	15-19	-0.028774630731504658
2209	20-24	-0.3266099826742277
2209	25-29	-0.14147099682990216
2209	30-34	-0.19443923041478683
2209	35-39	-0.20860179808261137
2209	40-44	-0.4288540984342646
2209	45-49	-0.13927581002870681
2209	50-54	-0.18828583178369485
2209	55-59	-0.2758469239747612
2209	60-64	-0.44712735071792054
2209	65-69	-0.3271964914983272
2209	70-74	-0.4709920152213485
2209	75-79	-0.3686419205978737
2209	80-84	-0.4862421144540363
2209	85-89	-0.6336220177685661
2209	90-94	-0.3548021168224693
2209	95-99	-0.4328706257874799
2209	100-104	-0.33087640776172833
2209	105-109	-0.2633247180596072
2209	110-114	-0.29891027500589473
2209	115-119	-0.24616188016400287
2209	120-124	-0.19198456913996864
2209	125-129	-0.38674401752705023
2209	130-134	-0.22515305711198152
2209	135-139	-0.3596334952440543
2209	140-144	-0.046887106086309416
2209	145-149	-0.18313891284494588
2209	150	-0.41745543876004376
2210	1	-0.3360215429267157
2210	2	0.0757907104510096
2210	3	0.15485353063503737
2210	4	0.23540332643423056
2210	5	0.05873540269431743
2210	6	0.14638895269423102
2210	7	0.18539594972040163
2210	8	-0.0796938915325498
2210	9	-0.15810173184880227
2210	10-14	0.06278791178875309
2210	15-19	0.07981829976979782
2210	20-24	0.004406427159160842
2210	25-29	-0.019095670018629107
2210	30-34	-0.01845885420259208
2210	35-39	-0.026822238915137575
2210	40-44	0.07121099957004162
2210	45-49	0.10039136486751943
2210	50-54	0.17761062086430712
2210	55-59	0.008786256112820467
2210	60-64	0.06978359897319564
2210	65-69	-0.12689562516651876
2210	70-74	0.10753811280451941
2210	75-79	0.2172580663333008
2210	80-84	0.02088583478265349
2210	85-89	0.1933049236050195
2210	90-94	0.24089109702558176
2210	95-99	0.08500912403840033
2210	100-104	0.07803061420979418
2210	105-109	0.08823307745775111
2210	110-114	0.02641655190187464
2210	115-119	0.09614354645920997
2210	120-124	0.07324445470284502
2210	125-129	0.42655253344914
2210	130-134	0.3427435538461836
2210	135-139	-0.14460021395978373
2210	140-144	-0.19405680540103276
2210	145-149	-0.23878105239185743
2210	150	-0.26562999464602655
2211	1	-0.0763484389741258
2211	2	0.12506253345085838
2211	3	0.2829399715201646
2211	4	0.13425229509321213
2211	5	0.021816549262460683
2211	6	0.19588928442507836
2211	7	0.11973012102386349
2211	8	-0.09485585672063479
2211	9	0.04746140429973167
2211	10-14	-0.04877895889935502
2211	15-19	0.014931448453857854
2211	20-24	-0.02119253742132088
2211	25-29	-0.12606635993511617
2211	30-34	-0.21652520073144643
2211	35-39	-0.16036628092935956
2211	40-44	-0.21803601122439886
2211	45-49	-0.28256206126758343
2211	50-54	-0.3680697174234453
2211	55-59	-0.1513444551292693
2211	60-64	-0.25742126612864524
2211	65-69	-0.2115959273042165
2211	70-74	-0.2911456433142732
2211	75-79	-0.5026237898098316
2211	80-84	-0.3515464222048834
2211	85-89	-0.14039230081660747
2211	90-94	-0.09799641737813403
2211	95-99	-0.060210342320203836
2211	100-104	-0.16027334458537723
2211	105-109	-0.05853133931302068
2211	110-114	-0.25164803414053694
2211	115-119	-0.3330568567501757
2211	120-124	-0.45236270205575124
2211	125-129	-0.09220520920250408
2211	130-134	-0.2317168542182131
2211	135-139	-0.5222344787528712
2211	140-144	-0.48169795448995245
2211	145-149	-0.3529156680831633
2211	150	-0.2460191635510398
2212	1	0.10533965504134457
2212	2	0.1199187987286372
2212	3	0.2178104435411541
2212	4	0.2780548397012623
2212	5	0.140547430947926
2212	6	0.08139507139066637
2212	7	0.14093946280730307
2212	8	-0.08983422105114158
2212	9	0.14885361266177455
2212	10-14	0.07845643921438494
2212	15-19	0.056456022709511444
2212	20-24	0.13328740592704236
2212	25-29	0.06231697797946367
2212	30-34	0.05424638072896215
2212	35-39	0.09937835890438151
2212	40-44	0.1696937635153617
2212	45-49	0.1969775356054697
2212	50-54	0.10025912030020123
2212	55-59	0.21094251198647385
2212	60-64	4.535568424657299E-4
2212	65-69	0.024996812974528382
2212	70-74	-0.02403165973803567
2212	75-79	-0.1166183631963591
2212	80-84	-0.014265993593497228
2212	85-89	0.24493528936095998
2212	90-94	0.33443007535966984
2212	95-99	0.052188333464805226
2212	100-104	-0.20822677439896609
2212	105-109	0.012431591879924042
2212	110-114	0.09125935047304523
2212	115-119	0.365602482665345
2212	120-124	0.21607976015170038
2212	125-129	0.43924762899890624
2212	130-134	0.2971525917808009
2212	135-139	-0.16036244390664223
2212	140-144	-0.1696657946363871
2212	145-149	-0.06543782887189309
2212	150	-0.3733920050499151
2213	1	-0.23810651600531685
2213	2	-0.1195288432878776
2213	3	-0.19083398531058293
2213	4	-0.47966644152308646
2213	5	0.01077365658774454
2213	6	-0.5095183684759377
2213	7	3.5576068110287906E-4
2213	8	-0.2343224557932828
2213	9	-0.1565364754583598
2213	10-14	-0.0971658328538183
2213	15-19	-0.15368728280704858
2213	20-24	-0.1481383704187138
2213	25-29	-0.2556645760745724
2213	30-34	-0.2008829483731276
2213	35-39	-0.10746488416797462
2213	40-44	-0.158947881739806
2213	45-49	-0.3138265047006712
2213	50-54	-0.16653790203638152
2213	55-59	-0.29264422528163436
2213	60-64	-0.5152920528065366
2213	65-69	-0.5819634608065059
2213	70-74	-0.5161018524146783
2213	75-79	-0.49741656594835604
2213	80-84	-0.38312144501544765
2213	85-89	-0.42462051263336065
2213	90-94	-0.4851882502468783
2213	95-99	-0.43375311641637637
2213	100-104	-0.43468341724732795
2213	105-109	-0.4182182188860111
2213	110-114	-0.4057535184308989
2213	115-119	-0.15744712791564552
2213	120-124	-0.6125198334388813
2213	125-129	-0.6729293568247456
2213	130-134	-0.637332246617099
2213	135-139	-0.7758704264963754
2213	140-144	-0.733286174388688
2213	145-149	-0.5496956609848667
2213	150	-1.0357960663298655
2214	1	0.01010082726153172
2214	2	0.11496352103544183
2214	3	0.2845742837521499
2214	4	0.1836989251422949
2214	5	0.03293057814545364
2214	6	0.26624027484118074
2214	7	0.11836074740023861
2214	8	-0.03176251755149906
2214	9	0.2764611448327159
2214	10-14	0.139708656995019
2214	15-19	0.14977023074051488
2214	20-24	0.1728680509159446
2214	25-29	0.07325436714237554
2214	30-34	0.07472046457061055
2214	35-39	0.08878589647475366
2214	40-44	0.12470199158354944
2214	45-49	0.1832118400881484
2214	50-54	0.14984701721066784
2214	55-59	0.08991339265411114
2214	60-64	0.05122650844877086
2214	65-69	0.26266692161754435
2214	70-74	0.24804079118025157
2214	75-79	0.2528653298043011
2214	80-84	0.3668338121289665
2214	85-89	0.2130676970629537
2214	90-94	0.2692841450240522
2214	95-99	0.16552115087292663
2214	100-104	0.27827991195262314
2214	105-109	0.12235399199909835
2214	110-114	0.14838343931143072
2214	115-119	0.336433403595791
2214	120-124	0.31971162885966464
2214	125-129	0.2869686277273047
2214	130-134	0.16697623713529453
2214	135-139	-0.20064516286438305
2214	140-144	-0.3308744501141021
2214	145-149	0.024051455969832602
2214	150	0.1754693422578768
2215	1	0.05930582383490446
2215	2	0.13997184213790348
2215	3	0.15443799178971318
2215	4	0.2810609799999071
2215	5	0.13188239396630763
2215	6	0.19987279653921775
2215	7	0.05655677043844065
2215	8	0.02117917835326466
2215	9	0.14690624137801223
2215	10-14	0.23836039649604146
2215	15-19	0.12563943042184889
2215	20-24	0.11166047930765188
2215	25-29	0.07546835721851153
2215	30-34	0.08998843231817233
2215	35-39	0.14703807130572955
2215	40-44	0.15615719731598432
2215	45-49	0.05350796529437929
2215	50-54	0.0725967828952605
2215	55-59	-0.0245795981905772
2215	60-64	0.030207843619962205
2215	65-69	0.19730117465111618
2215	70-74	0.13145833161156162
2215	75-79	0.18215711774556098
2215	80-84	0.19620809231912517
2215	85-89	0.0877378498563246
2215	90-94	-0.05640087056642784
2215	95-99	0.3258341896301431
2215	100-104	0.341510388141252
2215	105-109	0.03859035619022677
2215	110-114	0.35313544345430614
2215	115-119	0.2021900598803441
2215	120-124	0.3905657743698896
2215	125-129	0.3268408566085057
2215	130-134	0.286964052424068
2215	135-139	-0.039376228798801094
2215	140-144	0.08949060644582119
2215	145-149	-0.0019073591848766114
2215	150	0.07755550033153469
2216	1	0.07949419823148673
2216	2	0.08912938310678697
2216	3	0.08216334965042194
2216	4	0.10717513120729194
2216	5	0.045018911831377295
2216	6	0.005623056766125956
2216	7	-0.16965086181633637
2216	8	0.1274914836812755
2216	9	0.25851174229391916
2216	10-14	0.0900409730441325
2216	15-19	0.15477147217012543
2216	20-24	0.06110759066677929
2216	25-29	0.19961508737626588
2216	30-34	0.23948377050315628
2216	35-39	0.21953458069442178
2216	40-44	0.1017381987769852
2216	45-49	0.2335092472629796
2216	50-54	0.3002840830394078
2216	55-59	-0.27687771369218694
2216	60-64	0.22586213635751307
2216	65-69	0.3888923175311021
2216	70-74	0.23509215238942716
2216	75-79	0.29961045083812365
2216	80-84	0.3802674743594494
2216	85-89	0.3855594751261009
2216	90-94	0.27200015378809184
2216	95-99	0.16231905230986143
2216	100-104	0.2553111903838001
2216	105-109	0.3263678483120671
2216	110-114	0.24023362657346325
2216	115-119	0.3292680582576608
2216	120-124	0.20102648213041618
2216	125-129	0.36797278603394545
2216	130-134	0.24278152411105935
2216	135-139	0.025114183841381532
2216	140-144	0.21616006745377803
2216	145-149	0.06267007384263934
2216	150	0.3460549956470871
2217	1	0.08192011031895419
2217	2	0.14061377629762717
2217	3	0.25871444328787163
2217	4	0.3161885565346694
2217	5	0.14448915080343738
2217	6	0.1924380641027028
2217	7	0.1474056747537631
2217	8	0.10324467362725187
2217	9	0.20482291566601418
2217	10-14	0.16220165383585794
2217	15-19	0.22442135871494884
2217	20-24	0.23563481806117892
2217	25-29	0.24871486721304592
2217	30-34	0.23405978319006948
2217	35-39	0.2666010510157051
2217	40-44	0.2558099763633379
2217	45-49	0.33000289468154875
2217	50-54	0.284596027153583
2217	55-59	0.36001070202826924
2217	60-64	0.3568385095916824
2217	65-69	0.4108344647374551
2217	70-74	0.3904789399772355
2217	75-79	0.4277547598347411
2217	80-84	0.3536135759196313
2217	85-89	0.4592312681107913
2217	90-94	0.4555137201402033
2217	95-99	0.47340454657692277
2217	100-104	0.41390831427126784
2217	105-109	0.30683357107557185
2217	110-114	0.42221391691266774
2217	115-119	0.3404776862475032
2217	120-124	0.4295627768594983
2217	125-129	0.41144489062740064
2217	130-134	0.42227246844120003
2217	135-139	0.43168788311403006
2217	140-144	0.4324116125270905
2217	145-149	0.33315422537729233
2217	150	0.7104087558477303
2218	1	0.12938230821346508
2218	2	0.12926297767015882
2218	3	0.29197473947157704
2218	4	0.3143553197840774
2218	5	0.1611824682750438
2218	6	0.22536241325866513
2218	7	0.20266979021012332
2218	8	0.16330550066433602
2218	9	0.28292526535104656
2218	10-14	0.21170261449509553
2218	15-19	0.11922212363080575
2218	20-24	0.1900788908218587
2218	25-29	0.21709396809151116
2218	30-34	0.16743187751289668
2218	35-39	0.269601133277348
2218	40-44	0.3241554582703472
2218	45-49	0.32817269376675284
2218	50-54	0.2674469973450826
2218	55-59	0.266129217875573
2218	60-64	0.2785703536011894
2218	65-69	0.4660309813314001
2218	70-74	0.31949062379307236
2218	75-79	0.4085241508289883
2218	80-84	0.35127080009002043
2218	85-89	0.43643468210831315
2218	90-94	0.400755450689374
2218	95-99	0.4011031034009065
2218	100-104	0.30644150917463975
2218	105-109	0.2275718406349938
2218	110-114	0.3702775899626616
2218	115-119	0.3033093167824745
2218	120-124	0.385582398238256
2218	125-129	0.3085130795424078
2218	130-134	0.25572046606208687
2218	135-139	0.31327880620839466
2218	140-144	0.29947569911610117
2218	145-149	-0.008644686453564532
2218	150	0.28922615404711394
2219	1	0.07762361589898958
2219	2	0.11393278463221534
2219	3	0.29548939269452035
2219	4	0.2682897643946873
2219	5	0.14022072938658425
2219	6	0.2781442047215137
2219	7	0.21177349785498478
2219	8	0.20692305175751358
2219	9	0.244472395638077
2219	10-14	0.2468590230641965
2219	15-19	0.22061293594276066
2219	20-24	0.22784616016638637
2219	25-29	0.27043800756870695
2219	30-34	0.2962240284668738
2219	35-39	0.2941979780361592
2219	40-44	0.31609133302914927
2219	45-49	0.3775471815426954
2219	50-54	0.33421204870347054
2219	55-59	0.4153202946814716
2219	60-64	0.4086731197744129
2219	65-69	0.4839449182912787
2219	70-74	0.45243488079915295
2219	75-79	0.5342944632182025
2219	80-84	0.49041768797576424
2219	85-89	0.469849786839724
2219	90-94	0.5782212495182435
2219	95-99	0.6119597861374473
2219	100-104	0.6248853768989449
2219	105-109	0.51550348703325
2219	110-114	0.6344416309690786
2219	115-119	0.6018915023836513
2219	120-124	0.640774574971438
2219	125-129	0.5653880329544876
2219	130-134	0.5455077644846966
2219	135-139	0.5874024403708518
2219	140-144	0.6227418810091976
2219	145-149	0.5667840827954578
2219	150	0.5463116787237112
2220	1	0.01730314655345566
2220	2	0.12895448768297868
2220	3	0.25513819390639014
2220	4	0.3306039935040843
2220	5	0.22639172093758475
2220	6	0.24363410982266487
2220	7	0.2264816194537076
2220	8	0.05268187963235249
2220	9	0.20423997345618972
2220	10-14	0.19995237449666092
2220	15-19	0.19031807257593414
2220	20-24	0.1630652271278379
2220	25-29	0.16982220941262938
2220	30-34	0.17977593794982027
2220	35-39	0.12205267545629539
2220	40-44	0.18837897621636301
2220	45-49	0.21651827079572428
2220	50-54	0.2133871119666324
2220	55-59	0.19386917222800548
2220	60-64	0.29712727916560766
2220	65-69	0.3406306573139446
2220	70-74	0.2500479958057582
2220	75-79	0.14557547426620943
2220	80-84	0.03570647939799443
2220	85-89	0.18154401904653383
2220	90-94	0.07776579716308873
2220	95-99	0.35055362520163413
2220	100-104	0.28938871004272926
2220	105-109	0.26953565675469804
2220	110-114	0.29903432034429045
2220	115-119	0.03315184497972723
2220	120-124	0.07787264219275869
2220	125-129	0.2356576079575774
2220	130-134	0.19807487654369282
2220	135-139	0.11448667636295795
2220	140-144	-0.013217333832031386
2220	145-149	0.0802390882868238
2220	150	0.194102765695213
2221	1	0.04575721215247697
2221	2	0.04185531993882208
2221	3	-0.07670651074335666
2221	4	0.06525768907524565
2221	5	0.12516432891089835
2221	6	0.02083053454352779
2221	7	-0.024640803873104744
2221	8	0.11772761501571694
2221	9	0.011330561035627795
2221	10-14	0.05731029319901637
2221	15-19	-0.10479893372881577
2221	20-24	-0.14413167357599832
2221	25-29	-0.06843307306858293
2221	30-34	-0.14152987830490105
2221	35-39	-0.08760279272358673
2221	40-44	-0.11989351552881544
2221	45-49	-0.20399758283364378
2221	50-54	-0.11084428808721469
2221	55-59	-0.16462757913142667
2221	60-64	-0.2510023612349386
2221	65-69	-0.025862205696924434
2221	70-74	-0.1218224112088393
2221	75-79	0.02193137051789762
2221	80-84	-0.04928041057883803
2221	85-89	0.014496072013287176
2221	90-94	0.08246051337671645
2221	95-99	0.0965872040306337
2221	100-104	0.07920614481459154
2221	105-109	-0.041409212228394665
2221	110-114	0.1014149434972964
2221	115-119	-0.15550083044863072
2221	120-124	-0.16198656434308134
2221	125-129	-0.1325016559177783
2221	130-134	-0.27523109966245585
2221	135-139	-0.669703643912321
2221	140-144	-0.2236059978385967
2221	145-149	-0.26046486320076667
2221	150	-0.1432115141640864
2222	1	-0.0721539106823954
2222	2	0.1148493197792888
2222	3	-0.1417468034068392
2222	4	0.19645920290889762
2222	5	0.1772124503918846
2222	6	0.22133548451758855
2222	7	0.24344658147218468
2222	8	0.08538478553099793
2222	9	0.10997235521497117
2222	10-14	0.16568191687975542
2222	15-19	0.0973520172614073
2222	20-24	0.08754814617059736
2222	25-29	0.17324487671149313
2222	30-34	0.12647511697568348
2222	35-39	0.2197975082414274
2222	40-44	0.25099164586771394
2222	45-49	0.25351726251386
2222	50-54	0.19084650371140555
2222	55-59	0.32474366883396755
2222	60-64	0.3537615520875832
2222	65-69	0.4006254556397124
2222	70-74	0.3333515092969819
2222	75-79	0.41020042142098845
2222	80-84	0.3530443209955152
2222	85-89	0.41822212518062685
2222	90-94	0.4386436022279554
2222	95-99	0.43019488755741975
2222	100-104	0.41350041548218286
2222	105-109	0.31543249614004765
2222	110-114	0.4832084579440519
2222	115-119	0.41489754353364816
2222	120-124	0.46857839594279227
2222	125-129	0.31931217837097847
2222	130-134	0.352285829568487
2222	135-139	0.3321054805702488
2222	140-144	0.4001175687463956
2222	145-149	0.32728255962791764
2222	150	0.3938085326100733
2223	1	0.05394584125109958
2223	2	0.15026697531837385
2223	3	0.2742459538655382
2223	4	0.3059172308004463
2223	5	0.20478626265561672
2223	6	0.3108242033657831
2223	7	0.257336754602008
2223	8	0.18981457298182391
2223	9	0.2932060835580117
2223	10-14	0.24067085265436106
2223	15-19	0.17470450987202213
2223	20-24	0.2493514694893335
2223	25-29	0.26997042291978346
2223	30-34	0.26469093634656105
2223	35-39	0.24931713127394772
2223	40-44	0.28748483784141854
2223	45-49	0.25682273362573227
2223	50-54	0.24390335550486952
2223	55-59	0.2539061918872392
2223	60-64	0.33842525270600987
2223	65-69	0.4049581550970842
2223	70-74	0.2644825167346312
2223	75-79	0.3833618731321735
2223	80-84	0.38853347257560245
2223	85-89	0.4226749688715401
2223	90-94	0.4143421389770836
2223	95-99	0.5154744748114055
2223	100-104	0.39119466099811007
2223	105-109	0.3703003313697195
2223	110-114	0.5022718155567745
2223	115-119	0.38734806961528534
2223	120-124	0.34226206499090495
2223	125-129	0.4685150525299875
2223	130-134	0.2552019142860189
2223	135-139	0.43200995756403415
2223	140-144	0.40380770401646515
2223	145-149	0.4058427579366466
2223	150	0.48372399611812966
2224	1	0.09746615617557097
2224	2	0.12776610074323358
2224	3	0.2986817923446239
2224	4	0.2390850171049479
2224	5	0.06707756281541322
2224	6	0.18093844878946896
2224	7	0.07624829741436656
2224	8	0.16400298341189767
2224	9	0.20426811098603537
2224	10-14	0.1640371045553266
2224	15-19	0.12114232063380115
2224	20-24	0.08987615811962968
2224	25-29	0.11478826732654568
2224	30-34	0.15262156460347143
2224	35-39	0.2787044680749915
2224	40-44	0.2428878599722566
2224	45-49	0.29570614416203256
2224	50-54	0.2788199682941084
2224	55-59	0.3293762539270588
2224	60-64	0.2607935044611267
2224	65-69	0.265662732816601
2224	70-74	0.26288782159574
2224	75-79	0.34206026758106844
2224	80-84	0.3163775589072628
2224	85-89	0.3491571078559019
2224	90-94	0.3454987929886997
2224	95-99	0.33938951386996763
2224	100-104	0.34509887570069253
2224	105-109	0.33969790816610157
2224	110-114	0.3280372954361894
2224	115-119	0.3147052501601948
2224	120-124	0.26772022297848963
2224	125-129	0.2766139815325488
2224	130-134	0.19066115255041893
2224	135-139	0.21927508629031678
2224	140-144	0.21319526825300983
2224	145-149	0.23744709390430074
2224	150	0.4057080050120163
>>END_MODULE
>>Per sequence quality scores	pass
#Quality	Count
20	14.0
21	608.0
22	7291.0
23	26931.0
24	55772.0
25	95802.0
26	152402.0
27	228202.0
28	323316.0
29	439984.0
30	574571.0
31	730803.0
32	912982.0
33	1131066.0
34	1398218.0
35	1756367.0
36	2273793.0
37	3110025.0
38	4682309.0
39	8873727.0
40	2.8533463E7
>>END_MODULE
>>Per base sequence content	fail
#Base	G	A	T	C
1	44.190806819006546	7.305326283458167	8.485951472243096	40.017915425292195
2	23.090196402618016	9.311338256539353	29.478815714748052	38.119649626094585
3	22.443350590369974	12.443295072432193	23.93466366971073	41.1786906674871
4	29.172358917607884	17.748260339989884	18.923736150332633	34.1556445920696
5	29.225075484591688	21.88597977729842	23.192544177210944	25.69640056089895
6	25.107105444335854	26.600569838029266	25.57725743742556	22.715067280209322
7	21.083913161293573	20.00636946348878	38.83617636123732	20.07354101398033
8	21.758691375149105	18.97904676687921	32.76051922368926	26.501742634282426
9	24.032912194454994	20.006971549647943	33.03742307166716	22.922693184229896
10-14	24.98740879335201	23.613348143582172	26.489318673949708	24.90992438911611
15-19	25.773675290770694	22.495735633197267	26.22970054724926	25.500888528782784
20-24	25.63412279617484	23.334133150622925	24.897676869605824	26.134067183596414
25-29	24.997893324718714	23.656543168165882	24.11179693498138	27.233766572134023
30-34	25.55018499143899	21.95444613636683	24.214508394760017	28.28086047743416
35-39	25.021857036732726	22.24952934487717	24.867195078299996	27.86141854009011
40-44	24.955522375357138	22.14993412005737	25.033162795319036	27.86138070926646
45-49	25.441046598292257	22.0981838783193	24.234050819475403	28.226718703913043
50-54	25.36515942138424	22.056210987928647	24.650582153671742	27.928047437015362
55-59	25.148257129388597	21.334314709383406	24.493275434471226	29.024152726756768
60-64	25.383161494091606	21.604679680922384	24.746960399378718	28.265198425607295
65-69	25.528262585471644	21.57375521028048	24.074994668715956	28.82298753553192
70-74	25.65250442364087	22.304781682829823	24.192576440786663	27.850137452742647
75-79	25.20271903674807	21.77156835272237	25.110346533190775	27.91536607733878
80-84	25.181037867847195	22.014667644785384	24.5864225082318	28.217871979135623
85-89	26.283795690396932	22.480341021657267	23.89832162604526	27.337541661900538
90-94	24.63678372094049	22.21778212671878	24.917131211153144	28.22830294118759
95-99	24.59707585158962	22.19583974768347	24.58652245198309	28.620561948743823
100-104	24.133474210931404	21.721770003400227	25.649959559536757	28.49479622613162
105-109	25.493103771091768	23.232645984503964	23.68627848924185	27.587971755162418
110-114	25.75544046098234	22.408074010768033	24.139846557227575	27.696638971022058
115-119	25.877582144062	21.39123584411981	24.618341727079127	28.11284028473906
120-124	24.56406457666165	21.46287986054482	25.18133096914667	28.79172459364686
125-129	24.159878359617203	22.24763904267872	25.0070961485436	28.58538644916047
130-134	24.867988942325592	22.195096605469463	25.263103208459796	27.67381124374515
135-139	24.693932662994442	22.245423185856307	25.464229277025574	27.59641487412368
140-144	23.613285571832357	23.155275349531756	25.520534467811807	27.710904610824084
145-149	24.382674299864387	22.35935168007202	25.49066268271224	27.76731133735135
150	24.650446858704477	22.669408757553448	26.148375017319342	26.53176936642273
>>END_MODULE
>>Per sequence GC content	fail
#GC Content	Count
0	0.0
1	0.0
2	1.5
3	4.0
4	7.0
5	7.5
6	11.0
7	37.5
8	252.0
9	530.5
10	618.5
11	716.5
12	1262.5
13	2055.5
14	2732.5
15	4220.0
16	6983.0
17	10305.5
18	14777.5
19	21256.5
20	30675.5
21	47452.0
22	65083.5
23	85206.5
24	113487.5
25	141811.0
26	168044.5
27	195546.0
28	227857.0
29	262678.5
30	297629.5
31	326850.0
32	340162.0
33	362416.0
34	392149.0
35	470782.5
36	631440.5
37	663662.0
38	615329.5
39	738030.0
40	935436.5
41	992802.0
42	1007002.0
43	1112817.5
44	1595612.5
45	2019414.5
46	2087686.0
47	2210884.5
48	2284417.5
49	2151682.5
50	1928569.5
51	2065296.5
52	2089582.0
53	1825586.5
54	1851263.5
55	1828828.5
56	1728530.0
57	1557663.0
58	1418476.0
59	1406300.0
60	1278798.5
61	1293549.0
62	1198132.0
63	1012453.0
64	829541.0
65	629239.5
66	634424.5
67	651760.5
68	551762.0
69	458032.5
70	495923.5
71	555217.0
72	583830.5
73	520746.5
74	446252.5
75	441408.0
76	432063.5
77	426003.5
78	378176.0
79	315427.0
80	297741.0
81	372430.5
82	404351.5
83	345815.0
84	305777.0
85	254703.0
86	225905.5
87	200558.5
88	147202.5
89	115029.0
90	80202.5
91	42194.5
92	20281.0
93	9384.0
94	5971.5
95	3755.0
96	1400.0
97	413.0
98	225.5
99	88.0
100	14.5
>>END_MODULE
>>Per base N content	pass
#Base	N-Count
1	0.0
2	0.0032816439159243913
3	0.01844772059183282
4	0.0
5	1.8080682732365792E-6
6	0.0
7	9.040341366182896E-6
8	0.0
9	0.0
10-14	0.0
15-19	8.859534538859239E-4
20-24	2.603618313460674E-5
25-29	2.151601245151529E-4
30-34	4.986652297586485E-4
35-39	1.0342150522913233E-4
40-44	2.8938174039705868E-5
45-49	1.0137952478000173E-5
50-54	3.9155738895132433E-4
55-59	2.0814602688302929E-4
60-64	9.600876066100619E-4
65-69	5.939350496021659E-4
70-74	7.123439737205292E-5
75-79	5.945456236770668E-5
80-84	5.772451065068921E-4
85-89	3.789388218992377E-5
90-94	1.0199890167279338E-4
95-99	7.210989523446448E-4
100-104	0.04716024170144977
105-109	2.4658970808694447E-5
110-114	9.75662441869422E-6
115-119	7.741241430424927E-5
120-124	2.2205917060540376E-4
125-129	4.858255399517025E-4
130-134	1.5923622227695095E-5
135-139	1.6164626894184998E-4
140-144	1.5487014084608418E-4
145-149	1.1986856856383977E-4
150	0.0
>>END_MODULE
>>Sequence Length Distribution	warn
#Length	Count
40-44	46329.0
45-49	62483.0
50-54	93225.0
55-59	127840.0
60-64	174857.0
65-69	226062.0
70-74	280402.0
75-79	360204.0
80-84	427030.0
85-89	527535.0
90-94	620246.0
95-99	770711.0
100-104	909914.0
105-109	1042033.0
110-114	1121495.0
115-119	1231003.0
120-124	1329121.0
125-129	1404404.0
130-134	1483829.0
135-139	1620309.0
140-144	2136106.0
145-149	2352391.0
150-151	3.6960117E7
>>END_MODULE
>>Sequence Duplication Levels	fail
#Total Deduplicated Percentage	15.257522855521326
#Duplication Level	Percentage of deduplicated	Percentage of total
1	72.4958749423852	11.061074688644581
2	12.834789464842475	3.916541872112768
3	4.830701695009387	2.21113624559434
4	2.4603585289040346	1.5015590595012054
5	1.4952260981646526	1.140672318345958
6	1.0208178030267598	0.9345090576602312
7	0.7283523795381356	0.7778997154373514
8	0.5502179185427807	0.6715969974147079
9	0.4286132511290537	0.5885618827752754
>10	2.5772749565459185	7.424605000237633
>50	0.25346115632219296	2.7017627850826087
>100	0.2277280846123201	7.305311232892533
>500	0.038725114719636196	4.178215265787295
>1k	0.04160635842023845	13.907198917123736
>5k	0.007684420980424448	8.156089558852281
>10k+	0.00856782685686545	33.52326540253751
>>END_MODULE
>>Overrepresented sequences	warn
#Sequence	Count	Percentage	Possible Source
GCCCCATTGGCTCCTCAGCCAAGCACATACACCAAATGTCTGAACCTGCG	296391	0.5358951635728629	No Hit
CCGAGAACGTATTCACCGTAGCGTAGCTGATCTACGATTACTAGCGATTC	228364	0.41289770314939817	No Hit
GGCAGACGTTCGAATGGGTCGTCGCCGCCACGGGGGGCGTGCGATCGGCC	176467	0.31906438397323944	No Hit
GTCGGCATGTATTAGCTCTAGAATTACCACAGTTATCCAAGTAGGAGAGG	157755	0.2852318104444365	No Hit
CGAGAACGTATTCACCGTAGCGTAGCTGATCTACGATTACTAGCGATTCC	137299	0.2482459658471091	No Hit
CCCATTTTTAAGTGAAGCTGTGAAGCTCCTTTCTATTACTCATCATGCGA	127535	0.23059198722722712	No Hit
GTCTGATTAGTATTTAGCCTTACCGGGTGGTCCCGGCAGATTCAGACAGG	123907	0.22403231553192482	No Hit
GCTGGATAGTAGGTAGGGACAGTGGGAATCTCGTTCATCCATTCATGCGC	120090	0.2171309189329808	No Hit
GCCCGAGGTTATCTAGAGTCACCAAAGCCGCCGGCGCCCGCCCCCCGGCC	119979	0.21693022335465156	No Hit
GCTGTGGTTTCGCTGGATAGTAGGTAGGGACAGTGGGAATCTCGTTCATC	117105	0.2117338351373696	No Hit
CCCCGCCTCACCGGGTCAGTGAAAAAACGATCAGAGTAGTGGTATTTCAC	113102	0.2044961378396036	No Hit
GGCGGATCATTTAACGCGTTAGCTGCGTTAGTGAAATTATTCCACCAACT	111481	0.20156525916868712	No Hit
ATTCAGGCGGATCATTTAACGCGTTAGCTGCGTTAGTGAAATTATTCCAC	105286	0.19036427621598648	No Hit
GTCTGGAGTCTTGGAAGCTTGACTACCCTACGTTCTCCTACAAATGGACC	102026	0.18446997364523524	No Hit
CTGGAGTCTTGGAAGCTTGACTACCCTACGTTCTCCTACAAATGGACCTT	99732	0.18032226502643053	No Hit
GTCCCTTAGTGTCAATATATAACCAGTTAGCTGCCTTCGCCTATTGGTGT	97928	0.17706050986151173	No Hit
CCCGTCGGCATGTATTAGCTCTAGAATTACCACAGTTATCCAAGTAGGAG	97239	0.17581475082125173	No Hit
GTTCCCTTGGCTGTGGTTTCGCTGGATAGTAGGTAGGGACAGTGGGAATC	92903	0.1679749667884979	No Hit
CCCGAGGTTATCTAGAGTCACCAAAGCCGCCGGCGCCCGCCCCCCGGCCG	91908	0.16617593885662754	No Hit
GTCCTGTATTGTTATTTTTCGTCACTACCTCCCCGGGTCGGGAGTGGGTA	87878	0.15888942371548412	No Hit
CCCCTCCTTAGGCAACCTGGTGGTCCCCCGCTCCCGGGAGGTCACCATAT	87778	0.15870861688816046	No Hit
CCAGGCTGGAGTGCAGTGGCTATTCACAGGCGCGATCCCACTACTGATCA	86000	0.15549387149834581	No Hit
GTCCTAACACGTGCGCTCGTGCTCCACCTCCCCGGCGCGGCGGGCGAGAC	83450	0.15088329740159254	No Hit
GTGGCTATTCACAGGCGCGATCCCACTACTGATCAGCACGGGAGTTTTGA	79114	0.14304351336883872	No Hit
GCGGTATCCAGGCGGCTCGGGCCTGCTTTGAACACTCTAATTTTTTCAAA	78129	0.1412625661197007	No Hit
GCTCAGGCTGGAGTGCAGTGGCTATTCACAGGCGCGATCCCACTACTGAT	76886	0.13901513725606765	No Hit
CTCTCATGTCTCTTCACCGTGCCAGACTAGAGTCAAGCTCAACAGGGTCT	75775	0.13700637340450178	No Hit
CCTTAGTGTCAATATATAACCAGTTAGCTGCCTTCGCCTATTGGTGTTCT	73827	0.13348425640823694	No Hit
GTTGGTTTTGATCTGATAAATGCACGCATCCCCCCCGCGAAGGGGGTCAG	71651	0.12954989984567414	No Hit
CCGGATAACGCTTGCGACCTATGTATTACCGCGGCTGCTGGCACATAGTT	70842	0.12808717261262575	No Hit
CTCCAATGGATCCTCGTTAAAGGATTTAAAGTGGACTCATTCCAATTACA	70786	0.1279859207893245	No Hit
GCCGTATCGTTCCGCCTGGGCGGGATTCTGACTTAGAGGCGTTCAGTCAT	68640	0.1241058062749588	No Hit
CTGATTAGTATTTAGCCTTACCGGGTGGTCCCGGCAGATTCAGACAGGGT	68529	0.12390511069662953	No Hit
GCTCCGTTTCCGACCTGGGCCGGTTCACCCCTCCTTAGGCAACCTGGTGG	66854	0.12087659633895827	No Hit
CCGTCGGCATGTATTAGCTCTAGAATTACCACAGTTATCCAAGTAGGAGA	66269	0.11981887639911487	No Hit
CCCTCCTTAGGCAACCTGGTGGTCCCCCGCTCCCGGGAGGTCACCATATT	66198	0.11969050355171507	No Hit
CCCGAAGTTACGGATCCGGCTTGCCGACTTCCCTTACCTACATTGTTCCA	66191	0.11967784707380243	No Hit
CACGTGTGTTGCCCCACTCGTAAGAGGCATGATGATTTGACGTCGTCCCC	66138	0.11958201945532088	No Hit
CCGGATAAAACTGCGTGGCGGGGGTGCGTCGGGTCTGCGAGAGCGCCAGC	64895	0.11733459059168781	No Hit
CCCCAGTCATCAGTCCTGCCTTAGGCAATGGTCTCCGAAGTTAACTCACC	63275	0.11440551998904455	No Hit
GGCTGGAGTGCAGTGGCTATTCACAGGCGCGATCCCACTACTGATCAGCA	62335	0.11270593581220217	No Hit
CTCCGACTTTCGTTCTTGATTAATGAAAACATTCTTGGCAAATGCTTTCG	61103	0.1104783956995747	No Hit
GTGGTTTCGCTGGATAGTAGGTAGGGACAGTGGGAATCTCGTTCATCCAT	61018	0.1103247098963496	No Hit
CCTGTATTGTTATTTTTCGTCACTACCTCCCCGGGTCGGGAGTGGGTAAT	57030	0.10311413362268211	No Hit
CTTGGCTGTGGTTTCGCTGGATAGTAGGTAGGGACAGTGGGAATCTCGTT	56648	0.10242345154230575	No Hit
CACCTCTCATGTCTCTTCACCGTGCCAGACTAGAGTCAAGCTCAACAGGG	56474	0.10210884766276257	No Hit
CCGGCATTCTCACTTTTAATCTCTCCACCAGTCCTCACGGTCTGACTTCA	55702	0.10071301895582394	No Hit
ATCTGATAAATGCACGCATCCCCCCCGCGAAGGGGGTCAGCGCCCGTCGG	55548	0.10043457644174551	No Hit
>>END_MODULE
>>Adapter Content	pass
#Position	Illumina Universal Adapter	Illumina Small RNA 3' Adapter	Illumina Small RNA 5' Adapter	Nextera Transposase Sequence	SOLID Small RNA Adapter
1	0.0	1.8080682732365792E-6	0.0	2.8929092371785267E-5	0.0
2	0.0	2.350488755207553E-5	0.0	6.509045783651686E-5	0.0
3	0.0	2.531295582531211E-5	0.0	6.870659438299001E-5	0.0
4	0.0	2.531295582531211E-5	0.0	7.77469357491729E-5	0.0
5	0.0	2.8929092371785267E-5	0.0	8.136307229564607E-5	0.0
6	0.0	2.8929092371785267E-5	0.0	8.136307229564607E-5	0.0
7	0.0	3.7969433737968165E-5	0.0	8.497920884211923E-5	0.0
8	0.0	4.881784337738764E-5	0.0	8.67872771153558E-5	0.0
9	0.0	5.785818474357053E-5	0.0	8.859534538859239E-5	0.0
10-11	0.0	7.141869679284487E-5	0.0	8.859534538859239E-5	0.0
12-13	0.0	7.865096988579119E-5	9.040341366182896E-7	8.859534538859239E-5	1.8080682732365792E-6
14-15	0.0	8.859534538859239E-5	3.6161365464731583E-6	9.311551607168383E-5	1.8080682732365792E-6
16-17	0.0	9.492358434492042E-5	3.6161365464731583E-6	9.763568675477528E-5	1.8080682732365792E-6
18-19	0.0	9.763568675477528E-5	3.6161365464731583E-6	1.0305989157448502E-4	1.8080682732365792E-6
20-21	0.0	9.763568675477528E-5	3.6161365464731583E-6	1.0486795984772159E-4	1.8080682732365792E-6
22-23	0.0	9.853972089139356E-5	3.6161365464731583E-6	1.1390830121390448E-4	3.6161365464731583E-6
24-25	0.0	1.0486795984772159E-4	3.6161365464731583E-6	1.2204460844346911E-4	3.6161365464731583E-6
26-27	0.0	1.0577199398433988E-4	3.6161365464731583E-6	1.229486425800874E-4	3.6161365464731583E-6
28-29	0.0	1.1029216466743134E-4	3.6161365464731583E-6	1.229486425800874E-4	5.424204819709738E-6
30-31	0.0	1.1029216466743134E-4	3.6161365464731583E-6	1.2746881326317885E-4	5.424204819709738E-6
32-33	0.0	1.1029216466743134E-4	5.424204819709738E-6	1.3470108635612514E-4	5.424204819709738E-6
34-35	0.0	1.1842847189699594E-4	5.424204819709738E-6	1.554938714983458E-4	6.328238956328027E-6
36-37	0.0	1.3018091567303368E-4	5.424204819709738E-6	1.7809472491380306E-4	7.232273092946317E-6
38-39	0.0	1.3560512049274345E-4	7.232273092946317E-6	1.9346330523631398E-4	7.232273092946317E-6
40-41	0.0	1.383172229025983E-4	7.232273092946317E-6	2.0702381728558833E-4	7.232273092946317E-6
42-43	0.0	1.4193335944907148E-4	7.232273092946317E-6	2.4228114861370165E-4	7.232273092946317E-6
44-45	0.0	1.473575642687812E-4	7.232273092946317E-6	2.639779678925406E-4	7.232273092946317E-6
46-47	0.0	1.482615984053995E-4	7.232273092946317E-6	2.8838688958123437E-4	7.232273092946317E-6
48-49	0.0	1.500696666786361E-4	7.232273092946317E-6	3.064675723136002E-4	7.232273092946317E-6
50-51	0.0	1.554938714983458E-4	7.232273092946317E-6	3.136998454065465E-4	7.232273092946317E-6
52-53	0.0	1.7628665664056646E-4	7.232273092946317E-6	3.1912405022625626E-4	7.232273092946317E-6
54-55	0.0	2.0340768073911516E-4	7.232273092946317E-6	3.24548255045966E-4	7.232273092946317E-6
56-57	0.0	2.1968029519824439E-4	7.232273092946317E-6	3.3539666468538547E-4	7.232273092946317E-6
58-59	0.0	2.440892168869382E-4	7.232273092946317E-6	3.444370060515684E-4	7.232273092946317E-6
60-61	0.0	2.6669007030239545E-4	7.232273092946317E-6	3.661338253304073E-4	9.040341366182896E-6
62-63	0.0	3.118917771333099E-4	7.232273092946317E-6	3.9867905424866576E-4	9.040341366182896E-6
64-65	0.0	3.37204732958622E-4	7.232273092946317E-6	4.122395662979401E-4	9.040341366182896E-6
66-67	0.0	3.4262893777833175E-4	7.232273092946317E-6	4.2218394180074126E-4	9.040341366182896E-6
68-69	0.0	3.444370060515684E-4	7.232273092946317E-6	4.456888293528168E-4	9.040341366182896E-6
70-71	0.0	3.552854156909878E-4	7.232273092946317E-6	4.61961443811946E-4	9.944375502801186E-6
72-73	0.0	3.8692661047262796E-4	7.232273092946317E-6	4.917945703203496E-4	1.0848409639419475E-5
74-75	0.0	4.203758735275047E-4	7.232273092946317E-6	5.143954237358068E-4	1.0848409639419475E-5
76-77	1.8080682732365792E-6	4.3574445385001563E-4	7.232273092946317E-6	5.36996277151264E-4	1.0848409639419475E-5
78-79	3.6161365464731583E-6	4.429767269429619E-4	7.232273092946317E-6	5.532688916103933E-4	1.0848409639419475E-5
80-81	3.6161365464731583E-6	4.5020900003590826E-4	7.232273092946317E-6	5.966625301680712E-4	1.0848409639419475E-5
82-83	3.6161365464731583E-6	4.5201706830914483E-4	7.232273092946317E-6	6.201674177201467E-4	1.1752443776037765E-5
84-85	3.6161365464731583E-6	4.592493414020911E-4	7.232273092946317E-6	6.753135000538623E-4	1.2656477912656054E-5
86-87	3.6161365464731583E-6	4.6919371690489235E-4	7.232273092946317E-6	7.702370843987828E-4	1.2656477912656054E-5
88-89	3.6161365464731583E-6	4.7100178517812887E-4	7.232273092946317E-6	8.136307229564606E-4	1.2656477912656054E-5
90-91	3.6161365464731583E-6	4.8275422895416667E-4	7.232273092946317E-6	8.398477129183911E-4	1.2656477912656054E-5
92-93	3.6161365464731583E-6	4.972187751400594E-4	7.232273092946317E-6	8.642566346070849E-4	1.2656477912656054E-5
94-95	4.520170683091448E-6	5.035470140963873E-4	7.232273092946317E-6	8.83241351476069E-4	1.2656477912656054E-5
96-97	6.328238956328027E-6	5.107792871893337E-4	7.232273092946317E-6	8.850494197493056E-4	1.2656477912656054E-5
98-99	1.0848409639419475E-5	5.24339799238608E-4	7.232273092946317E-6	8.922816928422519E-4	1.5368580322510924E-5
100-101	1.8080682732365793E-5	5.297640040583178E-4	7.232273092946317E-6	8.995139659351982E-4	1.6272614459129214E-5
102-103	2.440892168869382E-5	5.469406526540652E-4	8.136307229564607E-6	9.076502731647628E-4	1.6272614459129214E-5
104-105	2.6216989961930398E-5	5.505567892005384E-4	9.944375502801186E-6	9.184986828041823E-4	1.6272614459129214E-5
106-107	2.9833126508403556E-5	5.541729257470115E-4	1.0848409639419475E-5	9.212107852140371E-4	1.6272614459129214E-5
108-109	3.254522891825843E-5	5.605011647033395E-4	1.0848409639419475E-5	9.311551607168383E-4	1.6272614459129214E-5
110-111	3.344926305487672E-5	5.677334377962859E-4	1.0848409639419475E-5	9.573721506787687E-4	1.8080682732365793E-5
112-113	3.435329719149501E-5	5.740616767526139E-4	1.0848409639419475E-5	9.691245944548065E-4	1.8080682732365793E-5
114-115	3.706539960134988E-5	5.758697450258505E-4	1.0848409639419475E-5	9.781649358209894E-4	1.8080682732365793E-5
116-117	4.158557028444132E-5	5.80389915708942E-4	1.0848409639419475E-5	0.0010161343695589576	1.8080682732365793E-5
118-119	4.158557028444132E-5	5.821979839821785E-4	1.0848409639419475E-5	0.001029694881608232	1.8080682732365793E-5
120-121	4.158557028444132E-5	5.948544618948346E-4	1.0848409639419475E-5	0.0010622401105264902	1.8080682732365793E-5
122-123	4.791380924076935E-5	5.966625301680711E-4	1.0848409639419475E-5	0.0010676643153462	1.8080682732365793E-5
124-125	5.4242048197097375E-5	6.002786667145443E-4	1.0848409639419475E-5	0.0010785127249856195	1.9888751005602372E-5
126-127	5.6050116470333954E-5	6.029907691243992E-4	1.0848409639419475E-5	0.0011228103976799156	1.9888751005602372E-5
128-129	5.785818474357054E-5	6.084149739441089E-4	1.0848409639419475E-5	0.0011481233535052277	1.9888751005602372E-5
130-131	5.966625301680712E-5	6.111270763539638E-4	1.0848409639419475E-5	0.0011562596607347924	1.9888751005602372E-5
132-133	5.966625301680712E-5	6.12031110490582E-4	1.0848409639419475E-5	0.001167108070374212	1.9888751005602372E-5
134-135	6.14743212900437E-5	6.156472470370553E-4	1.0848409639419475E-5	0.0011824766506967229	1.9888751005602372E-5
136-137	6.14743212900437E-5	6.219754859933832E-4	1.0848409639419475E-5	0.0011933250603361422	1.9888751005602372E-5
138-139	6.237835542666198E-5	6.292077590863295E-4	1.1752443776037765E-5	0.0011969411968826154	2.079278514222066E-5
>>END_MODULE
