# Supplementary material for: Variation of Long Non-Coding RNA And mRNA Profiles in Breast Cancer Cells With Influences of Adipocytes
Source: Front Oncol. 2021 May 21;11:631551. doi: 10.3389/fonc.2021.631551 (PMC8176020; doi:10.3389/fonc.2021.631551)
Supplement: Supplementary file 1 [file DataSheet_1.zip › sequencing/025G-201090513-CX-116_│┬╨π_6╚╦╤∙▒╛lncRNA_20190627/025G-201090513-CX-116_chenxiu_6╚╦╤∙▒╛lncRNA_20190627/1-Quality/clean/A2_clean_R2_fastqc/fastqc_data.txt]

##FastQC	0.11.7
>>Basic Statistics	pass
#Measure	Value
Filename	A2_clean_R2.fastq.gz
File type	Conventional base calls
Encoding	Sanger / Illumina 1.9
Total Sequences	55307646
Sequences flagged as poor quality	0
Sequence length	40-150
%GC	53
>>END_MODULE
>>Per base sequence quality	pass
#Base	Mean	Median	Lower Quartile	Upper Quartile	10th Percentile	90th Percentile
1	31.096651844484576	32.0	32.0	32.0	32.0	32.0
2	30.815131943963046	32.0	32.0	32.0	32.0	32.0
3	33.409926613040085	37.0	32.0	37.0	27.0	37.0
4	34.76414537693396	37.0	37.0	37.0	32.0	37.0
5	35.00177071358271	37.0	37.0	37.0	32.0	37.0
6	38.10010590579104	41.0	37.0	41.0	32.0	41.0
7	37.706025112694185	41.0	37.0	41.0	32.0	41.0
8	37.76103976654512	41.0	37.0	41.0	32.0	41.0
9	38.21086272592401	41.0	37.0	41.0	32.0	41.0
10-14	38.42558660695847	41.0	40.2	41.0	32.0	41.0
15-19	38.344309475763986	41.0	40.2	41.0	32.0	41.0
20-24	38.37620709802041	41.0	40.2	41.0	32.0	41.0
25-29	38.34033813697296	41.0	39.4	41.0	32.0	41.0
30-34	38.22326273296824	41.0	37.8	41.0	32.0	41.0
35-39	37.87238300107728	41.0	37.0	41.0	27.0	41.0
40-44	37.738945683797986	41.0	37.0	41.0	27.0	41.0
45-49	37.73557410625632	41.0	37.0	41.0	27.0	41.0
50-54	37.63508463997679	41.0	37.0	41.0	27.0	41.0
55-59	37.532086358837795	41.0	37.0	41.0	27.0	41.0
60-64	37.41423896319286	41.0	37.0	41.0	27.0	41.0
65-69	37.28745543096195	41.0	37.0	41.0	27.0	41.0
70-74	37.18486671820649	41.0	37.0	41.0	27.0	41.0
75-79	36.74934812669302	41.0	36.0	41.0	25.0	41.0
80-84	36.972426544357475	41.0	37.0	41.0	27.0	41.0
85-89	36.86174219173181	41.0	37.0	41.0	22.0	41.0
90-94	36.27449494620903	41.0	36.0	41.0	20.0	41.0
95-99	36.419074141088224	41.0	37.0	41.0	22.0	41.0
100-104	36.076540924750965	41.0	37.0	41.0	22.0	41.0
105-109	35.71115960540918	41.0	33.0	41.0	22.0	41.0
110-114	35.339916085361025	41.0	32.0	41.0	22.0	41.0
115-119	34.77327433956093	41.0	32.0	41.0	16.0	41.0
120-124	34.29281959309319	41.0	32.0	41.0	12.0	41.0
125-129	33.84857328548152	37.8	32.0	41.0	12.0	41.0
130-134	33.34108117213587	37.0	28.0	41.0	12.0	41.0
135-139	32.98313930869743	37.0	27.0	41.0	12.0	41.0
140-144	32.81336706296773	37.0	27.0	41.0	12.0	41.0
145-149	33.700111142154334	37.0	27.0	41.0	18.0	41.0
150	33.4346372157514	37.0	27.0	41.0	22.0	41.0
>>END_MODULE
>>Per tile sequence quality	fail
#Tile	Base	Mean
1101	1	0.2015473442351592
1101	2	0.18800557737849033
1101	3	0.2282975748010685
1101	4	-0.38613380882939907
1101	5	0.14757843681737626
1101	6	-0.9431298775262817
1101	7	-0.5691510153238326
1101	8	0.06474137745183839
1101	9	-0.21485035853807233
1101	10-14	-0.2601117323700137
1101	15-19	-0.2784450397481848
1101	20-24	-0.27938734565018564
1101	25-29	-0.2229485060636165
1101	30-34	-0.3809463155234738
1101	35-39	-0.14250402421232877
1101	40-44	0.017549439469867423
1101	45-49	-0.14989981581604894
1101	50-54	-0.15150914236854618
1101	55-59	-0.25319667416034974
1101	60-64	0.22810429556698608
1101	65-69	0.0028792935340007375
1101	70-74	0.042621725910329644
1101	75-79	0.24128962833671608
1101	80-84	0.024982599743161416
1101	85-89	0.17569499242953412
1101	90-94	0.7818749477666245
1101	95-99	0.5870500862568448
1101	100-104	0.6528187169591959
1101	105-109	0.3620170510606471
1101	110-114	0.7677603744021226
1101	115-119	0.8672851613619699
1101	120-124	0.8255801469611086
1101	125-129	0.1284085155574246
1101	130-134	0.09851111098517151
1101	135-139	0.6451315510596913
1101	140-144	0.33266495737976953
1101	145-149	0.809962949962646
1101	150	-0.009813663180835874
1102	1	0.32955083151395215
1102	2	0.22613787048965506
1102	3	0.3830568112034314
1102	4	0.4946482577259701
1102	5	0.5112817677514769
1102	6	0.44620146697791085
1102	7	0.5338168592350243
1102	8	0.48880825739293954
1102	9	0.23676821459491038
1102	10-14	0.445672075658301
1102	15-19	0.3273940198683647
1102	20-24	0.26614666899434525
1102	25-29	0.419356692893615
1102	30-34	-0.004380099902135726
1102	35-39	0.24044415076127024
1102	40-44	0.17254316298803474
1102	45-49	0.015265549448812976
1102	50-54	-0.1608374685944156
1102	55-59	-0.06516262507489046
1102	60-64	0.36609669741645234
1102	65-69	0.15380399649495757
1102	70-74	0.02131943082851251
1102	75-79	-0.28186299751575916
1102	80-84	0.20111848995434656
1102	85-89	-0.021483156138039305
1102	90-94	0.04226394131672606
1102	95-99	-0.32340405978401776
1102	100-104	-0.12979081185226704
1102	105-109	-0.06934113004043496
1102	110-114	-0.46601418667123795
1102	115-119	-0.3462778057342888
1102	120-124	-1.173921379397484
1102	125-129	-1.2154149964242151
1102	130-134	-1.5045950398894519
1102	135-139	-1.856641080383767
1102	140-144	-2.1467697118679148
1102	145-149	-1.8577965308735287
1102	150	-2.0359429059354746
1103	1	0.24763673618913984
1103	2	0.17463349491700342
1103	3	0.35300366414620754
1103	4	0.4743726676188942
1103	5	0.6178968070083144
1103	6	0.551393816941669
1103	7	0.6156145460207583
1103	8	0.6100450247774489
1103	9	0.6958498017506045
1103	10-14	0.38289070853289786
1103	15-19	0.4724289562223376
1103	20-24	0.4717658257740567
1103	25-29	0.4837368331343086
1103	30-34	0.5034104648346087
1103	35-39	0.5551059282564026
1103	40-44	0.42085208337375946
1103	45-49	0.4194294250639743
1103	50-54	0.19947160326788804
1103	55-59	0.3716837884647646
1103	60-64	0.47072070252574605
1103	65-69	0.12783337383604731
1103	70-74	-0.03625600631009007
1103	75-79	-0.11838989120118981
1103	80-84	-0.2109487974343338
1103	85-89	-0.047221311991251014
1103	90-94	0.4292547382788783
1103	95-99	-0.5129083074673915
1103	100-104	-0.7973144867225201
1103	105-109	-0.32341825393569934
1103	110-114	-0.8530125113157183
1103	115-119	-1.209694598765303
1103	120-124	-2.1363649410747385
1103	125-129	-1.829567601938873
1103	130-134	-2.3722363976653327
1103	135-139	-1.9009528959102653
1103	140-144	-2.0191407652734483
1103	145-149	-1.9855609709762732
1103	150	-2.6086905449290256
1104	1	0.32567497296256676
1104	2	0.028842141741566962
1104	3	0.23043821741995885
1104	4	0.2740026941828262
1104	5	0.029210995104733684
1104	6	0.10190449729962126
1104	7	0.2633873558694262
1104	8	0.3012946244676016
1104	9	0.5493811071907331
1104	10-14	0.17541389618582315
1104	15-19	-0.12676814646852108
1104	20-24	-0.10442344267519132
1104	25-29	-0.01691480688239011
1104	30-34	-0.021097367538054357
1104	35-39	0.06359173209376934
1104	40-44	-0.20074581026309346
1104	45-49	-0.2581338542217253
1104	50-54	-0.4528249423436037
1104	55-59	0.11004367695844053
1104	60-64	-0.12221890929775014
1104	65-69	-0.3357991981188633
1104	70-74	-0.2207165333406067
1104	75-79	-0.4683672904749514
1104	80-84	-0.5243558177303171
1104	85-89	-0.48904408736122207
1104	90-94	-0.19744969389620337
1104	95-99	-0.6729849082875106
1104	100-104	-0.910372304586943
1104	105-109	-1.1115505331326148
1104	110-114	-1.4417119065951525
1104	115-119	-1.3924935112820052
1104	120-124	-1.8910947112765228
1104	125-129	-2.283244172914486
1104	130-134	-2.741611242595642
1104	135-139	-3.5707851138168536
1104	140-144	-3.109739538858957
1104	145-149	-2.9943894537143194
1104	150	-1.9191872926653595
1105	1	0.3203582983715272
1105	2	0.25946485480715964
1105	3	0.7356804291240948
1105	4	0.16111068074219048
1105	5	0.5749160326544285
1105	6	0.7851345722467968
1105	7	0.4200029916732575
1105	8	0.6599386831838814
1105	9	0.12203779995101627
1105	10-14	0.4537849938832679
1105	15-19	0.47436155419837434
1105	20-24	0.5027385269117843
1105	25-29	0.3520742772878478
1105	30-34	0.43200102016894704
1105	35-39	0.2929720097530222
1105	40-44	0.5303486509053883
1105	45-49	0.5242007705368081
1105	50-54	0.5469995790979425
1105	55-59	0.5514105945095551
1105	60-64	0.7675087973410797
1105	65-69	0.4795199454675938
1105	70-74	0.6916836647448221
1105	75-79	0.6062409960774389
1105	80-84	0.6345239045778115
1105	85-89	0.9619202222316474
1105	90-94	1.0279081525811549
1105	95-99	0.937633025829129
1105	100-104	1.1119215077262155
1105	105-109	0.9408038068256275
1105	110-114	0.6314409607721956
1105	115-119	0.9327641540738867
1105	120-124	0.9359548593456282
1105	125-129	1.2846762999783934
1105	130-134	1.2775281731818637
1105	135-139	0.24248447916114202
1105	140-144	0.51632779194383
1105	145-149	0.18504202903924494
1105	150	0.5933687621617736
1106	1	0.3160142214982393
1106	2	0.06678715330554041
1106	3	-0.045512082430775536
1106	4	-0.5890362664908935
1106	5	-0.30938955437589044
1106	6	-0.12845428179756624
1106	7	-0.46614482664641343
1106	8	0.06906169752581093
1106	9	-0.13246653368326378
1106	10-14	-0.19129973086662488
1106	15-19	-0.22253891667801184
1106	20-24	0.10791430469176078
1106	25-29	0.15509490162121864
1106	30-34	-0.2345850928819928
1106	35-39	-0.33302630044449444
1106	40-44	-0.23936901655837772
1106	45-49	-0.0977537003947333
1106	50-54	-0.13851442078475174
1106	55-59	-0.4682186430233415
1106	60-64	-0.17784956783751227
1106	65-69	0.25757978685697225
1106	70-74	-0.01206768465205954
1106	75-79	-0.22297929871734112
1106	80-84	-0.023049270870693306
1106	85-89	-0.07721599391933864
1106	90-94	0.1330394105441428
1106	95-99	-0.2819371856050239
1106	100-104	-0.11269582370194797
1106	105-109	0.19971384998213892
1106	110-114	-0.2490588700396259
1106	115-119	0.057677571480475365
1106	120-124	0.5181756309439649
1106	125-129	0.06385140507275366
1106	130-134	0.6500313545751908
1106	135-139	0.5463868470741957
1106	140-144	0.9697350226015047
1106	145-149	0.7269692940497237
1106	150	0.60544557387297
1107	1	0.3750898896058743
1107	2	0.12592626801985318
1107	3	0.2719073470309965
1107	4	0.33858509128038605
1107	5	0.4107023904393259
1107	6	0.2495465808844557
1107	7	0.6053984981839093
1107	8	0.6632499169285424
1107	9	0.6611566791864334
1107	10-14	0.6445422904250364
1107	15-19	0.38660339785993614
1107	20-24	0.39598549266877114
1107	25-29	0.5060459642938895
1107	30-34	0.5474707332228377
1107	35-39	0.3051233538155387
1107	40-44	0.30190134540209357
1107	45-49	0.5891722094487051
1107	50-54	0.6020651291353118
1107	55-59	0.6101194314891174
1107	60-64	0.5697847463709991
1107	65-69	0.6547814618038998
1107	70-74	0.6761944539510765
1107	75-79	0.7074195714748441
1107	80-84	1.0146961178483451
1107	85-89	1.0141107819255382
1107	90-94	1.3689450426477805
1107	95-99	1.2567904313467864
1107	100-104	1.4958993419790545
1107	105-109	1.470189630654808
1107	110-114	1.5975003210612542
1107	115-119	1.9151619112601495
1107	120-124	2.1635015684395924
1107	125-129	2.2172859695622265
1107	130-134	2.242966716763135
1107	135-139	2.320451195730321
1107	140-144	2.059943241774235
1107	145-149	2.010260213738107
1107	150	2.0522507326869075
1108	1	0.024598369927819164
1108	2	-0.03774004961656985
1108	3	-0.19282303618902574
1108	4	0.22398268223648188
1108	5	0.02032508470333738
1108	6	-0.1178131166939238
1108	7	-0.33754914344098097
1108	8	-0.031430856639921956
1108	9	-0.024204025273746765
1108	10-14	0.1517194753992399
1108	15-19	0.10898780098017369
1108	20-24	0.15604924406095222
1108	25-29	0.1551684952081871
1108	30-34	0.23188133569184544
1108	35-39	-0.04228731311234668
1108	40-44	0.16544684138776944
1108	45-49	0.3985705761873817
1108	50-54	0.49267716422047414
1108	55-59	0.6931241071594911
1108	60-64	0.708157832395294
1108	65-69	0.6731790223018805
1108	70-74	0.6722895809312561
1108	75-79	0.7030932734964566
1108	80-84	0.6783156141901969
1108	85-89	0.705611843924892
1108	90-94	1.2325976377243038
1108	95-99	0.8740073811139979
1108	100-104	1.2330783358999753
1108	105-109	1.0120774151613787
1108	110-114	1.2449215246058074
1108	115-119	1.901047607355487
1108	120-124	1.890892046549503
1108	125-129	2.174797635970613
1108	130-134	2.0189652229668056
1108	135-139	2.1409438003691577
1108	140-144	1.8672379473960348
1108	145-149	1.8021958223024157
1108	150	1.9460408894841947
1109	1	0.08332052183676097
1109	2	0.05680495315257161
1109	3	0.1613189496986962
1109	4	0.08403866925029746
1109	5	-0.3833244856527003
1109	6	-0.5341494463238661
1109	7	-0.07366844575093978
1109	8	0.01132641074453744
1109	9	-0.0046792213207780264
1109	10-14	-0.19079019665060315
1109	15-19	0.10353607914943552
1109	20-24	0.16021518629440834
1109	25-29	0.09980266288643236
1109	30-34	-0.05922594360123412
1109	35-39	0.029944218797417932
1109	40-44	0.2865153300544776
1109	45-49	0.2550853296866151
1109	50-54	0.1902722424193115
1109	55-59	0.23288325004752863
1109	60-64	0.17189275322729003
1109	65-69	0.4660905416827106
1109	70-74	0.3618047599839329
1109	75-79	0.43525314434855744
1109	80-84	0.37777363512476114
1109	85-89	0.3818488761297516
1109	90-94	0.6552533460605758
1109	95-99	0.40098040571152893
1109	100-104	0.6309452649087106
1109	105-109	0.5294344650841438
1109	110-114	0.8713790274683859
1109	115-119	1.0868873013398783
1109	120-124	1.120280793705433
1109	125-129	1.129716843529252
1109	130-134	1.1276239861384028
1109	135-139	1.0050795230972582
1109	140-144	1.1280287986096198
1109	145-149	1.225245604800726
1109	150	0.9914050563323684
1110	1	0.072378282793224
1110	2	-0.044099613415916394
1110	3	0.328634768977075
1110	4	0.41115352669321226
1110	5	0.19511869397697978
1110	6	0.1364100034191722
1110	7	0.18512498514687792
1110	8	0.11722462408174295
1110	9	0.056872215655822345
1110	10-14	0.07755685354307928
1110	15-19	0.16525125915024574
1110	20-24	0.22355990223275768
1110	25-29	0.19485451359985007
1110	30-34	0.07563562111942446
1110	35-39	0.054145884798309396
1110	40-44	0.3697815969633709
1110	45-49	0.35363222531247374
1110	50-54	0.33162754950030404
1110	55-59	0.3914532259070427
1110	60-64	0.5389774507565193
1110	65-69	0.6759964568484236
1110	70-74	0.5649608874556407
1110	75-79	0.3952694996332724
1110	80-84	0.6269331922481314
1110	85-89	0.744782380059057
1110	90-94	1.0097652502853336
1110	95-99	1.133180129677342
1110	100-104	1.0770683280984699
1110	105-109	1.1659544895967713
1110	110-114	1.2462082832059238
1110	115-119	1.5800556539390342
1110	120-124	1.6393391731936333
1110	125-129	1.6658680801197008
1110	130-134	1.785223911108858
1110	135-139	1.8110122748847957
1110	140-144	2.0382375311613856
1110	145-149	1.5112876192863212
1110	150	1.3928824669382251
1111	1	-0.15678368028862621
1111	2	0.014688027632047351
1111	3	0.1624397730838183
1111	4	0.12702095515350464
1111	5	0.15734471846813847
1111	6	-0.18887657814458692
1111	7	0.15874803872281262
1111	8	0.22792465555942698
1111	9	-0.10829229760678771
1111	10-14	-0.03940587297197595
1111	15-19	-0.15702013329886455
1111	20-24	-0.07888866250105764
1111	25-29	0.23175591469095735
1111	30-34	-0.1659718153658858
1111	35-39	-0.26449902491281563
1111	40-44	-0.38594449341121617
1111	45-49	-0.2823372213354247
1111	50-54	-0.3829068550720578
1111	55-59	0.2691363711414141
1111	60-64	0.32362578129075104
1111	65-69	0.30702695143951786
1111	70-74	-0.18363046085867296
1111	75-79	-0.4764697631406918
1111	80-84	0.03972265879723835
1111	85-89	0.2158602035594086
1111	90-94	0.6363737083311634
1111	95-99	0.38296640971292817
1111	100-104	0.3194134034806595
1111	105-109	0.47772632242578794
1111	110-114	0.8478123184164943
1111	115-119	0.030121874740281385
1111	120-124	0.5557350667720158
1111	125-129	0.8670146479424474
1111	130-134	0.7443836897688811
1111	135-139	0.5812669713193301
1111	140-144	0.7545982801552285
1111	145-149	0.5456944797373637
1111	150	0.2906626474607634
1112	1	0.1475679799667553
1112	2	0.2282868315786999
1112	3	0.11734933430810912
1112	4	0.41667284685139805
1112	5	0.20627122465614178
1112	6	0.3526472051914098
1112	7	-0.050020329982153555
1112	8	-0.32828333797982623
1112	9	0.15541933816909648
1112	10-14	0.26325774735777685
1112	15-19	0.33966874546703707
1112	20-24	0.19352160411126107
1112	25-29	0.1451368657118195
1112	30-34	0.26435359391268065
1112	35-39	0.142024811304168
1112	40-44	0.5539944746879613
1112	45-49	0.4134655261927449
1112	50-54	0.5615596512773564
1112	55-59	0.639660550346349
1112	60-64	0.6945869978795827
1112	65-69	0.5339625295491217
1112	70-74	0.6114791864236295
1112	75-79	0.9145454448697521
1112	80-84	0.8150936986959749
1112	85-89	0.7900934253528291
1112	90-94	1.2917096360541223
1112	95-99	0.9239346511358946
1112	100-104	1.1892931171526513
1112	105-109	1.3649165271492052
1112	110-114	1.4569149254536597
1112	115-119	1.3793505030078208
1112	120-124	1.675027448631603
1112	125-129	1.6484847303903152
1112	130-134	1.8576783971132045
1112	135-139	1.894121745144588
1112	140-144	1.6113888970541979
1112	145-149	1.6247215555289003
1112	150	1.4631128326795917
1113	1	0.16069810423311637
1113	2	0.05092800049289892
1113	3	-0.9282140620378456
1113	4	-0.5745540388040808
1113	5	-0.8003074542786308
1113	6	-0.3879903466358101
1113	7	-0.30658412036903115
1113	8	-0.47738752105274074
1113	9	-1.4489587483452695
1113	10-14	-0.6767940726508286
1113	15-19	-0.8020295878547969
1113	20-24	-0.49836273481089677
1113	25-29	-0.17058898972570802
1113	30-34	-0.43578850922104806
1113	35-39	-0.8026479985026995
1113	40-44	-0.30966408292592007
1113	45-49	-0.26116968475433566
1113	50-54	-0.49511141504086
1113	55-59	-0.0624940901135389
1113	60-64	-0.5963793205079497
1113	65-69	-0.16376858746032497
1113	70-74	-0.4074515415747939
1113	75-79	-1.1496420781232786
1113	80-84	-0.4743488193851064
1113	85-89	-0.018131172972637444
1113	90-94	0.23659113960709277
1113	95-99	0.2859953530159913
1113	100-104	0.1263971394017105
1113	105-109	-0.6776227106444068
1113	110-114	-0.7827388006019547
1113	115-119	-0.14457132452423593
1113	120-124	-0.34951352667021496
1113	125-129	-0.6215286348185103
1113	130-134	0.9262830765175778
1113	135-139	0.352252423186485
1113	140-144	-0.1627864058248889
1113	145-149	-0.7026148753136354
1113	150	0.5644453340937545
1114	1	0.053193268808922056
1114	2	0.0734725345733338
1114	3	0.05269371425591629
1114	4	0.36703971810508307
1114	5	0.16464305009414915
1114	6	-0.06573370065979844
1114	7	-0.0014558308204257742
1114	8	0.18452602701673726
1114	9	0.05676195657403582
1114	10-14	0.33101229337974303
1114	15-19	0.31644311104978584
1114	20-24	0.25704433205537214
1114	25-29	0.2305978889373037
1114	30-34	0.2188702003074141
1114	35-39	-0.089167017547922
1114	40-44	0.4807486152171734
1114	45-49	0.3779866947881061
1114	50-54	0.48371872909627456
1114	55-59	0.622251666200313
1114	60-64	0.6022306202821142
1114	65-69	0.8216202241659403
1114	70-74	0.5625105185537365
1114	75-79	0.6832425033693426
1114	80-84	0.8412223129020546
1114	85-89	0.9766701308242176
1114	90-94	1.5286828220938844
1114	95-99	1.3560789063437966
1114	100-104	1.424653419098938
1114	105-109	1.4665942599758566
1114	110-114	1.4386151481951472
1114	115-119	1.7661865484741952
1114	120-124	1.8568630864314741
1114	125-129	1.908772192607728
1114	130-134	2.011890186367239
1114	135-139	1.7406075394648752
1114	140-144	1.6569596442090386
1114	145-149	1.2262721834272128
1114	150	1.7603517402204503
1115	1	0.24886868993688083
1115	2	0.26240350650319755
1115	3	0.293119171657672
1115	4	0.13341796759619484
1115	5	0.1822433388802338
1115	6	0.22838933964953156
1115	7	0.2846804637273834
1115	8	0.5284043580647122
1115	9	0.63454087322188
1115	10-14	0.44577858314738705
1115	15-19	0.3521655135086874
1115	20-24	0.3507547893897822
1115	25-29	0.3359462023383557
1115	30-34	0.42824141825897044
1115	35-39	0.5755587517970113
1115	40-44	0.5284107945013901
1115	45-49	0.4751633861402098
1115	50-54	0.6526479009377297
1115	55-59	0.6266759899553662
1115	60-64	0.583284677321906
1115	65-69	0.5688185546515427
1115	70-74	0.5176591177611698
1115	75-79	0.6113613099969797
1115	80-84	0.7244997638874793
1115	85-89	0.7980106555403879
1115	90-94	1.1598287814006767
1115	95-99	0.9083766797972004
1115	100-104	0.6415602517164203
1115	105-109	0.8388131624328423
1115	110-114	1.2733913468944138
1115	115-119	1.7750261185678724
1115	120-124	1.7869877601532167
1115	125-129	1.1966625961559245
1115	130-134	1.472113707303265
1115	135-139	1.451681334190063
1115	140-144	1.437942241467681
1115	145-149	1.5535460288207759
1115	150	1.332080180869319
1116	1	-0.07577525527227635
1116	2	0.2720506955154818
1116	3	0.09324280180889843
1116	4	0.308447746683278
1116	5	0.3445517661850843
1116	6	0.44381488175591244
1116	7	0.4815871732475614
1116	8	0.48200321586808315
1116	9	0.4720253845593092
1116	10-14	0.341448072253975
1116	15-19	0.46217923942681693
1116	20-24	0.40196972467966674
1116	25-29	0.5096044573258567
1116	30-34	0.5555717336599386
1116	35-39	0.4901041134673676
1116	40-44	0.6478985594487909
1116	45-49	0.5498805469460706
1116	50-54	0.6292967881062879
1116	55-59	0.7469979511589955
1116	60-64	0.7319542631510956
1116	65-69	0.7634145645059931
1116	70-74	0.568915671760756
1116	75-79	0.5713617513219873
1116	80-84	0.8639428538332865
1116	85-89	1.028397630049355
1116	90-94	1.2581955814437933
1116	95-99	1.164600305599457
1116	100-104	0.9924843555667735
1116	105-109	0.9094015219122511
1116	110-114	0.9489183299618915
1116	115-119	1.425950855380563
1116	120-124	1.7422422612859876
1116	125-129	1.5336339024718413
1116	130-134	1.547435791780984
1116	135-139	1.3316672474013131
1116	140-144	1.5726441632847
1116	145-149	1.4463802240738914
1116	150	1.1072456665029975
1117	1	0.149821715361373
1117	2	0.1505001846479992
1117	3	0.2150944433595754
1117	4	0.15681174686387322
1117	5	0.2568276082364491
1117	6	0.4334499404778427
1117	7	0.4796687205319614
1117	8	0.25176659155975045
1117	9	0.5092584310143451
1117	10-14	0.6367700761859894
1117	15-19	0.5131399517438666
1117	20-24	0.10683815153799969
1117	25-29	0.19913114446942615
1117	30-34	0.2759688883148712
1117	35-39	0.2988829070946579
1117	40-44	0.3701515815789449
1117	45-49	0.31730196524078735
1117	50-54	0.5550573549625497
1117	55-59	0.37679848780668124
1117	60-64	0.16189212332838565
1117	65-69	0.5063098696164161
1117	70-74	0.47163968265725487
1117	75-79	0.3856428710318127
1117	80-84	0.7172979807583815
1117	85-89	1.0248476304616219
1117	90-94	1.2152889766439259
1117	95-99	0.8482862281065877
1117	100-104	1.0336812807571008
1117	105-109	1.0407258147455778
1117	110-114	1.230345080877278
1117	115-119	1.5733268394155644
1117	120-124	1.7115187330690915
1117	125-129	1.0213104566397249
1117	130-134	0.8803679743019117
1117	135-139	0.8355144204391465
1117	140-144	1.2811488592210338
1117	145-149	0.653637745215697
1117	150	1.1051603196934252
1118	1	0.22636456874956323
1118	2	0.16829211142142242
1118	3	0.230216834748866
1118	4	0.4618264714651019
1118	5	0.18952063910959538
1118	6	0.5017558809195464
1118	7	0.7592428355845158
1118	8	0.29593753981563964
1118	9	0.6378587012949595
1118	10-14	0.5381417838896354
1118	15-19	0.45219449655403565
1118	20-24	0.3914937809215786
1118	25-29	0.3221737626186396
1118	30-34	0.4909213561166368
1118	35-39	0.2599326762665939
1118	40-44	0.15749544737231957
1118	45-49	0.3234295854985163
1118	50-54	0.28772553542557233
1118	55-59	0.2878481923718468
1118	60-64	0.5192425628375616
1118	65-69	0.5997099611026755
1118	70-74	0.45687340010464084
1118	75-79	0.40849516792724927
1118	80-84	0.6929571238057122
1118	85-89	0.5967410004369924
1118	90-94	1.2423980801732313
1118	95-99	0.6295984928860463
1118	100-104	0.804870316533318
1118	105-109	1.0680899865967959
1118	110-114	1.3090595753486625
1118	115-119	1.326223971774077
1118	120-124	1.3210509778326696
1118	125-129	1.3712531545354452
1118	130-134	1.319083693957559
1118	135-139	1.1934463253187317
1118	140-144	1.453073420097283
1118	145-149	0.831118154984928
1118	150	1.1619039543149867
1119	1	0.23587323536058236
1119	2	0.19066750416023126
1119	3	0.374892555972103
1119	4	0.47858805345900635
1119	5	0.23278369297548096
1119	6	0.514040312853659
1119	7	0.485738990077202
1119	8	0.33984768116313546
1119	9	0.41184725219076057
1119	10-14	0.6357798929333427
1119	15-19	0.706944820751751
1119	20-24	0.5310467869766171
1119	25-29	0.46047902058857204
1119	30-34	0.5041743107082297
1119	35-39	0.5733722527804517
1119	40-44	0.5936346525967977
1119	45-49	0.5168880265919071
1119	50-54	0.611066010327832
1119	55-59	0.5997914495748589
1119	60-64	0.6966335622026278
1119	65-69	0.7389139341294992
1119	70-74	0.6947652938288584
1119	75-79	0.852407172864666
1119	80-84	0.9661656561033354
1119	85-89	1.0548032697491365
1119	90-94	1.4163812222346621
1119	95-99	1.1225298600525306
1119	100-104	1.2966181875169767
1119	105-109	1.4952296892258659
1119	110-114	1.3765046166437926
1119	115-119	1.6492371096060907
1119	120-124	1.7783946312590757
1119	125-129	1.68467650451948
1119	130-134	1.8476574471398735
1119	135-139	1.7806766238296916
1119	140-144	1.6413312921051073
1119	145-149	1.3602664100207207
1119	150	1.182382355611125
1120	1	-0.032013289021783464
1120	2	-0.21771996638448599
1120	3	-0.5564669603333243
1120	4	-0.3519410613118339
1120	5	0.003004208309697276
1120	6	0.16932907692687138
1120	7	-0.11822769555364232
1120	8	0.1328088991054699
1120	9	-0.022482999734265263
1120	10-14	0.013602962181380462
1120	15-19	0.13598127593784426
1120	20-24	0.1876888264668395
1120	25-29	0.05618070259086494
1120	30-34	-0.01727237202366183
1120	35-39	-0.1354817560982582
1120	40-44	-0.14255518222469732
1120	45-49	-0.14952750533671377
1120	50-54	-0.014452730605249542
1120	55-59	0.059246226930106616
1120	60-64	0.06013738353971121
1120	65-69	0.08667457671982248
1120	70-74	-0.03603527980009602
1120	75-79	-0.2085936867199223
1120	80-84	0.1938285953076786
1120	85-89	0.22334365978860404
1120	90-94	0.7805692057668381
1120	95-99	0.2503346744051811
1120	100-104	0.21692476666978422
1120	105-109	0.7425354879827353
1120	110-114	0.5553496233316224
1120	115-119	0.7625201302523692
1120	120-124	1.0053401147259393
1120	125-129	0.6727263576077789
1120	130-134	0.8532625137766985
1120	135-139	0.7344325973674728
1120	140-144	0.5253146667604511
1120	145-149	0.4152673558283482
1120	150	-0.007466435060948129
1121	1	0.017226626613080498
1121	2	-0.31275744349817103
1121	3	-0.9199710880602865
1121	4	-0.004731788877194276
1121	5	-0.7655171608833911
1121	6	-0.3225205185262041
1121	7	-1.0265467977240306
1121	8	-0.48642944441583325
1121	9	-0.11734115271853796
1121	10-14	-0.45413599251723014
1121	15-19	-0.031031781449840423
1121	20-24	-0.4564041624903439
1121	25-29	-0.6668542701135323
1121	30-34	-0.5437462142292944
1121	35-39	-0.5400233198483377
1121	40-44	-0.7003505829078662
1121	45-49	-0.33775718682868217
1121	50-54	-0.4945881120023259
1121	55-59	-0.3314968722057472
1121	60-64	-0.5631001410290679
1121	65-69	-0.6429528501632973
1121	70-74	-0.6041999259335213
1121	75-79	-0.39259331620064586
1121	80-84	-0.6619729019929892
1121	85-89	-0.50909268030302
1121	90-94	0.2974838557903752
1121	95-99	-0.9629651745186152
1121	100-104	-0.5332375476817219
1121	105-109	-0.6984210945722111
1121	110-114	-0.7001432326155381
1121	115-119	-0.2534485894796106
1121	120-124	-0.6313745458436131
1121	125-129	0.019583774424923206
1121	130-134	-0.5196472415536277
1121	135-139	-0.5004597298420421
1121	140-144	-0.23104797412443645
1121	145-149	-0.29613619055180607
1121	150	-0.5415804837935383
1122	1	0.012536893178513253
1122	2	0.1209373870075261
1122	3	4.608931677125838E-4
1122	4	0.12103212540429098
1122	5	0.2207658698550432
1122	6	0.07405353806783666
1122	7	-0.2877703913993841
1122	8	0.1423050559844441
1122	9	0.27619047420468945
1122	10-14	0.27419301047500966
1122	15-19	0.2891368067078588
1122	20-24	0.30099975196191764
1122	25-29	0.16811001486987465
1122	30-34	0.23212366918715333
1122	35-39	0.11569342901045587
1122	40-44	0.19436343189269678
1122	45-49	0.11287637033090903
1122	50-54	0.15420672247226008
1122	55-59	0.2695831757008662
1122	60-64	0.3641120666627202
1122	65-69	0.18492565867926913
1122	70-74	0.38096814778327825
1122	75-79	0.4259568999192922
1122	80-84	0.35261906009917965
1122	85-89	0.5863198455079157
1122	90-94	0.9472491326316543
1122	95-99	0.5766068158779944
1122	100-104	0.5846517131690163
1122	105-109	0.5953113756670234
1122	110-114	0.5063868387774093
1122	115-119	1.0842929733559785
1122	120-124	1.0211657612938012
1122	125-129	1.220677060053184
1122	130-134	1.341662067492841
1122	135-139	1.322615458380291
1122	140-144	1.2016403015050159
1122	145-149	0.6299787859944814
1122	150	1.1085676509053357
1123	1	-0.011827843233170654
1123	2	0.06741366565825402
1123	3	-0.13375440694536422
1123	4	0.0294161454901527
1123	5	-0.13772610009429087
1123	6	0.10541632515691646
1123	7	-0.13640368128245228
1123	8	-0.04354956854654546
1123	9	0.29610865733014435
1123	10-14	-0.0027071961686004897
1123	15-19	0.05849821927740351
1123	20-24	0.11288152751057368
1123	25-29	-0.0679093443247325
1123	30-34	0.1129842140735704
1123	35-39	0.14557270466870165
1123	40-44	0.13482760399448068
1123	45-49	0.03634780135082849
1123	50-54	0.22714044669989164
1123	55-59	0.252026901577338
1123	60-64	0.24221358125772952
1123	65-69	0.2114277069642725
1123	70-74	0.24454503451344323
1123	75-79	0.3338915530825375
1123	80-84	0.5246145120283643
1123	85-89	0.537805195751595
1123	90-94	0.9077054935784048
1123	95-99	0.3184047590828385
1123	100-104	0.5666740323524166
1123	105-109	0.8656197856863557
1123	110-114	0.9008036858175359
1123	115-119	0.9123085416642169
1123	120-124	1.2303911988439893
1123	125-129	0.8406824232358474
1123	130-134	1.1341331926002098
1123	135-139	1.242039071850428
1123	140-144	1.225749619664036
1123	145-149	0.5143756545876883
1123	150	0.7791718952257511
1124	1	0.16132761769304338
1124	2	0.10636176469356684
1124	3	0.5481257876573906
1124	4	0.5575350700169892
1124	5	0.363954214107018
1124	6	0.18213625660071386
1124	7	0.4774624328868313
1124	8	0.45380260376535375
1124	9	0.44303672034863695
1124	10-14	0.4362314418198636
1124	15-19	0.4739055771082832
1124	20-24	0.18276133224694746
1124	25-29	0.03197087957117617
1124	30-34	0.1883353619658621
1124	35-39	0.26906080212496164
1124	40-44	0.20231078111266498
1124	45-49	0.30317866311729347
1124	50-54	0.3051958971288755
1124	55-59	0.37140917828613595
1124	60-64	0.35122250464841187
1124	65-69	0.3903671785860823
1124	70-74	0.365698152340066
1124	75-79	0.4569196676797844
1124	80-84	0.5681116711574035
1124	85-89	0.6680911345443263
1124	90-94	1.1835812019553984
1124	95-99	0.8122625106613199
1124	100-104	0.9367548158987447
1124	105-109	1.1937574404068272
1124	110-114	1.2851578109180721
1124	115-119	1.2886764636636272
1124	120-124	1.2803164047623952
1124	125-129	1.4642495437330396
1124	130-134	1.385660026835481
1124	135-139	1.4577456325842846
1124	140-144	1.6362318298335623
1124	145-149	1.0726921676830088
1124	150	0.9155418811528833
1201	1	0.37540033261471706
1201	2	-0.18687709384657225
1201	3	0.1403752289257909
1201	4	-0.18022783660970987
1201	5	-0.027888803826087383
1201	6	-0.07389261267750413
1201	7	-0.19539675000409318
1201	8	0.06247292827535489
1201	9	0.16244661348669354
1201	10-14	-0.31512554317021113
1201	15-19	-0.2790292978588482
1201	20-24	-0.3239093819998118
1201	25-29	-0.17749033738174091
1201	30-34	-0.523632336222569
1201	35-39	-0.13695049149095695
1201	40-44	-0.3972042505489384
1201	45-49	-0.3211914604752053
1201	50-54	-0.26863991893590367
1201	55-59	-0.2929938378592567
1201	60-64	-0.15839927189017544
1201	65-69	-0.20608296393331926
1201	70-74	0.014726658611820653
1201	75-79	-0.005038547961802919
1201	80-84	-0.37393956916147175
1201	85-89	-0.18628733824827748
1201	90-94	0.28857230391815847
1201	95-99	0.0509951633765553
1201	100-104	0.4291843299091127
1201	105-109	0.4937519824920287
1201	110-114	0.43089850220678727
1201	115-119	0.9427850356472192
1201	120-124	0.9613424132894863
1201	125-129	0.8123930333383171
1201	130-134	0.9131633960700682
1201	135-139	0.834034776822449
1201	140-144	1.0236129838146795
1201	145-149	0.7550079670670939
1201	150	0.9529823379181579
1202	1	0.3798360564128487
1202	2	0.09691947656575906
1202	3	-0.1391570520464427
1202	4	-0.03272746959189732
1202	5	0.505031087651389
1202	6	-0.20736654145750322
1202	7	0.39952350197969366
1202	8	0.3706580232472092
1202	9	-0.0492916941382191
1202	10-14	0.1462020588711681
1202	15-19	0.32266377012715
1202	20-24	0.02225335510826909
1202	25-29	0.10377928665855762
1202	30-34	-0.003061227634496788
1202	35-39	0.20655484018310943
1202	40-44	-0.15541935719661382
1202	45-49	0.125557865449494
1202	50-54	0.011896472497262778
1202	55-59	-0.010051637499664423
1202	60-64	-0.15371126461025852
1202	65-69	0.07042093695226725
1202	70-74	0.08591559520716174
1202	75-79	0.18222323198759938
1202	80-84	0.206322008893423
1202	85-89	0.17840373156092681
1202	90-94	0.9009550462578204
1202	95-99	0.2156432229381764
1202	100-104	0.19642990322086717
1202	105-109	0.7991619440191187
1202	110-114	0.2622771345662258
1202	115-119	1.0699658514303891
1202	120-124	1.1872258566177507
1202	125-129	1.2016204778819457
1202	130-134	0.7500363593395107
1202	135-139	1.4431196410355298
1202	140-144	1.3873584646775825
1202	145-149	1.0408598231542072
1202	150	1.019287968781832
1203	1	0.3227328555038298
1203	2	0.13143113735203826
1203	3	-0.09071194359512447
1203	4	0.10674290089525584
1203	5	0.49325269096247837
1203	6	0.06822034748722672
1203	7	-0.0070766234406818285
1203	8	0.3931207795675604
1203	9	0.4904774281558488
1203	10-14	0.2434682235310035
1203	15-19	0.3082058310166431
1203	20-24	0.3022906635622107
1203	25-29	0.3370378146127635
1203	30-34	0.3159775844143553
1203	35-39	0.3882100791018175
1203	40-44	0.41458473675558594
1203	45-49	0.3150532317479531
1203	50-54	0.27736216407021175
1203	55-59	0.17564009328929586
1203	60-64	0.12738926143238416
1203	65-69	0.2853350131149668
1203	70-74	0.20463074208587528
1203	75-79	0.2147384547278648
1203	80-84	0.46288504574332734
1203	85-89	-0.011310450984602483
1203	90-94	1.0104917370472322
1203	95-99	0.7384044158080769
1203	100-104	0.5185810231713575
1203	105-109	0.8800355201227603
1203	110-114	1.2406235019121254
1203	115-119	1.1491924666511864
1203	120-124	1.471198124853423
1203	125-129	1.133219122012072
1203	130-134	0.9812701363894689
1203	135-139	1.121315694681904
1203	140-144	1.2066987164760832
1203	145-149	1.1954866824146961
1203	150	1.8210914060638927
1204	1	0.3670360766279188
1204	2	0.041784638196556756
1204	3	0.03722852487223349
1204	4	-0.13447624179751472
1204	5	0.17565631135037307
1204	6	0.32918577050138254
1204	7	0.18897195194842453
1204	8	0.24399443882668947
1204	9	0.389325557202568
1204	10-14	0.10221845339556523
1204	15-19	0.35556118764566946
1204	20-24	0.24451843373006454
1204	25-29	0.09147410540472833
1204	30-34	0.16270530208709033
1204	35-39	0.009132725566850297
1204	40-44	0.10520373175035047
1204	45-49	0.06307185909117408
1204	50-54	0.19774658982502302
1204	55-59	0.5335432781187848
1204	60-64	0.42108702773415274
1204	65-69	0.624583833105234
1204	70-74	0.6188765650016848
1204	75-79	0.6256299540759258
1204	80-84	0.4797508245857216
1204	85-89	0.27563570553587624
1204	90-94	1.3821261308069168
1204	95-99	1.0316862060824974
1204	100-104	1.0379811244159285
1204	105-109	1.1694852603636292
1204	110-114	1.1942553209985647
1204	115-119	1.5881083666851978
1204	120-124	1.3811576090926891
1204	125-129	1.7648575576842163
1204	130-134	0.9091081678030264
1204	135-139	1.4989336337462547
1204	140-144	1.5250237302552208
1204	145-149	1.3010845475027892
1204	150	1.4407961878717117
1205	1	0.28146341845078027
1205	2	0.0020998491833701394
1205	3	0.5069567741139736
1205	4	0.38776619332099926
1205	5	0.207949290511678
1205	6	0.5597264367125661
1205	7	0.5749474523871143
1205	8	0.6196907553541919
1205	9	0.5222868254151507
1205	10-14	0.5908832376380886
1205	15-19	0.5034520144085661
1205	20-24	0.2158780326049552
1205	25-29	0.2244635906903909
1205	30-34	0.32892908735707493
1205	35-39	0.339397826703113
1205	40-44	0.3326016476602405
1205	45-49	0.36390475337304196
1205	50-54	0.31140324171394695
1205	55-59	0.3483206962318448
1205	60-64	0.3154731292360964
1205	65-69	0.5799745415076742
1205	70-74	0.4278977513931821
1205	75-79	0.6427981147652915
1205	80-84	0.48993001575957607
1205	85-89	0.8917491984204062
1205	90-94	1.3939041692320444
1205	95-99	1.102679275865178
1205	100-104	0.9360403392684802
1205	105-109	1.4161080616496875
1205	110-114	1.445319064238852
1205	115-119	1.6119505932388094
1205	120-124	1.8782032609720645
1205	125-129	1.8128358459262301
1205	130-134	1.9680464216914757
1205	135-139	1.8363960249483426
1205	140-144	1.499724408355469
1205	145-149	1.3883577258729716
1205	150	1.0139715697082536
1206	1	0.2924751494343809
1206	2	0.11375171563381059
1206	3	0.0255231372989968
1206	4	-0.6884448235935636
1206	5	-0.2280774695238179
1206	6	-0.010732746339741084
1206	7	0.05049753597997153
1206	8	0.35563746554833386
1206	9	-0.3604022465527663
1206	10-14	0.31665024274530396
1206	15-19	0.3386364938990667
1206	20-24	0.026725895814678324
1206	25-29	0.17969173374129355
1206	30-34	0.08498230904283588
1206	35-39	0.3223874228403858
1206	40-44	0.5882009212610626
1206	45-49	0.3779104265067659
1206	50-54	0.31121031284062184
1206	55-59	0.14061814302210252
1206	60-64	0.3747602227463034
1206	65-69	0.38725566611983453
1206	70-74	0.3476794163058088
1206	75-79	0.3598159067570066
1206	80-84	0.3659967701685716
1206	85-89	0.5815191120309748
1206	90-94	0.49971028665171957
1206	95-99	0.5240400428268615
1206	100-104	0.35581096548379065
1206	105-109	-0.011930006695273221
1206	110-114	0.4594400948657622
1206	115-119	0.5882198013200224
1206	120-124	0.7938440555258737
1206	125-129	0.9483333763404573
1206	130-134	1.1340517482841719
1206	135-139	1.5281181764162497
1206	140-144	1.456796983426365
1206	145-149	1.0183574060637355
1206	150	0.684954476043103
1207	1	0.3733472329455161
1207	2	0.11830137125715368
1207	3	0.6720969889304484
1207	4	0.6245091514143368
1207	5	0.44062855886802765
1207	6	0.6877261499743881
1207	7	0.5356780032789743
1207	8	0.8809747075215029
1207	9	0.5450155859442489
1207	10-14	0.6443446124546099
1207	15-19	0.5529838324146965
1207	20-24	0.6497103887352296
1207	25-29	0.5831969254542315
1207	30-34	0.7283163793367109
1207	35-39	0.8572613994845142
1207	40-44	0.8772468692912554
1207	45-49	0.8214756707101927
1207	50-54	0.8808744823810812
1207	55-59	0.9441533731146308
1207	60-64	0.9267933740011927
1207	65-69	1.0878361851235425
1207	70-74	0.9559800179193445
1207	75-79	0.9809016878947929
1207	80-84	1.100114968566018
1207	85-89	1.31722021598042
1207	90-94	1.7375918789565787
1207	95-99	1.4899292286269912
1207	100-104	1.6612781192448622
1207	105-109	1.9694210537886505
1207	110-114	1.9563673438925733
1207	115-119	2.2310984687937108
1207	120-124	2.338032128411328
1207	125-129	2.4519009581080837
1207	130-134	2.665316496439175
1207	135-139	2.6364634055219867
1207	140-144	2.5224849609150084
1207	145-149	1.9000867158621162
1207	150	1.8603641514721403
1208	1	0.17067758835159808
1208	2	-0.10813922427193035
1208	3	0.11269749189618494
1208	4	0.31523167715602796
1208	5	-0.12167091138798014
1208	6	0.4602740811706596
1208	7	0.2737902373870611
1208	8	0.14206506868171687
1208	9	-0.20583843294006243
1208	10-14	-0.17312395788937351
1208	15-19	-0.0507803661032753
1208	20-24	0.04878566551528962
1208	25-29	-0.043236085119822576
1208	30-34	-0.03702416012554721
1208	35-39	0.062165501582008176
1208	40-44	0.15050372626689779
1208	45-49	0.22329325844059156
1208	50-54	0.10392890158660606
1208	55-59	0.10847418299487543
1208	60-64	0.3026713409168664
1208	65-69	0.4422374972762242
1208	70-74	0.2372922345090629
1208	75-79	0.5324054362059769
1208	80-84	0.44937969577610914
1208	85-89	0.26581209356135815
1208	90-94	0.9299737692187051
1208	95-99	0.6625511773588499
1208	100-104	0.854589398185972
1208	105-109	0.8931875102500868
1208	110-114	1.1803191415019825
1208	115-119	1.291239562193887
1208	120-124	1.6784923846052493
1208	125-129	1.3714450852788644
1208	130-134	1.8708419827329834
1208	135-139	1.8746477210876762
1208	140-144	1.59972469876179
1208	145-149	1.1208331305113433
1208	150	1.2707514682032155
1209	1	0.16039144729881016
1209	2	-0.01242444140724075
1209	3	0.0940439508790405
1209	4	-0.29255396578817994
1209	5	-0.06038768400946992
1209	6	-0.7698013072818526
1209	7	-0.45219428086004143
1209	8	-0.018063630841865574
1209	9	-0.19310922534206298
1209	10-14	-0.2936190319804055
1209	15-19	-0.481234591012047
1209	20-24	-0.34514375862264757
1209	25-29	-0.2037066194683419
1209	30-34	-0.2786856707905514
1209	35-39	-0.0061447712344460115
1209	40-44	0.12795087643485914
1209	45-49	-0.18375013189557166
1209	50-54	0.1135418278834095
1209	55-59	0.2686215418334257
1209	60-64	0.3773087227123497
1209	65-69	0.23278857901247108
1209	70-74	0.2363140173125302
1209	75-79	-0.03670106796252526
1209	80-84	-0.15935674605911032
1209	85-89	-0.2126255675169162
1209	90-94	0.20711321093948243
1209	95-99	0.13881233983745034
1209	100-104	-0.39329386929910015
1209	105-109	-0.46816387114962765
1209	110-114	-0.4014496594016421
1209	115-119	0.19323950103495946
1209	120-124	0.7919402318642099
1209	125-129	-0.17901992634237018
1209	130-134	0.27658338819849604
1209	135-139	0.5887562142614016
1209	140-144	0.7475728533049306
1209	145-149	0.6423024366963048
1209	150	0.8722406097605884
1210	1	0.28634808622840424
1210	2	0.11314847528583627
1210	3	-0.08334374023066005
1210	4	0.049764536264653714
1210	5	0.3024445040419792
1210	6	0.40832371429957703
1210	7	-4.614873389172658E-4
1210	8	0.5437095361829662
1210	9	0.4813428299827365
1210	10-14	0.346618496714477
1210	15-19	0.3927144602900867
1210	20-24	0.35194545373212094
1210	25-29	0.4755701463514299
1210	30-34	0.2637925003984307
1210	35-39	0.2456027043573883
1210	40-44	0.4193145658917956
1210	45-49	0.4527371708915453
1210	50-54	0.5166913945126907
1210	55-59	0.6199749687709257
1210	60-64	0.4274089103586647
1210	65-69	0.6698168738373127
1210	70-74	0.49021491071810175
1210	75-79	0.6467344586446089
1210	80-84	0.9650238121562538
1210	85-89	0.8918505038832834
1210	90-94	1.2442820892839777
1210	95-99	1.0617912605503435
1210	100-104	1.3314479377248958
1210	105-109	1.3694638088966897
1210	110-114	1.7744643193177652
1210	115-119	1.968878464949917
1210	120-124	1.688854286723
1210	125-129	1.9829711309128513
1210	130-134	2.0788655006760095
1210	135-139	2.3203675497430254
1210	140-144	2.2441375365562948
1210	145-149	1.5095759652019112
1210	150	1.2419626969352962
1211	1	0.18200534034938798
1211	2	-0.2579518552828368
1211	3	0.0289839253104347
1211	4	0.14706500638110498
1211	5	-0.16078086886395937
1211	6	-0.3241523974403364
1211	7	-0.46313818267699247
1211	8	-0.1567909026579386
1211	9	-0.22047795025898154
1211	10-14	-0.29213491990751805
1211	15-19	-0.05891989167822942
1211	20-24	-0.09389640867031801
1211	25-29	0.16550452309544994
1211	30-34	-0.025464816035231763
1211	35-39	0.02955850176893904
1211	40-44	0.21416904114827418
1211	45-49	-0.09923982731145031
1211	50-54	-0.18196924852923502
1211	55-59	-0.08774318689066973
1211	60-64	-0.389897540388219
1211	65-69	-0.4052824036868188
1211	70-74	-0.37907603362832987
1211	75-79	-0.4332221983469111
1211	80-84	-0.6916509733567722
1211	85-89	-0.5244168361835975
1211	90-94	0.20057267818326352
1211	95-99	0.13882167590835337
1211	100-104	-0.35663707585870696
1211	105-109	0.7450764108101708
1211	110-114	0.3163384574466832
1211	115-119	0.09625051824543362
1211	120-124	1.0092030149210132
1211	125-129	0.3203782328150737
1211	130-134	0.9419616965054516
1211	135-139	0.8778846395946402
1211	140-144	0.79429326553214
1211	145-149	0.010470046796001498
1211	150	0.5150081222697409
1212	1	0.27144982952815866
1212	2	0.1553500104453498
1212	3	0.14078896805991548
1212	4	-0.10393944476627581
1212	5	-0.15497988273159535
1212	6	-0.1398447896645152
1212	7	-0.3458357980783049
1212	8	0.11334417137873487
1212	9	0.0928216084952993
1212	10-14	-0.0718606268985198
1212	15-19	0.15362256001249364
1212	20-24	0.199912067507114
1212	25-29	0.20533686013366292
1212	30-34	0.16540449912583455
1212	35-39	0.45004591968966423
1212	40-44	0.5560660725540671
1212	45-49	0.5234094656938879
1212	50-54	0.6038486319328413
1212	55-59	0.5799531552708643
1212	60-64	0.5663127932916652
1212	65-69	0.5371898777115902
1212	70-74	0.32527770209584617
1212	75-79	0.5334465132884247
1212	80-84	0.6469576835875301
1212	85-89	0.7757807456528028
1212	90-94	0.9555597550268686
1212	95-99	0.4601925617320646
1212	100-104	0.9891087527581064
1212	105-109	1.1580713522453152
1212	110-114	1.331639306114461
1212	115-119	1.1358141821704706
1212	120-124	1.1963629471676853
1212	125-129	1.0314500497436754
1212	130-134	1.5362052749473705
1212	135-139	1.5590682219752452
1212	140-144	1.2201431312490882
1212	145-149	1.0902663170813796
1212	150	1.2480620044609836
1213	1	0.27525610134231115
1213	2	-0.5730441845413772
1213	3	-1.1296667584334585
1213	4	-1.4275337263181598
1213	5	-0.27722493688352756
1213	6	-2.4010329793831033
1213	7	-1.3520644217822735
1213	8	-2.155195205089001
1213	9	-1.2227428959280076
1213	10-14	-1.039114934315883
1213	15-19	-1.1250408032711192
1213	20-24	-0.7771973642653975
1213	25-29	-0.7739194145524593
1213	30-34	-0.5228470210965597
1213	35-39	-0.7535964047875581
1213	40-44	-1.4416884548180064
1213	45-49	-0.5664824183462258
1213	50-54	-0.9225584332287156
1213	55-59	-0.39704858001680776
1213	60-64	-0.3664139076563018
1213	65-69	-0.7520226967436727
1213	70-74	-0.535855113105633
1213	75-79	-0.1295010322069885
1213	80-84	-0.3454388673759965
1213	85-89	-0.379841926102209
1213	90-94	0.027569923307609656
1213	95-99	-0.35556979299956737
1213	100-104	-0.2122922644311771
1213	105-109	-0.05294594901538119
1213	110-114	-0.37501742621079615
1213	115-119	0.047063467203166454
1213	120-124	-0.37691193865870787
1213	125-129	0.18505634753272915
1213	130-134	0.4764015790007008
1213	135-139	0.6008969932518013
1213	140-144	0.7738874842724499
1213	145-149	-0.050351822813617275
1213	150	0.15894598860832332
1214	1	-0.07030973383957217
1214	2	-0.21061260458684572
1214	3	0.25798108600949377
1214	4	0.08774194012656267
1214	5	-0.017254568174926987
1214	6	0.46555893184739006
1214	7	0.5305879117019643
1214	8	0.4348109479848645
1214	9	0.55177696758021
1214	10-14	0.4231507749998187
1214	15-19	0.19536717618376542
1214	20-24	0.38646592589356743
1214	25-29	0.3980482020817462
1214	30-34	0.3880592196113639
1214	35-39	0.5458687391892241
1214	40-44	0.4992514283404219
1214	45-49	0.6239817592416301
1214	50-54	0.6550887144377882
1214	55-59	0.5433797191885219
1214	60-64	0.5910779427472335
1214	65-69	0.4929215323237557
1214	70-74	0.6036412511912346
1214	75-79	0.4976520869590715
1214	80-84	0.854770755229346
1214	85-89	0.9392266120570341
1214	90-94	1.6878841720082463
1214	95-99	1.4875548919016595
1214	100-104	1.5479453425250327
1214	105-109	1.6311937829046812
1214	110-114	1.5064483771494253
1214	115-119	1.7882005256191533
1214	120-124	1.9681092332222363
1214	125-129	2.1182173041303685
1214	130-134	2.489474744033487
1214	135-139	2.375630535779244
1214	140-144	2.3553974666751856
1214	145-149	1.6997312967726828
1214	150	1.6202691553096997
1215	1	0.14178632411716663
1215	2	0.20922765623028639
1215	3	-0.03145366052640952
1215	4	0.5400487881898997
1215	5	0.4182252817506864
1215	6	0.3744969433247718
1215	7	0.42795522673085884
1215	8	0.6260945764774775
1215	9	0.23274415087577438
1215	10-14	0.22420374499654372
1215	15-19	0.34258255983474584
1215	20-24	0.3382809322963354
1215	25-29	0.35899892748549433
1215	30-34	0.43016505454820475
1215	35-39	0.4959490259050128
1215	40-44	0.5466822352142273
1215	45-49	0.3286627574103278
1215	50-54	0.594544239716015
1215	55-59	0.5550703045519967
1215	60-64	0.4261462669055476
1215	65-69	0.3832436174979392
1215	70-74	0.3279069761640727
1215	75-79	0.48452033809795125
1215	80-84	0.578717311955181
1215	85-89	0.459333911997021
1215	90-94	1.022646978655672
1215	95-99	0.744612583310527
1215	100-104	0.8580976609669406
1215	105-109	1.418525669214148
1215	110-114	1.4171015654249643
1215	115-119	1.247390631057236
1215	120-124	1.2852745857613854
1215	125-129	1.8979446951777774
1215	130-134	1.7479605312576965
1215	135-139	1.6087608162248799
1215	140-144	1.3343071144043748
1215	145-149	1.570414049040032
1215	150	1.2394748100048147
1216	1	0.14708890757750837
1216	2	0.0894258240953576
1216	3	0.2588566334621376
1216	4	0.13067190274886542
1216	5	0.12036019798897968
1216	6	0.3694139875548146
1216	7	0.3021837936169547
1216	8	0.5199024977617839
1216	9	0.1724576701294609
1216	10-14	0.43131743867422045
1216	15-19	0.38914764216903563
1216	20-24	0.5670835480361589
1216	25-29	0.49028963990485863
1216	30-34	0.658254323969679
1216	35-39	0.6330379614912474
1216	40-44	0.6922436810205355
1216	45-49	0.6830767032022464
1216	50-54	0.8682920021762826
1216	55-59	0.7720595995455639
1216	60-64	0.9308378603356928
1216	65-69	0.8105740734525213
1216	70-74	0.6873200249678533
1216	75-79	0.7275235651379646
1216	80-84	0.816615083877771
1216	85-89	0.7256767189023563
1216	90-94	1.1166635923573338
1216	95-99	1.0153708551581104
1216	100-104	1.5070568347712054
1216	105-109	1.5994627083692379
1216	110-114	1.8641573341687376
1216	115-119	1.5126376198062843
1216	120-124	1.8507112686372622
1216	125-129	2.093515095995798
1216	130-134	2.266483679078135
1216	135-139	2.382809227928469
1216	140-144	1.9325707018761307
1216	145-149	1.495348845699226
1216	150	1.7501642028439477
1217	1	0.21636749327722526
1217	2	0.13456501841924506
1217	3	0.6073194409186655
1217	4	0.5618034618697152
1217	5	0.5089381766436176
1217	6	0.7211266571722561
1217	7	0.6066448919777656
1217	8	0.8552970308193153
1217	9	0.6651110954207198
1217	10-14	0.5908489052789392
1217	15-19	0.6528764830581295
1217	20-24	0.3692632066604986
1217	25-29	0.4797474218983879
1217	30-34	0.6274019085806231
1217	35-39	0.6693650263142246
1217	40-44	0.7702017126893494
1217	45-49	0.7631501895944979
1217	50-54	0.6868956193939013
1217	55-59	0.763070624231247
1217	60-64	0.7950407438941909
1217	65-69	0.8318648207049648
1217	70-74	0.9448978209578129
1217	75-79	0.8272023992308704
1217	80-84	0.9988127592291178
1217	85-89	1.1945004433707425
1217	90-94	1.5897434044936318
1217	95-99	1.2916202766767526
1217	100-104	1.702426731360113
1217	105-109	1.79079135212789
1217	110-114	1.7174007894250352
1217	115-119	1.9593045777354803
1217	120-124	2.367850942923873
1217	125-129	2.362259234156703
1217	130-134	2.0884391313919934
1217	135-139	2.0053858788177337
1217	140-144	2.045100702913807
1217	145-149	1.6120701669289517
1217	150	1.9985666631433503
1218	1	0.2818534740800196
1218	2	0.09508315697864589
1218	3	0.1504756020311504
1218	4	0.30701656529574706
1218	5	0.3125612295193534
1218	6	0.477192285647412
1218	7	0.5597010176740795
1218	8	0.5975686715988644
1218	9	0.7045015920437834
1218	10-14	0.3513683753294501
1218	15-19	0.2434993087876549
1218	20-24	0.21925770870891625
1218	25-29	0.3963527260965094
1218	30-34	0.3933524087472904
1218	35-39	0.534006018678781
1218	40-44	0.5545112287061897
1218	45-49	0.30925513212865496
1218	50-54	0.5458006233632702
1218	55-59	0.5125611523230944
1218	60-64	0.6348212930649595
1218	65-69	0.7528858786811483
1218	70-74	0.7226488595389426
1218	75-79	0.9185991859024654
1218	80-84	0.8050061870912302
1218	85-89	0.8888939585863298
1218	90-94	1.2028140108849357
1218	95-99	0.8707350579377788
1218	100-104	1.1537153939437488
1218	105-109	1.3239900690144566
1218	110-114	1.2512849133577006
1218	115-119	1.5112761467532465
1218	120-124	1.7017570790260947
1218	125-129	1.9730849846795167
1218	130-134	1.7089325112653526
1218	135-139	1.8605832765519636
1218	140-144	1.9027907713595056
1218	145-149	1.4043601236099263
1218	150	1.6565391401916187
1219	1	0.27756717803071496
1219	2	0.0402020832548331
1219	3	0.31360737073292455
1219	4	0.307215435277719
1219	5	0.44271390312785286
1219	6	0.4536603352561599
1219	7	0.3221598604597773
1219	8	0.394024598881785
1219	9	0.46139271897551737
1219	10-14	0.45713652090022094
1219	15-19	0.5757710906728519
1219	20-24	0.49236498064374246
1219	25-29	0.4841287049531644
1219	30-34	0.6590042614191844
1219	35-39	0.520755440626175
1219	40-44	0.6029842319892325
1219	45-49	0.7014478891435658
1219	50-54	0.7381260901512121
1219	55-59	0.7503145240581333
1219	60-64	0.8238698354919336
1219	65-69	0.9332647905318936
1219	70-74	0.882326769182832
1219	75-79	0.8557793942609422
1219	80-84	1.0853484665413191
1219	85-89	1.0575708080182622
1219	90-94	1.6094431382227015
1219	95-99	1.3122029518330294
1219	100-104	1.5073394028779603
1219	105-109	1.5736084596026743
1219	110-114	1.6616371857042722
1219	115-119	1.8482988860088696
1219	120-124	2.018232957590122
1219	125-129	1.911377715275755
1219	130-134	2.0798992096892803
1219	135-139	2.1669858197933465
1219	140-144	1.944188409195263
1219	145-149	1.750869928614101
1219	150	1.2145828168552484
1220	1	0.06348756657710197
1220	2	0.19683381446677828
1220	3	0.22862174318386508
1220	4	0.05083255983583257
1220	5	0.07182358040704173
1220	6	0.2620023016696891
1220	7	-0.4363810638114458
1220	8	0.09226150935219124
1220	9	0.19822585432950035
1220	10-14	0.17078921321981966
1220	15-19	0.16148000623384462
1220	20-24	0.08161139641815396
1220	25-29	0.07182455257744635
1220	30-34	0.10007640114959315
1220	35-39	0.1465285837665462
1220	40-44	0.30364586937063365
1220	45-49	0.2670780553491454
1220	50-54	0.2884205573742449
1220	55-59	0.25519270896676005
1220	60-64	0.2819215714789891
1220	65-69	0.38494684752423325
1220	70-74	0.16956848592266738
1220	75-79	0.21029180372401868
1220	80-84	0.2063154362263262
1220	85-89	0.46059014240037044
1220	90-94	0.9815428508557034
1220	95-99	0.4071911354221598
1220	100-104	0.921568871349173
1220	105-109	0.5506181589253032
1220	110-114	0.7534343097296485
1220	115-119	0.8431847631205898
1220	120-124	1.2985315323166802
1220	125-129	1.5464209709605967
1220	130-134	1.2868879754939186
1220	135-139	0.8382095010721642
1220	140-144	1.0925120892619375
1220	145-149	0.8180775626440422
1220	150	0.6764234498919706
1221	1	-0.14548351996758058
1221	2	-0.3340825870747537
1221	3	-0.32485973475136376
1221	4	-0.4542765842724279
1221	5	-0.5148490065016418
1221	6	-0.6225817633143294
1221	7	-0.5643516227581529
1221	8	-0.31743535507252574
1221	9	-0.24569782413749408
1221	10-14	-0.3700460051654204
1221	15-19	-0.35822322746727764
1221	20-24	-0.3948289133084657
1221	25-29	-0.5479425307184371
1221	30-34	-0.3692963056086498
1221	35-39	-0.39951305180944274
1221	40-44	-0.39439324545489285
1221	45-49	-0.4253835816862477
1221	50-54	-0.25536537095774037
1221	55-59	-0.27683947842110257
1221	60-64	-0.11211611329614612
1221	65-69	-0.11876958033145257
1221	70-74	-0.2839072303527743
1221	75-79	-0.12799731510220624
1221	80-84	-0.25148149769273687
1221	85-89	0.019209207381749138
1221	90-94	0.4797462510948165
1221	95-99	-0.1040721524682553
1221	100-104	0.13749896311912835
1221	105-109	0.010833850876650786
1221	110-114	-0.03833813110549045
1221	115-119	0.40058582329646697
1221	120-124	0.18857256471535067
1221	125-129	0.40579586328747297
1221	130-134	0.49941279221609847
1221	135-139	0.1868113211027449
1221	140-144	0.4224839772307192
1221	145-149	0.5142977173178949
1221	150	0.658536004135243
1222	1	0.07121316193499538
1222	2	-0.268824360453749
1222	3	-0.3191681296100981
1222	4	0.12176345355399576
1222	5	0.15289276041695388
1222	6	0.5864570653785179
1222	7	0.26949583813631506
1222	8	0.2032925224417781
1222	9	0.18088519611305998
1222	10-14	0.34353066564371915
1222	15-19	0.3157534716676551
1222	20-24	0.2694722719523881
1222	25-29	0.2781930710763376
1222	30-34	0.32276312550059316
1222	35-39	0.2743732483144896
1222	40-44	0.39163811341434496
1222	45-49	0.20973010147218218
1222	50-54	0.18117260858466722
1222	55-59	0.2268314986024933
1222	60-64	0.2423878485773443
1222	65-69	0.4335181623047717
1222	70-74	0.37722505743185764
1222	75-79	0.40840283246658515
1222	80-84	0.3685936907262217
1222	85-89	0.5658097081381754
1222	90-94	1.239152446926603
1222	95-99	0.8403760070695725
1222	100-104	1.071506581898248
1222	105-109	1.2333655183660355
1222	110-114	1.251652367984434
1222	115-119	1.432329270790369
1222	120-124	1.584065358407571
1222	125-129	1.4933499271674506
1222	130-134	1.532031380821401
1222	135-139	1.584620676769795
1222	140-144	1.7776954145604549
1222	145-149	1.3611772091988357
1222	150	1.359055668716394
1223	1	0.05126761862570817
1223	2	-0.11708256001258022
1223	3	-0.03296527098894586
1223	4	0.11584785983114898
1223	5	0.056717843893416386
1223	6	0.21514172518374863
1223	7	0.20831279498961663
1223	8	0.15304698426749752
1223	9	-0.02851030931147136
1223	10-14	0.21175926805560863
1223	15-19	0.2738054852382277
1223	20-24	0.06958748028498007
1223	25-29	0.08437029591861034
1223	30-34	0.2356373199945807
1223	35-39	0.26260105452441707
1223	40-44	0.23039347597225657
1223	45-49	0.20571439907477895
1223	50-54	0.29741335410257363
1223	55-59	0.23397722775837337
1223	60-64	0.3259767328862324
1223	65-69	0.46087020712133864
1223	70-74	0.5347828331672986
1223	75-79	0.4727338257217113
1223	80-84	0.46187734179321893
1223	85-89	0.45499762807614985
1223	90-94	1.141622237981501
1223	95-99	0.7282223040694618
1223	100-104	0.9981621030819241
1223	105-109	1.0699900967065972
1223	110-114	1.0117888143260458
1223	115-119	1.2952969933154606
1223	120-124	1.2022751963970109
1223	125-129	1.1606199857291273
1223	130-134	1.5439506835094363
1223	135-139	1.3587446595258328
1223	140-144	1.4476825369054112
1223	145-149	1.2644429543668068
1223	150	0.9938267798181428
1224	1	0.1891869309092371
1224	2	0.1631109764611125
1224	3	0.2597067225753733
1224	4	0.48267674588977627
1224	5	0.2821055204348113
1224	6	0.4000541095667174
1224	7	0.6084284807722042
1224	8	0.666810828876713
1224	9	0.5080173155644587
1224	10-14	0.5761589010385464
1224	15-19	0.5055626011416692
1224	20-24	0.3442018166452172
1224	25-29	0.14301489396590483
1224	30-34	0.2077768964546891
1224	35-39	0.3131786964068368
1224	40-44	0.3970800297949424
1224	45-49	0.36381530693518727
1224	50-54	0.4255616370425699
1224	55-59	0.38434444172978033
1224	60-64	0.5122908894336078
1224	65-69	0.4145371642507101
1224	70-74	0.4798398440666318
1224	75-79	0.493441613745631
1224	80-84	0.6174282853086908
1224	85-89	0.8216719402463539
1224	90-94	1.2389108818982564
1224	95-99	1.0189561957692348
1224	100-104	1.2796806657393702
1224	105-109	1.222046725437636
1224	110-114	1.4536460797682906
1224	115-119	1.6028623678233274
1224	120-124	1.6697276332147055
1224	125-129	1.8863349382589902
1224	130-134	1.740791276674564
1224	135-139	1.6074032760580295
1224	140-144	1.7800494101874307
1224	145-149	1.433635017293284
1224	150	0.9171151132793014
2101	1	-1.301781291078079
2101	2	-0.46567267471340656
2101	3	-0.3605819047742642
2101	4	-0.46189993504663107
2101	5	-0.2999456809221428
2101	6	-0.22051911458206774
2101	7	-0.6799361330976552
2101	8	-1.1845423027454771
2101	9	-0.5921677507552019
2101	10-14	-0.9522683275209474
2101	15-19	-1.0734401673918157
2101	20-24	-0.5469349320923769
2101	25-29	-0.5465714863338391
2101	30-34	-0.1059234883638851
2101	35-39	-0.29293131280188334
2101	40-44	-0.3203558862941378
2101	45-49	-0.0046019110030215415
2101	50-54	-0.31844672535751073
2101	55-59	-0.3237407397206127
2101	60-64	-0.045659959112207105
2101	65-69	-0.06853812632387957
2101	70-74	-0.4631095430942693
2101	75-79	-0.24450208796272932
2101	80-84	-0.263954113162157
2101	85-89	-0.7793861058274274
2101	90-94	-0.10823953591662416
2101	95-99	-0.7997846225734762
2101	100-104	-1.8273193405722736
2101	105-109	-2.5925600609020165
2101	110-114	-3.59501788768857
2101	115-119	-4.192940663097232
2101	120-124	-5.175310320745062
2101	125-129	-5.4914297377096375
2101	130-134	-6.558174014756901
2101	135-139	-6.389932763205742
2101	140-144	-6.085730829975454
2101	145-149	-4.398219593811689
2101	150	-4.907904221519125
2102	1	-0.6192635568618421
2102	2	-0.6979329028602699
2102	3	-0.9415861070411395
2102	4	-1.1198140637949976
2102	5	-0.7409583774544402
2102	6	-0.7528708526529329
2102	7	-0.6021234634904786
2102	8	-1.6095466619570615
2102	9	-1.1597878381555802
2102	10-14	-1.1476274066656345
2102	15-19	-1.3377727999898
2102	20-24	-1.491014921025986
2102	25-29	-1.7839940111348156
2102	30-34	-2.818918395371689
2102	35-39	-4.011250175068149
2102	40-44	-4.421153199251641
2102	45-49	-4.412007317828518
2102	50-54	-4.566094573471567
2102	55-59	-4.8372896383379995
2102	60-64	-5.336532246781616
2102	65-69	-5.266905868516243
2102	70-74	-5.403456126501098
2102	75-79	-4.944971281414162
2102	80-84	-5.234386965888586
2102	85-89	-6.077944305808405
2102	90-94	-6.565762562063803
2102	95-99	-7.731427405472367
2102	100-104	-8.162486507959013
2102	105-109	-8.110247658044308
2102	110-114	-8.261871996561098
2102	115-119	-9.129177571994234
2102	120-124	-10.994965811811447
2102	125-129	-10.10286893359066
2102	130-134	-9.978709027022028
2102	135-139	-9.420204331973341
2102	140-144	-8.427724950517575
2102	145-149	-5.95949288161863
2102	150	-6.213024671808579
2103	1	-0.7885641945564075
2103	2	-0.47871517044132617
2103	3	-0.7956628654918987
2103	4	-0.3844374235720025
2103	5	-0.8823849711606471
2103	6	-1.2626070961023643
2103	7	-1.7575648876025554
2103	8	-2.824891516049121
2103	9	-2.1887159682270436
2103	10-14	-2.351507327988699
2103	15-19	-2.638692280853647
2103	20-24	-2.836475711759782
2103	25-29	-3.3522452597934134
2103	30-34	-3.6037266864197264
2103	35-39	-4.008928443259414
2103	40-44	-4.319193570816985
2103	45-49	-4.424295672531358
2103	50-54	-4.396712179941218
2103	55-59	-4.650864656314283
2103	60-64	-4.956837387403233
2103	65-69	-5.206725365154348
2103	70-74	-5.508428082644425
2103	75-79	-6.032535091075275
2103	80-84	-6.8926694080715265
2103	85-89	-7.32864046806754
2103	90-94	-7.298275452822757
2103	95-99	-9.175664601581659
2103	100-104	-10.642538540026653
2103	105-109	-10.37855111532695
2103	110-114	-10.233758799782489
2103	115-119	-9.970219947790977
2103	120-124	-10.061644995489225
2103	125-129	-9.784736108497295
2103	130-134	-9.864712953170525
2103	135-139	-10.053443809773729
2103	140-144	-8.855794506097546
2103	145-149	-6.2585121892019835
2103	150	-6.050596114994491
2104	1	-0.24968492435846557
2104	2	-0.6450159163796592
2104	3	-1.0120397487417705
2104	4	-1.2586185521591275
2104	5	-1.0483002420860004
2104	6	-1.9217106708820069
2104	7	-3.0484618658606877
2104	8	-3.0907596534219977
2104	9	-2.4615205187475766
2104	10-14	-2.8623609584893472
2104	15-19	-3.516617511863707
2104	20-24	-3.252258077651639
2104	25-29	-3.691950463424341
2104	30-34	-4.049696402587678
2104	35-39	-4.324006865727256
2104	40-44	-4.324705709204281
2104	45-49	-4.632136635632051
2104	50-54	-4.932884867155913
2104	55-59	-4.989058419710325
2104	60-64	-5.13820619705055
2104	65-69	-4.9780478281106255
2104	70-74	-5.368729450849607
2104	75-79	-5.913560551341092
2104	80-84	-6.153858776744066
2104	85-89	-7.392378232090881
2104	90-94	-7.598738018251105
2104	95-99	-8.154816601050953
2104	100-104	-9.832831338677877
2104	105-109	-11.416574952278065
2104	110-114	-11.141993715184785
2104	115-119	-11.202417207058229
2104	120-124	-10.882824735126086
2104	125-129	-10.693858898996453
2104	130-134	-9.883314501190352
2104	135-139	-9.822503703374153
2104	140-144	-8.810694221676531
2104	145-149	-6.263001387319019
2104	150	-5.739224179186575
2105	1	-0.22166238430872554
2105	2	0.22423823936261655
2105	3	0.5167773617467475
2105	4	0.31293480357644654
2105	5	0.5205420476699061
2105	6	0.2972741710786835
2105	7	0.4146319018183533
2105	8	0.07219493550459077
2105	9	0.6271695796378651
2105	10-14	0.4982415190582259
2105	15-19	0.30031652120486285
2105	20-24	0.3596773906335926
2105	25-29	0.4001195520235399
2105	30-34	0.40541083494931485
2105	35-39	0.21426149212157242
2105	40-44	0.15416109498099928
2105	45-49	0.2733060752458556
2105	50-54	0.04351918893515716
2105	55-59	-0.23307351410394972
2105	60-64	-0.39270912762888344
2105	65-69	-0.7137509219481686
2105	70-74	-0.6554462367451563
2105	75-79	-0.40432604399507
2105	80-84	-0.4468055571782372
2105	85-89	-0.44172420407763724
2105	90-94	0.06344188791356942
2105	95-99	-0.5346705568640644
2105	100-104	-0.46490680038339605
2105	105-109	-0.6555974555568582
2105	110-114	-0.7845021840814042
2105	115-119	-1.2670516336839839
2105	120-124	-3.423938182188188
2105	125-129	-3.4123795571744076
2105	130-134	-3.7023844659271496
2105	135-139	-3.8665281564252787
2105	140-144	-3.9334923364047825
2105	145-149	-3.4843049757707973
2105	150	-3.5351545709730736
2106	1	-0.06388453570169617
2106	2	-0.11179537966917508
2106	3	0.35387584797748417
2106	4	-0.22751180665304105
2106	5	-0.4522191255270229
2106	6	-0.6638980826607508
2106	7	0.11689953643178086
2106	8	-0.08351935346205863
2106	9	-0.4518906303932724
2106	10-14	-1.730470762874866
2106	15-19	-0.23782313550383094
2106	20-24	0.07811683503883415
2106	25-29	-0.09514905472136093
2106	30-34	-0.1734357468328156
2106	35-39	0.32300939177228116
2106	40-44	-0.3092465575431689
2106	45-49	0.3383993626847044
2106	50-54	0.19263705768635475
2106	55-59	0.04845329018598221
2106	60-64	0.22281848557872053
2106	65-69	0.20024414649866173
2106	70-74	0.1962933639290867
2106	75-79	-0.18625144598462384
2106	80-84	-0.17438926877065342
2106	85-89	-0.13525899144418219
2106	90-94	-0.3931157157366627
2106	95-99	-0.21195077308482269
2106	100-104	0.012325803282536185
2106	105-109	-0.33938645594100336
2106	110-114	-1.031069586515109
2106	115-119	-0.37413476069840357
2106	120-124	-0.2617033461355831
2106	125-129	-0.03213042826095602
2106	130-134	-3.0160221064998183
2106	135-139	-0.5842654201985127
2106	140-144	-0.44377856452842934
2106	145-149	-0.26894996374438307
2106	150	-0.688059120073703
2107	1	0.07517780777957128
2107	2	0.19953989416505635
2107	3	0.7447137040858678
2107	4	0.3240948381702893
2107	5	0.3089866664228964
2107	6	0.3864426050450689
2107	7	0.32367642771982474
2107	8	0.290138191631506
2107	9	0.49265680135835055
2107	10-14	0.23960946999499555
2107	15-19	0.3348877982293885
2107	20-24	-1.6122248187056059
2107	25-29	0.18822926145105612
2107	30-34	0.44721671486134085
2107	35-39	0.6019543462320271
2107	40-44	0.6248932289285207
2107	45-49	0.36582165743833883
2107	50-54	0.6211854585163366
2107	55-59	0.41925287850704507
2107	60-64	0.37721002946690163
2107	65-69	0.6084553675494178
2107	70-74	0.5784171184166169
2107	75-79	0.40498462066228313
2107	80-84	0.7512987307080792
2107	85-89	0.6205889281499282
2107	90-94	1.171536788579509
2107	95-99	0.2850291371363838
2107	100-104	1.3018740504519215
2107	105-109	1.2841017901480996
2107	110-114	0.221740718034944
2107	115-119	0.9634963910967826
2107	120-124	1.1804226301223082
2107	125-129	0.7896647885990333
2107	130-134	0.7402156850596384
2107	135-139	1.0093555351431647
2107	140-144	0.528669744307777
2107	145-149	0.7401065634072594
2107	150	0.8550617664834235
2108	1	-0.3375398585832059
2108	2	-0.16967075434960321
2108	3	-0.2581135878622547
2108	4	-0.14340813842977695
2108	5	-0.5419839777342332
2108	6	-0.0811648369561837
2108	7	0.09195845734090113
2108	8	-0.0785141367969473
2108	9	-0.07911282116149465
2108	10-14	0.051605955482955324
2108	15-19	-0.012230347999079072
2108	20-24	0.2233059711930494
2108	25-29	0.06038903894758363
2108	30-34	0.13626297332172044
2108	35-39	0.33438674234853494
2108	40-44	0.46735719567512035
2108	45-49	0.30073005714231726
2108	50-54	0.28132221624667153
2108	55-59	0.15100409149328442
2108	60-64	0.11301536898374565
2108	65-69	0.12945936587559714
2108	70-74	0.004730319101675207
2108	75-79	0.14226282709766025
2108	80-84	0.05215805456514033
2108	85-89	0.28522363661120664
2108	90-94	0.7298299009117883
2108	95-99	0.010578308000631864
2108	100-104	0.6186449894110382
2108	105-109	0.9192675505310675
2108	110-114	0.8737522507754321
2108	115-119	1.1950378909742057
2108	120-124	1.2789654078952282
2108	125-129	1.0097266176971331
2108	130-134	1.4260485424515537
2108	135-139	1.214998131888926
2108	140-144	0.7576126218306882
2108	145-149	0.8849738070286364
2108	150	1.110559359013564
2109	1	-0.11558617872906751
2109	2	-0.2898097758568916
2109	3	-0.10352280083042587
2109	4	-0.41189362073995284
2109	5	-0.055800937621555136
2109	6	-0.10748269371438823
2109	7	0.011036348559379405
2109	8	0.07192113273563194
2109	9	-0.06130686764876003
2109	10-14	-0.30306561885107186
2109	15-19	-0.6247911778272908
2109	20-24	-0.4119040129217737
2109	25-29	-0.055101848654665275
2109	30-34	-0.13798995048952634
2109	35-39	-0.2977632916365991
2109	40-44	-0.186585210949211
2109	45-49	-0.19056341405034516
2109	50-54	-0.43878339709668523
2109	55-59	-0.6488948024178356
2109	60-64	-0.34167626747468205
2109	65-69	0.06867307997432448
2109	70-74	-0.1012028329082284
2109	75-79	-0.18501457234298613
2109	80-84	-0.5827138502685756
2109	85-89	-0.7372351446374736
2109	90-94	-0.7488620689783829
2109	95-99	-0.5934792887532438
2109	100-104	-0.7867271426428388
2109	105-109	-1.8153065572806923
2109	110-114	-2.262113814992027
2109	115-119	-2.096944487968358
2109	120-124	-1.1628928198493824
2109	125-129	-0.5703905630309194
2109	130-134	-1.2519358617460732
2109	135-139	-1.5732157748426978
2109	140-144	-1.2321375679792936
2109	145-149	-0.2930667599920227
2109	150	0.237862247250483
2110	1	-0.6525794064646817
2110	2	0.02124768686076095
2110	3	-0.21246045490908472
2110	4	-0.7108343749387771
2110	5	-0.5147251692582913
2110	6	-0.19208094402272025
2110	7	-0.7383323476461428
2110	8	-1.6431721194682254
2110	9	-0.9122004212480164
2110	10-14	-0.2415397275970932
2110	15-19	-0.08030823742438287
2110	20-24	-0.45851719186133266
2110	25-29	0.12941104751710242
2110	30-34	0.2927345662591705
2110	35-39	0.22215090791936376
2110	40-44	-0.11644449017694569
2110	45-49	-0.3407608455312783
2110	50-54	-0.5131802880516076
2110	55-59	-0.5221718896791643
2110	60-64	-0.6228935514235019
2110	65-69	0.16121550798634843
2110	70-74	0.18470438659108623
2110	75-79	0.5434424204824211
2110	80-84	-0.008561338501728244
2110	85-89	-0.03490032299967538
2110	90-94	0.05994971071697819
2110	95-99	-0.5329723138556446
2110	100-104	0.09686167625144293
2110	105-109	0.04256444079341293
2110	110-114	-0.27260141376930136
2110	115-119	-0.49849397393378325
2110	120-124	-0.34168440426104496
2110	125-129	0.03509649104189094
2110	130-134	-0.17504175773901665
2110	135-139	-0.6933325364223322
2110	140-144	-0.8307796248093382
2110	145-149	-0.21417320779602989
2110	150	0.28561914383224263
2111	1	0.10676043669738888
2111	2	-0.3141545580166749
2111	3	-0.7732586480317423
2111	4	-0.2541747080648733
2111	5	-0.20161812563178216
2111	6	-0.6031773973910077
2111	7	-0.43242939911737466
2111	8	-0.5550536287323382
2111	9	-0.03945356909337505
2111	10-14	-0.562990986259976
2111	15-19	-0.37639760993688043
2111	20-24	-0.20385175932534594
2111	25-29	-0.29319236204798216
2111	30-34	-0.30585934055526565
2111	35-39	0.03931769105165728
2111	40-44	-0.10802743687803229
2111	45-49	-0.7267029428887639
2111	50-54	-0.2793314435590162
2111	55-59	-0.5813730099525358
2111	60-64	-0.41085524699268205
2111	65-69	-0.6514034187141675
2111	70-74	-0.4837281067364714
2111	75-79	-0.4016593171974492
2111	80-84	-0.27796944029085324
2111	85-89	-0.3600909737270612
2111	90-94	-0.0010648076496622139
2111	95-99	0.09262452748748728
2111	100-104	0.008119329642077844
2111	105-109	0.015658895031791076
2111	110-114	-0.5252519259796955
2111	115-119	-0.16942767163538264
2111	120-124	-0.5519465506683048
2111	125-129	-0.603206653437816
2111	130-134	-0.17114479431000973
2111	135-139	-0.6238307164064807
2111	140-144	-0.4971536838908861
2111	145-149	-1.4737519809528763
2111	150	-0.17619118402479472
2112	1	-0.1818212014404459
2112	2	-0.23230654794153693
2112	3	-0.7547350909186719
2112	4	0.178722202264467
2112	5	-0.03051499023671056
2112	6	-0.4357691506369079
2112	7	0.09696657742706094
2112	8	-0.39048471537527973
2112	9	-0.24382933847898158
2112	10-14	-0.12233407382220918
2112	15-19	0.014502714391035454
2112	20-24	-0.23781294439022815
2112	25-29	0.01655080340253079
2112	30-34	0.19541563543707952
2112	35-39	-0.08877277345804657
2112	40-44	0.07931183237749195
2112	45-49	0.28511856440990613
2112	50-54	0.10691740748964662
2112	55-59	0.2122980601790161
2112	60-64	-0.13157598111563118
2112	65-69	0.05260530237894301
2112	70-74	0.3079492992501969
2112	75-79	0.20152727116721536
2112	80-84	-0.1407494503419926
2112	85-89	0.44410561495603673
2112	90-94	0.9929713568730705
2112	95-99	-0.008260158132003426
2112	100-104	-0.04538121150338981
2112	105-109	0.11551837114814134
2112	110-114	0.30920869304564036
2112	115-119	0.5074932017108225
2112	120-124	0.9657664442724254
2112	125-129	0.14480135338362743
2112	130-134	0.07840204545328788
2112	135-139	0.1989176228605416
2112	140-144	0.09473688560122895
2112	145-149	0.20204908878155692
2112	150	0.22013967513799315
2113	1	0.16031764784595026
2113	2	-0.2776224094859181
2113	3	-1.088658542540415
2113	4	-1.111144323654365
2113	5	-1.3459842138042504
2113	6	-2.186227399060847
2113	7	-1.1937905792209094
2113	8	-1.2014901129696014
2113	9	-1.4567322254326172
2113	10-14	-0.997242503202024
2113	15-19	-0.6494588118172615
2113	20-24	-1.1795294741903533
2113	25-29	-0.519780667648341
2113	30-34	-0.6325339405755415
2113	35-39	-0.9744306677405987
2113	40-44	-1.1749875773872276
2113	45-49	-1.3322557944584261
2113	50-54	-1.1664838962794164
2113	55-59	-1.5505361088520786
2113	60-64	-1.0579828296879015
2113	65-69	-1.2715199133633774
2113	70-74	-1.70989128744624
2113	75-79	-2.3294904936646503
2113	80-84	-1.6804723350212925
2113	85-89	-2.5669181576578453
2113	90-94	-1.3604725508280424
2113	95-99	-2.339396527570919
2113	100-104	-2.6705555733345463
2113	105-109	-2.8447117985010735
2113	110-114	-2.715830135094997
2113	115-119	-2.962917503879666
2113	120-124	-2.7080696568861207
2113	125-129	-4.006061928439333
2113	130-134	-3.622692820122971
2113	135-139	-3.227004716844803
2113	140-144	-2.8856030025328785
2113	145-149	-1.716293170649692
2113	150	-2.4094832810691997
2114	1	-0.5312347017631751
2114	2	0.058932785154929945
2114	3	0.3350787137267943
2114	4	-0.17808039473839443
2114	5	-0.11376445241068467
2114	6	-0.35975744599307546
2114	7	0.06934527125007861
2114	8	-0.024088133172284643
2114	9	-0.23244185541107498
2114	10-14	0.18744032075175454
2114	15-19	0.22421671587047598
2114	20-24	-0.4929931534202794
2114	25-29	0.2739661343198989
2114	30-34	-0.96347489133084
2114	35-39	-0.4240990443916388
2114	40-44	0.5255598778115385
2114	45-49	0.014299616284013439
2114	50-54	0.3539305303436606
2114	55-59	0.07366611287973512
2114	60-64	-0.013084794968172275
2114	65-69	-0.4270390283481049
2114	70-74	0.25293013903034733
2114	75-79	0.5921281083769401
2114	80-84	0.37626242818833333
2114	85-89	0.3737700246764035
2114	90-94	1.1587571798979823
2114	95-99	0.9663316801965749
2114	100-104	0.9554124327184894
2114	105-109	0.7628665956225618
2114	110-114	0.5747960974882247
2114	115-119	0.4974956841570872
2114	120-124	0.5885723137880632
2114	125-129	0.7687717215297027
2114	130-134	0.8488057334925898
2114	135-139	0.28228288273378865
2114	140-144	0.13378989386575313
2114	145-149	0.3482460122205211
2114	150	0.6966701520342369
2115	1	0.03318296773620588
2115	2	-0.10656959539009137
2115	3	-0.004652554014327848
2115	4	0.0993705258067763
2115	5	-0.33153766922095684
2115	6	0.16447348042302679
2115	7	-0.04464272863393859
2115	8	0.19184445682738982
2115	9	-0.08026780313143433
2115	10-14	-0.06389838702775563
2115	15-19	0.046195583766987625
2115	20-24	0.1629037109407463
2115	25-29	0.05496369999490014
2115	30-34	0.19554117089814582
2115	35-39	0.07782242683202156
2115	40-44	0.29123084704650637
2115	45-49	0.01868252403877335
2115	50-54	0.3128617366821018
2115	55-59	0.35354860804196875
2115	60-64	0.16501363972388106
2115	65-69	-0.41490195392008644
2115	70-74	0.042465557569954626
2115	75-79	0.0824149733673849
2115	80-84	0.03719411718738996
2115	85-89	0.13631315426439983
2115	90-94	0.6708322731199701
2115	95-99	0.4260452819694578
2115	100-104	0.2610911880260218
2115	105-109	0.4202919999088479
2115	110-114	0.45603488613383547
2115	115-119	0.3863638844982873
2115	120-124	-1.3803544861517807
2115	125-129	0.10182905585452318
2115	130-134	0.43088184918865835
2115	135-139	0.7867353638066419
2115	140-144	0.5030415831633803
2115	145-149	0.4070849450071705
2115	150	0.687867387385495
2116	1	-0.314682660005527
2116	2	0.031385193273607115
2116	3	0.3527120615998811
2116	4	0.10657958878236684
2116	5	0.25215977782352184
2116	6	0.431879209798538
2116	7	0.21550137825138194
2116	8	0.20620372251020314
2116	9	0.33956811395423614
2116	10-14	0.25453220257565334
2116	15-19	0.27895629045742254
2116	20-24	0.40211344538066385
2116	25-29	0.5131072356538553
2116	30-34	0.5650683803025274
2116	35-39	0.5874028407277905
2116	40-44	0.5675780462658295
2116	45-49	0.678456696328908
2116	50-54	0.7297446907542238
2116	55-59	0.487678411363035
2116	60-64	0.5598456110600267
2116	65-69	0.6083376729090801
2116	70-74	0.46784853543040583
2116	75-79	0.41448405459221505
2116	80-84	0.5458328227816409
2116	85-89	0.8970353816709249
2116	90-94	1.309562246747987
2116	95-99	0.7598132694376076
2116	100-104	0.9189798046934214
2116	105-109	0.9433792167430255
2116	110-114	0.8872459784144979
2116	115-119	0.9507874084085017
2116	120-124	0.5795405563903486
2116	125-129	0.6619210649188929
2116	130-134	0.9359549180719071
2116	135-139	0.7701267287258062
2116	140-144	0.6641890965203956
2116	145-149	0.31172282612163826
2116	150	0.840930650970094
2117	1	-0.2895369754076569
2117	2	0.14113993720652473
2117	3	0.46208741709417467
2117	4	0.4444573428429237
2117	5	0.4748839401534397
2117	6	0.7363179767857702
2117	7	0.842955359837184
2117	8	0.6821849132498699
2117	9	0.575435738132164
2117	10-14	0.5547549018308757
2117	15-19	0.426017228015084
2117	20-24	0.3656270822274834
2117	25-29	0.28323508245608764
2117	30-34	0.49605632225163987
2117	35-39	0.5282209480550364
2117	40-44	0.6489296518228826
2117	45-49	0.5722635752571037
2117	50-54	0.7475529154160441
2117	55-59	0.7099901104903239
2117	60-64	0.7251960421999684
2117	65-69	0.7169636044679848
2117	70-74	0.8903289714197271
2117	75-79	0.9595159201952583
2117	80-84	0.8756924360754539
2117	85-89	0.9551525492640138
2117	90-94	1.271755321513524
2117	95-99	1.0022655819450037
2117	100-104	1.1584950478978016
2117	105-109	1.3469062996566663
2117	110-114	1.3818120078619174
2117	115-119	1.5645703912997106
2117	120-124	1.4666211211664901
2117	125-129	1.3142704984944018
2117	130-134	1.2692052663008653
2117	135-139	0.9232666225079456
2117	140-144	0.8658497077986453
2117	145-149	0.23566823522173053
2117	150	0.18347727818424886
2118	1	0.3372394847673448
2118	2	0.0728157856723044
2118	3	-0.44973495822599574
2118	4	-0.28586101067961067
2118	5	-0.1575789989762626
2118	6	-0.5621267847543621
2118	7	0.17266510709529115
2118	8	0.22923505639713682
2118	9	-0.15443802423935438
2118	10-14	0.27300848699434255
2118	15-19	-0.21887848090813833
2118	20-24	0.24168162454543562
2118	25-29	-1.3111732606138915
2118	30-34	0.24305711960501952
2118	35-39	0.24325407341454763
2118	40-44	0.49706838952185706
2118	45-49	0.3827530564810573
2118	50-54	0.44007236300591046
2118	55-59	0.2958500966071753
2118	60-64	0.1973617646220447
2118	65-69	0.22450922119235628
2118	70-74	0.2992348370866935
2118	75-79	0.33372605431137714
2118	80-84	0.10999078470884172
2118	85-89	0.05470866858242829
2118	90-94	0.39574077891720094
2118	95-99	0.311606730476754
2118	100-104	0.001438977421607035
2118	105-109	0.3051523155913429
2118	110-114	0.02407226882260005
2118	115-119	0.25715065924054414
2118	120-124	-0.6790637441346732
2118	125-129	-0.4711741321112157
2118	130-134	-0.05619242082180875
2118	135-139	-0.4610178754193086
2118	140-144	-0.20259374914965633
2118	145-149	-0.3306714426256008
2118	150	-0.4592696171269921
2119	1	0.09770806169708024
2119	2	0.1560224860728141
2119	3	0.364402172145077
2119	4	0.33804860395056835
2119	5	0.21916630697715078
2119	6	0.4239142383763834
2119	7	0.6889172805060824
2119	8	0.5231670270032609
2119	9	0.5244060747352748
2119	10-14	0.5002751578384022
2119	15-19	0.34721771562492165
2119	20-24	-0.10539635948671133
2119	25-29	0.12999735719620986
2119	30-34	0.2583856556005557
2119	35-39	0.3974244094920323
2119	40-44	0.7116873661734431
2119	45-49	0.653977038908188
2119	50-54	0.5652693941566795
2119	55-59	0.6563593699775865
2119	60-64	0.7631649956732929
2119	65-69	0.8826360312827859
2119	70-74	0.8610933326125974
2119	75-79	0.9360123270243363
2119	80-84	0.9392256849360123
2119	85-89	0.9379033743566012
2119	90-94	1.4805871709682563
2119	95-99	1.0431663585148314
2119	100-104	1.0112681841238498
2119	105-109	0.9240590024577884
2119	110-114	1.0662585353214453
2119	115-119	1.1147750164373775
2119	120-124	1.355673939048181
2119	125-129	1.328317202602335
2119	130-134	1.2619244913727528
2119	135-139	-0.9700314880215011
2119	140-144	0.719421016163821
2119	145-149	1.0803566876125146
2119	150	0.9210584671512336
2120	1	-0.039395545714551616
2120	2	0.08941164732333462
2120	3	-0.3631539676631732
2120	4	-0.7439417709658755
2120	5	-0.30351528777170245
2120	6	-0.034929288057263363
2120	7	0.12433183016544547
2120	8	-0.31869168643488877
2120	9	0.014875758948406315
2120	10-14	0.12210179939715715
2120	15-19	0.23674861252136736
2120	20-24	0.2448189647410075
2120	25-29	0.0051154086977831525
2120	30-34	0.23518815838823315
2120	35-39	0.27347321874807307
2120	40-44	0.21682044503589992
2120	45-49	0.31647825951033326
2120	50-54	0.3552667508677203
2120	55-59	0.42580946063370817
2120	60-64	0.42466066792368906
2120	65-69	0.24405032675218052
2120	70-74	0.46962229760335816
2120	75-79	0.40292178772209297
2120	80-84	0.254490258274231
2120	85-89	0.5740336728757782
2120	90-94	1.0111386038370398
2120	95-99	0.4637396211255336
2120	100-104	0.3963476391209042
2120	105-109	0.46274968597070654
2120	110-114	0.0814374895873442
2120	115-119	0.4043828662244451
2120	120-124	0.43547911728146715
2120	125-129	0.271036497489483
2120	130-134	0.3120185871586756
2120	135-139	-0.04400021288079614
2120	140-144	0.30054783669551455
2120	145-149	0.34362443342199356
2120	150	0.17515017430281432
2121	1	0.07961355946636672
2121	2	-0.040559767616947795
2121	3	-0.4131438952872202
2121	4	-0.30177787327853167
2121	5	-0.23316438963531283
2121	6	-0.20309443778061365
2121	7	-0.14600422776542388
2121	8	-0.5629216166209972
2121	9	-0.08586936942477763
2121	10-14	0.12783707389160526
2121	15-19	-0.005826043917977586
2121	20-24	-0.009650134734343396
2121	25-29	-0.7196496886606667
2121	30-34	-0.2911551993759147
2121	35-39	-0.18982602449064956
2121	40-44	-0.33685420702820323
2121	45-49	-0.3037986124094232
2121	50-54	-0.3329708251258623
2121	55-59	-0.6203473844885892
2121	60-64	-0.48867499572826034
2121	65-69	-0.3623051807511075
2121	70-74	-0.43187996009773855
2121	75-79	-0.7305572290966325
2121	80-84	-0.8310663880619416
2121	85-89	-0.8162293696644127
2121	90-94	-0.7472002897976822
2121	95-99	-0.9134732937601271
2121	100-104	-1.0255947357327315
2121	105-109	-1.3337896076590212
2121	110-114	-1.6978856293054676
2121	115-119	-1.1598692628207559
2121	120-124	-1.9908435673804803
2121	125-129	-2.095035154125309
2121	130-134	-2.300887722379457
2121	135-139	-2.243321209539978
2121	140-144	-1.8893367935460965
2121	145-149	-1.5501844693463056
2121	150	-1.2569589906274992
2122	1	-0.3594578684590637
2122	2	0.14658035258214497
2122	3	-0.09261748648663115
2122	4	0.3309845392282966
2122	5	0.3167819460865715
2122	6	0.2997964008907772
2122	7	-0.16035059148983066
2122	8	0.09140769992893638
2122	9	-0.017305170817380144
2122	10-14	0.3309115789225885
2122	15-19	0.16535921548793908
2122	20-24	0.2959199646181432
2122	25-29	0.20333617637442813
2122	30-34	0.26567304600802544
2122	35-39	0.12251666633735425
2122	40-44	0.23454790739505427
2122	45-49	0.27506079825271
2122	50-54	0.5447762758388563
2122	55-59	0.34377968819769933
2122	60-64	0.47712021237207125
2122	65-69	0.43886644854094925
2122	70-74	0.4429824474280011
2122	75-79	0.09275255291197482
2122	80-84	-0.8779473894054348
2122	85-89	0.20083136276515035
2122	90-94	0.5547602803973746
2122	95-99	0.6565292474568096
2122	100-104	0.4636783749246618
2122	105-109	0.7510941681264924
2122	110-114	0.5348696296291351
2122	115-119	0.35890600867747224
2122	120-124	0.9067986636931522
2122	125-129	0.6832769194809032
2122	130-134	0.3206953220928952
2122	135-139	-0.012322059261457241
2122	140-144	0.4732837598298332
2122	145-149	0.3942553653703911
2122	150	0.4742390377261074
2123	1	-0.10688073429309597
2123	2	0.014530988830266267
2123	3	0.19657859397413802
2123	4	-0.16108501833726763
2123	5	-0.03489861845974929
2123	6	0.2206204523897597
2123	7	0.16818310450845075
2123	8	0.3961208803485121
2123	9	0.22067052643519958
2123	10-14	0.2885923717719976
2123	15-19	0.5424344463723472
2123	20-24	0.4682568702296237
2123	25-29	0.3705457989584602
2123	30-34	0.42283249414931134
2123	35-39	0.5175421499092749
2123	40-44	0.4239090360895901
2123	45-49	0.3925563985535021
2123	50-54	0.6598240483403757
2123	55-59	0.6699296127389616
2123	60-64	0.5370810752482598
2123	65-69	0.6587078336534944
2123	70-74	0.6462683263094746
2123	75-79	0.8687777195467916
2123	80-84	0.8450012584140367
2123	85-89	0.643491816495569
2123	90-94	0.9349835678683434
2123	95-99	-1.6762013707116807
2123	100-104	0.3968184540616235
2123	105-109	0.5138337814290779
2123	110-114	0.3580624996700621
2123	115-119	0.04909149636364418
2123	120-124	0.25727114460491407
2123	125-129	0.3370248726777021
2123	130-134	-0.43152881342647476
2123	135-139	-0.9001745939929151
2123	140-144	-1.5759325270635607
2123	145-149	-1.3852443621313242
2123	150	-2.136446701614048
2124	1	0.11410543379068017
2124	2	0.14145466476181312
2124	3	0.44949728652916576
2124	4	0.22228172789217382
2124	5	0.2623473613387901
2124	6	0.4557365303661669
2124	7	0.5005505261509953
2124	8	0.6794222156345242
2124	9	0.5534552536832891
2124	10-14	0.5787944665692137
2124	15-19	0.5969453068424002
2124	20-24	0.4203076480421899
2124	25-29	0.33480953917532474
2124	30-34	0.39195892070932103
2124	35-39	0.5632610871153858
2124	40-44	-2.3043496077678753
2124	45-49	0.47114547031690535
2124	50-54	0.7066560805562219
2124	55-59	0.7927536344610289
2124	60-64	0.7871364966927032
2124	65-69	0.5851973721270056
2124	70-74	0.8750578648082481
2124	75-79	0.8799667563128537
2124	80-84	0.8083611995156872
2124	85-89	0.8675819623758372
2124	90-94	1.3559045801719165
2124	95-99	0.9576269017756402
2124	100-104	1.0571185579899733
2124	105-109	1.0891362005483813
2124	110-114	0.8379712703875981
2124	115-119	0.7792273611017535
2124	120-124	1.1904248706153524
2124	125-129	1.0866738635972268
2124	130-134	1.147467028479042
2124	135-139	0.6709652011619553
2124	140-144	0.633892301234539
2124	145-149	0.6335725978783344
2124	150	0.8271874148379297
2201	1	-1.1358506025634014
2201	2	0.18575989365896817
2201	3	-0.40716814900618914
2201	4	-0.11413936804919445
2201	5	-0.5943658484870227
2201	6	-0.565666874058337
2201	7	0.1869493178302477
2201	8	-0.6452042585919315
2201	9	-0.3858241241210649
2201	10-14	-0.7620029355838227
2201	15-19	-0.6928961842015227
2201	20-24	-0.04347340031675628
2201	25-29	-0.28906964580508543
2201	30-34	-0.4634634239509481
2201	35-39	-0.03774708045491337
2201	40-44	-0.28110055324229677
2201	45-49	-0.02106175133408783
2201	50-54	-0.273566874769152
2201	55-59	-0.3970689538675245
2201	60-64	-0.11307432683450003
2201	65-69	-0.11396518910213871
2201	70-74	-0.3675856036148559
2201	75-79	-0.7440087880287649
2201	80-84	-0.5618351270796822
2201	85-89	-0.6358387704451829
2201	90-94	-2.0576534382870477
2201	95-99	-0.41614192332359323
2201	100-104	-0.9750805257545423
2201	105-109	-1.0397706996281073
2201	110-114	-0.8796163819826361
2201	115-119	-1.476601920451678
2201	120-124	-1.011665756528373
2201	125-129	-1.4687077691109636
2201	130-134	-2.15753458631994
2201	135-139	-1.2363663924483461
2201	140-144	-2.0434039308932697
2201	145-149	-2.4446657897180586
2201	150	-2.8345565553136396
2202	1	-0.1293794238997954
2202	2	0.07566979710988164
2202	3	0.7377697154427167
2202	4	0.35816179818730376
2202	5	0.3831458616745351
2202	6	0.36872395855804285
2202	7	0.39175478575874934
2202	8	0.18635008611698822
2202	9	0.45542432249015263
2202	10-14	0.0024235532795771064
2202	15-19	-0.18676273615640326
2202	20-24	0.01621386667493141
2202	25-29	-0.5375044990695912
2202	30-34	-0.44065394110992173
2202	35-39	-0.8393515159773273
2202	40-44	-0.8461478496667212
2202	45-49	-0.7674123020664751
2202	50-54	-1.0033328452234613
2202	55-59	-1.5009334813754336
2202	60-64	-1.2434772682977382
2202	65-69	-1.9323922718244617
2202	70-74	-1.4910269260542535
2202	75-79	-1.4540510762883372
2202	80-84	-1.2861036520558073
2202	85-89	-1.5005493137219261
2202	90-94	-2.6533052001126975
2202	95-99	-1.5150820379931886
2202	100-104	-1.653573728759234
2202	105-109	-1.5863369324665229
2202	110-114	-2.0307195061186434
2202	115-119	-2.7468944605781935
2202	120-124	-4.582328529894298
2202	125-129	-4.121225586167668
2202	130-134	-4.319045151514619
2202	135-139	-5.560360945949306
2202	140-144	-5.354605828030241
2202	145-149	-3.723619496835674
2202	150	-3.3520016796959453
2203	1	-0.5342955227026316
2203	2	-0.15547995290572558
2203	3	0.04935150198532767
2203	4	0.26430275812158754
2203	5	0.34753031387545263
2203	6	0.15074769634873064
2203	7	0.18567231394546724
2203	8	-0.5288770923442527
2203	9	-0.14313748742267052
2203	10-14	-0.04268518216126438
2203	15-19	-0.11652485487704212
2203	20-24	0.04816970880964533
2203	25-29	0.025218801798502
2203	30-34	-0.14005488854263604
2203	35-39	-0.4795449889265768
2203	40-44	-0.610733827536329
2203	45-49	-0.3576930365416757
2203	50-54	-0.808129846076092
2203	55-59	-0.9445562448067619
2203	60-64	-1.0999204216713707
2203	65-69	-1.2789618925555857
2203	70-74	-1.6842128299560883
2203	75-79	-1.5264384203153583
2203	80-84	-1.093732548606127
2203	85-89	-1.4940149095372774
2203	90-94	-2.6013025307140794
2203	95-99	-2.079478546877681
2203	100-104	-2.752238672052137
2203	105-109	-4.387640100762553
2203	110-114	-4.288493178895795
2203	115-119	-3.987151900471062
2203	120-124	-4.636136655694948
2203	125-129	-4.392535693053393
2203	130-134	-4.064505509098222
2203	135-139	-4.105165018203294
2203	140-144	-4.4210304847960415
2203	145-149	-2.894453371729824
2203	150	-2.7256260404857073
2204	1	0.04190761883017302
2204	2	0.08854375906140177
2204	3	-0.08219336780545916
2204	4	-0.002953760268269434
2204	5	0.2809218326688452
2204	6	0.06810068601257058
2204	7	0.43828266856279186
2204	8	0.6807146656454748
2204	9	0.4139800878138402
2204	10-14	0.3543569690271724
2204	15-19	-0.22392100909474522
2204	20-24	0.2679542963627384
2204	25-29	0.2954516876814921
2204	30-34	0.32293889726124547
2204	35-39	0.12975709931025392
2204	40-44	-0.27744447614598755
2204	45-49	-0.30103484027666383
2204	50-54	-0.41240581448946756
2204	55-59	-0.6380381799682979
2204	60-64	-0.9445761977556586
2204	65-69	-1.253778735357777
2204	70-74	-1.186042686565905
2204	75-79	-0.9866031029529481
2204	80-84	-0.9830028613749064
2204	85-89	-1.0082329031255313
2204	90-94	-2.5937785209383577
2204	95-99	-1.3145838043121572
2204	100-104	-1.297329647441579
2204	105-109	-1.6548073054054626
2204	110-114	-1.3819386652429984
2204	115-119	-3.2277546714752248
2204	120-124	-4.10499128409413
2204	125-129	-4.359944884638718
2204	130-134	-4.330184442196991
2204	135-139	-4.041607490222368
2204	140-144	-4.2430963818784235
2204	145-149	-3.6114407129008725
2204	150	-2.0464910876675475
2205	1	0.13173956255970865
2205	2	0.1511603057164166
2205	3	0.43525644546357256
2205	4	0.36323827434156897
2205	5	0.27829150771053435
2205	6	0.7077442120771806
2205	7	0.3962083076493954
2205	8	0.6322836730438226
2205	9	0.6153886219839251
2205	10-14	0.5564090129666326
2205	15-19	0.48242082778968154
2205	20-24	0.6609858942028595
2205	25-29	0.5890037696900734
2205	30-34	0.5319609588327339
2205	35-39	0.7531904402787788
2205	40-44	0.5716725956660369
2205	45-49	0.9605680897652675
2205	50-54	0.9728946502402778
2205	55-59	0.9992841417204161
2205	60-64	0.8240329791560015
2205	65-69	0.8775955271850862
2205	70-74	0.7110676141731531
2205	75-79	0.6922547560834431
2205	80-84	0.5984317422431502
2205	85-89	1.064925570650182
2205	90-94	-0.4694447901403862
2205	95-99	1.0770081404933478
2205	100-104	1.308691964835873
2205	105-109	1.569538039879582
2205	110-114	1.3322851553826354
2205	115-119	1.432219878476431
2205	120-124	1.4670137013746114
2205	125-129	1.3298378729583007
2205	130-134	1.2091144757542551
2205	135-139	-0.32590219649759433
2205	140-144	-0.9776190350005827
2205	145-149	0.02399394818397127
2205	150	-0.5769061424128026
2206	1	0.3726970899175832
2206	2	0.028481993475292455
2206	3	0.5849861808640995
2206	4	-0.15449772994895028
2206	5	-0.5148892564673133
2206	6	-0.15011183649279047
2206	7	-0.26240499376112325
2206	8	0.0852769068473691
2206	9	0.31622069920177864
2206	10-14	0.02571523788198249
2206	15-19	-0.11158594660242471
2206	20-24	0.10446036323806851
2206	25-29	0.12262623750274315
2206	30-34	0.1374282985318942
2206	35-39	0.2980363016699741
2206	40-44	0.3518927683375921
2206	45-49	0.01083368417415187
2206	50-54	-0.19711682682132903
2206	55-59	-0.03771906893500443
2206	60-64	0.06913392834462684
2206	65-69	-0.5282167454336459
2206	70-74	-0.3092950519843356
2206	75-79	0.027038615080869022
2206	80-84	-0.5639534371645922
2206	85-89	-1.1488820198232332
2206	90-94	-1.600886897757789
2206	95-99	-0.9965537001783602
2206	100-104	-0.9208452499217898
2206	105-109	-0.6375399893682285
2206	110-114	-0.767928133757735
2206	115-119	-0.9435670110828909
2206	120-124	-0.35348883792545394
2206	125-129	-0.028586005664116954
2206	130-134	-0.33157466690298065
2206	135-139	0.2824371781014321
2206	140-144	0.1812018699231288
2206	145-149	-0.048311811490755474
2206	150	-1.5290305173684011
2207	1	0.2119108322621699
2207	2	0.1838314050149208
2207	3	0.4955447612368644
2207	4	0.40880508369630775
2207	5	0.4594602157793872
2207	6	0.3716125034340507
2207	7	0.39060637369313866
2207	8	0.641368366575314
2207	9	0.31397490268698647
2207	10-14	0.42019494516497957
2207	15-19	0.40160154742944343
2207	20-24	0.5490975828911786
2207	25-29	0.5573433986194729
2207	30-34	0.676740631934031
2207	35-39	0.7046824249142674
2207	40-44	0.8177379472845772
2207	45-49	0.8818382456234843
2207	50-54	0.7485747022013669
2207	55-59	0.5475220959966762
2207	60-64	0.8665560702411881
2207	65-69	0.6200158453393101
2207	70-74	0.339270789029932
2207	75-79	0.744165589521586
2207	80-84	0.7258517607587294
2207	85-89	0.8864888051278186
2207	90-94	-0.31201911318115094
2207	95-99	0.8457371457898475
2207	100-104	0.9946345018841001
2207	105-109	0.9982671449060803
2207	110-114	0.9391725149275345
2207	115-119	1.1181628918539062
2207	120-124	1.3116943872205127
2207	125-129	1.5033361688974338
2207	130-134	0.5844763255737888
2207	135-139	1.3081328257975642
2207	140-144	1.5071902477569026
2207	145-149	0.5982324866579916
2207	150	0.6866370555538452
2208	1	-0.9928322391969218
2208	2	0.03931086164094566
2208	3	0.25117331550239896
2208	4	0.06711575122731261
2208	5	0.13118835163058407
2208	6	-0.37184613732174654
2208	7	0.24297671917333474
2208	8	0.4377266851269539
2208	9	-0.04330592955977153
2208	10-14	0.08204772026397222
2208	15-19	0.09175174140032993
2208	20-24	0.01234657800205241
2208	25-29	0.04400835810947257
2208	30-34	0.058648337921439975
2208	35-39	0.23768604785463765
2208	40-44	0.27948589644507393
2208	45-49	0.08248724833764243
2208	50-54	0.05670782658945228
2208	55-59	0.1253941399136309
2208	60-64	0.22695686944822313
2208	65-69	0.05732743263966711
2208	70-74	0.1764981770075238
2208	75-79	0.5419532548614541
2208	80-84	0.40424517775223023
2208	85-89	0.26604737064147344
2208	90-94	-1.6169698900760636
2208	95-99	0.18385228059375436
2208	100-104	0.6164144085411394
2208	105-109	0.7428990994444362
2208	110-114	0.8638215576007369
2208	115-119	0.8018194650000297
2208	120-124	0.5701816298235158
2208	125-129	0.4676235509824167
2208	130-134	0.9984731478159219
2208	135-139	1.3684176471971128
2208	140-144	0.8153191085289677
2208	145-149	1.0580557492128762
2208	150	-0.30998173049444944
2209	1	-0.4919819741477873
2209	2	-0.24791873833685685
2209	3	-1.11053218961289
2209	4	-0.08237752396246378
2209	5	-0.5132250698889465
2209	6	-0.8983235873198439
2209	7	-1.1375836630272715
2209	8	-0.9878142660338085
2209	9	-0.6851266848823911
2209	10-14	-0.6405075460838177
2209	15-19	-0.8769280722855868
2209	20-24	-0.4225005746031698
2209	25-29	-0.429007172188939
2209	30-34	-0.27471133925488544
2209	35-39	-0.030153403164618453
2209	40-44	-0.3092316608615633
2209	45-49	-0.43743755775062
2209	50-54	-0.36994218263893686
2209	55-59	-0.01793454539896544
2209	60-64	-0.4155421300129376
2209	65-69	-0.49950701537034803
2209	70-74	0.11436764272607292
2209	75-79	0.021785516966822627
2209	80-84	-0.41991332735093323
2209	85-89	-0.3888321407501536
2209	90-94	-1.7518771585404025
2209	95-99	-0.6107313791119822
2209	100-104	-1.2788596622373305
2209	105-109	-1.0396586590243189
2209	110-114	-0.8045901520841809
2209	115-119	-0.8820163041135487
2209	120-124	-1.7373876138585729
2209	125-129	-1.614426954252913
2209	130-134	-0.7353625598927067
2209	135-139	-0.12697425463081657
2209	140-144	-0.3385073813806869
2209	145-149	-0.8471631192051561
2209	150	-0.783780217762029
2210	1	-0.19787481528106454
2210	2	-0.22864662443303985
2210	3	-0.27955576092210777
2210	4	-0.01582963021574102
2210	5	-0.6190541343656193
2210	6	0.05208276309757309
2210	7	-0.2497434540433332
2210	8	-0.05598533046653387
2210	9	-0.7238064876865877
2210	10-14	-0.30552980306108424
2210	15-19	-0.3298728681724086
2210	20-24	-0.014514676915396763
2210	25-29	-0.035067462359968715
2210	30-34	-0.05502904513321738
2210	35-39	0.1243985221129904
2210	40-44	0.004883364475411156
2210	45-49	-0.11273688269268689
2210	50-54	-0.308935060174214
2210	55-59	-0.589019403843686
2210	60-64	-0.12009014442949706
2210	65-69	-0.17631721153394864
2210	70-74	0.28161007333079624
2210	75-79	0.2585816817842286
2210	80-84	0.4360437807122466
2210	85-89	0.36558568444624484
2210	90-94	-0.9992693847640339
2210	95-99	0.3821621200663117
2210	100-104	0.30149726544603794
2210	105-109	0.754858967010712
2210	110-114	0.5857314486643688
2210	115-119	1.079385655599431
2210	120-124	0.5795285194715731
2210	125-129	0.6382604234447413
2210	130-134	0.17704809061375215
2210	135-139	0.6557368842686131
2210	140-144	0.9071940790687663
2210	145-149	-0.20314742931670082
2210	150	-0.4749722464469741
2211	1	0.03756570471010079
2211	2	-5.400362558631855E-4
2211	3	-0.21611887697405763
2211	4	-0.1767063330570906
2211	5	-0.183386948357807
2211	6	-0.6503260771681667
2211	7	-0.9623791186047441
2211	8	-0.6171277127783696
2211	9	-0.5257681823253222
2211	10-14	-0.6373480036099366
2211	15-19	-0.4923117041086229
2211	20-24	-0.6269473248604243
2211	25-29	-0.5100521189101315
2211	30-34	-0.6352677811402074
2211	35-39	-0.8183455180373898
2211	40-44	-0.6593785763094431
2211	45-49	-1.024934655882717
2211	50-54	-0.7317091739287562
2211	55-59	-0.961846448109057
2211	60-64	-0.969964897194842
2211	65-69	-0.9782383805922521
2211	70-74	-0.40215925469567537
2211	75-79	-1.0423437666329747
2211	80-84	-0.2703289482645701
2211	85-89	-0.4336432842519642
2211	90-94	-1.988441255146654
2211	95-99	-1.070770941821948
2211	100-104	-1.1848857206227592
2211	105-109	-0.5255333858024684
2211	110-114	-0.3901139127493565
2211	115-119	-2.562897263080721
2211	120-124	-0.8993451451149497
2211	125-129	-1.5182639562008973
2211	130-134	-0.8986911696961428
2211	135-139	-0.1580184633825965
2211	140-144	0.02820392931349147
2211	145-149	-0.21079766624377072
2211	150	-1.0760909879655571
2212	1	-0.14017844035388194
2212	2	-0.13662203933531103
2212	3	-0.08867316719219076
2212	4	0.11797188887381793
2212	5	-0.14183698246363008
2212	6	-0.045698389434591036
2212	7	0.27964536324354583
2212	8	-0.20572993163829523
2212	9	-1.0369179009416882
2212	10-14	-0.3595758450778561
2212	15-19	-0.3088077796772737
2212	20-24	-0.28002710497209904
2212	25-29	-0.23082728784621054
2212	30-34	-0.10777083854871705
2212	35-39	-0.03972423770152744
2212	40-44	0.1301490225834172
2212	45-49	0.12660360269444482
2212	50-54	-0.3277047773936843
2212	55-59	-0.4550095672136152
2212	60-64	-0.39102196771779774
2212	65-69	-0.7306203495045267
2212	70-74	0.10409163614381356
2212	75-79	-0.25424955677462435
2212	80-84	0.04368206947801667
2212	85-89	-1.1930418655238881
2212	90-94	-2.1556854973686868
2212	95-99	-0.6823969689041007
2212	100-104	-2.374996799760865
2212	105-109	-1.424827281845097
2212	110-114	-0.0042725323682049066
2212	115-119	-0.7531066021753148
2212	120-124	-0.39891322428609044
2212	125-129	-1.9941926347107142
2212	130-134	-1.1390597349638156
2212	135-139	-0.05468546247982431
2212	140-144	-0.3083029373591586
2212	145-149	-0.038261250588988105
2212	150	-0.6813749469826078
2213	1	-0.06579642476104297
2213	2	-0.029821644862490615
2213	3	-0.7149789980710679
2213	4	-0.21317991933668168
2213	5	-0.692066421348251
2213	6	-0.405757256239589
2213	7	-1.1214780319597608
2213	8	-1.115088437123319
2213	9	-0.7221899153200582
2213	10-14	-1.2374980361346744
2213	15-19	-0.7338208617452651
2213	20-24	-0.5552175857643533
2213	25-29	-0.7936491690429861
2213	30-34	-0.7645432361755624
2213	35-39	-0.7824972799781094
2213	40-44	-0.7502908945549294
2213	45-49	-0.5132268581114161
2213	50-54	-0.8416533900507659
2213	55-59	-0.7722623060328146
2213	60-64	-0.8659401056108678
2213	65-69	-1.1052812639463028
2213	70-74	-1.351847997536133
2213	75-79	-0.7240389349638008
2213	80-84	-1.2134512277029756
2213	85-89	-1.1134715599242426
2213	90-94	-2.418116200675854
2213	95-99	-0.23995766031840304
2213	100-104	-1.2981875780087577
2213	105-109	-1.493477079217385
2213	110-114	-1.726280648812896
2213	115-119	-4.03363238240782
2213	120-124	-2.9227396136312436
2213	125-129	-1.5864537033424497
2213	130-134	-1.4423918346996558
2213	135-139	-1.9284420008127938
2213	140-144	-2.159287628495928
2213	145-149	-1.3434146731435206
2213	150	-2.0156251603943467
2214	1	0.09242500479982851
2214	2	-0.13490042913489475
2214	3	-0.7734998460707558
2214	4	-0.3869927246865501
2214	5	-0.331605688648402
2214	6	-0.30748630189371084
2214	7	-1.2035383461351188
2214	8	-1.20489630339344
2214	9	-0.7636910615533807
2214	10-14	-0.7030749594891645
2214	15-19	-0.5250027758117497
2214	20-24	-0.006116599055353333
2214	25-29	-0.08488401686190628
2214	30-34	-0.40279366551440177
2214	35-39	-0.21911831654910685
2214	40-44	-0.16485706731573657
2214	45-49	-0.7018789860420753
2214	50-54	-0.6612640643823866
2214	55-59	-0.2655883879588714
2214	60-64	-0.6309982475877405
2214	65-69	-0.7268585763842879
2214	70-74	-0.33671011426316966
2214	75-79	-0.4019303061770927
2214	80-84	-0.6484477860910545
2214	85-89	-0.3031445042010361
2214	90-94	-2.0379826784897404
2214	95-99	-0.4217919713200544
2214	100-104	-0.46413352555219944
2214	105-109	-0.947529614950497
2214	110-114	-1.549212911038289
2214	115-119	-0.5181443739432368
2214	120-124	0.13507749093490418
2214	125-129	-0.21991581084999012
2214	130-134	-0.9930220984492237
2214	135-139	-0.8849195079892418
2214	140-144	-1.129546395854895
2214	145-149	-1.2727367354282322
2214	150	-0.06072384111649143
2215	1	-0.6451453266670342
2215	2	0.15759378232140264
2215	3	-0.19126835797392516
2215	4	-0.014271030388634642
2215	5	0.22295756862569505
2215	6	0.21998871718077595
2215	7	0.15552306284981654
2215	8	0.021692775358985728
2215	9	-0.4736838280097615
2215	10-14	0.026653043233686446
2215	15-19	0.17569492037856094
2215	20-24	0.20685630057609927
2215	25-29	0.3496250276963693
2215	30-34	0.3108445732573628
2215	35-39	0.40067426521093097
2215	40-44	0.6353868378703709
2215	45-49	0.42800749400232974
2215	50-54	0.3627882669432765
2215	55-59	0.2543471569176461
2215	60-64	0.3048422802894706
2215	65-69	0.04763864243122384
2215	70-74	0.50400097489986
2215	75-79	0.6004064539382057
2215	80-84	0.7432855818858997
2215	85-89	0.9788749882308849
2215	90-94	-0.5817924659117892
2215	95-99	0.35521474772431816
2215	100-104	0.2398456665837685
2215	105-109	0.6005438141606803
2215	110-114	0.8179630771011759
2215	115-119	1.0350571672258368
2215	120-124	1.147473402974974
2215	125-129	0.5145105639509708
2215	130-134	1.0867481173131992
2215	135-139	1.3205351663895968
2215	140-144	0.8676084254931524
2215	145-149	0.6884808130053415
2215	150	0.5843282788457174
2216	1	0.1598079928616194
2216	2	0.04411730256306612
2216	3	0.15075905812556556
2216	4	-0.4068490514858638
2216	5	0.2240678421803679
2216	6	0.42288046401968415
2216	7	0.07933110208747962
2216	8	0.11695240555285125
2216	9	0.2295861528029164
2216	10-14	0.10643309936480705
2216	15-19	-0.07857702571251934
2216	20-24	0.14216138793749877
2216	25-29	0.2853307265369125
2216	30-34	0.3971059437643447
2216	35-39	0.3488123720442502
2216	40-44	0.008198953787179164
2216	45-49	0.06472175667612134
2216	50-54	0.2567662413348657
2216	55-59	0.5321076266118823
2216	60-64	0.4491550016115511
2216	65-69	0.4135452565033688
2216	70-74	0.2701967798148033
2216	75-79	0.3753927759216964
2216	80-84	0.11385715325680934
2216	85-89	0.26009067441390954
2216	90-94	-1.2003264255224337
2216	95-99	0.237034955602617
2216	100-104	0.06654624942653697
2216	105-109	0.3236251142013771
2216	110-114	0.24982856455795144
2216	115-119	0.4879546238581156
2216	120-124	0.3798063598073611
2216	125-129	0.7410254983197362
2216	130-134	0.36685331534638266
2216	135-139	-0.12142880382196353
2216	140-144	-0.38536859822816183
2216	145-149	0.2595696239405001
2216	150	0.41778234738394104
2217	1	0.0010069308773985597
2217	2	0.21621175456992603
2217	3	0.42910627406595125
2217	4	0.43984572337434
2217	5	0.5916638773043559
2217	6	0.7139301053240246
2217	7	0.8195563978654903
2217	8	0.9051171615931324
2217	9	0.6370670773536133
2217	10-14	0.5924015095459723
2217	15-19	0.6264749910192791
2217	20-24	0.6222584673830482
2217	25-29	0.5764496868290863
2217	30-34	0.6388629377328172
2217	35-39	0.7655876160205821
2217	40-44	0.7648056181669602
2217	45-49	0.7289301302070541
2217	50-54	0.8290937446219928
2217	55-59	0.7141904551560359
2217	60-64	0.7507022323462635
2217	65-69	0.8629133313465474
2217	70-74	0.8768748464350509
2217	75-79	0.9542803933603352
2217	80-84	0.9747357082079802
2217	85-89	1.0274625349686417
2217	90-94	-0.07592971963840256
2217	95-99	1.1957758722491718
2217	100-104	1.223547985298076
2217	105-109	1.5202409023826533
2217	110-114	1.4109716332297708
2217	115-119	1.9191202444501627
2217	120-124	2.0678525348691323
2217	125-129	1.90693898851611
2217	130-134	1.7009669155645923
2217	135-139	1.7604484075851659
2217	140-144	1.8088908888884916
2217	145-149	1.2202470956649947
2217	150	1.4002729310014814
2218	1	0.2455996969669556
2218	2	0.18998298553399096
2218	3	0.6243715846496443
2218	4	0.6892199092940601
2218	5	0.3333558502338505
2218	6	0.7504782748584375
2218	7	0.7091026920464145
2218	8	0.7586870308774891
2218	9	0.6270143805610147
2218	10-14	0.6257400129837194
2218	15-19	0.47412953779491573
2218	20-24	0.45695779880178833
2218	25-29	0.4941740449031613
2218	30-34	0.5478553126353063
2218	35-39	0.7154630527724777
2218	40-44	0.6788659577249874
2218	45-49	0.5708261390381182
2218	50-54	0.7261430523177665
2218	55-59	0.5209883945852525
2218	60-64	0.550732614030288
2218	65-69	0.7564530101108957
2218	70-74	0.5977742907853738
2218	75-79	0.8457108667728619
2218	80-84	0.8109996886479109
2218	85-89	0.5112471197761366
2218	90-94	-0.3785633272768223
2218	95-99	0.6288491753223155
2218	100-104	0.7073727951313202
2218	105-109	0.9780691393779293
2218	110-114	1.2553905293818701
2218	115-119	1.2559451611991932
2218	120-124	1.1474501127695333
2218	125-129	1.1479992958874021
2218	130-134	1.5876624522753104
2218	135-139	1.8568495075505211
2218	140-144	1.4120015591594637
2218	145-149	1.2597153669847714
2218	150	0.7822603231996155
2219	1	0.14867814516801303
2219	2	0.17197425516177134
2219	3	0.5083045144120035
2219	4	0.6485057237837211
2219	5	0.5624832085842115
2219	6	0.7785601113678595
2219	7	0.8580885986203626
2219	8	0.4831720853912387
2219	9	0.47376891472362104
2219	10-14	0.6836851304095575
2219	15-19	0.546815984383997
2219	20-24	0.40553540782468644
2219	25-29	0.6465767143744117
2219	30-34	0.29606556309275334
2219	35-39	-0.8428262545586307
2219	40-44	0.8464249201734475
2219	45-49	-0.3526905505188367
2219	50-54	-0.374219469535376
2219	55-59	0.42987826788677097
2219	60-64	-0.49646558794284346
2219	65-69	1.0360072600495656
2219	70-74	1.0039993781017387
2219	75-79	0.4211918119083009
2219	80-84	-0.5788570541919711
2219	85-89	0.3467047723057277
2219	90-94	-0.6316739785508574
2219	95-99	1.151868263059363
2219	100-104	1.4475977740840236
2219	105-109	-0.9694216874253101
2219	110-114	0.9309253529953594
2219	115-119	-2.3132636045333115
2219	120-124	-0.47201702795315725
2219	125-129	-0.13068923879501426
2219	130-134	-0.05812782470013644
2219	135-139	0.3558972889253553
2219	140-144	0.2812985914629067
2219	145-149	0.013157381342828955
2219	150	-0.25345912970091433
2220	1	-0.2646260288375082
2220	2	0.06499060660207334
2220	3	0.11313833216805591
2220	4	-0.32748571256830417
2220	5	-0.2101163605347054
2220	6	-0.008388835334116607
2220	7	-0.23430710235667362
2220	8	-0.06777728232839308
2220	9	-0.05883736505042236
2220	10-14	-0.007103420811809258
2220	15-19	0.4045626302549934
2220	20-24	0.2725494519388363
2220	25-29	0.4408818422803833
2220	30-34	0.46586632328245514
2220	35-39	0.41637536978343803
2220	40-44	0.29559180568969623
2220	45-49	0.2474371233678383
2220	50-54	0.17768789958373787
2220	55-59	0.4052948105530447
2220	60-64	0.37771899344778603
2220	65-69	0.5113720151074688
2220	70-74	0.4555288520098202
2220	75-79	0.46710882370130946
2220	80-84	0.5613546759952186
2220	85-89	0.5138913680951447
2220	90-94	-0.8046241050671341
2220	95-99	0.2746960210036633
2220	100-104	0.34311119443248117
2220	105-109	-1.1821593091350238
2220	110-114	0.43809780272750487
2220	115-119	-0.25889252948579866
2220	120-124	0.06863306231388577
2220	125-129	0.0223289403701159
2220	130-134	0.3514940477469395
2220	135-139	0.78857639626154
2220	140-144	0.3426429068749641
2220	145-149	-0.5161330103127639
2220	150	-0.19410589914578225
2221	1	-0.07896381093041072
2221	2	-0.01947206271242763
2221	3	-0.20726295162594255
2221	4	-0.47153445736432076
2221	5	-0.45823642937102704
2221	6	-0.2764618643041956
2221	7	-0.09961938968019979
2221	8	-0.33958008995102773
2221	9	-0.21657400336813026
2221	10-14	-3.541616571567374E-4
2221	15-19	-0.41636060574659695
2221	20-24	-0.20872931496804625
2221	25-29	-0.5395113652372103
2221	30-34	-0.30813377473857884
2221	35-39	-0.4406973162279968
2221	40-44	-0.26965022145299145
2221	45-49	-0.07201405036161646
2221	50-54	-0.05485315308708749
2221	55-59	-0.10288005705240977
2221	60-64	-0.5394273398044263
2221	65-69	-0.23657620365190724
2221	70-74	-0.3856463472391667
2221	75-79	-0.6448302227936935
2221	80-84	-0.5082664730151549
2221	85-89	-0.3201387892606107
2221	90-94	-1.3584733820348163
2221	95-99	-0.9883215563705363
2221	100-104	-1.3422311310194672
2221	105-109	-1.4163295295233809
2221	110-114	-1.206763517635686
2221	115-119	-1.3495280452202891
2221	120-124	-1.19425675824602
2221	125-129	-1.4931497620255954
2221	130-134	-1.7502175789360805
2221	135-139	-0.8717328381885139
2221	140-144	-1.047598349422934
2221	145-149	-0.758721791241598
2221	150	-1.4220139997552685
2222	1	-0.040034631487767314
2222	2	-0.03752900293410022
2222	3	-0.08802916048799148
2222	4	-0.2600557981934273
2222	5	-0.2956650281357014
2222	6	0.05031628022475587
2222	7	0.0712695817567166
2222	8	0.04908138822636232
2222	9	0.01364927665333937
2222	10-14	0.1408341233942494
2222	15-19	0.06620571359082561
2222	20-24	0.3561931432713621
2222	25-29	0.31259867546584985
2222	30-34	0.17324650570558475
2222	35-39	0.38129320919384924
2222	40-44	0.178189481740624
2222	45-49	0.38561357894623427
2222	50-54	0.46356505632501666
2222	55-59	0.37423449425612176
2222	60-64	0.4382939221889899
2222	65-69	0.37908598632139245
2222	70-74	0.3244734667454523
2222	75-79	0.5304889230782308
2222	80-84	0.37593744560298603
2222	85-89	-0.0012182181307807127
2222	90-94	-0.7249457454196175
2222	95-99	0.4081695156371339
2222	100-104	0.5630621023907452
2222	105-109	0.730033909195221
2222	110-114	0.7350516578035666
2222	115-119	0.5907588466275158
2222	120-124	0.5914364364235425
2222	125-129	0.788142380652161
2222	130-134	0.24780361814623575
2222	135-139	0.30213079505632834
2222	140-144	0.4030329239069488
2222	145-149	0.46454915635487737
2222	150	0.5098491989620868
2223	1	0.01772012611716889
2223	2	-0.0052812550395593405
2223	3	-0.22531810272748487
2223	4	-0.04525431581331674
2223	5	-0.06552153770562086
2223	6	0.1019189625578889
2223	7	-0.0071702673587097365
2223	8	0.1291507847334472
2223	9	-0.014080663330879872
2223	10-14	0.03785435108247981
2223	15-19	0.054154134885045835
2223	20-24	0.16227489707153353
2223	25-29	0.16816025233381993
2223	30-34	-0.28279591345741295
2223	35-39	0.2847099259409589
2223	40-44	0.253888925114083
2223	45-49	0.30173992265739713
2223	50-54	0.3112300540968036
2223	55-59	0.27959268730264597
2223	60-64	0.33676364474754905
2223	65-69	0.2750276453970386
2223	70-74	0.175081753913922
2223	75-79	0.2688183353554692
2223	80-84	0.5364474027962558
2223	85-89	-0.3447804914608099
2223	90-94	-1.1930680350501532
2223	95-99	-0.06503117299234873
2223	100-104	0.13296191183516015
2223	105-109	0.09346144279393798
2223	110-114	-0.3309177100767826
2223	115-119	-1.0182781342557945
2223	120-124	-0.8998280593403791
2223	125-129	-0.37530248833895286
2223	130-134	0.18615082976955222
2223	135-139	-0.10906912402762003
2223	140-144	-0.21131507413864625
2223	145-149	-0.36724522036186613
2223	150	-0.2321058916254728
2224	1	0.029658136272018965
2224	2	0.07862512784612719
2224	3	0.1658679630506228
2224	4	-0.023854950841752043
2224	5	0.37806786723388086
2224	6	0.21783202034922056
2224	7	0.6203443178238359
2224	8	0.4951126297867532
2224	9	0.591074821660321
2224	10-14	0.32035648307491016
2224	15-19	0.27655383503972075
2224	20-24	0.3008026121007745
2224	25-29	0.23042176797773806
2224	30-34	0.33804837729504555
2224	35-39	0.46368050168200625
2224	40-44	0.294595454034031
2224	45-49	0.32901419263323817
2224	50-54	0.2214643543205952
2224	55-59	0.26399928755906643
2224	60-64	0.3068051640949321
2224	65-69	0.10872480013376418
2224	70-74	0.303938933501648
2224	75-79	0.2513943215465346
2224	80-84	0.6713344386926892
2224	85-89	0.5707012681116623
2224	90-94	-0.8079754609490237
2224	95-99	0.46904993832992403
2224	100-104	0.511420546289699
2224	105-109	0.9399315194124966
2224	110-114	1.054763728478413
2224	115-119	1.0233323475356997
2224	120-124	0.1461159929977427
2224	125-129	1.1233132571170614
2224	130-134	1.0935592289610696
2224	135-139	1.057325756663893
2224	140-144	0.7838634838218397
2224	145-149	0.5531382095093207
2224	150	0.8298944311664869
>>END_MODULE
>>Per sequence quality scores	pass
#Quality	Count
18	2.0
19	226.0
20	4432.0
21	43020.0
22	244197.0
23	542116.0
24	697307.0
25	799706.0
26	900740.0
27	1004644.0
28	1111742.0
29	1228842.0
30	1366018.0
31	1529022.0
32	1732047.0
33	1992675.0
34	2322595.0
35	2763951.0
36	3372985.0
37	4234586.0
38	5718183.0
39	9046377.0
40	1.4652233E7
>>END_MODULE
>>Per base sequence content	warn
#Base	G	A	T	C
1	44.472599683595284	17.86187573414352	11.128213628907655	26.537310953353536
2	27.99033552712928	23.41885158093233	27.873779079483807	20.717033812454588
3	26.853882019106656	24.386763225121832	26.198762083141453	22.56059267263006
4	31.1459562469135	29.38610062129026	18.71728699352478	20.75065613827146
5	29.914567296820398	31.08565782631794	19.196756809278828	19.80301806758283
6	24.94748641000219	34.3195729309331	19.789959019728	20.942981639336722
7	25.56002339278774	20.922225128189783	30.937415614062036	22.58033586496044
8	25.946067819600234	20.512658203816798	25.447254003562982	28.09401997301999
9	27.957407732260602	21.98384024715554	24.84053475006452	25.218217270519332
10-14	28.01381792313923	25.521129939710985	21.58630493884492	24.87874719830487
15-19	27.807336527721453	25.44003169545139	23.041187485033866	23.711444291793295
20-24	27.471903819052386	24.97228100081319	22.968146390076015	24.58766879005841
25-29	28.230443967275402	24.950666899536873	22.38585880667	24.433030326517724
30-34	28.838025620086228	24.662819936014408	22.09325557711443	24.405898866784938
35-39	28.581867121690784	24.373945759155344	22.127675531999476	24.916511587154396
40-44	28.64409314778667	24.296761467776314	22.195433225601914	24.863712158835106
45-49	28.532957378146197	24.41041622683946	22.276788444583236	24.779837950431112
50-54	28.36338512042976	24.499542952660686	22.278661973066765	24.858409953842788
55-59	28.599010302204714	23.93704734163798	22.314882662059734	25.14905969409757
60-64	28.649289411634026	23.867120776164427	21.793154902722947	25.690434909478597
65-69	28.862005492829862	24.656687167723117	21.866775083252517	24.61453225619451
70-74	28.920738958031894	24.423989806685277	21.934408628447905	24.720862606834924
75-79	28.511280739473836	23.913472315164004	22.09584770337316	25.479399241989004
80-84	28.27427233219535	23.73902009423407	22.67615921680447	25.31054835676611
85-89	27.953800936072433	23.991067080067836	22.236390185120346	25.81874179873938
90-94	27.889037260288134	24.236167091415084	22.141633106508827	25.73316254178795
95-99	28.32845166356063	23.874079789184666	22.26931923733125	25.528149309923453
100-104	28.54611076967647	24.133575526596054	21.9897744718563	25.330539231871175
105-109	28.647566620514308	23.858685053157057	21.976324961872646	25.517423364455993
110-114	28.440402266492544	24.583997963279792	21.683677847624054	25.291921922603617
115-119	28.575243583776988	24.407128327601082	21.609544771625817	25.408083316996112
120-124	28.037604439151885	24.831955149098324	21.950921744269596	25.179518667480195
125-129	29.186917227580665	24.083890798224402	22.209219431638214	24.519972542556715
130-134	28.848453086261987	23.979558974052313	22.06571129708381	25.106276642601888
135-139	28.467182584174594	25.021363129336756	21.330017830212054	25.1814364562766
140-144	28.206475296935434	25.04837004365325	22.252781841832487	24.492372817578822
145-149	27.838383627844337	25.801286624805787	22.17106028694763	24.189269460402244
150	26.82099032794019	25.06919961380134	21.978770147254252	26.131039911004212
>>END_MODULE
>>Per sequence GC content	fail
#GC Content	Count
0	2.0
1	1.5
2	3.0
3	4.5
4	8.0
5	19.0
6	48.0
7	101.5
8	236.5
9	431.0
10	619.0
11	856.0
12	1322.0
13	2171.5
14	3823.5
15	6905.0
16	22920.5
17	41170.5
18	41513.5
19	37626.0
20	40332.0
21	50462.5
22	64805.5
23	82914.0
24	104868.5
25	130909.5
26	161699.0
27	196834.5
28	242825.0
29	283242.5
30	305740.5
31	320750.0
32	335582.5
33	366705.5
34	404777.0
35	541447.5
36	633696.5
37	626161.0
38	713198.0
39	850526.5
40	1030192.5
41	1109703.0
42	1223325.5
43	1494950.5
44	1739738.5
45	2063751.5
46	2351632.5
47	2396076.5
48	2295668.0
49	2092316.5
50	1734166.0
51	1524903.5
52	1568843.5
53	1605727.0
54	1545004.5
55	1527866.5
56	1544113.5
57	1364123.5
58	1268603.5
59	1261792.0
60	1193140.5
61	1290404.5
62	1312779.0
63	1131284.5
64	996631.0
65	922267.0
66	827085.5
67	706234.5
68	586583.5
69	521152.5
70	467779.5
71	422122.0
72	392942.0
73	361387.5
74	402135.5
75	428106.5
76	503616.0
77	610702.0
78	568585.5
79	462096.5
80	375183.5
81	344500.0
82	313440.5
83	274171.0
84	248026.5
85	232242.0
86	231681.0
87	193651.5
88	151044.0
89	134018.0
90	112080.0
91	92211.5
92	64272.5
93	31705.0
94	20516.5
95	12324.0
96	6108.0
97	2849.0
98	1207.0
99	316.0
100	66.0
>>END_MODULE
>>Per base N content	pass
#Base	N-Count
1	0.0
2	0.011831998780060174
3	3.905427470191011E-4
4	5.876221888018883E-4
5	2.4770535343341136E-4
6	1.0486795984772159E-4
7	1.8080682732365792E-6
8	6.509045783651686E-5
9	0.0011065377832207865
10-14	1.0486795984772159E-4
15-19	5.022813663051217E-4
20-24	1.692351903749438E-4
25-29	2.806121960063171E-4
30-34	0.0023895430299094634
35-39	0.05051561948595679
40-44	3.0855515802542094E-4
45-49	6.014086242764323E-4
50-54	4.495783325055533E-5
55-59	2.5319797120348594E-4
60-64	1.2602723946926038E-4
65-69	1.5279322687071693E-4
70-74	3.194764640036504E-4
75-79	5.292230759652822E-4
80-84	0.05199258254629655
85-89	0.0019699748367797048
90-94	1.2117357832423927
95-99	7.059295348670261E-4
100-104	5.963257313908735E-4
105-109	0.0010285784348237393
110-114	0.002344087042674298
115-119	0.05260978796033773
120-124	7.299315691949728E-4
125-129	3.174209429243402E-4
130-134	9.280110680354938E-4
135-139	2.1746071579466507E-4
140-144	9.863733751841214E-4
145-149	0.001535424884678257
150	0.0
>>END_MODULE
>>Sequence Length Distribution	warn
#Length	Count
40-44	47094.0
45-49	63070.0
50-54	93537.0
55-59	128128.0
60-64	177961.0
65-69	226557.0
70-74	278569.0
75-79	360944.0
80-84	428394.0
85-89	529614.0
90-94	624201.0
95-99	778247.0
100-104	922532.0
105-109	1068762.0
110-114	1175595.0
115-119	1315487.0
120-124	1467264.0
125-129	1641502.0
130-134	1932237.0
135-139	2506727.0
140-144	4165447.0
145-149	4310936.0
150-151	3.1064841E7
>>END_MODULE
>>Sequence Duplication Levels	fail
#Total Deduplicated Percentage	21.043812964410808
#Duplication Level	Percentage of deduplicated	Percentage of total
1	77.8029004547213	16.372696852578276
2	10.836607836896023	4.5608709697661665
3	4.034804802520835	2.547230328364648
4	2.0130740195483416	1.6945101260355988
5	1.1684437461180972	1.2294255826372373
6	0.7870448484729148	0.9937454751520237
7	0.5423648239461041	0.7989396739518188
8	0.3909527208005922	0.6581708747564144
9	0.3062871731118492	0.5800904985927484
>10	1.7517123770805159	6.824814482998503
>50	0.155528817463095	2.2754748588409366
>100	0.13162046346714137	5.808104166133163
>500	0.025371786201971395	3.805253711820431
>1k	0.039932483607891096	19.06045607837992
>5k	0.008634285192858443	12.775488395191346
>10k+	0.004719360850431974	20.014727924801146
>>END_MODULE
>>Overrepresented sequences	warn
#Sequence	Count	Percentage	Possible Source
CCTGCCAGTAGCATATGCTTGTCTCAAAGATTAAGCCATGCATGTCTAAG	198507	0.35891420871537366	No Hit
GTCAAAGTGAAGAAATTCAATGAAGCGCGGGTAAACGGCGGGAGTAACTA	144192	0.26070898045452884	No Hit
CTAAAATTAAAACAAAACCAATTTATTAAACACGCAATTTTTTGAGAGTT	131399	0.23757836303501326	No Hit
GGCGGGAGTAACTATGACTCTCTTAAGGTAGCCAAATGCCTCGTCATCTA	102659	0.18561448086219398	No Hit
GTGAAACTGCGAATGGCTCATTAAATCAGTTATGGTTCCTTTGGTCGCTC	94820	0.17144103366829244	No Hit
GTTGTTGCCATGGTAATCCTGCTCAGTACGAGAGGAACCGCAGGTTCAGA	85721	0.1549894204501128	No Hit
GTTAGTTTTACCCTACTGATGATGTGTTGTTGCCATGGTAATCCTGCTCA	78190	0.14137285828436813	No Hit
GGTAATTCTAGAGCTAATACATGCCGACGGGCGCTGACCCCCTTCGCGGG	72415	0.1309312640064269	No Hit
GATTAAGCCATGCATGTCTAAGTACGCACGGCCGGTACAGTGAAACTGCG	70822	0.12805101124716103	No Hit
GCGGTGGCGCGTGCCTGTAGTCCCAGCTACTCGGGAGGCTGAGGCTGGAG	70526	0.127515823038283	No Hit
GTAACTATGACTCTCTTAAGGTAGCCAAATGCCTCGTCATCTAATTAGTG	69669	0.12596630852811924	No Hit
CAAAGATTAAGCCATGCATGTCTAAGTACGCACGGCCGGTACAGTGAAAC	69302	0.12530274747184142	No Hit
GGGGAATCAGGGTTCGATTCCGGAGAGGGAGCCTGAGAAACGGCTACCAC	68271	0.12343862908213449	No Hit
CTGAATGTCAAAGTGAAGAAATTCAATGAAGCGCGGGTAAACGGCGGGAG	66456	0.12015698516621011	No Hit
GGTGGCGCGTGCCTGTAGTCCCAGCTACTCGGGAGGCTGAGGCTGGAGGA	65979	0.11929453659987627	No Hit
GAGACAGGTTAGTTTTACCCTACTGATGATGTGTTGTTGCCATGGTAATC	63098	0.11408549190468167	No Hit
GCGGTGGCGCGTGCCTGTAGTCCCAGCTACTCGGGAGGCTGAGGTGGGAG	60840	0.11000287374371348	No Hit
GGTGGCGCGTGCCTGTAGTCCCAGCTACTCGGGAGGCTGAGGTGGGAGGA	59427	0.1074480732736302	No Hit
GTCTAAGTACGCACGGCCGGTACAGTGAAACTGCGAATGGCTCATTAAAT	57325	0.10364751376328692	No Hit
GACTAATCGAACCATCTAGTAGCTGGTTCCCTCCGAAGTTTCCCTCAGGA	56463	0.10208895891175697	No Hit
ATTAAAACAAAACCAATTTATTAAACACGCAATTTTTTGAGAGTTTGATC	55707	0.10072205929719012	No Hit
>>END_MODULE
>>Adapter Content	pass
#Position	Illumina Universal Adapter	Illumina Small RNA 3' Adapter	Illumina Small RNA 5' Adapter	Nextera Transposase Sequence	SOLID Small RNA Adapter
1	0.0	0.0	9.040341366182896E-6	4.700977510415106E-5	0.0
2	0.0	0.0	9.040341366182896E-6	4.700977510415106E-5	0.0
3	0.0	0.0	1.0848409639419475E-5	4.700977510415106E-5	0.0
4	0.0	0.0	1.0848409639419475E-5	4.881784337738764E-5	0.0
5	0.0	0.0	1.4464546185892633E-5	4.881784337738764E-5	0.0
6	0.0	0.0	1.6272614459129214E-5	5.062591165062422E-5	0.0
7	0.0	3.6161365464731583E-6	2.169681927883895E-5	5.062591165062422E-5	0.0
8	0.0	3.6161365464731583E-6	2.350488755207553E-5	5.2433979923860796E-5	0.0
9	0.0	3.6161365464731583E-6	2.531295582531211E-5	5.2433979923860796E-5	0.0
10-11	0.0	5.424204819709738E-6	4.248960442105961E-5	5.2433979923860796E-5	9.040341366182896E-7
12-13	0.0	5.424204819709738E-6	5.695415060695225E-5	5.2433979923860796E-5	1.8080682732365792E-6
14-15	0.0	5.424204819709738E-6	7.86509698857912E-5	5.4242048197097375E-5	2.712102409854869E-6
16-17	0.0	5.424204819709738E-6	1.139083012139045E-4	5.695415060695224E-5	3.6161365464731583E-6
18-19	0.0	5.424204819709738E-6	1.5730193977158238E-4	5.785818474357053E-5	4.520170683091448E-6
20-21	0.0	5.424204819709738E-6	2.0883188555882493E-4	5.8762218880188826E-5	6.328238956328027E-6
22-23	0.0	7.232273092946317E-6	2.6669007030239545E-4	5.966625301680712E-5	7.232273092946317E-6
24-25	0.0	9.040341366182896E-6	3.335885964121489E-4	6.057028715342541E-5	7.232273092946317E-6
26-27	0.0	9.040341366182896E-6	3.489571767346598E-4	6.328238956328027E-5	8.136307229564607E-6
28-29	0.0	9.040341366182896E-6	3.5980558637407927E-4	6.689852610975344E-5	1.4464546185892633E-5
30-31	0.0	9.040341366182896E-6	3.688459277402622E-4	7.503483333931804E-5	1.5368580322510924E-5
32-33	0.0	9.040341366182896E-6	3.742701325599719E-4	9.040341366182896E-5	2.169681927883895E-5
34-35	0.0	1.4464546185892635E-5	3.8240643978953656E-4	1.1752443776037765E-4	2.169681927883895E-5
36-37	0.0	2.350488755207553E-5	3.851185421993914E-4	1.5639790563496412E-4	2.169681927883895E-5
38-39	0.0	2.7121024098548688E-5	3.8873467874586453E-4	2.0250364660249687E-4	2.169681927883895E-5
40-41	0.0	3.254522891825843E-5	3.8873467874586453E-4	2.486093875700297E-4	2.169681927883895E-5
42-43	9.040341366182896E-7	3.435329719149501E-5	3.8873467874586453E-4	2.9381109440094414E-4	2.169681927883895E-5
44-45	1.8080682732365792E-6	3.525733132811329E-5	3.9867905424866576E-4	3.30876494002294E-4	2.169681927883895E-5
46-47	1.8080682732365792E-6	3.706539960134988E-5	4.077193956148486E-4	3.760782008332085E-4	2.350488755207553E-5
48-49	1.8080682732365792E-6	3.7969433737968165E-5	4.0862342975146694E-4	4.122395662979401E-4	2.350488755207553E-5
50-51	1.8080682732365792E-6	4.0681536147823036E-5	4.095274638880852E-4	4.267041124838327E-4	2.350488755207553E-5
52-53	2.712102409854869E-6	4.33936385576779E-5	4.104314980247035E-4	4.529211024457631E-4	2.350488755207553E-5
54-55	3.6161365464731583E-6	4.791380924076935E-5	4.104314980247035E-4	4.800421265443118E-4	2.350488755207553E-5
56-57	3.6161365464731583E-6	5.062591165062422E-5	4.104314980247035E-4	5.071631506428605E-4	2.350488755207553E-5
58-59	3.6161365464731583E-6	5.514608233371567E-5	4.104314980247035E-4	5.297640040583178E-4	2.350488755207553E-5
60-61	3.6161365464731583E-6	5.966625301680712E-5	4.104314980247035E-4	5.505567892005385E-4	2.350488755207553E-5
62-63	3.6161365464731583E-6	5.966625301680712E-5	4.1314360043455834E-4	5.776778132990871E-4	2.350488755207553E-5
64-65	3.6161365464731583E-6	6.057028715342541E-5	4.176637711176498E-4	5.948544618948346E-4	2.7121024098548688E-5
66-67	4.520170683091448E-6	6.14743212900437E-5	4.185678052542681E-4	6.111270763539638E-4	2.7121024098548688E-5
68-69	7.232273092946317E-6	6.14743212900437E-5	4.230879759373595E-4	6.445763394088404E-4	2.8025058235166977E-5
70-71	7.232273092946317E-6	6.689852610975344E-5	4.2489604421059614E-4	6.716973635073892E-4	2.8929092371785267E-5
72-73	9.040341366182896E-6	6.870659438299001E-5	4.2489604421059614E-4	6.861619096932819E-4	3.073716064502185E-5
74-75	9.040341366182896E-6	6.870659438299001E-5	4.2489604421059614E-4	6.997224217425562E-4	3.073716064502185E-5
76-77	9.040341366182896E-6	7.051466265622659E-5	4.285121807570693E-4	7.268434458411049E-4	3.073716064502185E-5
78-79	9.040341366182896E-6	7.322676506608146E-5	4.3032024903030586E-4	7.422120261636158E-4	3.073716064502185E-5
80-81	9.040341366182896E-6	7.684290161255462E-5	4.3032024903030586E-4	7.548685040762719E-4	3.1641194781640135E-5
82-83	9.040341366182896E-6	8.045903815902779E-5	4.3032024903030586E-4	7.720451526720194E-4	3.254522891825843E-5
84-85	9.040341366182896E-6	8.407517470550093E-5	4.3032024903030586E-4	7.828935623114387E-4	3.525733132811329E-5
86-87	9.040341366182896E-6	8.497920884211923E-5	4.3032024903030586E-4	7.919339036776218E-4	3.6161365464731586E-5
88-89	1.0848409639419475E-5	8.497920884211923E-5	4.3032024903030586E-4	8.063984498635143E-4	3.6161365464731586E-5
90-91	1.0848409639419475E-5	8.76913112519741E-5	4.3122428316692417E-4	8.181508936395521E-4	3.6161365464731586E-5
92-93	1.0848409639419475E-5	9.040341366182896E-5	4.3212831730354243E-4	8.344235080986813E-4	3.6161365464731586E-5
94-95	1.0848409639419475E-5	9.040341366182896E-5	4.3212831730354243E-4	8.516001566944288E-4	3.6161365464731586E-5
96-97	1.0848409639419475E-5	9.221148193506555E-5	4.3212831730354243E-4	8.633526004704666E-4	3.6161365464731586E-5
98-99	1.3560512049274344E-5	9.401955020830212E-5	4.3212831730354243E-4	8.714889077000311E-4	3.706539960134988E-5
100-101	1.4464546185892633E-5	9.763568675477528E-5	4.3212831730354243E-4	8.850494197493056E-4	3.9777502011204744E-5
102-103	1.4464546185892633E-5	1.0034778916463015E-4	4.3212831730354243E-4	8.940897611154884E-4	3.9777502011204744E-5
104-105	1.4464546185892633E-5	1.0125182330124843E-4	4.3212831730354243E-4	9.049381707549079E-4	4.158557028444132E-5
106-107	1.4464546185892633E-5	1.0125182330124843E-4	4.3212831730354243E-4	9.130744779844726E-4	4.248960442105961E-5
108-109	1.6272614459129214E-5	1.0125182330124843E-4	4.3212831730354243E-4	9.248269217605103E-4	4.6105740967532767E-5
110-111	1.8080682732365793E-5	1.0125182330124843E-4	4.3212831730354243E-4	9.383874338097847E-4	4.881784337738764E-5
112-113	1.8080682732365793E-5	1.0215585743786673E-4	4.3212831730354243E-4	9.537560141322955E-4	4.9721877514005924E-5
114-115	2.079278514222066E-5	1.0305989157448502E-4	4.3212831730354243E-4	9.691245944548065E-4	5.062591165062422E-5
116-117	2.260085341545724E-5	1.0305989157448502E-4	4.3212831730354243E-4	9.73644765137898E-4	5.2433979923860796E-5
118-119	2.350488755207553E-5	1.0305989157448502E-4	4.3212831730354243E-4	9.853972089139357E-4	5.4242048197097375E-5
120-121	2.531295582531211E-5	1.0305989157448502E-4	4.330323514401607E-4	9.908214137336455E-4	5.514608233371567E-5
122-123	2.7121024098548688E-5	1.0486795984772159E-4	4.33936385576779E-4	9.935335161435003E-4	5.6050116470333954E-5
124-125	2.9833126508403556E-5	1.0486795984772159E-4	4.33936385576779E-4	0.0010043819257829199	5.6050116470333954E-5
126-127	3.073716064502185E-5	1.0486795984772159E-4	4.33936385576779E-4	0.0010107101647392478	5.6050116470333954E-5
128-129	3.073716064502185E-5	1.0486795984772159E-4	4.33936385576779E-4	0.0010161343695589576	5.8762218880188826E-5
130-131	3.254522891825843E-5	1.0848409639419475E-4	4.33936385576779E-4	0.001026982779198377	5.966625301680712E-5
132-133	3.254522891825843E-5	1.0848409639419475E-4	4.33936385576779E-4	0.0010351190864279418	5.966625301680712E-5
134-135	3.435329719149501E-5	1.0848409639419475E-4	4.33936385576779E-4	0.0010396392571110332	6.418642369989856E-5
136-137	3.7969433737968165E-5	1.0848409639419475E-4	4.33936385576779E-4	0.0010441594277941246	6.509045783651686E-5
138-139	4.0681536147823036E-5	1.0938813053081305E-4	4.348404197133973E-4	0.0010513917008870709	6.689852610975344E-5
>>END_MODULE
