# Supplementary material for: Variation of Long Non-Coding RNA And mRNA Profiles in Breast Cancer Cells With Influences of Adipocytes
Source: Front Oncol. 2021 May 21;11:631551. doi: 10.3389/fonc.2021.631551 (PMC8176020; doi:10.3389/fonc.2021.631551)
Supplement: Supplementary file 1 [file DataSheet_1.zip › sequencing/025G-201090513-CX-116_│┬╨π_6╚╦╤∙▒╛lncRNA_20190627/025G-201090513-CX-116_chenxiu_6╚╦╤∙▒╛lncRNA_20190627/1-Quality/clean/A3_clean_R1_fastqc/fastqc.fo]

<?xml version="1.0" encoding="UTF-8"?><fo:root xmlns:fo="http://www.w3.org/1999/XSL/Format" xmlns:fox="http://xml.apache.org/fop/extensions"><fo:layout-master-set><fo:simple-page-master master-name="page-layout"><fo:region-body margin="2.5cm" region-name="body"/></fo:simple-page-master></fo:layout-master-set><fo:page-sequence master-reference="page-layout"><fo:flow flow-name="body"><fo:block font-size="48pt" text-align="center">
              FASTQC-Report
            <fo:inline wrap-option="no-wrap"/></fo:block><fo:block font-size="48pt" page-break-before="always" text-align="center">Basic Statistics</fo:block><fo:table><fo:table-column column-width="200pt"/><fo:table-column column-width="200pt"/><fo:table-body><fo:table-row><fo:table-cell><fo:block>Filename</fo:block></fo:table-cell><fo:table-cell><fo:block>A3_clean_R1.fastq.gz</fo:block></fo:table-cell></fo:table-row><fo:table-row><fo:table-cell><fo:block>File type</fo:block></fo:table-cell><fo:table-cell><fo:block>Conventional base calls</fo:block></fo:table-cell></fo:table-row><fo:table-row><fo:table-cell><fo:block>Encoding</fo:block></fo:table-cell><fo:table-cell><fo:block>Sanger / Illumina 1.9</fo:block></fo:table-cell></fo:table-row><fo:table-row><fo:table-cell><fo:block>Total Sequences</fo:block></fo:table-cell><fo:table-cell><fo:block>54992436</fo:block></fo:table-cell></fo:table-row><fo:table-row><fo:table-cell><fo:block>Sequences flagged as poor quality</fo:block></fo:table-cell><fo:table-cell><fo:block>0</fo:block></fo:table-cell></fo:table-row><fo:table-row><fo:table-cell><fo:block>Sequence length</fo:block></fo:table-cell><fo:table-cell><fo:block>40-150</fo:block></fo:table-cell></fo:table-row><fo:table-row><fo:table-cell><fo:block>%GC</fo:block></fo:table-cell><fo:table-cell><fo:block>48</fo:block></fo:table-cell></fo:table-row></fo:table-body></fo:table><fo:block font-size="48pt" page-break-before="always" text-align="center">Per base sequence quality</fo:block><fo:block font-size="48pt" page-break-before="always" text-align="center">Per tile sequence quality</fo:block><fo:block font-size="48pt" page-break-before="always" text-align="center">Per sequence quality scores</fo:block><fo:block font-size="48pt" page-break-before="always" text-align="center">Per base sequence content</fo:block><fo:block font-size="48pt" page-break-before="always" text-align="center">Per sequence GC content</fo:block><fo:block font-size="48pt" page-break-before="always" text-align="center">Per base N content</fo:block><fo:block font-size="48pt" page-break-before="always" text-align="center">Sequence Length Distribution</fo:block><fo:block font-size="48pt" page-break-before="always" text-align="center">Sequence Duplication Levels</fo:block><fo:block font-size="48pt" page-break-before="always" text-align="center">Overrepresented sequences</fo:block><fo:table><fo:table-column column-width="200pt"/><fo:table-column column-width="200pt"/><fo:table-column column-width="200pt"/><fo:table-column column-width="200pt"/><fo:table-body><fo:table-row><fo:table-cell><fo:block>CCGAGAACGTATTCACCGTAGCGTAGCTGATCTACGATTACTAGCGATTC</fo:block></fo:table-cell><fo:table-cell><fo:block>812550</fo:block></fo:table-cell><fo:table-cell><fo:block>1.477566842101703</fo:block></fo:table-cell><fo:table-cell><fo:block>No Hit</fo:block></fo:table-cell></fo:table-row><fo:table-row><fo:table-cell><fo:block>CTCAGGTGGATCATTTAATGCGTTAGCTGCGCTAGTGAAAAATTCCACCA</fo:block></fo:table-cell><fo:table-cell><fo:block>591463</fo:block></fo:table-cell><fo:table-cell><fo:block>1.075535188148421</fo:block></fo:table-cell><fo:table-cell><fo:block>No Hit</fo:block></fo:table-cell></fo:table-row><fo:table-row><fo:table-cell><fo:block>CGAGAACGTATTCACCGTAGCGTAGCTGATCTACGATTACTAGCGATTCC</fo:block></fo:table-cell><fo:table-cell><fo:block>444862</fo:block></fo:table-cell><fo:table-cell><fo:block>0.808951252859575</fo:block></fo:table-cell><fo:table-cell><fo:block>No Hit</fo:block></fo:table-cell></fo:table-row><fo:table-row><fo:table-cell><fo:block>GTCTGGTTAGTATTTAGCCTTACCGGATGGTCCCGGCAGATTCAGACAGG</fo:block></fo:table-cell><fo:table-cell><fo:block>198927</fo:block></fo:table-cell><fo:table-cell><fo:block>0.36173520300137274</fo:block></fo:table-cell><fo:table-cell><fo:block>No Hit</fo:block></fo:table-cell></fo:table-row><fo:table-row><fo:table-cell><fo:block>CCTCAGTGTCAGTACATAACCAGTTAGCTGCCTTCGCCATTGATGTTCTT</fo:block></fo:table-cell><fo:table-cell><fo:block>179077</fo:block></fo:table-cell><fo:table-cell><fo:block>0.32563932974345783</fo:block></fo:table-cell><fo:table-cell><fo:block>No Hit</fo:block></fo:table-cell></fo:table-row><fo:table-row><fo:table-cell><fo:block>CTGGTTAGTATTTAGCCTTACCGGATGGTCCCGGCAGATTCAGACAGGGT</fo:block></fo:table-cell><fo:table-cell><fo:block>176392</fo:block></fo:table-cell><fo:table-cell><fo:block>0.32075684008615296</fo:block></fo:table-cell><fo:table-cell><fo:block>No Hit</fo:block></fo:table-cell></fo:table-row><fo:table-row><fo:table-cell><fo:block>GGATCATTTAATGCGTTAGCTGCGCTAGTGAAAAATTCCACCAGCTAATG</fo:block></fo:table-cell><fo:table-cell><fo:block>172223</fo:block></fo:table-cell><fo:table-cell><fo:block>0.3131757974860397</fo:block></fo:table-cell><fo:table-cell><fo:block>No Hit</fo:block></fo:table-cell></fo:table-row><fo:table-row><fo:table-cell><fo:block>CCTCTTGCTACTAAGATGTTTCAATTCACAAGGTGTCTCGCTCACACTTT</fo:block></fo:table-cell><fo:table-cell><fo:block>146492</fo:block></fo:table-cell><fo:table-cell><fo:block>0.26638572621151024</fo:block></fo:table-cell><fo:table-cell><fo:block>No Hit</fo:block></fo:table-cell></fo:table-row><fo:table-row><fo:table-cell><fo:block>CCGGCATTCTCACTTCTAAGCACTCCACTAATCCTCACGGTTTAGCTTCG</fo:block></fo:table-cell><fo:table-cell><fo:block>134880</fo:block></fo:table-cell><fo:table-cell><fo:block>0.24527009496360555</fo:block></fo:table-cell><fo:table-cell><fo:block>No Hit</fo:block></fo:table-cell></fo:table-row><fo:table-row><fo:table-cell><fo:block>CTCAGTGTCAGTACATAACCAGTTAGCTGCCTTCGCCATTGATGTTCTTC</fo:block></fo:table-cell><fo:table-cell><fo:block>122085</fo:block></fo:table-cell><fo:table-cell><fo:block>0.22200325877544322</fo:block></fo:table-cell><fo:table-cell><fo:block>No Hit</fo:block></fo:table-cell></fo:table-row><fo:table-row><fo:table-cell><fo:block>GGGACCTTAGCTGACGATCTGGGTTGTTACCCTCGCGAGCATCGACGTTA</fo:block></fo:table-cell><fo:table-cell><fo:block>121523</fo:block></fo:table-cell><fo:table-cell><fo:block>0.2209813000464282</fo:block></fo:table-cell><fo:table-cell><fo:block>No Hit</fo:block></fo:table-cell></fo:table-row><fo:table-row><fo:table-cell><fo:block>GTCAGTACATAACCAGTTAGCTGCCTTCGCCATTGATGTTCTTCCTAATA</fo:block></fo:table-cell><fo:table-cell><fo:block>120374</fo:block></fo:table-cell><fo:table-cell><fo:block>0.2188919217908441</fo:block></fo:table-cell><fo:table-cell><fo:block>No Hit</fo:block></fo:table-cell></fo:table-row><fo:table-row><fo:table-cell><fo:block>CACCGCTTCACTAGGAATTCCACTAACCTCTTTATAACTCTAGTTTGCTA</fo:block></fo:table-cell><fo:table-cell><fo:block>114907</fo:block></fo:table-cell><fo:table-cell><fo:block>0.20895055458172465</fo:block></fo:table-cell><fo:table-cell><fo:block>No Hit</fo:block></fo:table-cell></fo:table-row><fo:table-row><fo:table-cell><fo:block>CCAAAATCCATTAATTGGTAGAATTATCCTTCTCCGTCACTCCATCACTT</fo:block></fo:table-cell><fo:table-cell><fo:block>110565</fo:block></fo:table-cell><fo:table-cell><fo:block>0.20105492326253743</fo:block></fo:table-cell><fo:table-cell><fo:block>No Hit</fo:block></fo:table-cell></fo:table-row><fo:table-row><fo:table-cell><fo:block>GGGCTCTTCTGCTTTCGCTCGCCACTACTAACAGAATCATTATTTATTTT</fo:block></fo:table-cell><fo:table-cell><fo:block>106710</fo:block></fo:table-cell><fo:table-cell><fo:block>0.19404486827970305</fo:block></fo:table-cell><fo:table-cell><fo:block>No Hit</fo:block></fo:table-cell></fo:table-row><fo:table-row><fo:table-cell><fo:block>CCTCAACTTAATGTAGTAATTAAAGATAGGGGTTGCGCTCGTTGCAGGAC</fo:block></fo:table-cell><fo:table-cell><fo:block>103438</fo:block></fo:table-cell><fo:table-cell><fo:block>0.1880949590958291</fo:block></fo:table-cell><fo:table-cell><fo:block>No Hit</fo:block></fo:table-cell></fo:table-row><fo:table-row><fo:table-cell><fo:block>CCCCTATACATCGTCTTGCGACTTAGCAGAGAGCTGTGTTTTTGATAAAC</fo:block></fo:table-cell><fo:table-cell><fo:block>103087</fo:block></fo:table-cell><fo:table-cell><fo:block>0.18745668949817024</fo:block></fo:table-cell><fo:table-cell><fo:block>No Hit</fo:block></fo:table-cell></fo:table-row><fo:table-row><fo:table-cell><fo:block>CCCCACCTTCCTACCAATTGCTTGGTCAGTATCTTTAAAGTCCTCAACTT</fo:block></fo:table-cell><fo:table-cell><fo:block>100024</fo:block></fo:table-cell><fo:table-cell><fo:block>0.18188683258184818</fo:block></fo:table-cell><fo:table-cell><fo:block>No Hit</fo:block></fo:table-cell></fo:table-row><fo:table-row><fo:table-cell><fo:block>CCTCTTTATAACTCTAGTTTGCTAGTATCAAAAGCGGGCCAGGGTTGAGC</fo:block></fo:table-cell><fo:table-cell><fo:block>99963</fo:block></fo:table-cell><fo:table-cell><fo:block>0.18177590823581627</fo:block></fo:table-cell><fo:table-cell><fo:block>No Hit</fo:block></fo:table-cell></fo:table-row><fo:table-row><fo:table-cell><fo:block>CTTCGCCATTGATGTTCTTCCTAATATCTACACATTTCACCGCTTCACTA</fo:block></fo:table-cell><fo:table-cell><fo:block>99062</fo:block></fo:table-cell><fo:table-cell><fo:block>0.18013750109196836</fo:block></fo:table-cell><fo:table-cell><fo:block>No Hit</fo:block></fo:table-cell></fo:table-row><fo:table-row><fo:table-cell><fo:block>GGTGGATCATTTAATGCGTTAGCTGCGCTAGTGAAAAATTCCACCAGCTA</fo:block></fo:table-cell><fo:table-cell><fo:block>98578</fo:block></fo:table-cell><fo:table-cell><fo:block>0.17925738005132197</fo:block></fo:table-cell><fo:table-cell><fo:block>No Hit</fo:block></fo:table-cell></fo:table-row><fo:table-row><fo:table-cell><fo:block>GTCCGTTCTCGGTACGGGTTCCTATAGTTTTATAACGTTTAGAAGCTTTT</fo:block></fo:table-cell><fo:table-cell><fo:block>98572</fo:block></fo:table-cell><fo:table-cell><fo:block>0.179246469459909</fo:block></fo:table-cell><fo:table-cell><fo:block>No Hit</fo:block></fo:table-cell></fo:table-row><fo:table-row><fo:table-cell><fo:block>GCTCCACGGGGTCTTTTCGTTTTGATGCGGGTATCCAGCGTTTTCACTGG</fo:block></fo:table-cell><fo:table-cell><fo:block>96405</fo:block></fo:table-cell><fo:table-cell><fo:block>0.17530592752792404</fo:block></fo:table-cell><fo:table-cell><fo:block>No Hit</fo:block></fo:table-cell></fo:table-row><fo:table-row><fo:table-cell><fo:block>GTGGTATTTCAAGGTTGATTCCACAGAAACTAGCGTCTCCGCTTCTCCAT</fo:block></fo:table-cell><fo:table-cell><fo:block>96374</fo:block></fo:table-cell><fo:table-cell><fo:block>0.17524955613895699</fo:block></fo:table-cell><fo:table-cell><fo:block>No Hit</fo:block></fo:table-cell></fo:table-row><fo:table-row><fo:table-cell><fo:block>CCCATTTCAAAGTGAAGCAAACGCTCCTTTGATATCTAAATCATGCGATC</fo:block></fo:table-cell><fo:table-cell><fo:block>96123</fo:block></fo:table-cell><fo:table-cell><fo:block>0.17479312973151434</fo:block></fo:table-cell><fo:table-cell><fo:block>No Hit</fo:block></fo:table-cell></fo:table-row><fo:table-row><fo:table-cell><fo:block>CACGTGTGTTGCCCCACTCGTAAGAGGCATGATGATTTGACGTCATCCCC</fo:block></fo:table-cell><fo:table-cell><fo:block>95601</fo:block></fo:table-cell><fo:table-cell><fo:block>0.1738439082785858</fo:block></fo:table-cell><fo:table-cell><fo:block>No Hit</fo:block></fo:table-cell></fo:table-row><fo:table-row><fo:table-cell><fo:block>GTCTCGCTCACACTTTCTATATATTCAAAAGTGGGCAACTAGAGATTAAT</fo:block></fo:table-cell><fo:table-cell><fo:block>92279</fo:block></fo:table-cell><fo:table-cell><fo:block>0.16780307749960377</fo:block></fo:table-cell><fo:table-cell><fo:block>No Hit</fo:block></fo:table-cell></fo:table-row><fo:table-row><fo:table-cell><fo:block>GGGGTCTTTTCGTTTTGATGCGGGTATCCAGCGTTTTCACTGGAACCATA</fo:block></fo:table-cell><fo:table-cell><fo:block>92182</fo:block></fo:table-cell><fo:table-cell><fo:block>0.16762668960509405</fo:block></fo:table-cell><fo:table-cell><fo:block>No Hit</fo:block></fo:table-cell></fo:table-row><fo:table-row><fo:table-cell><fo:block>GCCCCTCACAATTTAATGTTGCCATTCAAAGAATGGCCCCCCTTCTCGCG</fo:block></fo:table-cell><fo:table-cell><fo:block>91769</fo:block></fo:table-cell><fo:table-cell><fo:block>0.16687567722950117</fo:block></fo:table-cell><fo:table-cell><fo:block>No Hit</fo:block></fo:table-cell></fo:table-row><fo:table-row><fo:table-cell><fo:block>CCCGGGGTAGCTTTTATCCGTTGAGCGACAGCCATTCCATAATGAACTGC</fo:block></fo:table-cell><fo:table-cell><fo:block>90234</fo:block></fo:table-cell><fo:table-cell><fo:block>0.16408438425968255</fo:block></fo:table-cell><fo:table-cell><fo:block>No Hit</fo:block></fo:table-cell></fo:table-row><fo:table-row><fo:table-cell><fo:block>GTCTGGAGTCTTGGAAGCTTGACTACCCTACGTTCTCCTACAAATGGACC</fo:block></fo:table-cell><fo:table-cell><fo:block>88459</fo:block></fo:table-cell><fo:table-cell><fo:block>0.16085666763334508</fo:block></fo:table-cell><fo:table-cell><fo:block>No Hit</fo:block></fo:table-cell></fo:table-row><fo:table-row><fo:table-cell><fo:block>GCCCTATTCAGACTCGATTTCTCTTCGGCTCCGCTTTTATCCACTTAACC</fo:block></fo:table-cell><fo:table-cell><fo:block>87068</fo:block></fo:table-cell><fo:table-cell><fo:block>0.15832722885743777</fo:block></fo:table-cell><fo:table-cell><fo:block>No Hit</fo:block></fo:table-cell></fo:table-row><fo:table-row><fo:table-cell><fo:block>CTACGAACTCTTTACACCCAATAATTTCGGATAACGCTTGCACCCTATGT</fo:block></fo:table-cell><fo:table-cell><fo:block>86230</fo:block></fo:table-cell><fo:table-cell><fo:block>0.15680338292342605</fo:block></fo:table-cell><fo:table-cell><fo:block>No Hit</fo:block></fo:table-cell></fo:table-row><fo:table-row><fo:table-cell><fo:block>CTGGAGTCTTGGAAGCTTGACTACCCTACGTTCTCCTACAAATGGACCTT</fo:block></fo:table-cell><fo:table-cell><fo:block>85914</fo:block></fo:table-cell><fo:table-cell><fo:block>0.15622875844234288</fo:block></fo:table-cell><fo:table-cell><fo:block>No Hit</fo:block></fo:table-cell></fo:table-row><fo:table-row><fo:table-cell><fo:block>GCTCCATGTCACCATCTTGCTTCTCTTTGTACCGGCCATTGTAGCACGTG</fo:block></fo:table-cell><fo:table-cell><fo:block>80434</fo:block></fo:table-cell><fo:table-cell><fo:block>0.1462637516184953</fo:block></fo:table-cell><fo:table-cell><fo:block>No Hit</fo:block></fo:table-cell></fo:table-row><fo:table-row><fo:table-cell><fo:block>GTTAGTATTTAGCCTTACCGGATGGTCCCGGCAGATTCAGACAGGGTTTC</fo:block></fo:table-cell><fo:table-cell><fo:block>80124</fo:block></fo:table-cell><fo:table-cell><fo:block>0.14570003772882512</fo:block></fo:table-cell><fo:table-cell><fo:block>No Hit</fo:block></fo:table-cell></fo:table-row><fo:table-row><fo:table-cell><fo:block>GGCTGTTCAGTCTCTCAACTCAGCTATACATCATCGCCTTGGTAGGCCAT</fo:block></fo:table-cell><fo:table-cell><fo:block>78929</fo:block></fo:table-cell><fo:table-cell><fo:block>0.14352701160574155</fo:block></fo:table-cell><fo:table-cell><fo:block>No Hit</fo:block></fo:table-cell></fo:table-row><fo:table-row><fo:table-cell><fo:block>CAATAATTTCGGATAACGCTTGCACCCTATGTATTACCGCAGCTGCTGGC</fo:block></fo:table-cell><fo:table-cell><fo:block>77476</fo:block></fo:table-cell><fo:table-cell><fo:block>0.14088483005190022</fo:block></fo:table-cell><fo:table-cell><fo:block>No Hit</fo:block></fo:table-cell></fo:table-row><fo:table-row><fo:table-cell><fo:block>CTCCCATTTCAAAGTGAAGCAAACGCTCCTTTGATATCTAAATCATGCGA</fo:block></fo:table-cell><fo:table-cell><fo:block>77211</fo:block></fo:table-cell><fo:table-cell><fo:block>0.14040294559782732</fo:block></fo:table-cell><fo:table-cell><fo:block>No Hit</fo:block></fo:table-cell></fo:table-row><fo:table-row><fo:table-cell><fo:block>GACCCGAGAACGTATTCACCGTAGCGTAGCTGATCTACGATTACTAGCGA</fo:block></fo:table-cell><fo:table-cell><fo:block>76664</fo:block></fo:table-cell><fo:table-cell><fo:block>0.1394082633473447</fo:block></fo:table-cell><fo:table-cell><fo:block>No Hit</fo:block></fo:table-cell></fo:table-row><fo:table-row><fo:table-cell><fo:block>CCAGGCTGGAGTGCAGTGGCTATTCACAGGCGCGATCCCACTACTGATCA</fo:block></fo:table-cell><fo:table-cell><fo:block>76506</fo:block></fo:table-cell><fo:table-cell><fo:block>0.13912095110680311</fo:block></fo:table-cell><fo:table-cell><fo:block>No Hit</fo:block></fo:table-cell></fo:table-row><fo:table-row><fo:table-cell><fo:block>CTCGCTCACACTTTCTATATATTCAAAAGTGGGCAACTAGAGATTAATCT</fo:block></fo:table-cell><fo:table-cell><fo:block>76263</fo:block></fo:table-cell><fo:table-cell><fo:block>0.13867907215457778</fo:block></fo:table-cell><fo:table-cell><fo:block>No Hit</fo:block></fo:table-cell></fo:table-row><fo:table-row><fo:table-cell><fo:block>GATCATTTAATGCGTTAGCTGCGCTAGTGAAAAATTCCACCAGCTAATGA</fo:block></fo:table-cell><fo:table-cell><fo:block>76217</fo:block></fo:table-cell><fo:table-cell><fo:block>0.13859542428707833</fo:block></fo:table-cell><fo:table-cell><fo:block>No Hit</fo:block></fo:table-cell></fo:table-row><fo:table-row><fo:table-cell><fo:block>CCCCGGGGTAGCTTTTATCCGTTGAGCGACAGCCATTCCATAATGAACTG</fo:block></fo:table-cell><fo:table-cell><fo:block>75849</fo:block></fo:table-cell><fo:table-cell><fo:block>0.1379262413470827</fo:block></fo:table-cell><fo:table-cell><fo:block>No Hit</fo:block></fo:table-cell></fo:table-row><fo:table-row><fo:table-cell><fo:block>GGTATTTCAAGGTTGATTCCACAGAAACTAGCGTCTCCGCTTCTCCATCT</fo:block></fo:table-cell><fo:table-cell><fo:block>75487</fo:block></fo:table-cell><fo:table-cell><fo:block>0.13726796899850008</fo:block></fo:table-cell><fo:table-cell><fo:block>No Hit</fo:block></fo:table-cell></fo:table-row><fo:table-row><fo:table-cell><fo:block>GCTCAGGCTGGAGTGCAGTGGCTATTCACAGGCGCGATCCCACTACTGAT</fo:block></fo:table-cell><fo:table-cell><fo:block>74364</fo:block></fo:table-cell><fo:table-cell><fo:block>0.13522586997237218</fo:block></fo:table-cell><fo:table-cell><fo:block>No Hit</fo:block></fo:table-cell></fo:table-row><fo:table-row><fo:table-cell><fo:block>GCTCGCCTTAGAATACTCATCTTGGGAACGTGTGTCCGTTCTCGGTACGG</fo:block></fo:table-cell><fo:table-cell><fo:block>72124</fo:block></fo:table-cell><fo:table-cell><fo:block>0.1311525825115294</fo:block></fo:table-cell><fo:table-cell><fo:block>No Hit</fo:block></fo:table-cell></fo:table-row><fo:table-row><fo:table-cell><fo:block>CCCTACTGCTGCCTCCCGTAGGAGTCTGGGCCGTATCTCAGTCCCAGTGT</fo:block></fo:table-cell><fo:table-cell><fo:block>70703</fo:block></fo:table-cell><fo:table-cell><fo:block>0.12856859077855726</fo:block></fo:table-cell><fo:table-cell><fo:block>No Hit</fo:block></fo:table-cell></fo:table-row><fo:table-row><fo:table-cell><fo:block>CCTCATTTCCTTGCCCCAAAATCCATTAATTGGTAGAATTATCCTTCTCC</fo:block></fo:table-cell><fo:table-cell><fo:block>68965</fo:block></fo:table-cell><fo:table-cell><fo:block>0.12540815613259976</fo:block></fo:table-cell><fo:table-cell><fo:block>No Hit</fo:block></fo:table-cell></fo:table-row><fo:table-row><fo:table-cell><fo:block>CTCGTAGTCTACAAGGAATTTCAAGGGAATACTCATCTTTGAGGAGGCTT</fo:block></fo:table-cell><fo:table-cell><fo:block>68870</fo:block></fo:table-cell><fo:table-cell><fo:block>0.12523540510189438</fo:block></fo:table-cell><fo:table-cell><fo:block>No Hit</fo:block></fo:table-cell></fo:table-row><fo:table-row><fo:table-cell><fo:block>CCCACATCAAATAGGGACCGAACTGTCTCACGACGTTCTGAACCCAGCTC</fo:block></fo:table-cell><fo:table-cell><fo:block>66750</fo:block></fo:table-cell><fo:table-cell><fo:block>0.12138032946931103</fo:block></fo:table-cell><fo:table-cell><fo:block>No Hit</fo:block></fo:table-cell></fo:table-row><fo:table-row><fo:table-cell><fo:block>CCCCTCCTTAGGCAACCTGGTGGTCCCCCGCTCCCGGGAGGTCACCATAT</fo:block></fo:table-cell><fo:table-cell><fo:block>66400</fo:block></fo:table-cell><fo:table-cell><fo:block>0.12074387830355432</fo:block></fo:table-cell><fo:table-cell><fo:block>No Hit</fo:block></fo:table-cell></fo:table-row><fo:table-row><fo:table-cell><fo:block>GCGTTAGCTGCGCTAGTGAAAAATTCCACCAGCTAATGATCATCGTTTAC</fo:block></fo:table-cell><fo:table-cell><fo:block>65966</fo:block></fo:table-cell><fo:table-cell><fo:block>0.11995467885801603</fo:block></fo:table-cell><fo:table-cell><fo:block>No Hit</fo:block></fo:table-cell></fo:table-row><fo:table-row><fo:table-cell><fo:block>CTTATAACAGCAGTTTACAATCCGAAGACCTTCATCCTGCACGCTGTGTC</fo:block></fo:table-cell><fo:table-cell><fo:block>65779</fo:block></fo:table-cell><fo:table-cell><fo:block>0.11961463209231174</fo:block></fo:table-cell><fo:table-cell><fo:block>No Hit</fo:block></fo:table-cell></fo:table-row><fo:table-row><fo:table-cell><fo:block>CCCGAGAACGTATTCACCGTAGCGTAGCTGATCTACGATTACTAGCGATT</fo:block></fo:table-cell><fo:table-cell><fo:block>65424</fo:block></fo:table-cell><fo:table-cell><fo:block>0.11896908876704426</fo:block></fo:table-cell><fo:table-cell><fo:block>No Hit</fo:block></fo:table-cell></fo:table-row><fo:table-row><fo:table-cell><fo:block>CTCCGTCACTCCATCACTTACTATCGGAAGTACAGGAATATTAACCTGTT</fo:block></fo:table-cell><fo:table-cell><fo:block>65206</fo:block></fo:table-cell><fo:table-cell><fo:block>0.11857267061237294</fo:block></fo:table-cell><fo:table-cell><fo:block>No Hit</fo:block></fo:table-cell></fo:table-row><fo:table-row><fo:table-cell><fo:block>CACGGGGTCTTTTCGTTTTGATGCGGGTATCCAGCGTTTTCACTGGAACC</fo:block></fo:table-cell><fo:table-cell><fo:block>64942</fo:block></fo:table-cell><fo:table-cell><fo:block>0.11809260459020218</fo:block></fo:table-cell><fo:table-cell><fo:block>No Hit</fo:block></fo:table-cell></fo:table-row><fo:table-row><fo:table-cell><fo:block>GTTCAGTCTCTCAACTCAGCTATACATCATCGCCTTGGTAGGCCATTACC</fo:block></fo:table-cell><fo:table-cell><fo:block>64922</fo:block></fo:table-cell><fo:table-cell><fo:block>0.11805623595215894</fo:block></fo:table-cell><fo:table-cell><fo:block>No Hit</fo:block></fo:table-cell></fo:table-row><fo:table-row><fo:table-cell><fo:block>AGCACGTGTGTTGCCCCACTCGTAAGAGGCATGATGATTTGACGTCATCC</fo:block></fo:table-cell><fo:table-cell><fo:block>64484</fo:block></fo:table-cell><fo:table-cell><fo:block>0.11725976277901201</fo:block></fo:table-cell><fo:table-cell><fo:block>No Hit</fo:block></fo:table-cell></fo:table-row><fo:table-row><fo:table-cell><fo:block>CTCCCACCTATCCTACACATGTTAAACCAAATTCCAATACGAAGTTGTAG</fo:block></fo:table-cell><fo:table-cell><fo:block>62932</fo:block></fo:table-cell><fo:table-cell><fo:block>0.11443755646685665</fo:block></fo:table-cell><fo:table-cell><fo:block>No Hit</fo:block></fo:table-cell></fo:table-row><fo:table-row><fo:table-cell><fo:block>GTCACTCCATCAGACTTTCGTCCATTGTGGAAAATTCCCTACTGCTGCCT</fo:block></fo:table-cell><fo:table-cell><fo:block>62699</fo:block></fo:table-cell><fo:table-cell><fo:block>0.1140138618336529</fo:block></fo:table-cell><fo:table-cell><fo:block>No Hit</fo:block></fo:table-cell></fo:table-row><fo:table-row><fo:table-cell><fo:block>GTTACATTGTCGGCGCAAGGTCTCTTGACTAGTGAGCTATTACGCACTCT</fo:block></fo:table-cell><fo:table-cell><fo:block>62683</fo:block></fo:table-cell><fo:table-cell><fo:block>0.11398476692321832</fo:block></fo:table-cell><fo:table-cell><fo:block>No Hit</fo:block></fo:table-cell></fo:table-row><fo:table-row><fo:table-cell><fo:block>GTACAAGACCCGAGAACGTATTCACCGTAGCGTAGCTGATCTACGATTAC</fo:block></fo:table-cell><fo:table-cell><fo:block>62611</fo:block></fo:table-cell><fo:table-cell><fo:block>0.11385383982626265</fo:block></fo:table-cell><fo:table-cell><fo:block>No Hit</fo:block></fo:table-cell></fo:table-row><fo:table-row><fo:table-cell><fo:block>GTTCCGACTGCATGATAATACACAATGGTATTCGGAGTTTGATTATAGTC</fo:block></fo:table-cell><fo:table-cell><fo:block>62507</fo:block></fo:table-cell><fo:table-cell><fo:block>0.11366472290843782</fo:block></fo:table-cell><fo:table-cell><fo:block>No Hit</fo:block></fo:table-cell></fo:table-row><fo:table-row><fo:table-cell><fo:block>CCCTCATTTCCTTGCCCCAAAATCCATTAATTGGTAGAATTATCCTTCTC</fo:block></fo:table-cell><fo:table-cell><fo:block>62507</fo:block></fo:table-cell><fo:table-cell><fo:block>0.11366472290843782</fo:block></fo:table-cell><fo:table-cell><fo:block>No Hit</fo:block></fo:table-cell></fo:table-row><fo:table-row><fo:table-cell><fo:block>CGGGCACTGGGCAGACTTCACCCCCTATACATCGTCTTGCGACTTAGCAG</fo:block></fo:table-cell><fo:table-cell><fo:block>62105</fo:block></fo:table-cell><fo:table-cell><fo:block>0.11293371328376871</fo:block></fo:table-cell><fo:table-cell><fo:block>No Hit</fo:block></fo:table-cell></fo:table-row><fo:table-row><fo:table-cell><fo:block>CCACGGGGTCTTTTCGTTTTGATGCGGGTATCCAGCGTTTTCACTGGAAC</fo:block></fo:table-cell><fo:table-cell><fo:block>62033</fo:block></fo:table-cell><fo:table-cell><fo:block>0.11280278618681304</fo:block></fo:table-cell><fo:table-cell><fo:block>No Hit</fo:block></fo:table-cell></fo:table-row><fo:table-row><fo:table-cell><fo:block>GTGGCTATTCACAGGCGCGATCCCACTACTGATCAGCACGGGAGTTTTGA</fo:block></fo:table-cell><fo:table-cell><fo:block>61923</fo:block></fo:table-cell><fo:table-cell><fo:block>0.11260275867757523</fo:block></fo:table-cell><fo:table-cell><fo:block>No Hit</fo:block></fo:table-cell></fo:table-row><fo:table-row><fo:table-cell><fo:block>GTGTCTGGTTAGTATTTAGCCTTACCGGATGGTCCCGGCAGATTCAGACA</fo:block></fo:table-cell><fo:table-cell><fo:block>61837</fo:block></fo:table-cell><fo:table-cell><fo:block>0.1124463735339893</fo:block></fo:table-cell><fo:table-cell><fo:block>No Hit</fo:block></fo:table-cell></fo:table-row><fo:table-row><fo:table-cell><fo:block>TCCCATTTCAAAGTGAAGCAAACGCTCCTTTGATATCTAAATCATGCGAT</fo:block></fo:table-cell><fo:table-cell><fo:block>61451</fo:block></fo:table-cell><fo:table-cell><fo:block>0.11174445881975477</fo:block></fo:table-cell><fo:table-cell><fo:block>No Hit</fo:block></fo:table-cell></fo:table-row><fo:table-row><fo:table-cell><fo:block>GGCTGGAGTGCAGTGGCTATTCACAGGCGCGATCCCACTACTGATCAGCA</fo:block></fo:table-cell><fo:table-cell><fo:block>60967</fo:block></fo:table-cell><fo:table-cell><fo:block>0.11086433777910838</fo:block></fo:table-cell><fo:table-cell><fo:block>No Hit</fo:block></fo:table-cell></fo:table-row><fo:table-row><fo:table-cell><fo:block>TCTGGTTAGTATTTAGCCTTACCGGATGGTCCCGGCAGATTCAGACAGGG</fo:block></fo:table-cell><fo:table-cell><fo:block>60963</fo:block></fo:table-cell><fo:table-cell><fo:block>0.11085706405149973</fo:block></fo:table-cell><fo:table-cell><fo:block>No Hit</fo:block></fo:table-cell></fo:table-row><fo:table-row><fo:table-cell><fo:block>GCACGTGTGTTGCCCCACTCGTAAGAGGCATGATGATTTGACGTCATCCC</fo:block></fo:table-cell><fo:table-cell><fo:block>59589</fo:block></fo:table-cell><fo:table-cell><fo:block>0.10835853861792921</fo:block></fo:table-cell><fo:table-cell><fo:block>No Hit</fo:block></fo:table-cell></fo:table-row><fo:table-row><fo:table-cell><fo:block>CAGGTGGATCATTTAATGCGTTAGCTGCGCTAGTGAAAAATTCCACCAGC</fo:block></fo:table-cell><fo:table-cell><fo:block>59031</fo:block></fo:table-cell><fo:table-cell><fo:block>0.10734385361652282</fo:block></fo:table-cell><fo:table-cell><fo:block>No Hit</fo:block></fo:table-cell></fo:table-row><fo:table-row><fo:table-cell><fo:block>AGCGATTCCAACTTCATGAAGTCGAGTTGCAGACTTCAATCCGAACTGAG</fo:block></fo:table-cell><fo:table-cell><fo:block>58516</fo:block></fo:table-cell><fo:table-cell><fo:block>0.10640736118690941</fo:block></fo:table-cell><fo:table-cell><fo:block>No Hit</fo:block></fo:table-cell></fo:table-row><fo:table-row><fo:table-cell><fo:block>CGGCCATTGTAGCACGTGTGTTGCCCCACTCGTAAGAGGCATGATGATTT</fo:block></fo:table-cell><fo:table-cell><fo:block>58481</fo:block></fo:table-cell><fo:table-cell><fo:block>0.10634371607033376</fo:block></fo:table-cell><fo:table-cell><fo:block>No Hit</fo:block></fo:table-cell></fo:table-row><fo:table-row><fo:table-cell><fo:block>CCTACTGCTGCCTCCCGTAGGAGTCTGGGCCGTATCTCAGTCCCAGTGTG</fo:block></fo:table-cell><fo:table-cell><fo:block>58288</fo:block></fo:table-cell><fo:table-cell><fo:block>0.10599275871321649</fo:block></fo:table-cell><fo:table-cell><fo:block>No Hit</fo:block></fo:table-cell></fo:table-row><fo:table-row><fo:table-cell><fo:block>CCCTTATAACAGCAGTTTACAATCCGAAGACCTTCATCCTGCACGCTGTG</fo:block></fo:table-cell><fo:table-cell><fo:block>58159</fo:block></fo:table-cell><fo:table-cell><fo:block>0.1057581809978376</fo:block></fo:table-cell><fo:table-cell><fo:block>No Hit</fo:block></fo:table-cell></fo:table-row><fo:table-row><fo:table-cell><fo:block>GTTCCTCAGTGTCAGTACATAACCAGTTAGCTGCCTTCGCCATTGATGTT</fo:block></fo:table-cell><fo:table-cell><fo:block>57240</fo:block></fo:table-cell><fo:table-cell><fo:block>0.10408704207975075</fo:block></fo:table-cell><fo:table-cell><fo:block>No Hit</fo:block></fo:table-cell></fo:table-row><fo:table-row><fo:table-cell><fo:block>GCTCCGTTTCCGACCTGGGCCGGTTCACCCCTCCTTAGGCAACCTGGTGG</fo:block></fo:table-cell><fo:table-cell><fo:block>57043</fo:block></fo:table-cell><fo:table-cell><fo:block>0.10372881099502484</fo:block></fo:table-cell><fo:table-cell><fo:block>No Hit</fo:block></fo:table-cell></fo:table-row><fo:table-row><fo:table-cell><fo:block>GGCCTATCAACCTCGTAGTCTACAAGGAATTTCAAGGGAATACTCATCTT</fo:block></fo:table-cell><fo:table-cell><fo:block>56509</fo:block></fo:table-cell><fo:table-cell><fo:block>0.10275776835927035</fo:block></fo:table-cell><fo:table-cell><fo:block>No Hit</fo:block></fo:table-cell></fo:table-row></fo:table-body></fo:table><fo:block font-size="48pt" page-break-before="always" text-align="center">Adapter Content</fo:block></fo:flow></fo:page-sequence></fo:root>
