# Supplementary material for: Variation of Long Non-Coding RNA And mRNA Profiles in Breast Cancer Cells With Influences of Adipocytes
Source: Front Oncol. 2021 May 21;11:631551. doi: 10.3389/fonc.2021.631551 (PMC8176020; doi:10.3389/fonc.2021.631551)
Supplement: Supplementary file 1 [file DataSheet_1.zip › sequencing/025G-201090513-CX-116_│┬╨π_6╚╦╤∙▒╛lncRNA_20190627/025G-201090513-CX-116_chenxiu_6╚╦╤∙▒╛lncRNA_20190627/1-Quality/clean/A3_clean_R1_fastqc/fastqc_data.txt]

##FastQC	0.11.7
>>Basic Statistics	pass
#Measure	Value
Filename	A3_clean_R1.fastq.gz
File type	Conventional base calls
Encoding	Sanger / Illumina 1.9
Total Sequences	54992436
Sequences flagged as poor quality	0
Sequence length	40-150
%GC	48
>>END_MODULE
>>Per base sequence quality	pass
#Base	Mean	Median	Lower Quartile	Upper Quartile	10th Percentile	90th Percentile
1	31.63542251519827	32.0	32.0	32.0	32.0	32.0
2	31.54281987071822	32.0	32.0	32.0	32.0	32.0
3	35.438848699119276	37.0	37.0	37.0	32.0	37.0
4	35.972169827137684	37.0	37.0	37.0	32.0	37.0
5	36.28329097841747	37.0	37.0	37.0	37.0	37.0
6	39.70101891831087	41.0	41.0	41.0	37.0	41.0
7	39.8275153877526	41.0	41.0	41.0	37.0	41.0
8	39.9232414617894	41.0	41.0	41.0	37.0	41.0
9	39.91462569506832	41.0	41.0	41.0	37.0	41.0
10-14	39.96723518121656	41.0	41.0	41.0	37.0	41.0
15-19	39.924015586434464	41.0	41.0	41.0	37.0	41.0
20-24	39.85407876457773	41.0	41.0	41.0	37.0	41.0
25-29	39.74202596517092	41.0	41.0	41.0	37.0	41.0
30-34	39.66455272503295	41.0	41.0	41.0	37.0	41.0
35-39	39.60759805221213	41.0	41.0	41.0	37.0	41.0
40-44	39.56741909585113	41.0	41.0	41.0	37.0	41.0
45-49	39.51126328778251	41.0	41.0	41.0	37.0	41.0
50-54	39.43444270579657	41.0	41.0	41.0	37.0	41.0
55-59	39.3398392514659	41.0	41.0	41.0	37.0	41.0
60-64	39.288438182093515	41.0	41.0	41.0	37.0	41.0
65-69	39.20250577793949	41.0	41.0	41.0	37.0	41.0
70-74	39.19081754899985	41.0	41.0	41.0	37.0	41.0
75-79	38.919269143860404	41.0	40.2	41.0	34.0	41.0
80-84	39.187547166023776	41.0	41.0	41.0	37.0	41.0
85-89	39.08433985497474	41.0	41.0	41.0	37.0	41.0
90-94	39.05157566360158	41.0	41.0	41.0	37.0	41.0
95-99	38.96778620132189	41.0	41.0	41.0	33.0	41.0
100-104	38.87269864032847	41.0	41.0	41.0	32.0	41.0
105-109	38.828449388263245	41.0	41.0	41.0	32.0	41.0
110-114	38.654053579719786	41.0	41.0	41.0	32.0	41.0
115-119	38.52356522808627	41.0	38.6	41.0	32.0	41.0
120-124	38.33260069224175	41.0	37.0	41.0	32.0	41.0
125-129	38.16596298293075	41.0	37.0	41.0	32.0	41.0
130-134	37.92418867484739	41.0	37.0	41.0	32.0	41.0
135-139	37.68781068465902	41.0	37.0	41.0	31.0	41.0
140-144	37.46804872530605	41.0	37.0	41.0	27.0	41.0
145-149	37.581081155894196	41.0	37.0	41.0	30.0	41.0
150	37.46958754854624	41.0	37.0	41.0	27.0	41.0
>>END_MODULE
>>Per tile sequence quality	pass
#Tile	Base	Mean
1101	1	3.0536595122043764E-4
1101	2	-0.1617386659392217
1101	3	-0.5685493351070505
1101	4	-0.13860070902806854
1101	5	-0.10925054693618819
1101	6	-0.3579863304030866
1101	7	-0.3480703415581061
1101	8	-0.1460768895151432
1101	9	-0.19529026902694113
1101	10-14	-0.2588934558130589
1101	15-19	-0.5054628430013892
1101	20-24	-0.46920816336520943
1101	25-29	-0.21195990720407565
1101	30-34	-0.41724474725820215
1101	35-39	-0.4351165741979628
1101	40-44	-0.48196187238233534
1101	45-49	-0.48302252439801663
1101	50-54	-0.6582034747870082
1101	55-59	-0.5734597143654625
1101	60-64	-0.5285842124452955
1101	65-69	-0.5102639478590376
1101	70-74	-0.5016714174253565
1101	75-79	-0.8890927822484755
1101	80-84	-0.5318368943005893
1101	85-89	-0.18550437147143128
1101	90-94	-0.4272441326419312
1101	95-99	-0.6148848275751959
1101	100-104	-0.7069208998087362
1101	105-109	-0.7158358290551519
1101	110-114	-0.853721375827611
1101	115-119	-0.8435812697391327
1101	120-124	-1.1512760276653466
1101	125-129	-0.7975729539891461
1101	130-134	-0.8431824948784907
1101	135-139	-0.7125799751792172
1101	140-144	-0.5762410443268351
1101	145-149	-0.6433747630234592
1101	150	-0.6586358768945786
1102	1	0.09600786888951873
1102	2	-0.09891315965410996
1102	3	-0.4173379442959728
1102	4	0.030992357829788375
1102	5	-0.17150833516855357
1102	6	0.022516958919787555
1102	7	-0.025118814526031485
1102	8	0.09902862305480653
1102	9	-0.19915402956051764
1102	10-14	-0.025975258497730636
1102	15-19	-0.010804975935684524
1102	20-24	0.05174798727203722
1102	25-29	-0.020413510175409044
1102	30-34	0.07595421896441223
1102	35-39	-0.017796042736293316
1102	40-44	-0.010968932621757688
1102	45-49	-0.08156879265118988
1102	50-54	-0.26296882876619776
1102	55-59	-0.11015028183992825
1102	60-64	-0.012823827863662984
1102	65-69	-0.08925524462478762
1102	70-74	-0.023179648076798287
1102	75-79	-0.08205373831836482
1102	80-84	-0.0015333642136781123
1102	85-89	0.08202580639535739
1102	90-94	-0.22845930218218768
1102	95-99	-0.37010379565613505
1102	100-104	-0.27484491160932834
1102	105-109	-0.3652540636024213
1102	110-114	-0.41857663930513667
1102	115-119	-0.1223294477814747
1102	120-124	0.1715802141869247
1102	125-129	0.1456057898319827
1102	130-134	0.12556923699636258
1102	135-139	0.08325086266830795
1102	140-144	0.289905386463289
1102	145-149	0.15349229678570708
1102	150	-0.32058229098798563
1103	1	0.1189127549558755
1103	2	-0.015258345350570579
1103	3	-0.18432862123331972
1103	4	-0.30103003659102257
1103	5	0.1218406151201421
1103	6	0.10358161714965775
1103	7	0.09607471390656741
1103	8	-0.03467918227016753
1103	9	-0.014625647237927808
1103	10-14	0.1210877552648455
1103	15-19	0.03386280211351078
1103	20-24	0.1402599420114541
1103	25-29	0.10917812894678747
1103	30-34	0.12576131264294332
1103	35-39	0.11429185034911882
1103	40-44	0.11415201060713542
1103	45-49	0.1382023057810713
1103	50-54	0.1846916879815268
1103	55-59	0.10209725546797443
1103	60-64	0.03502399546471935
1103	65-69	0.21053325414578694
1103	70-74	0.10418206790097884
1103	75-79	0.15190461138092104
1103	80-84	0.2247939600421205
1103	85-89	0.059027265019743425
1103	90-94	-0.006054891222774472
1103	95-99	0.13717084372948563
1103	100-104	0.24797088265723488
1103	105-109	0.2586270536136013
1103	110-114	0.2581123153494289
1103	115-119	0.29780743714853486
1103	120-124	0.5391623895646305
1103	125-129	0.4602888320043448
1103	130-134	0.5579332860649728
1103	135-139	0.5390383619321142
1103	140-144	0.3825380835847696
1103	145-149	0.32469443769536355
1103	150	0.4469704346814751
1104	1	0.11723001654707943
1104	2	-0.18692795615011804
1104	3	-0.6462861824096322
1104	4	0.048052944361607786
1104	5	0.08740896933062459
1104	6	-0.06918874008962916
1104	7	-0.017145097618204375
1104	8	-0.035675652734553864
1104	9	-0.02590168608185195
1104	10-14	0.01901885670742587
1104	15-19	-0.014686415486728777
1104	20-24	-0.042474207815075715
1104	25-29	-0.06333646533904869
1104	30-34	0.026620129773760937
1104	35-39	-0.09660595066755207
1104	40-44	0.03406870097839487
1104	45-49	0.036939402977793634
1104	50-54	0.08631420984014682
1104	55-59	0.07998170326640519
1104	60-64	-0.016512834244977626
1104	65-69	0.10739789451758952
1104	70-74	0.07235788861171955
1104	75-79	0.19743259915345135
1104	80-84	0.047284926913384595
1104	85-89	0.024873615924732917
1104	90-94	-0.004579689845677137
1104	95-99	0.07976872443151706
1104	100-104	0.05201525558134534
1104	105-109	0.15037280410313514
1104	110-114	-0.0891341171459743
1104	115-119	0.05661690287966792
1104	120-124	0.3106582268573632
1104	125-129	0.141311366211049
1104	130-134	0.4137003903261842
1104	135-139	0.3087642515779976
1104	140-144	0.31891245620560227
1104	145-149	0.23959036543097767
1104	150	0.19485192805570506
1105	1	0.04994534583119403
1105	2	-0.08219496309710905
1105	3	-0.40284454391009916
1105	4	0.025945210287268594
1105	5	-0.08461433960081877
1105	6	-0.01660459976687889
1105	7	-0.19730376317005494
1105	8	-0.0448388166220397
1105	9	-0.030616899156875377
1105	10-14	-0.0320478024351587
1105	15-19	-0.0576348374211193
1105	20-24	6.374045766861514E-4
1105	25-29	-0.1283834899126859
1105	30-34	-0.16151420330031385
1105	35-39	-0.225600229287501
1105	40-44	-0.0367352732970474
1105	45-49	0.10777873957568573
1105	50-54	-0.059226710552572115
1105	55-59	0.07679754054260002
1105	60-64	0.08007326945964621
1105	65-69	0.19157291456092196
1105	70-74	0.05428089904569333
1105	75-79	-0.01885970386820901
1105	80-84	0.17603688773652237
1105	85-89	0.17582808920359838
1105	90-94	0.20569544162248832
1105	95-99	0.16227994490605369
1105	100-104	0.03340158412692773
1105	105-109	0.07233506290837255
1105	110-114	0.1565196692400761
1105	115-119	0.224995969604052
1105	120-124	0.3270581964504018
1105	125-129	0.31630830582650304
1105	130-134	0.3829376419705426
1105	135-139	0.4486865150071253
1105	140-144	0.2489271902139194
1105	145-149	0.20110320627882317
1105	150	0.43456775364489886
1106	1	0.08507258819375707
1106	2	-0.15086799416494046
1106	3	-0.09899525174420631
1106	4	-0.07381247553148995
1106	5	-0.3086615169170557
1106	6	-0.09067517042739581
1106	7	0.04053723477648674
1106	8	0.0853699498246101
1106	9	0.07295402837794995
1106	10-14	0.1059076394413836
1106	15-19	0.052096451962889034
1106	20-24	-0.014205577722229634
1106	25-29	-0.08100188465419222
1106	30-34	-0.09640943281728909
1106	35-39	-0.21224412136443505
1106	40-44	-0.1774974280408088
1106	45-49	-0.13536046179999772
1106	50-54	-0.4510444318232132
1106	55-59	-0.5732676480446983
1106	60-64	-0.5697027147063594
1106	65-69	-0.36004444879556985
1106	70-74	-0.3509653590382129
1106	75-79	-0.4460418963994073
1106	80-84	-0.5835783484004722
1106	85-89	-1.030444562594127
1106	90-94	-0.8438459610931233
1106	95-99	-0.9093162360161529
1106	100-104	-0.6307130202813624
1106	105-109	-0.6336393155017817
1106	110-114	-0.9536052098976313
1106	115-119	-0.6423290000835848
1106	120-124	-0.6314751615504761
1106	125-129	-0.8071945093172275
1106	130-134	-1.0109186041404286
1106	135-139	-0.5467671694991054
1106	140-144	-0.7277499381960055
1106	145-149	-0.39974230203734606
1106	150	-0.6145428980325249
1107	1	0.05462018994953155
1107	2	0.06048758785418684
1107	3	0.2545238780137353
1107	4	-0.32822991952144775
1107	5	0.04799076196292873
1107	6	0.03178918706033329
1107	7	-0.04857193216201239
1107	8	-0.0407237737496402
1107	9	0.07128668958038986
1107	10-14	0.031003634393648838
1107	15-19	0.020370117065596105
1107	20-24	0.06989521001762711
1107	25-29	0.06565594717563528
1107	30-34	0.08176092938996504
1107	35-39	0.12422305323288896
1107	40-44	0.06214457478431257
1107	45-49	0.14687128319414455
1107	50-54	0.17938974130394314
1107	55-59	0.15845101962518982
1107	60-64	0.17998154187493753
1107	65-69	0.28113546560369684
1107	70-74	0.14013562640170107
1107	75-79	0.1604320603709013
1107	80-84	0.292058696658259
1107	85-89	0.2855104809367148
1107	90-94	0.2875504773996056
1107	95-99	0.2556451962089952
1107	100-104	0.22400434064134345
1107	105-109	0.21660724567919232
1107	110-114	0.1762234613787257
1107	115-119	0.23686633213530683
1107	120-124	0.12767257102553486
1107	125-129	0.2806593395501835
1107	130-134	0.31168811953913433
1107	135-139	0.24795148245106446
1107	140-144	0.40648904931499175
1107	145-149	0.32642501048454875
1107	150	0.38392497484224464
1108	1	0.10454481588064013
1108	2	0.038393349854974446
1108	3	0.20128189536265495
1108	4	-0.37038445708647316
1108	5	-0.18750897494208374
1108	6	-0.3151575832130007
1108	7	-0.11283527007351069
1108	8	-0.06756149799753786
1108	9	0.04128100352512831
1108	10-14	-0.09094961819157277
1108	15-19	-0.15232656043581727
1108	20-24	-0.029904148178879097
1108	25-29	-0.2782739716345404
1108	30-34	-0.32130030078464245
1108	35-39	-0.4027637994412032
1108	40-44	-0.4311419979691067
1108	45-49	-0.3442545491636011
1108	50-54	-0.25136653854089275
1108	55-59	-0.3300444901988868
1108	60-64	-0.4585170099592588
1108	65-69	-0.5264479973738787
1108	70-74	-0.2844682245903627
1108	75-79	-0.4076636523495054
1108	80-84	-0.23074870743094777
1108	85-89	-0.2644528716639485
1108	90-94	-0.10936415126399623
1108	95-99	-0.11991594223002267
1108	100-104	-0.22552647237483114
1108	105-109	-0.397360409878722
1108	110-114	-0.42305840082659074
1108	115-119	-0.25765265631997636
1108	120-124	-0.17489118466593112
1108	125-129	-0.2138587657915636
1108	130-134	-0.2975700892581443
1108	135-139	-0.23200104774625174
1108	140-144	-0.12094586540975172
1108	145-149	-0.158138356449534
1108	150	0.011046066424874823
1109	1	-0.07735120384981187
1109	2	-0.23245101093354137
1109	3	-0.5236754922848448
1109	4	-0.059550834272961595
1109	5	-0.26869857452808077
1109	6	-0.12232160727558039
1109	7	-0.10247521488737732
1109	8	0.0033610755415551807
1109	9	-0.09052163659481494
1109	10-14	-0.09939432401780834
1109	15-19	-0.04014585545709792
1109	20-24	-0.0774950545645936
1109	25-29	-0.09064160929986542
1109	30-34	-0.0591427430943412
1109	35-39	0.004353953813904354
1109	40-44	-0.10898157493843996
1109	45-49	-0.1151757025127651
1109	50-54	-0.047969823043487736
1109	55-59	-0.014349008947299069
1109	60-64	-0.05261169978034275
1109	65-69	0.08776611268046253
1109	70-74	-0.23553159520859168
1109	75-79	-0.41057432562676155
1109	80-84	-0.11783927309922859
1109	85-89	-0.03040075205301207
1109	90-94	-0.15307890526949564
1109	95-99	-0.07994353459558567
1109	100-104	-0.27618046602431434
1109	105-109	-0.3428323415671102
1109	110-114	-0.16787886808553054
1109	115-119	-0.10185237860867602
1109	120-124	-0.452719029057441
1109	125-129	-0.24688315824423768
1109	130-134	-0.041885014897843575
1109	135-139	-0.006520868330689211
1109	140-144	-0.13520779832675345
1109	145-149	-0.0625002139862545
1109	150	-0.4131888702098365
1110	1	0.09974851813208829
1110	2	-0.017825612405243163
1110	3	0.020353577692958424
1110	4	0.17331213915788624
1110	5	0.004523860160304594
1110	6	-0.2720824859555222
1110	7	-0.038197660835813
1110	8	-0.014632129920045145
1110	9	0.1136796196503127
1110	10-14	-0.12005039521820748
1110	15-19	-0.02001208336096738
1110	20-24	-0.01991152679837427
1110	25-29	0.0701824642153781
1110	30-34	-0.0015042281719885864
1110	35-39	-0.174333597558892
1110	40-44	-0.010325108913576742
1110	45-49	-0.11269299767086238
1110	50-54	0.0032139526692773757
1110	55-59	-0.1842282316778423
1110	60-64	0.06221994873916259
1110	65-69	-0.032701891566176755
1110	70-74	-0.023920758212781834
1110	75-79	-0.0723827081088686
1110	80-84	-0.17051565653185463
1110	85-89	-0.08004976206190406
1110	90-94	0.030746722135170046
1110	95-99	0.009511670282279283
1110	100-104	-0.079187914115316
1110	105-109	-0.007939802606571789
1110	110-114	-0.040251356406784566
1110	115-119	-0.018815264912909413
1110	120-124	-0.006177922308054917
1110	125-129	-0.08164250797938166
1110	130-134	0.0023836267433452463
1110	135-139	0.08597619580402238
1110	140-144	0.10123068128016399
1110	145-149	0.10843523632981089
1110	150	0.17076673002213738
1111	1	0.1294676967698578
1111	2	0.05778021242997866
1111	3	0.12313559628675108
1111	4	-0.14068980663778774
1111	5	-0.025577839618392773
1111	6	-0.03927523780016884
1111	7	-0.0663183549285904
1111	8	-0.1440589798864309
1111	9	0.10133664033587308
1111	10-14	-0.014796157726856052
1111	15-19	-0.04348082945303133
1111	20-24	-0.18877705532439393
1111	25-29	-0.11611822469267707
1111	30-34	-0.10525381654821331
1111	35-39	-0.09751143107560978
1111	40-44	-0.17632086123771984
1111	45-49	-0.19685735662658033
1111	50-54	-0.18830334245701152
1111	55-59	-0.3398398766123947
1111	60-64	-0.25303490835444364
1111	65-69	-0.3322113435933147
1111	70-74	-0.30771493525583793
1111	75-79	-0.20218655842720779
1111	80-84	-0.09609635269004713
1111	85-89	-0.446406363735818
1111	90-94	-0.5951966885128499
1111	95-99	-0.5152323605700317
1111	100-104	-0.3664240047716163
1111	105-109	-0.4170717246278244
1111	110-114	-0.5518653317376732
1111	115-119	-0.6704003848884241
1111	120-124	-0.31049208429438835
1111	125-129	-0.46511189132593955
1111	130-134	-0.29349383402641394
1111	135-139	-0.2666543666769954
1111	140-144	-0.4918711052457141
1111	145-149	-0.34060575305817054
1111	150	-0.22843382704461845
1112	1	0.12137690677662505
1112	2	0.06809754649026445
1112	3	-0.06545957335486463
1112	4	0.071813708765049
1112	5	-0.02997379956390489
1112	6	0.03116314336331527
1112	7	-0.060123462126945526
1112	8	0.0626138366311082
1112	9	0.16463025085995042
1112	10-14	-0.021659989939912805
1112	15-19	-0.029442737909988637
1112	20-24	0.0019796874114206275
1112	25-29	0.03798488369306341
1112	30-34	9.283989872699294E-5
1112	35-39	0.007645825062425615
1112	40-44	-0.05110736269065086
1112	45-49	-0.038648214992456076
1112	50-54	0.0378369153989766
1112	55-59	0.12412731914356812
1112	60-64	-0.012100156973588128
1112	65-69	0.11373143022351684
1112	70-74	0.1331559183915303
1112	75-79	-0.01982838985387758
1112	80-84	0.10375615381215653
1112	85-89	0.22806113314904763
1112	90-94	0.1741082938484908
1112	95-99	0.30451410817621394
1112	100-104	0.2610446315659516
1112	105-109	0.2735954361263495
1112	110-114	0.2615914178381118
1112	115-119	0.1570815497766418
1112	120-124	0.28507463109309583
1112	125-129	0.33399831654370615
1112	130-134	0.3919042104267305
1112	135-139	0.3313450284732937
1112	140-144	0.39582435839200514
1112	145-149	0.36441688923341786
1112	150	0.5175311427832057
1113	1	0.08331419306413324
1113	2	-0.0697081232808685
1113	3	-0.09239176736767973
1113	4	-0.2902559493867187
1113	5	-0.4806213132269974
1113	6	-0.5792688159361816
1113	7	-0.3310170143673332
1113	8	-0.3299843988901259
1113	9	-0.46204523398485975
1113	10-14	-0.28529764961130866
1113	15-19	-0.5143095390315509
1113	20-24	-0.46146309201088087
1113	25-29	-0.42769677065270173
1113	30-34	-0.7218915651185043
1113	35-39	-0.6240912394811389
1113	40-44	-0.6460411298980233
1113	45-49	-0.549445439192759
1113	50-54	-0.556882091086365
1113	55-59	-0.7877097731365268
1113	60-64	-0.5746663620570658
1113	65-69	-0.5422279970393404
1113	70-74	-0.8204112660812086
1113	75-79	-0.6367439097161807
1113	80-84	-1.0013668121974604
1113	85-89	-0.8917546176238744
1113	90-94	-0.7018896567138597
1113	95-99	-0.4897574242819047
1113	100-104	-0.680080663119405
1113	105-109	-0.3441557279621392
1113	110-114	-0.7011086971967089
1113	115-119	-0.6851369837575731
1113	120-124	-0.7166552093576044
1113	125-129	-0.769555369511103
1113	130-134	-0.5069037956396798
1113	135-139	-0.6184927050349316
1113	140-144	-0.5584973344395507
1113	145-149	-1.0892295641037393
1113	150	-0.517669785923367
1114	1	-0.005964112518796583
1114	2	0.011585516442121246
1114	3	0.026068748963460564
1114	4	0.23038649004276124
1114	5	0.08023547874636705
1114	6	0.09573581022794286
1114	7	0.06911545044975043
1114	8	-0.011231450426805623
1114	9	0.06965557811989953
1114	10-14	-0.0021841592028621903
1114	15-19	0.07964353075590935
1114	20-24	0.015055812453852013
1114	25-29	1.7507930759563806E-4
1114	30-34	0.04003703033131245
1114	35-39	0.01517640703752221
1114	40-44	-0.10671839341267741
1114	45-49	-0.08662597289609408
1114	50-54	-0.01743679390452968
1114	55-59	0.08188651672455194
1114	60-64	0.08870429056292295
1114	65-69	0.002125506242350639
1114	70-74	0.15176081951200615
1114	75-79	-0.01100683396012414
1114	80-84	0.040839825579645606
1114	85-89	0.28595656642063005
1114	90-94	0.2111913315534082
1114	95-99	0.2654603486517715
1114	100-104	0.13998353075041337
1114	105-109	0.1712540522046453
1114	110-114	-0.01237417688778919
1114	115-119	0.10301164215984215
1114	120-124	0.18281427843438536
1114	125-129	0.0469439252338546
1114	130-134	0.11996451543493691
1114	135-139	0.3163522629172064
1114	140-144	0.29390739661301524
1114	145-149	0.2839214321594241
1114	150	0.2597939117843566
1115	1	0.10228639815335683
1115	2	0.07779901690078361
1115	3	0.018169685314610717
1115	4	0.14141674005291804
1115	5	-0.009742041237991828
1115	6	0.042237112034136715
1115	7	-0.01444407939542458
1115	8	0.07493130582641072
1115	9	0.10473372677903114
1115	10-14	0.05221229647553827
1115	15-19	-0.014379891459867622
1115	20-24	0.004603144587377983
1115	25-29	-0.09323226092966763
1115	30-34	-0.08649593723848881
1115	35-39	-0.14361786364820261
1115	40-44	-0.08852841092167552
1115	45-49	0.010472630944803996
1115	50-54	-0.08632656234238567
1115	55-59	0.059642741482129225
1115	60-64	-0.09802137684699375
1115	65-69	-0.13029021373465355
1115	70-74	-0.20902064784083763
1115	75-79	-0.17035005467259623
1115	80-84	0.03185182655319352
1115	85-89	-0.2349897842664106
1115	90-94	-0.2100733688544949
1115	95-99	-0.06927499036954998
1115	100-104	-0.05436086027950893
1115	105-109	-0.17624474572368598
1115	110-114	-0.0014419579555209339
1115	115-119	-0.12332003683798831
1115	120-124	0.031765606241727085
1115	125-129	0.031362527369324766
1115	130-134	0.023047967114635526
1115	135-139	-0.13620047709468963
1115	140-144	-0.12244267765659345
1115	145-149	0.044276907855312686
1115	150	0.027617758522183067
1116	1	-0.0068254223832191485
1116	2	-0.12492238622998286
1116	3	0.07463981394472796
1116	4	0.13866240110100847
1116	5	0.016761938940042853
1116	6	0.08766326124150936
1116	7	-0.0745592481015791
1116	8	0.013078155304860672
1116	9	0.04283469092457182
1116	10-14	-0.03137020894552478
1116	15-19	-0.09535944438170674
1116	20-24	-0.08146063595506803
1116	25-29	0.06294006805897823
1116	30-34	0.03749160655778638
1116	35-39	0.015470130712238017
1116	40-44	-0.056360348065830124
1116	45-49	0.038923574285917084
1116	50-54	0.03225112418279963
1116	55-59	0.07693300476433507
1116	60-64	0.06558235654676281
1116	65-69	0.07598480444462297
1116	70-74	0.07915934786502987
1116	75-79	0.12434356893208331
1116	80-84	-0.03796985391148411
1116	85-89	-0.10649017991973153
1116	90-94	-0.03641807737471936
1116	95-99	-0.07030847288336162
1116	100-104	0.09250984859234279
1116	105-109	-0.11260757805239052
1116	110-114	0.0773959170126588
1116	115-119	0.08876387123736151
1116	120-124	0.060703142271826493
1116	125-129	-0.04972047977484806
1116	130-134	-0.051969446135530006
1116	135-139	-0.11106050978999349
1116	140-144	-0.020442922199300995
1116	145-149	-0.008715988005036479
1116	150	0.09012478764746135
1117	1	0.0834012984209167
1117	2	0.02480906759823398
1117	3	0.15158860630562998
1117	4	0.08259486488707779
1117	5	0.061131876356263604
1117	6	-0.16873619678509755
1117	7	-0.16352475408216094
1117	8	0.05783471931502504
1117	9	0.004512974999521191
1117	10-14	0.0500646065887409
1117	15-19	0.0667251686286292
1117	20-24	0.08776743177051571
1117	25-29	0.15318258855754863
1117	30-34	-0.07999939346751717
1117	35-39	-0.011677009578626496
1117	40-44	0.0680243500677804
1117	45-49	-0.07871407420317666
1117	50-54	-0.04388695071256876
1117	55-59	0.1271072978550123
1117	60-64	0.042977988716664584
1117	65-69	-0.18318426001453503
1117	70-74	-0.060204053566756954
1117	75-79	-0.12404157079224376
1117	80-84	0.1499153584659325
1117	85-89	0.15644215658987548
1117	90-94	0.2311593734314954
1117	95-99	0.1372658808164644
1117	100-104	-0.013669619452613802
1117	105-109	-0.1309827620737991
1117	110-114	-0.06278050051284367
1117	115-119	-0.08253954353359916
1117	120-124	0.04681853826843252
1117	125-129	-0.1617870496917888
1117	130-134	-0.06627360393174797
1117	135-139	-0.10020382655675064
1117	140-144	-0.01449164675350545
1117	145-149	-0.1376669113617197
1117	150	0.11037601158700028
1118	1	0.10977283428571383
1118	2	0.0339315795962527
1118	3	0.35745158811538147
1118	4	0.037555403495360906
1118	5	-0.010930936060688623
1118	6	0.1343518234650105
1118	7	0.004420194514914044
1118	8	0.04186185871342474
1118	9	0.02101848884554869
1118	10-14	0.05129320578479479
1118	15-19	0.027078820140459925
1118	20-24	0.05125945550148714
1118	25-29	0.062456345374094724
1118	30-34	-0.1074564077334017
1118	35-39	0.07901694140175408
1118	40-44	0.04601810399866224
1118	45-49	0.122458051781976
1118	50-54	0.0291287803863014
1118	55-59	0.011403698700625853
1118	60-64	-0.0579667350193489
1118	65-69	0.09389744421125812
1118	70-74	0.10099920040629229
1118	75-79	0.15228454422676663
1118	80-84	0.13637489168060313
1118	85-89	0.13971481012747944
1118	90-94	0.042487099239892245
1118	95-99	0.11869010681758851
1118	100-104	0.12246453884932862
1118	105-109	0.08914164230809263
1118	110-114	0.1300610926728183
1118	115-119	0.1505282233558276
1118	120-124	0.06578380472484469
1118	125-129	0.06463141354870316
1118	130-134	-0.0019954518799565335
1118	135-139	-0.018132485146388433
1118	140-144	-0.0401789466861473
1118	145-149	-0.11691674351803272
1118	150	-0.1786650143172679
1119	1	0.10674788751961728
1119	2	0.08053937785009069
1119	3	0.34622818052946513
1119	4	0.3061971448086993
1119	5	0.08103087953318777
1119	6	0.10546006204353375
1119	7	0.0070639930769971215
1119	8	0.09408635943251653
1119	9	0.17300972560518346
1119	10-14	0.07024298960798347
1119	15-19	0.08266024228513658
1119	20-24	0.14177432122987454
1119	25-29	0.14971576876056503
1119	30-34	0.12123061513496936
1119	35-39	0.18806923379812446
1119	40-44	0.09839503732347765
1119	45-49	0.12715778960956214
1119	50-54	0.15063166570807596
1119	55-59	0.13757098084361985
1119	60-64	0.1027104708294786
1119	65-69	0.11444341610563669
1119	70-74	0.15551641099064994
1119	75-79	0.25103045498676124
1119	80-84	0.21504390337794632
1119	85-89	0.25315812339412247
1119	90-94	0.2778391780825302
1119	95-99	0.25943290581285794
1119	100-104	0.32323801225945203
1119	105-109	0.17931984676057766
1119	110-114	0.14513831987147796
1119	115-119	0.18268586424180455
1119	120-124	0.14379838531733924
1119	125-129	0.17050460601564055
1119	130-134	0.1719171200462739
1119	135-139	0.2108805465638497
1119	140-144	0.2633399369802447
1119	145-149	0.17343526029218026
1119	150	0.08553189923233617
1120	1	0.060103066813184114
1120	2	0.10929100334872288
1120	3	0.28020303291015125
1120	4	0.2431538722105202
1120	5	0.07377398887312125
1120	6	0.1051044206405436
1120	7	-0.03493140494774849
1120	8	-0.01719552573342753
1120	9	0.13975816673149666
1120	10-14	0.05550712175310224
1120	15-19	0.01112399149776877
1120	20-24	0.035715168797800345
1120	25-29	0.10348689215573614
1120	30-34	0.10962148596815524
1120	35-39	0.08595879383772598
1120	40-44	0.09477351045303806
1120	45-49	0.1373090167833979
1120	50-54	0.08704446449254988
1120	55-59	0.09816039400919152
1120	60-64	0.06806036528313797
1120	65-69	0.13344682031367938
1120	70-74	0.0503091611705031
1120	75-79	0.1200317609549515
1120	80-84	0.029008162747999222
1120	85-89	0.1715418386764398
1120	90-94	-0.07823090002010957
1120	95-99	0.06464890198338935
1120	100-104	0.20529006810765082
1120	105-109	-0.029544061712414305
1120	110-114	-0.0046193940945755685
1120	115-119	-0.04959682943935917
1120	120-124	-0.002294078766716723
1120	125-129	0.04634903087892184
1120	130-134	-0.12865011913821434
1120	135-139	-0.1332680858349491
1120	140-144	-0.19801734761635004
1120	145-149	-0.216599306049595
1120	150	-0.2939382519275213
1121	1	0.05399089307565674
1121	2	-0.03996185378522554
1121	3	-0.11940948641075977
1121	4	-0.29374570399517097
1121	5	0.016156906241675983
1121	6	-0.025080120284357577
1121	7	-0.09485434492494704
1121	8	-0.12101419745970077
1121	9	-0.11100551366256184
1121	10-14	-0.05239646223991201
1121	15-19	-0.139405099604609
1121	20-24	-0.10451291044281419
1121	25-29	-0.1781151629687585
1121	30-34	-0.1532658244734293
1121	35-39	-0.1096288866283146
1121	40-44	-0.17261896169089397
1121	45-49	-0.21622366571735085
1121	50-54	-0.2899467500991548
1121	55-59	-0.19999574165002088
1121	60-64	-0.22401989202587202
1121	65-69	-0.2042391822284415
1121	70-74	-0.19746062938391873
1121	75-79	-0.2467875281030416
1121	80-84	-0.3104089935597827
1121	85-89	-0.1716540801736457
1121	90-94	-0.29485381697367075
1121	95-99	-0.237691139859443
1121	100-104	-0.3639968272523646
1121	105-109	-0.4025570707437609
1121	110-114	-0.21933500392858463
1121	115-119	-0.6550315722058428
1121	120-124	-0.427731569262086
1121	125-129	-0.5444881278641063
1121	130-134	-0.5547482185524402
1121	135-139	-0.8000443639139263
1121	140-144	-0.5019825191940797
1121	145-149	-0.42440580673387984
1121	150	-0.6529086222264766
1122	1	0.06102907570725691
1122	2	0.023674501804908488
1122	3	0.29531231326671303
1122	4	-0.004536653476648667
1122	5	0.07075313832475416
1122	6	0.01587166815000529
1122	7	-0.13676199996066174
1122	8	0.018002104705630018
1122	9	0.08082473110469834
1122	10-14	0.035695519966886025
1122	15-19	-0.002887468932655679
1122	20-24	0.005120487363505788
1122	25-29	0.033570409948026736
1122	30-34	0.04820652216716326
1122	35-39	8.779890883516828E-4
1122	40-44	0.07498130388749047
1122	45-49	0.03168293233522235
1122	50-54	0.04091466340400274
1122	55-59	0.05133994093719707
1122	60-64	0.06017467056869208
1122	65-69	0.12642890379934357
1122	70-74	0.01751084655209212
1122	75-79	0.08452476875037718
1122	80-84	0.174885723914592
1122	85-89	0.15882724845108953
1122	90-94	0.1841045307880833
1122	95-99	0.09140332377845084
1122	100-104	0.10562107220269468
1122	105-109	0.027293949720906596
1122	110-114	0.017888290611416835
1122	115-119	-0.09462264052935154
1122	120-124	0.054179983910074725
1122	125-129	0.08398559063341793
1122	130-134	0.09652810040863358
1122	135-139	-0.0869463300333777
1122	140-144	-0.035902554405431886
1122	145-149	-0.027553933290377586
1122	150	0.24027715753379653
1123	1	0.09576855643100757
1123	2	0.048360682740764105
1123	3	0.23299152572943882
1123	4	0.22559748674372315
1123	5	0.05863829064948334
1123	6	0.17176989170607726
1123	7	0.11300852456818689
1123	8	0.15670606977482748
1123	9	0.21295070227704826
1123	10-14	0.13191607684519369
1123	15-19	0.0956344352339471
1123	20-24	0.0866195021645666
1123	25-29	0.13423367914118955
1123	30-34	0.06012686705839343
1123	35-39	0.0959218010477656
1123	40-44	0.07269783600568758
1123	45-49	0.15316686879425134
1123	50-54	-0.03670519506323444
1123	55-59	0.02702693495410813
1123	60-64	0.008608874925499777
1123	65-69	0.10632560227266907
1123	70-74	-0.017421416833748538
1123	75-79	-0.2135613761452575
1123	80-84	0.10086874664853696
1123	85-89	0.1498480386702994
1123	90-94	0.18313262083890436
1123	95-99	0.142477884146885
1123	100-104	0.11805041481883904
1123	105-109	0.09447760132196237
1123	110-114	0.11735545620690857
1123	115-119	0.1307355232095162
1123	120-124	0.06068047045073399
1123	125-129	0.05226437066682621
1123	130-134	0.15198123348726256
1123	135-139	0.0995428824713045
1123	140-144	0.0013750238741394583
1123	145-149	0.15050062658423968
1123	150	-0.03189037626353297
1124	1	0.09055815849729143
1124	2	-0.038529982537287566
1124	3	0.1566473521980143
1124	4	0.13659924862493966
1124	5	0.1086863397276403
1124	6	0.01172509286111989
1124	7	0.05711669316574586
1124	8	0.050054048821934316
1124	9	0.10668036403745873
1124	10-14	0.10952735179228767
1124	15-19	0.10825527047129668
1124	20-24	0.08707818052641869
1124	25-29	-0.09194070195518833
1124	30-34	0.07978206230907148
1124	35-39	0.0853206553996202
1124	40-44	0.1208344077906176
1124	45-49	0.22694559326156138
1124	50-54	0.14057008073219635
1124	55-59	0.09093360319089783
1124	60-64	0.12733954048797358
1124	65-69	0.16335934215182846
1124	70-74	0.07027040744424795
1124	75-79	0.08954757439861538
1124	80-84	0.2138605218939702
1124	85-89	0.24768130198916793
1124	90-94	0.19930117891146892
1124	95-99	0.2748679340528568
1124	100-104	0.18633946617516273
1124	105-109	0.07379422198849284
1124	110-114	0.17730721886203327
1124	115-119	0.12266560397208792
1124	120-124	0.05164137811366487
1124	125-129	-0.04540977311806671
1124	130-134	-0.05091170534456779
1124	135-139	0.030512260381811984
1124	140-144	0.15760269593387477
1124	145-149	0.07211058196349995
1124	150	0.20674185098908282
1201	1	-0.169940694393663
1201	2	0.024001700119402614
1201	3	-0.638579139215679
1201	4	-1.0205138570004095
1201	5	-0.67087746305873
1201	6	-0.7416995854419568
1201	7	-0.5974742190988849
1201	8	-0.49106221497472546
1201	9	-0.7856464104059242
1201	10-14	-0.30576844322344954
1201	15-19	-0.4672622048344479
1201	20-24	-0.26647002829981403
1201	25-29	-0.36999476449602753
1201	30-34	-0.4498408429726979
1201	35-39	-0.49352267501388525
1201	40-44	-0.5729050705151693
1201	45-49	-0.6573262976031344
1201	50-54	-0.49659005823734503
1201	55-59	-0.8028119409653982
1201	60-64	-0.5091757186450678
1201	65-69	-0.6235465188612537
1201	70-74	-0.25234361321836474
1201	75-79	-0.4681796721568716
1201	80-84	-0.3738887284445056
1201	85-89	-0.865378935817354
1201	90-94	-0.5600587494100182
1201	95-99	-0.5939829267569081
1201	100-104	-0.7460697654324235
1201	105-109	-0.9698002638531165
1201	110-114	-0.9775531210061672
1201	115-119	-0.9655272519026283
1201	120-124	-1.14779411088238
1201	125-129	-0.8636162909295209
1201	130-134	-0.8581362151003802
1201	135-139	-0.9820416841767354
1201	140-144	-1.0987053107091853
1201	145-149	-0.9420697772929572
1201	150	-0.549416107615194
1202	1	0.05831400749850957
1202	2	0.11483882979323212
1202	3	-0.053451297590498825
1202	4	-0.10430409839118937
1202	5	-0.07000084681219221
1202	6	0.04694313481606116
1202	7	0.0027488476128354478
1202	8	-0.10469807526381913
1202	9	0.1323130370529526
1202	10-14	-0.13623326646634126
1202	15-19	-0.031287170185727575
1202	20-24	-3.4242031999554E-4
1202	25-29	-0.05599409490351803
1202	30-34	-0.014862500926078326
1202	35-39	-0.0039039822912698696
1202	40-44	0.011786618383666791
1202	45-49	0.06998504004943129
1202	50-54	0.020772823725536682
1202	55-59	-0.017334018536047324
1202	60-64	0.11786297114303323
1202	65-69	0.1445727410844313
1202	70-74	0.17670280567861596
1202	75-79	0.22166088333143108
1202	80-84	0.01596346075913857
1202	85-89	0.09271438531582277
1202	90-94	0.06011106418993961
1202	95-99	-0.0046171381790856
1202	100-104	0.19132919548242455
1202	105-109	-0.031182311028409515
1202	110-114	0.05533593920728208
1202	115-119	0.12702630506075252
1202	120-124	0.2781197757671876
1202	125-129	0.27372170233783066
1202	130-134	0.33457698385413437
1202	135-139	0.47630425152888733
1202	140-144	0.5944076695360607
1202	145-149	0.5255354456685879
1202	150	0.4473461711579816
1203	1	0.06418502885876265
1203	2	0.07176813265333237
1203	3	-0.036450928837631125
1203	4	-0.10098469181036762
1203	5	-0.08879654501746614
1203	6	-0.02425169498499713
1203	7	-0.10034518380295054
1203	8	-0.10039382288202603
1203	9	0.05386184089373103
1203	10-14	-0.00969674950541588
1203	15-19	-0.041256449791596594
1203	20-24	-0.06532706824054912
1203	25-29	-0.04084155103251419
1203	30-34	-0.0012441792457451584
1203	35-39	-0.06448782552305943
1203	40-44	-0.06939114897543419
1203	45-49	-0.0898869490977674
1203	50-54	-0.2076668774647672
1203	55-59	-0.016685703524366602
1203	60-64	-0.03979166679383894
1203	65-69	0.023756976110398398
1203	70-74	0.027924143663568657
1203	75-79	-0.08687336438106286
1203	80-84	-0.18752103673529774
1203	85-89	-0.004124298539572635
1203	90-94	-0.16217242080220728
1203	95-99	-0.004211387200534489
1203	100-104	0.08511492395670928
1203	105-109	0.14401653477377607
1203	110-114	0.1677106636557255
1203	115-119	0.2712373718649914
1203	120-124	0.21814135653011846
1203	125-129	0.2851066365995152
1203	130-134	0.253203415415193
1203	135-139	0.3831507080467915
1203	140-144	0.44403926966524665
1203	145-149	0.5515041303693877
1203	150	0.4832356573014778
1204	1	0.058308852875448736
1204	2	0.02561864155075355
1204	3	0.020537780901008773
1204	4	-0.06398294004667093
1204	5	-0.08196855085284938
1204	6	-0.0573946625329711
1204	7	-0.1264469017801204
1204	8	-0.16819787673662745
1204	9	0.04516455711666367
1204	10-14	-0.08001154837922542
1204	15-19	0.021498372285812195
1204	20-24	0.04683783663075047
1204	25-29	-0.04857440482121689
1204	30-34	-0.055144891756199854
1204	35-39	-0.029378142314278932
1204	40-44	-0.0433969249808257
1204	45-49	0.06824997251283804
1204	50-54	0.050864729936812125
1204	55-59	0.08662751778972932
1204	60-64	0.0624917051617615
1204	65-69	0.19704486229073126
1204	70-74	-0.015548607319551877
1204	75-79	0.13577934905332256
1204	80-84	0.03593799508993101
1204	85-89	0.1359973529206755
1204	90-94	0.05719911592588289
1204	95-99	-0.058605171020118974
1204	100-104	0.032136154119463356
1204	105-109	0.14910545563714805
1204	110-114	0.1323370429122761
1204	115-119	0.04348443255927492
1204	120-124	0.15477696625053028
1204	125-129	0.22363810461328626
1204	130-134	0.15562352738801621
1204	135-139	0.28414929088754093
1204	140-144	0.33373309234912796
1204	145-149	0.16869479096563111
1204	150	0.1553612429561042
1205	1	0.08936838223307575
1205	2	0.06358596007823891
1205	3	0.043125585919824516
1205	4	0.16730954015611843
1205	5	-0.13275509482779313
1205	6	-0.047868725200622464
1205	7	0.032618839355912144
1205	8	0.04068761815933897
1205	9	0.0659266058122725
1205	10-14	8.821592121606159E-4
1205	15-19	-0.028274980717490905
1205	20-24	-0.047094513268895355
1205	25-29	-0.05788963382663326
1205	30-34	-0.11702231656180828
1205	35-39	-0.15279646355308074
1205	40-44	0.038254043340010924
1205	45-49	0.0794587240219542
1205	50-54	0.09159290573478529
1205	55-59	0.15117303240440805
1205	60-64	0.12041598619764216
1205	65-69	0.12770676618376342
1205	70-74	0.17085952338002386
1205	75-79	0.23082505582272717
1205	80-84	0.18795179556459374
1205	85-89	0.14450716070987113
1205	90-94	0.27358229881048146
1205	95-99	-0.056385898769896414
1205	100-104	-0.024659545019538598
1205	105-109	0.10518764750586485
1205	110-114	0.03121719174896498
1205	115-119	0.0331339250525815
1205	120-124	0.17543430099448898
1205	125-129	0.17545175153855297
1205	130-134	0.32164907369810436
1205	135-139	0.39197199067687905
1205	140-144	0.3986756637539486
1205	145-149	0.3375463751860366
1205	150	0.2498882544250236
1206	1	0.10612408428055531
1206	2	-0.008556811150967292
1206	3	-0.03419826263243664
1206	4	0.010716571038607015
1206	5	-0.12886763597187212
1206	6	0.025319555065856036
1206	7	0.0843683701571436
1206	8	-0.0536683025090241
1206	9	0.166070336029982
1206	10-14	0.0024042267082009516
1206	15-19	0.030570866149815856
1206	20-24	-0.11584783988848812
1206	25-29	-0.28814504437993804
1206	30-34	-0.24172323008480845
1206	35-39	-0.19454186728761158
1206	40-44	-0.22691902920195872
1206	45-49	-0.2975976800762581
1206	50-54	-0.23848912669730993
1206	55-59	-0.5337382928313872
1206	60-64	-0.4313981125970159
1206	65-69	-0.36523983003105087
1206	70-74	-0.506028598636469
1206	75-79	-0.5432276262281022
1206	80-84	-0.20827657241101605
1206	85-89	-0.2746866894829978
1206	90-94	-0.5396420309539565
1206	95-99	-0.6463175216042387
1206	100-104	-0.458773836396162
1206	105-109	-0.6085877833114495
1206	110-114	-0.8557650476117686
1206	115-119	-0.3044291336265772
1206	120-124	-0.4521458186917968
1206	125-129	-0.3649935445554888
1206	130-134	-0.5185178267766872
1206	135-139	-0.1347951152438469
1206	140-144	-0.06533324163137166
1206	145-149	-0.32946989669827076
1206	150	-0.5389165762284236
1207	1	-0.009957869974883238
1207	2	0.04298221353766607
1207	3	0.10576511239018771
1207	4	0.12645357968416704
1207	5	0.03166561060819362
1207	6	0.03100573165932019
1207	7	0.03619583074661392
1207	8	0.08697229161031572
1207	9	0.12871319195844677
1207	10-14	0.09389562107887883
1207	15-19	-0.018267092055253897
1207	20-24	-0.08444419806782122
1207	25-29	0.13438206488045523
1207	30-34	0.05963729318880695
1207	35-39	0.08212977089337414
1207	40-44	0.14573081780579855
1207	45-49	0.04687729062037249
1207	50-54	0.07281371985518348
1207	55-59	0.14062676276873276
1207	60-64	0.16092173972899104
1207	65-69	0.24772852811422297
1207	70-74	0.17397584214864992
1207	75-79	0.3066342014697909
1207	80-84	0.28132989457937185
1207	85-89	0.30356306535974653
1207	90-94	0.24278976129507868
1207	95-99	0.2073101984681216
1207	100-104	0.3368433784924534
1207	105-109	0.21295045481966213
1207	110-114	0.28382619396927566
1207	115-119	0.2532520165323646
1207	120-124	0.3907973133726017
1207	125-129	0.3426816733268865
1207	130-134	0.3851591314455831
1207	135-139	0.46418413218037813
1207	140-144	0.43583100021688637
1207	145-149	0.42452638450734526
1207	150	0.3074416417473387
1208	1	-0.009099466172603599
1208	2	-0.003547914073081415
1208	3	-0.24003853428592947
1208	4	-0.028391224775667467
1208	5	0.007990561657621242
1208	6	-0.09883122477366868
1208	7	-0.1556855142951079
1208	8	0.05068530164267315
1208	9	0.03152223092582318
1208	10-14	-0.10839849272925761
1208	15-19	-0.2424774555499596
1208	20-24	-0.2065077879475936
1208	25-29	-0.26091259945795997
1208	30-34	-0.21817079331669476
1208	35-39	-0.1973694115322644
1208	40-44	-0.35627048421269336
1208	45-49	-0.3388747358636408
1208	50-54	-0.27432454916993976
1208	55-59	-0.2562752470973777
1208	60-64	-0.44975063737506815
1208	65-69	-0.3625126585114913
1208	70-74	-0.2470083282675546
1208	75-79	-0.3379398897836339
1208	80-84	-0.13240208144392085
1208	85-89	-0.37439763036420004
1208	90-94	-0.28080821201389483
1208	95-99	-0.25535029155297195
1208	100-104	-0.3357811560544164
1208	105-109	-0.2265370452792581
1208	110-114	-0.540539291579563
1208	115-119	-0.32849070039187467
1208	120-124	-0.19400743639565832
1208	125-129	-0.36152205310462904
1208	130-134	-0.5300214708032911
1208	135-139	-0.425454269184236
1208	140-144	-0.26916921658884263
1208	145-149	-0.27680968513772797
1208	150	-0.16737617350308653
1209	1	-0.050912226267833205
1209	2	-0.17268536328008466
1209	3	-0.13269731189760847
1209	4	-0.040348812644680265
1209	5	-0.09747498848214775
1209	6	-0.4115722989432271
1209	7	-0.06347499064612805
1209	8	-0.032769302748363316
1209	9	-0.2826023215435143
1209	10-14	-0.19190588957806654
1209	15-19	-0.0997522093772858
1209	20-24	-0.24491943509938352
1209	25-29	-0.13426644194004922
1209	30-34	-0.18532523499822418
1209	35-39	-0.08673014564662651
1209	40-44	-0.021818084999274845
1209	45-49	-0.1654753404627627
1209	50-54	-0.08143638506228257
1209	55-59	0.04812198676675905
1209	60-64	-0.07575626943650349
1209	65-69	-0.18675554777814796
1209	70-74	-0.18309008146398043
1209	75-79	-0.05223146672395984
1209	80-84	-0.1585061137827708
1209	85-89	-0.06294009307408288
1209	90-94	-0.2507243763994609
1209	95-99	-0.08041983779995121
1209	100-104	-0.16720233176226174
1209	105-109	-0.07544849080097293
1209	110-114	-0.2377554060787901
1209	115-119	-0.315039304513391
1209	120-124	-0.3075872075303252
1209	125-129	-0.17107959185185706
1209	130-134	-0.08389224459084232
1209	135-139	-0.07700711284260109
1209	140-144	-0.009500726026310247
1209	145-149	-0.08935529209171733
1209	150	0.1368928120951054
1210	1	0.01412278391494226
1210	2	-0.19406807547085592
1210	3	-0.008436742984315515
1210	4	-0.27426244727809035
1210	5	0.04138925806254434
1210	6	-0.027443760401162365
1210	7	0.03064950634818331
1210	8	0.08456432623264476
1210	9	-0.38123165379556667
1210	10-14	-0.08246429358306528
1210	15-19	-0.23091663616138902
1210	20-24	-0.07154618922756839
1210	25-29	-0.017263101202381392
1210	30-34	-0.050928608848813894
1210	35-39	-0.055699293647762715
1210	40-44	0.0027961648238346015
1210	45-49	0.022494269650152887
1210	50-54	3.081905320314604E-4
1210	55-59	0.0205209282309724
1210	60-64	-0.1652986689294167
1210	65-69	-0.01830874358103074
1210	70-74	-0.12070669802617573
1210	75-79	-0.06265303495465702
1210	80-84	0.02358930863405817
1210	85-89	0.07270597582905935
1210	90-94	0.0662627621210845
1210	95-99	0.11473936134398599
1210	100-104	0.04886113791096136
1210	105-109	0.009249325536217157
1210	110-114	0.11888466448780832
1210	115-119	0.07231824097119244
1210	120-124	0.11875286785909367
1210	125-129	0.0601814931394955
1210	130-134	-0.009630008098945098
1210	135-139	0.05642802701365923
1210	140-144	0.27604013404247496
1210	145-149	0.09279716117359982
1210	150	0.014160257185004355
1211	1	0.09695564143967772
1211	2	0.0382370008139965
1211	3	0.061096811532699746
1211	4	-0.23143647149916546
1211	5	0.032760569683937035
1211	6	-0.1189438600212327
1211	7	-0.49565287115541423
1211	8	-0.06273950131480888
1211	9	-0.018141345096005068
1211	10-14	-0.18920813121897595
1211	15-19	-0.18357294998365603
1211	20-24	-0.19085348723905327
1211	25-29	-0.21099377010315123
1211	30-34	-0.05812740118597759
1211	35-39	-0.16099052211950493
1211	40-44	-0.10108582448373937
1211	45-49	-0.2726955317704167
1211	50-54	-0.25417537334940477
1211	55-59	-0.10662804601592768
1211	60-64	-0.3447655834407115
1211	65-69	-0.3009895664747404
1211	70-74	-0.38025123587684106
1211	75-79	-0.5851235724332824
1211	80-84	-0.5348452456782553
1211	85-89	-0.5728961861361341
1211	90-94	-0.7485423885515488
1211	95-99	-0.38387448662926715
1211	100-104	-0.43106378040820204
1211	105-109	-0.6840980272013937
1211	110-114	-0.07655677787464299
1211	115-119	-0.8342275560928059
1211	120-124	-0.7328967187163684
1211	125-129	-0.8186476474911331
1211	130-134	-0.8208904475708465
1211	135-139	-0.15230952279159027
1211	140-144	-0.2151641997409115
1211	145-149	-0.607822455649476
1211	150	-0.16641921376177748
1212	1	0.05708532636389663
1212	2	-0.0999737990493017
1212	3	-0.02351878046383149
1212	4	-0.33696388566045954
1212	5	-0.01653395423594617
1212	6	-0.05969521864842875
1212	7	0.041298691711809
1212	8	0.009811925976521252
1212	9	-0.3805412454804795
1212	10-14	-0.05362971385076065
1212	15-19	-0.030995722159552486
1212	20-24	-0.09528559634900802
1212	25-29	-0.12482659991840706
1212	30-34	-0.01823952564080855
1212	35-39	0.007932803807051414
1212	40-44	-0.14057819274179195
1212	45-49	0.030980600665238
1212	50-54	-0.03683002143348091
1212	55-59	0.03228301537910028
1212	60-64	-0.06752398793999959
1212	65-69	-0.07747464705148133
1212	70-74	-0.13077338635952174
1212	75-79	-0.11870661535011351
1212	80-84	0.09581199048157174
1212	85-89	0.13584005511656727
1212	90-94	-0.0064792425608786175
1212	95-99	0.22659012609582874
1212	100-104	0.11550876475749305
1212	105-109	0.06887353090844073
1212	110-114	0.11478483035816112
1212	115-119	0.07845991756026649
1212	120-124	0.10389933800338724
1212	125-129	0.21883336261256403
1212	130-134	0.11504481875051908
1212	135-139	0.2999627265094631
1212	140-144	0.3261693961101173
1212	145-149	0.1926701366170107
1212	150	0.42644793787059143
1213	1	0.02919624428169243
1213	2	-0.23967877466288456
1213	3	-1.079211182494575
1213	4	-0.6980590452548654
1213	5	-0.10384375484878205
1213	6	-0.34527817390490867
1213	7	-0.35382178066516445
1213	8	-0.30723106025924096
1213	9	-0.3666216638651889
1213	10-14	-0.41116288523288347
1213	15-19	-0.3131525402508757
1213	20-24	-0.6387022957604316
1213	25-29	-0.7340216912726234
1213	30-34	-0.7322251544988561
1213	35-39	-0.541600954851674
1213	40-44	-0.5311340779365423
1213	45-49	-0.5139607504555812
1213	50-54	-0.7811106948352986
1213	55-59	-0.49474727635141136
1213	60-64	-0.6549954946419021
1213	65-69	-0.41524992519030235
1213	70-74	-0.6862824550853688
1213	75-79	-0.8685540648989516
1213	80-84	-0.8017862237044113
1213	85-89	-0.9961979967310199
1213	90-94	-1.0609432346801455
1213	95-99	-1.1868548502868421
1213	100-104	-0.8351446383784591
1213	105-109	-0.8112170556163605
1213	110-114	-0.2382617927153916
1213	115-119	-0.6292653213818156
1213	120-124	-0.6009732633449119
1213	125-129	-0.5653781533844366
1213	130-134	-0.6138231170167856
1213	135-139	-0.47495389874796956
1213	140-144	-0.655563901606989
1213	145-149	-0.495854892531149
1213	150	-0.5312767422034597
1214	1	0.06860982847001296
1214	2	-0.26226868487227506
1214	3	-0.05657132281637445
1214	4	-0.6637909861851696
1214	5	-0.106183267122411
1214	6	-0.0815446259947663
1214	7	-0.15930802472549743
1214	8	-0.007696308790265505
1214	9	0.03727662323308323
1214	10-14	-0.1746427681374101
1214	15-19	-0.09842077168116958
1214	20-24	-0.051674473574266244
1214	25-29	-0.0439814669928964
1214	30-34	0.03267831327983828
1214	35-39	0.03970324463649888
1214	40-44	0.0039147747201226935
1214	45-49	0.05641781544210289
1214	50-54	0.012276455206126968
1214	55-59	0.004887994925155681
1214	60-64	-0.11292371030812376
1214	65-69	0.002733525873786391
1214	70-74	0.05712411895368774
1214	75-79	0.15867420027810653
1214	80-84	0.0944450972902331
1214	85-89	0.03251950345543975
1214	90-94	0.14952613461753117
1214	95-99	0.020477320616748784
1214	100-104	0.020431649296092758
1214	105-109	0.10168406560793386
1214	110-114	0.27706762811380514
1214	115-119	0.2431592010848007
1214	120-124	0.10035171834793744
1214	125-129	0.2619874620822813
1214	130-134	0.32522744883074495
1214	135-139	0.3319308938227863
1214	140-144	0.36034989179306365
1214	145-149	0.2603700117290657
1214	150	0.07937966491479642
1215	1	0.0793738193761726
1215	2	0.07839303836670197
1215	3	0.26329516413036913
1215	4	-0.2678769468827866
1215	5	-0.04879262399791173
1215	6	0.030315496074649673
1215	7	0.04362460954179426
1215	8	-0.032087601108351294
1215	9	0.07994927738740643
1215	10-14	0.1020249322969704
1215	15-19	0.025388363143143522
1215	20-24	0.011168491997111119
1215	25-29	-0.013519041617179539
1215	30-34	-0.15288878095221747
1215	35-39	-0.19689251384780704
1215	40-44	-0.12486813155390308
1215	45-49	-0.24388672258228183
1215	50-54	-0.11682614270117853
1215	55-59	-0.11063988799564584
1215	60-64	-0.1954298312282603
1215	65-69	-0.16303811279477998
1215	70-74	-0.13177366900894327
1215	75-79	-0.3128512572646187
1215	80-84	-0.1818968783808259
1215	85-89	-0.17841407129444065
1215	90-94	-0.15037475931582378
1215	95-99	-0.15553505950366286
1215	100-104	-0.10730936748790754
1215	105-109	-0.20963561876677517
1215	110-114	-0.29209332599952376
1215	115-119	-0.2577650371715947
1215	120-124	-0.6716695546880445
1215	125-129	-0.3297090426371838
1215	130-134	-0.19450492637982109
1215	135-139	-0.2695701744972041
1215	140-144	-0.03844832065819759
1215	145-149	-0.1588972812918641
1215	150	-0.40998810300526145
1216	1	0.003066741681081453
1216	2	-0.016257058180634942
1216	3	0.08439795286755469
1216	4	-0.21072369531113821
1216	5	-0.111840812332332
1216	6	-0.14311540326911398
1216	7	-0.02100496105081362
1216	8	-0.09501624952725507
1216	9	0.0649071140630113
1216	10-14	-0.0890904817839413
1216	15-19	-0.05890651097315214
1216	20-24	-0.03163228272981655
1216	25-29	-0.011766859441053157
1216	30-34	-0.040129941004089176
1216	35-39	-0.09230569577476899
1216	40-44	0.016162507865054465
1216	45-49	0.013095037342637283
1216	50-54	-0.11153528756873499
1216	55-59	-0.01267181477908963
1216	60-64	-0.015503915917207678
1216	65-69	-0.14868603831173743
1216	70-74	0.042609455960537446
1216	75-79	-0.10187984946240647
1216	80-84	0.028966782676185687
1216	85-89	0.13023624527208
1216	90-94	0.09756938641120882
1216	95-99	-0.07853589992127041
1216	100-104	-0.0900070728043545
1216	105-109	0.02464377334701595
1216	110-114	-0.05769924258486725
1216	115-119	-0.14547356439644687
1216	120-124	-0.07940659978449816
1216	125-129	-0.047763562554273165
1216	130-134	-0.025895634212901086
1216	135-139	-0.09872372057431278
1216	140-144	0.038142292618552176
1216	145-149	-0.07927749499343406
1216	150	0.1501435073075683
1217	1	0.04340875058312932
1217	2	0.04366200124624697
1217	3	0.18896541079635654
1217	4	0.14503472810845608
1217	5	0.03952859123758401
1217	6	-0.11782124300432173
1217	7	-0.04407256601355414
1217	8	0.06335633615146463
1217	9	0.036143541237116494
1217	10-14	0.07335775259999622
1217	15-19	0.05818264567223963
1217	20-24	0.11735972265134365
1217	25-29	0.047613307861944065
1217	30-34	0.08071788090314413
1217	35-39	-0.029341905292355364
1217	40-44	0.04929485403351208
1217	45-49	0.10822180652266411
1217	50-54	0.13357737702059325
1217	55-59	0.16793715413721344
1217	60-64	0.16670440482064208
1217	65-69	0.19571778813971719
1217	70-74	0.1644265609222515
1217	75-79	0.172907992281651
1217	80-84	0.23298704085695476
1217	85-89	0.19113995408919493
1217	90-94	0.18209052700942152
1217	95-99	0.1570917229728508
1217	100-104	0.12606431381704652
1217	105-109	0.09205315314785878
1217	110-114	0.15314421170731407
1217	115-119	0.049197293481725524
1217	120-124	-0.011931729509889522
1217	125-129	0.12583806587016255
1217	130-134	0.1625842608853887
1217	135-139	0.09178713667994742
1217	140-144	0.15037729374442677
1217	145-149	0.024332410419212636
1217	150	0.0162203496494584
1218	1	0.08080158878354737
1218	2	0.12242573098712128
1218	3	0.1498941439857262
1218	4	0.09907284038065
1218	5	-0.04349507996652591
1218	6	0.011949374091258846
1218	7	0.03703979151435277
1218	8	0.1384531129040809
1218	9	0.04720942995886901
1218	10-14	0.0401443165073232
1218	15-19	-0.13467278368252522
1218	20-24	-0.006208882652288139
1218	25-29	0.02415632238868426
1218	30-34	0.012000375918084671
1218	35-39	-0.056085207010347915
1218	40-44	0.08309215101739653
1218	45-49	-0.015725636251318065
1218	50-54	-0.18907683631510963
1218	55-59	-0.01641975209417268
1218	60-64	0.07241438497992903
1218	65-69	0.04909706324708907
1218	70-74	0.022532546128104514
1218	75-79	-0.04635135482240571
1218	80-84	0.040184860661369726
1218	85-89	0.15900329328319884
1218	90-94	0.06413131537195227
1218	95-99	0.13529223207626728
1218	100-104	-0.002927845454102851
1218	105-109	0.02412436304779675
1218	110-114	0.17211036173555527
1218	115-119	0.12396576601243225
1218	120-124	0.11937237338469942
1218	125-129	0.026392978946198298
1218	130-134	-0.19717467268240085
1218	135-139	-0.010062094128230115
1218	140-144	-0.08498114041219651
1218	145-149	-0.21592353254424523
1218	150	0.2451716030453781
1219	1	0.0955678951209471
1219	2	0.11571395657135852
1219	3	0.31043507591321884
1219	4	0.24329416896866007
1219	5	0.08780105072239053
1219	6	0.19255678868626802
1219	7	0.09130725383353422
1219	8	0.06284594329906668
1219	9	0.1490283568780626
1219	10-14	0.11761487771364898
1219	15-19	0.08284227021445645
1219	20-24	0.09025400773286663
1219	25-29	0.08642706258763155
1219	30-34	0.10363630651863787
1219	35-39	0.14874667516170348
1219	40-44	0.10439670467081896
1219	45-49	0.14496089560203274
1219	50-54	0.12783787055533935
1219	55-59	0.1433190844191259
1219	60-64	0.14194246584873582
1219	65-69	0.193808827440634
1219	70-74	0.16274560113412662
1219	75-79	0.29805825922388607
1219	80-84	0.28823583469199576
1219	85-89	0.28992409723630885
1219	90-94	0.28730623913142495
1219	95-99	0.32589715545392295
1219	100-104	0.3006795782960907
1219	105-109	0.23909826266259415
1219	110-114	0.24798539881467008
1219	115-119	0.31447323057979304
1219	120-124	0.27172984956997226
1219	125-129	0.30128295256039195
1219	130-134	0.3231192536796783
1219	135-139	0.2980535316376489
1219	140-144	0.39184705482998794
1219	145-149	0.25796151795663746
1219	150	0.20180744938537032
1220	1	0.09628793152440096
1220	2	0.11236536034955691
1220	3	0.33658220642296754
1220	4	0.22724312403301639
1220	5	0.08993122310469204
1220	6	0.11744593959271299
1220	7	0.0813174771871914
1220	8	0.13308814556959447
1220	9	-0.010627621604101023
1220	10-14	0.08781032576887782
1220	15-19	0.09615968730295776
1220	20-24	0.0299472969979675
1220	25-29	0.10272616918819466
1220	30-34	0.07233512692491928
1220	35-39	0.03532481161891354
1220	40-44	0.06976721271954744
1220	45-49	0.08009365339160013
1220	50-54	0.08730481619309671
1220	55-59	0.11808541507755166
1220	60-64	0.06328084123730804
1220	65-69	0.10662923545545766
1220	70-74	0.06130654168214278
1220	75-79	-0.020668430318494302
1220	80-84	0.08970950536065203
1220	85-89	0.2809392160605171
1220	90-94	0.16388327138523096
1220	95-99	0.13559780553398326
1220	100-104	0.0032637019968859704
1220	105-109	0.0725598024367784
1220	110-114	0.07879194502120868
1220	115-119	0.011099224186153833
1220	120-124	-0.1350559128557407
1220	125-129	0.05047804550917334
1220	130-134	0.018003324107517926
1220	135-139	0.020201917802367575
1220	140-144	-0.17877346451567888
1220	145-149	-0.25839694744117736
1220	150	-0.11888423972489903
1221	1	0.06542039430798852
1221	2	-0.059254903233384226
1221	3	-0.18144852876672246
1221	4	-0.0026192707791921066
1221	5	0.10522950963254374
1221	6	-0.012928427802940234
1221	7	-0.0025361484222159447
1221	8	-0.029950555284855795
1221	9	-0.017313205787843344
1221	10-14	-0.1132001253122823
1221	15-19	-0.22191465969881818
1221	20-24	-0.2856617664968297
1221	25-29	-0.16909795055676113
1221	30-34	-0.17599292369501285
1221	35-39	-0.2471415843091691
1221	40-44	-0.20683034200151695
1221	45-49	-0.22606565303468074
1221	50-54	-0.28676237140108896
1221	55-59	-0.36727631157794605
1221	60-64	-0.36060461341940453
1221	65-69	-0.10392726566126953
1221	70-74	-0.3678453712021863
1221	75-79	-0.30850473669344325
1221	80-84	-0.4083258348270178
1221	85-89	-0.5493867042314875
1221	90-94	-0.35641659362346445
1221	95-99	-0.1021929093426337
1221	100-104	-0.22068972183414104
1221	105-109	-0.15480082120006244
1221	110-114	-0.24747775980600295
1221	115-119	-0.21603472017319802
1221	120-124	-0.2610175040869862
1221	125-129	-0.3611629410887005
1221	130-134	-0.56777759167543
1221	135-139	-0.36726910290191483
1221	140-144	-0.355466576806279
1221	145-149	-0.37756203455304416
1221	150	-0.32058381942823644
1222	1	0.013620241758328433
1222	2	0.07491087904405447
1222	3	0.11645731924753733
1222	4	0.22596389675634754
1222	5	0.10306573504266225
1222	6	0.03901286753993105
1222	7	0.016155596893483448
1222	8	0.0886037852053505
1222	9	-0.10474776685124709
1222	10-14	0.00896880356975771
1222	15-19	-0.026044582121230064
1222	20-24	-0.019656484544803732
1222	25-29	-0.05646035122499882
1222	30-34	0.06679535920930135
1222	35-39	0.060055999973712915
1222	40-44	-0.016585396188339985
1222	45-49	0.09978811654195141
1222	50-54	0.026400668452460252
1222	55-59	0.033028720752021457
1222	60-64	0.0021917648705453985
1222	65-69	0.029200336604240817
1222	70-74	0.033576888912904224
1222	75-79	0.0958423166880138
1222	80-84	0.034758076073963196
1222	85-89	0.08371798087836879
1222	90-94	0.13719086696281124
1222	95-99	0.06102936690343341
1222	100-104	0.020545077130392997
1222	105-109	-0.06414974946504515
1222	110-114	0.007846081477737243
1222	115-119	0.03500730378780048
1222	120-124	-0.06271952394033775
1222	125-129	0.030753886788254192
1222	130-134	0.11533638880435149
1222	135-139	0.09371681051892011
1222	140-144	-0.042243483181607644
1222	145-149	0.05483659165771115
1222	150	-0.1034699655355169
1223	1	0.036600205900747085
1223	2	0.11278301411032388
1223	3	0.300433717382937
1223	4	0.25837040365595954
1223	5	0.15548394963971646
1223	6	0.12010738907374474
1223	7	0.12483356611602403
1223	8	0.16652003816167138
1223	9	0.1552589411364167
1223	10-14	0.1099522573019982
1223	15-19	0.09693370555739023
1223	20-24	0.034926741038972864
1223	25-29	0.09684989017582524
1223	30-34	0.10342050675070169
1223	35-39	0.13757283491102612
1223	40-44	0.1241578835087438
1223	45-49	0.0748529104111384
1223	50-54	0.1081346082429917
1223	55-59	0.08910854105485555
1223	60-64	0.07285859395683758
1223	65-69	0.06419984123930789
1223	70-74	0.035565101794283294
1223	75-79	0.13094151984156355
1223	80-84	0.058466349008405416
1223	85-89	0.172606780775574
1223	90-94	0.1592176109286072
1223	95-99	0.16559758340424935
1223	100-104	0.1622977094736342
1223	105-109	0.06161476177068437
1223	110-114	0.18412477838784724
1223	115-119	0.20840014554587327
1223	120-124	0.08020351169900408
1223	125-129	0.175101096394485
1223	130-134	0.24268930820352352
1223	135-139	0.24629143406793474
1223	140-144	0.14014312520536265
1223	145-149	0.08332486131436667
1223	150	0.14607665682773074
1224	1	0.055223073206018825
1224	2	0.09490442456706205
1224	3	0.25553714140763617
1224	4	0.13057473971596778
1224	5	0.14393065453180753
1224	6	0.0629645280477078
1224	7	0.028932656963469583
1224	8	0.08191806879168695
1224	9	0.17994338952725997
1224	10-14	0.031403580241118334
1224	15-19	0.10554069658724785
1224	20-24	0.07857934444257353
1224	25-29	0.027770309302830753
1224	30-34	0.07888642817905378
1224	35-39	0.10573333871353441
1224	40-44	0.12280244530679596
1224	45-49	0.0633377726041573
1224	50-54	0.12717849833492068
1224	55-59	0.15156459560118662
1224	60-64	0.06313898063037726
1224	65-69	0.08084590446087958
1224	70-74	0.05041925305554429
1224	75-79	0.1525839739114403
1224	80-84	0.14981621804270873
1224	85-89	0.1714650489077556
1224	90-94	0.18091353793693088
1224	95-99	0.1326732979353764
1224	100-104	0.18089171637384993
1224	105-109	0.03240764614222513
1224	110-114	0.14345375362361779
1224	115-119	0.13980150169856387
1224	120-124	0.023799749693793615
1224	125-129	0.07774947771587648
1224	130-134	-0.2207889345044265
1224	135-139	-0.0982813163587366
1224	140-144	0.20199122963128957
1224	145-149	0.1049255480340392
1224	150	0.061710129948579606
2101	1	-0.13675522277305774
2101	2	-0.312195062271833
2101	3	-0.3929780151744211
2101	4	-0.4387992960496305
2101	5	-0.7510613198416323
2101	6	-0.7445450732827084
2101	7	-0.30063950295905073
2101	8	-0.9757396042513093
2101	9	-0.5756029534788709
2101	10-14	-0.42186853046813866
2101	15-19	-0.5006712157104616
2101	20-24	-0.5713047509395537
2101	25-29	-0.46547276552906425
2101	30-34	-0.8122647682543302
2101	35-39	-0.9096810998085374
2101	40-44	-0.7741273121542704
2101	45-49	-0.7996691558336622
2101	50-54	-0.464337564559699
2101	55-59	-0.5325772658104739
2101	60-64	-0.649350902105077
2101	65-69	-0.7656552953423912
2101	70-74	-0.7390916405398116
2101	75-79	-0.7146988416270261
2101	80-84	-0.40146295976378354
2101	85-89	-0.39760068297480444
2101	90-94	-0.3211549499920352
2101	95-99	-0.5763364167125999
2101	100-104	-0.34092213205388333
2101	105-109	-0.5376942422786257
2101	110-114	-0.6317539694423004
2101	115-119	-0.5961488163808824
2101	120-124	-0.558347338529245
2101	125-129	-0.5775396357295364
2101	130-134	-0.3175306681606145
2101	135-139	-0.6337104447413822
2101	140-144	-0.49336610313306295
2101	145-149	-0.3122572204984593
2101	150	-0.48075675567054077
2102	1	-0.039707524943853656
2102	2	0.07735849032414066
2102	3	-0.13248922840931954
2102	4	0.03062961892436533
2102	5	0.03630646237481017
2102	6	-0.016137226761486545
2102	7	-0.10367438642613536
2102	8	0.05584011225610652
2102	9	0.07273867335711515
2102	10-14	0.024322053417364486
2102	15-19	-0.04349809465561805
2102	20-24	-0.0034954469488468476
2102	25-29	0.18073033887160506
2102	30-34	0.17572271012476648
2102	35-39	0.12563451410148474
2102	40-44	0.042518816049401664
2102	45-49	0.05037839193848015
2102	50-54	0.11711017898248599
2102	55-59	-0.02415004273292709
2102	60-64	0.3261977171486876
2102	65-69	0.43720520814022024
2102	70-74	-0.10094139684233028
2102	75-79	0.1814431316809504
2102	80-84	0.37625033344460945
2102	85-89	0.33729913589795757
2102	90-94	0.10987127814027531
2102	95-99	-0.416908912690964
2102	100-104	0.24836049292860451
2102	105-109	0.08313944302815202
2102	110-114	0.18063898082564833
2102	115-119	0.005098021919351936
2102	120-124	0.19245618896088246
2102	125-129	0.36682366543889344
2102	130-134	0.3771127884432204
2102	135-139	0.01599318966530916
2102	140-144	0.18844634788131742
2102	145-149	0.13575252851995145
2102	150	0.12047519488202596
2103	1	-0.23045773627927701
2103	2	-0.2887780567302052
2103	3	-0.31178767332794877
2103	4	0.05424406903414081
2103	5	0.17456450714964689
2103	6	0.19028120924446768
2103	7	0.2664593110427944
2103	8	0.14170291712642324
2103	9	0.07480057113324534
2103	10-14	0.18363786006360527
2103	15-19	0.0581337083530542
2103	20-24	0.08338823963056541
2103	25-29	0.1659523988506848
2103	30-34	0.0521710210661368
2103	35-39	0.20856770613249154
2103	40-44	0.1353387532259518
2103	45-49	-0.042044037258172295
2103	50-54	0.2188914067274581
2103	55-59	0.29913202427676566
2103	60-64	0.20261074167856208
2103	65-69	0.3385238477935175
2103	70-74	0.2614506554746967
2103	75-79	0.171814338549801
2103	80-84	0.036181544644314556
2103	85-89	0.1445965377349765
2103	90-94	0.1606756402093481
2103	95-99	0.13659652597783634
2103	100-104	0.13166062618245888
2103	105-109	0.20081508148489036
2103	110-114	0.3546719008170527
2103	115-119	0.5581358721141285
2103	120-124	0.5143250310932004
2103	125-129	0.3953365644132347
2103	130-134	0.7404801315256719
2103	135-139	0.6058758039431211
2103	140-144	0.46746346254233373
2103	145-149	0.30494183368543304
2103	150	-0.42196006954845444
2104	1	-0.14732164376558998
2104	2	0.027578957170909746
2104	3	0.09271049404048881
2104	4	0.09798947038726169
2104	5	0.14276920625140832
2104	6	0.23098046197751643
2104	7	0.24785826923164223
2104	8	0.23768720641139396
2104	9	0.15238131335127036
2104	10-14	0.20872574658273635
2104	15-19	0.15733810345814447
2104	20-24	0.1367665418615971
2104	25-29	0.27597892499091614
2104	30-34	0.300732181860333
2104	35-39	0.31661396099701733
2104	40-44	0.35979987810764413
2104	45-49	0.3053204944192416
2104	50-54	0.3344794876865791
2104	55-59	0.41601075068737714
2104	60-64	0.44639506377512106
2104	65-69	0.428311909632491
2104	70-74	0.39760524995732993
2104	75-79	0.43758430478175825
2104	80-84	0.4108238416485648
2104	85-89	0.4661979975921966
2104	90-94	0.43406801905289427
2104	95-99	0.2483631427560269
2104	100-104	0.2845231557341208
2104	105-109	0.37239023925314285
2104	110-114	0.4526314075982327
2104	115-119	0.42160781188152185
2104	120-124	0.6043586231053197
2104	125-129	0.47162316285982797
2104	130-134	0.6120943392063651
2104	135-139	0.15772380282395204
2104	140-144	-0.1211684908174675
2104	145-149	-0.2597226196538358
2104	150	-0.5089600354873411
2105	1	-0.052247721396391
2105	2	-0.07938294721183681
2105	3	0.08272773121551324
2105	4	-0.055995720811090166
2105	5	-0.4821668539962687
2105	6	-0.09886448695626626
2105	7	-0.0764222247309192
2105	8	-7.159425599709834E-4
2105	9	-0.0906219273891935
2105	10-14	-0.0038175521553327485
2105	15-19	0.06468434815941748
2105	20-24	-0.00181140719477213
2105	25-29	0.09442460016921927
2105	30-34	0.093544355746765
2105	35-39	0.12581175679514445
2105	40-44	0.22702736048415062
2105	45-49	0.24204048534268452
2105	50-54	0.26141177010471495
2105	55-59	0.3124085561821559
2105	60-64	0.2121545640506497
2105	65-69	0.25663629284822775
2105	70-74	0.3835080845236547
2105	75-79	0.38390358802539026
2105	80-84	0.35551410496461244
2105	85-89	0.327039761190818
2105	90-94	0.3772325510920709
2105	95-99	0.4075598635212003
2105	100-104	0.45379492681333033
2105	105-109	0.4453852279915864
2105	110-114	0.6186613266658512
2105	115-119	0.5188601802687458
2105	120-124	0.4901662309711554
2105	125-129	0.42813761922028704
2105	130-134	0.6219620809232964
2105	135-139	0.6342249549358172
2105	140-144	0.4426506435965294
2105	145-149	0.5859830084121143
2105	150	0.5442236897275308
2106	1	-0.055820088696332704
2106	2	0.055867468953138655
2106	3	0.07519887900757283
2106	4	-0.023408089898509843
2106	5	0.03183628644607239
2106	6	0.0359560273596955
2106	7	0.1444452210188487
2106	8	-0.04495681247878025
2106	9	-0.06236802328338342
2106	10-14	-0.42858426326056076
2106	15-19	-0.25793888292720624
2106	20-24	-0.03779109743652498
2106	25-29	-0.21118518495472927
2106	30-34	-0.1644449912032897
2106	35-39	-0.3940523729547323
2106	40-44	-0.38524193841590915
2106	45-49	-0.4088284018929116
2106	50-54	-0.30856251044026095
2106	55-59	-0.3612612312628869
2106	60-64	-0.33389019621191807
2106	65-69	-0.4712101723789388
2106	70-74	-0.629236704994284
2106	75-79	-0.7802468596987993
2106	80-84	-0.814418034093265
2106	85-89	-0.7229419204329233
2106	90-94	-0.9165507203852172
2106	95-99	-1.0690944764773036
2106	100-104	-0.6427539565292122
2106	105-109	-0.8086704768055242
2106	110-114	-0.3754109948843194
2106	115-119	-0.3167111144839154
2106	120-124	-0.9836154226964098
2106	125-129	-0.9569018279307571
2106	130-134	-0.7775959254091731
2106	135-139	-0.5896090060349053
2106	140-144	-0.5282818081392335
2106	145-149	-0.3304353025779889
2106	150	-0.20893791189033806
2107	1	0.08465406524857855
2107	2	0.09608836308906632
2107	3	0.08586276766880019
2107	4	-0.07459371477070675
2107	5	0.10567183101171906
2107	6	0.15444480794028692
2107	7	0.09965956755480931
2107	8	0.18604012454671448
2107	9	0.06562371683749291
2107	10-14	-0.18690856085117247
2107	15-19	0.015880068018468307
2107	20-24	0.15717772970618427
2107	25-29	0.18395801604186346
2107	30-34	0.23654925030960072
2107	35-39	0.15347625699505585
2107	40-44	0.3038329174297516
2107	45-49	0.24221090072821738
2107	50-54	0.2958549863919089
2107	55-59	0.3265411954543467
2107	60-64	0.24617024673703725
2107	65-69	0.3138394201642072
2107	70-74	0.4497778915278374
2107	75-79	0.5572921906766481
2107	80-84	0.2686113530817238
2107	85-89	0.4187651048944261
2107	90-94	0.43685918101256505
2107	95-99	0.4316114271097433
2107	100-104	0.39333024052207577
2107	105-109	0.317330949953579
2107	110-114	0.43481803620400683
2107	115-119	0.3158464776375993
2107	120-124	0.21509985732452463
2107	125-129	0.3979793348912537
2107	130-134	0.49872144588264433
2107	135-139	0.49026116266352204
2107	140-144	0.37376690270001944
2107	145-149	0.46247378161744024
2107	150	0.32412695950510084
2108	1	-0.16124272162000963
2108	2	-0.07394392307382347
2108	3	-0.27392555983965394
2108	4	-0.29827526347170163
2108	5	-0.08523318567711868
2108	6	0.0032555699696033003
2108	7	0.09450567584821812
2108	8	0.05414690951301537
2108	9	-0.13590405359991564
2108	10-14	-0.08448394019391259
2108	15-19	-0.09515725265001151
2108	20-24	-0.009427609433771522
2108	25-29	-0.08083739375258148
2108	30-34	-0.15675017869376262
2108	35-39	-0.17587870212611278
2108	40-44	-0.2552798983948108
2108	45-49	-0.021826974467614946
2108	50-54	-0.35171791713911205
2108	55-59	0.009891112979182992
2108	60-64	0.015353648074523107
2108	65-69	0.055646752646900666
2108	70-74	-0.16831520020001278
2108	75-79	-0.33401579687022576
2108	80-84	-0.12182806685667913
2108	85-89	-0.5015135876377954
2108	90-94	-0.3805589365723776
2108	95-99	-0.13777182208876582
2108	100-104	-0.18283989158354785
2108	105-109	-0.24073056031459572
2108	110-114	-0.1750098838851315
2108	115-119	-0.1495869100779359
2108	120-124	-0.1955826065755204
2108	125-129	-0.29161100769275805
2108	130-134	-0.24903632689335353
2108	135-139	-0.23659053020161025
2108	140-144	-0.1800803599352534
2108	145-149	-0.10674145032256632
2108	150	-0.0206880588187488
2109	1	-0.275059646010714
2109	2	-0.18563749004016117
2109	3	-0.2743970237660278
2109	4	-0.1782980323577803
2109	5	-0.19260254179028635
2109	6	-0.37726805784163275
2109	7	-0.33893873510351824
2109	8	-0.2683417592757209
2109	9	-0.3144795557426008
2109	10-14	-0.21896376343877932
2109	15-19	-0.09158683559208924
2109	20-24	-0.09723759983787517
2109	25-29	-0.1257330345948091
2109	30-34	-0.10385597397395685
2109	35-39	-0.11322681343153818
2109	40-44	-0.14287043281481004
2109	45-49	-0.5345113813344611
2109	50-54	-0.2798422191298684
2109	55-59	-0.7975398602581052
2109	60-64	-0.2328185416934403
2109	65-69	-0.31183447886551363
2109	70-74	-0.31535319296946085
2109	75-79	-0.48204957129954806
2109	80-84	-1.0539769649314934
2109	85-89	-0.5325998934949823
2109	90-94	-0.18939542150655342
2109	95-99	-0.302452262559747
2109	100-104	-2.1813613496768482
2109	105-109	-0.2349701086741547
2109	110-114	-0.38111242179560634
2109	115-119	-0.4174119185188019
2109	120-124	-0.6429397133589987
2109	125-129	-0.5484844279442953
2109	130-134	-0.5113985798636662
2109	135-139	-0.4729996978207893
2109	140-144	-0.6503084006751791
2109	145-149	-0.1589936971079311
2109	150	-0.9597727485985033
2110	1	-0.5072464926180018
2110	2	-0.11205230287725243
2110	3	-0.20153156285564222
2110	4	0.054082380077822734
2110	5	0.02715263756782349
2110	6	0.04218097413873778
2110	7	0.07262936865007674
2110	8	0.04545329683666921
2110	9	-0.010039157316093394
2110	10-14	0.07841635136662717
2110	15-19	0.12993039950806207
2110	20-24	0.14158266941377917
2110	25-29	0.1819762432651686
2110	30-34	0.10760507939075126
2110	35-39	0.2623251447255939
2110	40-44	0.1623320366960641
2110	45-49	0.22695852111667847
2110	50-54	0.22179335278203638
2110	55-59	-0.8671800093682975
2110	60-64	-0.007530967094943719
2110	65-69	0.1524117335348123
2110	70-74	0.3109088749737339
2110	75-79	0.13142016847050542
2110	80-84	0.19735100710240516
2110	85-89	0.11795979162151582
2110	90-94	0.05595962375603136
2110	95-99	-0.4587201050658578
2110	100-104	0.12180886342957109
2110	105-109	0.2015087175567558
2110	110-114	-0.06561924498888061
2110	115-119	0.13733270717553125
2110	120-124	0.14482294779427463
2110	125-129	0.13258260732601457
2110	130-134	-0.2691761075488799
2110	135-139	-0.05984903222027782
2110	140-144	-0.09295546339603789
2110	145-149	0.005296890377913144
2110	150	-1.0412458414158436
2111	1	-0.018634628710174184
2111	2	-0.014664957461928196
2111	3	-0.652026562622126
2111	4	-0.08746244230682976
2111	5	0.12660127502257268
2111	6	0.022471619456894132
2111	7	-0.034359972235819214
2111	8	0.15910592641651533
2111	9	-0.5423788681705233
2111	10-14	-0.22245015272172708
2111	15-19	0.03159876271511308
2111	20-24	0.010258510829899592
2111	25-29	-0.18552565499251017
2111	30-34	0.09394583412623803
2111	35-39	-0.02932899579722914
2111	40-44	-0.07038455416941503
2111	45-49	-0.2647438558230206
2111	50-54	-0.3483406335530148
2111	55-59	-0.3250488377480494
2111	60-64	-0.34822224238273947
2111	65-69	-0.4594800795780998
2111	70-74	-0.115862585625365
2111	75-79	-0.44596175624166534
2111	80-84	-0.409295089149623
2111	85-89	-0.8952086143362123
2111	90-94	-0.5591749481093444
2111	95-99	-1.1077887620259617
2111	100-104	-0.47361614473425817
2111	105-109	-0.41155651574968743
2111	110-114	-2.9876385172130426
2111	115-119	-0.6425937381073368
2111	120-124	-0.7407053618117843
2111	125-129	-1.069003994930462
2111	130-134	-1.5094268213814885
2111	135-139	-1.20987425028558
2111	140-144	-0.7949958784925499
2111	145-149	-0.6937977678473786
2111	150	-1.2644894124511339
2112	1	0.11511375004751301
2112	2	0.01690666984352518
2112	3	-0.017132499125622758
2112	4	0.22309607584642777
2112	5	0.19725545605032124
2112	6	0.16160875224124283
2112	7	0.27515690247310687
2112	8	0.0992672580279148
2112	9	-0.05841054965713255
2112	10-14	0.09154722540674243
2112	15-19	0.10624390407486572
2112	20-24	0.07641329001391028
2112	25-29	0.19830066352159292
2112	30-34	0.18772862672001622
2112	35-39	0.16581222995826295
2112	40-44	0.18193552579199235
2112	45-49	0.1689906389267719
2112	50-54	0.24305393260735286
2112	55-59	0.15218369807423215
2112	60-64	0.22446218934597795
2112	65-69	-2.720036940035456
2112	70-74	-0.9510835668268527
2112	75-79	0.056646261415323806
2112	80-84	0.05085734476907078
2112	85-89	-0.5111027774255561
2112	90-94	0.02440271199052546
2112	95-99	0.28486449453361473
2112	100-104	-0.37761283853595984
2112	105-109	0.13785223252063616
2112	110-114	0.1537810104561146
2112	115-119	-0.43059969492848893
2112	120-124	0.21572706041013845
2112	125-129	0.11477257727751322
2112	130-134	0.18611587077389657
2112	135-139	0.26581470952433506
2112	140-144	0.28754059241238394
2112	145-149	0.44730222452773916
2112	150	0.6510063473327676
2113	1	-0.562388628097434
2113	2	-0.17421583110958494
2113	3	-0.08181046038225048
2113	4	-0.2596367276001743
2113	5	0.007663069669604283
2113	6	-0.02209794798617537
2113	7	-0.00225638343003709
2113	8	-0.028825340682985257
2113	9	-0.02174689472800395
2113	10-14	-0.0055795648528444985
2113	15-19	-0.01794610870683755
2113	20-24	-0.1462839170676773
2113	25-29	-0.08859501241852996
2113	30-34	-0.21255157834543326
2113	35-39	-0.22047056089141392
2113	40-44	-0.20522441142234982
2113	45-49	-0.24162672990706824
2113	50-54	-0.09627095821750942
2113	55-59	-0.03166915827848982
2113	60-64	-0.15742303196039842
2113	65-69	-0.08025179881193623
2113	70-74	-0.34791990591125455
2113	75-79	-0.8411053575143299
2113	80-84	-0.46321293158939625
2113	85-89	-0.7554453555940484
2113	90-94	-0.7913339976736893
2113	95-99	-0.602977453347485
2113	100-104	-0.4818077438021007
2113	105-109	-0.5726223623793345
2113	110-114	-0.5152138608411221
2113	115-119	-0.4016928433314604
2113	120-124	-0.4895020591397028
2113	125-129	-1.1462755943781602
2113	130-134	-0.8387745640076361
2113	135-139	-0.1541804813190808
2113	140-144	-0.3848752034981757
2113	145-149	-0.4679451621134305
2113	150	-0.3988494932026825
2114	1	0.09901615097080452
2114	2	0.010829730170897278
2114	3	-0.1750882299771419
2114	4	0.18002008932757008
2114	5	0.0492710026967913
2114	6	0.1592917896197008
2114	7	0.06413198644083451
2114	8	0.2440027869999426
2114	9	-0.1927086782473566
2114	10-14	-0.5736448265096428
2114	15-19	0.1353061042942656
2114	20-24	0.18201093410383606
2114	25-29	0.21339791293285515
2114	30-34	0.2948172125919797
2114	35-39	0.3239029218288536
2114	40-44	0.2910606338917745
2114	45-49	0.05009960187071982
2114	50-54	0.28000497205712094
2114	55-59	0.43212414298213986
2114	60-64	0.37613576124936543
2114	65-69	0.390477577851847
2114	70-74	0.40066192536161793
2114	75-79	0.38414411593073083
2114	80-84	0.24356078807012693
2114	85-89	0.17752472341471304
2114	90-94	0.3024676558206423
2114	95-99	0.4322255412661278
2114	100-104	-0.0538622851705739
2114	105-109	0.4109705851167149
2114	110-114	0.44530475206941134
2114	115-119	0.30894953701047
2114	120-124	0.421148107136851
2114	125-129	0.3871753618193239
2114	130-134	0.37776120079735165
2114	135-139	0.5052496910587223
2114	140-144	-0.22470903475512927
2114	145-149	0.13271534187415313
2114	150	0.3371465495023287
2115	1	0.09864335505294974
2115	2	-0.1798153601021184
2115	3	-0.2316851838229681
2115	4	0.0701091537251699
2115	5	0.1778140177397205
2115	6	0.28303032339186984
2115	7	0.2162651322215723
2115	8	0.1435514776031681
2115	9	-0.053770569354313125
2115	10-14	0.036961219607022144
2115	15-19	0.20256681113847463
2115	20-24	0.21184427287492724
2115	25-29	0.14919017138539203
2115	30-34	0.19687127237909152
2115	35-39	0.0695579450773991
2115	40-44	0.07778885180650263
2115	45-49	0.035116095663411784
2115	50-54	-0.16435856999396492
2115	55-59	0.08695377508751534
2115	60-64	0.13038122443679612
2115	65-69	0.03903239813277537
2115	70-74	0.1993752655150729
2115	75-79	0.13701450253000047
2115	80-84	0.11897165782008301
2115	85-89	0.10075035104386387
2115	90-94	0.12158341924777716
2115	95-99	0.06572838279414128
2115	100-104	0.0538526351496742
2115	105-109	0.26437843016262264
2115	110-114	0.20289624180077226
2115	115-119	0.08944372603458106
2115	120-124	0.10706905259466737
2115	125-129	-0.4099765904947219
2115	130-134	0.008645217651618964
2115	135-139	-0.035720055602112666
2115	140-144	-0.5268372464335371
2115	145-149	0.09148551047463371
2115	150	0.035527211642339296
2116	1	0.005221563538924556
2116	2	-0.021026351532263732
2116	3	0.001523812501616817
2116	4	0.06099289205741343
2116	5	0.11715047610018559
2116	6	0.12641373245601528
2116	7	0.18007996449031793
2116	8	0.07376369318595977
2116	9	-0.11218395872810305
2116	10-14	0.06676351737557695
2116	15-19	0.06177943217426929
2116	20-24	0.10717084385563425
2116	25-29	0.20671166954054598
2116	30-34	0.22111491100477565
2116	35-39	0.21164994252492164
2116	40-44	0.25170698714156003
2116	45-49	0.14709555566221155
2116	50-54	0.18610447970638688
2116	55-59	0.1562029297341141
2116	60-64	0.22201003558392074
2116	65-69	0.36571688233917143
2116	70-74	0.3241360642175195
2116	75-79	0.3197993231993763
2116	80-84	0.23379905651538735
2116	85-89	0.25627895838680814
2116	90-94	0.06783147693951008
2116	95-99	0.01529462072831933
2116	100-104	0.28124684757941054
2116	105-109	0.23372125717886405
2116	110-114	0.3405066559254166
2116	115-119	0.16197438164748235
2116	120-124	0.3182832239407034
2116	125-129	0.14659522224102517
2116	130-134	0.026558483498945407
2116	135-139	0.12409513800307082
2116	140-144	-1.3552449774967243
2116	145-149	-0.003919485759681152
2116	150	0.26047706088132117
2117	1	0.03218842114732112
2117	2	0.02113017141109097
2117	3	0.21383676948114072
2117	4	0.1562997608679595
2117	5	0.07636880993906914
2117	6	-0.005093430330873616
2117	7	-0.07718153578836962
2117	8	0.11147058094334739
2117	9	0.12341847896576041
2117	10-14	0.11162960372074338
2117	15-19	0.08223857523832123
2117	20-24	0.1345913674939041
2117	25-29	0.20393534530882818
2117	30-34	0.07044100065277092
2117	35-39	0.1501591003355145
2117	40-44	0.08882342624418982
2117	45-49	0.13461621976383498
2117	50-54	0.15807951994411695
2117	55-59	0.14101615426805836
2117	60-64	0.21676108882740408
2117	65-69	0.26632850113015394
2117	70-74	0.21354067150097222
2117	75-79	0.3879549071627082
2117	80-84	0.2785362655838455
2117	85-89	0.35567064993416864
2117	90-94	0.34177381208337465
2117	95-99	0.22871935789284237
2117	100-104	0.19633772874174582
2117	105-109	0.26725911288489357
2117	110-114	0.3081534872840166
2117	115-119	0.19024165947851657
2117	120-124	0.1548740166072733
2117	125-129	0.08479884567356777
2117	130-134	-0.23582371171517025
2117	135-139	-0.18585270072142634
2117	140-144	0.2099974349500826
2117	145-149	-0.02615151974985963
2117	150	0.1889597967145349
2118	1	0.11726883245754394
2118	2	0.06193734351524682
2118	3	0.31878626502462026
2118	4	0.1603850483519551
2118	5	0.16616646538772528
2118	6	0.14196678617408054
2118	7	0.1009767858220485
2118	8	-0.1857540153156947
2118	9	0.09860252077493925
2118	10-14	0.09801200725225101
2118	15-19	-0.02149034275466022
2118	20-24	0.17916947671282202
2118	25-29	0.1655594111936125
2118	30-34	0.23688267618375392
2118	35-39	0.3029604300605513
2118	40-44	0.33235411344357857
2118	45-49	0.1916935908977493
2118	50-54	0.32605287212469847
2118	55-59	0.3163689851554281
2118	60-64	0.2415704984436431
2118	65-69	0.25248905612611594
2118	70-74	0.2725907082205694
2118	75-79	0.3234631655854514
2118	80-84	0.2811781266809632
2118	85-89	0.35515372743206086
2118	90-94	0.2868531540328121
2118	95-99	0.2514406122635009
2118	100-104	0.18687768022414275
2118	105-109	0.20228828484070505
2118	110-114	0.2281003925914291
2118	115-119	0.23519807296449358
2118	120-124	0.33953191856180354
2118	125-129	-0.017981942238272097
2118	130-134	-0.2469148149305198
2118	135-139	-0.29544198819693435
2118	140-144	-0.31191073247698853
2118	145-149	-0.2403403847702279
2118	150	-0.055170843423120175
2119	1	0.11157810599900841
2119	2	0.11921098300652844
2119	3	0.3721549795690393
2119	4	0.24725323961877166
2119	5	0.1692149715835498
2119	6	0.2560731252047148
2119	7	0.07665294890890095
2119	8	0.16678203888912435
2119	9	0.2091913794711715
2119	10-14	0.2104921666917292
2119	15-19	0.25964641461926163
2119	20-24	0.258882972539908
2119	25-29	0.303581707714109
2119	30-34	0.32587647466079517
2119	35-39	0.33675704528400274
2119	40-44	0.31349867038951373
2119	45-49	0.41678811172776875
2119	50-54	0.38655439288790916
2119	55-59	0.0755562815922346
2119	60-64	0.4342222619480438
2119	65-69	0.1464787904138376
2119	70-74	0.42547525745383297
2119	75-79	0.5718380448754772
2119	80-84	-0.44550639088470945
2119	85-89	0.5243362560596552
2119	90-94	0.22602077217531047
2119	95-99	0.368252787321552
2119	100-104	0.5922924581743629
2119	105-109	0.48626619624301526
2119	110-114	0.5800446645730659
2119	115-119	0.3219705232127055
2119	120-124	-0.22184713768922393
2119	125-129	0.5172283404530376
2119	130-134	0.30265401530827774
2119	135-139	0.2276896025421422
2119	140-144	0.39940799526463167
2119	145-149	0.4756902285538729
2119	150	0.5469497881902896
2120	1	0.018271958866161953
2120	2	0.04881864464506691
2120	3	0.3127101567592092
2120	4	0.2206176464019407
2120	5	0.12648082643548975
2120	6	0.10437871339585314
2120	7	0.07300620854172735
2120	8	0.1251552773361979
2120	9	0.1363184342331536
2120	10-14	0.18648984218143738
2120	15-19	0.19455722800056208
2120	20-24	0.15751562696539168
2120	25-29	0.24305706632822677
2120	30-34	0.24024179742249174
2120	35-39	0.22646343061537522
2120	40-44	0.12178775202453807
2120	45-49	0.15209524242953876
2120	50-54	0.2567196781709242
2120	55-59	0.1547391910309983
2120	60-64	0.1831832814188985
2120	65-69	0.20466291116050428
2120	70-74	0.16133185323573684
2120	75-79	0.10501933192759338
2120	80-84	-0.035248047778900116
2120	85-89	0.26130733982009247
2120	90-94	0.2549746415036793
2120	95-99	0.3323432808017728
2120	100-104	0.3852755377736017
2120	105-109	0.28894992518299745
2120	110-114	0.3905977796827642
2120	115-119	-0.024875944085103185
2120	120-124	0.04945200439264852
2120	125-129	0.2414226646786659
2120	130-134	0.26732913786560175
2120	135-139	0.27391073231217433
2120	140-144	0.01411154398152803
2120	145-149	-0.12674490438294583
2120	150	-0.19180974252075345
2121	1	-0.1412536855149895
2121	2	-0.2517723340480238
2121	3	-0.36739820528215006
2121	4	-0.07074911943968232
2121	5	0.07781022368214963
2121	6	-0.1971532387741206
2121	7	0.06244559638454206
2121	8	0.06617725945064024
2121	9	-0.0594377338030867
2121	10-14	0.06687757485029522
2121	15-19	0.10308736331959523
2121	20-24	0.12260790069323235
2121	25-29	0.024040038767090266
2121	30-34	0.11279886712772225
2121	35-39	0.16065421003240488
2121	40-44	0.1567428572394789
2121	45-49	0.18194045129490632
2121	50-54	-0.00315828779518057
2121	55-59	0.2414217836387067
2121	60-64	0.03485463338119388
2121	65-69	0.1367594159170622
2121	70-74	0.13008015948093288
2121	75-79	0.0674241903310957
2121	80-84	0.06677555705190485
2121	85-89	0.20838106162923253
2121	90-94	0.028915772105122528
2121	95-99	0.20925014558537214
2121	100-104	0.1666341092281698
2121	105-109	0.09040492757404905
2121	110-114	0.11456758975500492
2121	115-119	-0.019379395888591944
2121	120-124	-0.05940536030608712
2121	125-129	-0.1621602263943558
2121	130-134	-0.10521820839743157
2121	135-139	-0.45926380661443744
2121	140-144	-0.22231975119160552
2121	145-149	-0.2846909443681156
2121	150	-0.15760096315955963
2122	1	0.011568720072595795
2122	2	-0.10175088644886543
2122	3	0.1721017381922607
2122	4	-0.04562173842683137
2122	5	0.07874478211359559
2122	6	0.1716378595893957
2122	7	0.11738136086665207
2122	8	0.19150191814402007
2122	9	0.017833740579668245
2122	10-14	0.12528293516712807
2122	15-19	0.1759333497261082
2122	20-24	0.21385302426269703
2122	25-29	0.167646441986129
2122	30-34	0.24075155752179
2122	35-39	0.2149164383786797
2122	40-44	0.2898503085519266
2122	45-49	0.2960569335725367
2122	50-54	0.21838732223857704
2122	55-59	0.3733100053327263
2122	60-64	0.3165465270220551
2122	65-69	0.2837815701329234
2122	70-74	0.3777711392420926
2122	75-79	0.4926361501787966
2122	80-84	0.42983871350684666
2122	85-89	0.309085159458121
2122	90-94	0.5064061573954604
2122	95-99	0.34663640515789496
2122	100-104	0.27230903664379014
2122	105-109	0.37486249931003357
2122	110-114	0.2775689323607935
2122	115-119	0.1951714819385728
2122	120-124	0.0708325403317076
2122	125-129	0.28461905208180127
2122	130-134	0.3159396894380393
2122	135-139	0.32865444670142807
2122	140-144	0.3230193312428753
2122	145-149	0.28098207253304963
2122	150	0.33000976667700854
2123	1	0.11132210037660428
2123	2	0.03518134164203701
2123	3	0.2708273798005507
2123	4	0.15315727475181973
2123	5	0.12138684159292268
2123	6	0.15412875859326647
2123	7	0.14803995018168337
2123	8	0.11434120778294954
2123	9	-0.005992823339916242
2123	10-14	0.15878862095153323
2123	15-19	0.23457796242666262
2123	20-24	0.233953547825827
2123	25-29	0.29038284922368973
2123	30-34	0.29106764193793566
2123	35-39	0.31096020220408604
2123	40-44	0.2606100519234076
2123	45-49	0.30426851419708356
2123	50-54	0.270008581226314
2123	55-59	0.35024949575636555
2123	60-64	0.2791188413007646
2123	65-69	0.3037094179128417
2123	70-74	0.29680726401490887
2123	75-79	0.42924163975804674
2123	80-84	0.3443099119459774
2123	85-89	0.4765171516252238
2123	90-94	0.41166684330312364
2123	95-99	0.4403592828909595
2123	100-104	0.34779822891017176
2123	105-109	0.42052541965974655
2123	110-114	0.4018498343508199
2123	115-119	0.3394549512592988
2123	120-124	0.46475128196825466
2123	125-129	-0.17363284747381158
2123	130-134	-0.26935008286434936
2123	135-139	0.3839335535264752
2123	140-144	0.23261736780335696
2123	145-149	0.3379365216246768
2123	150	0.41504817591642507
2124	1	0.1127800577234126
2124	2	0.0724140211701716
2124	3	0.2340458270669572
2124	4	0.20447005137960872
2124	5	0.08644621295816535
2124	6	0.1639344353898764
2124	7	0.11007252792369826
2124	8	-0.01890028759555662
2124	9	0.05755552859574209
2124	10-14	0.17237834472646796
2124	15-19	0.1824490933535543
2124	20-24	0.0931604410361615
2124	25-29	-0.024464106419365805
2124	30-34	0.11726120251733363
2124	35-39	0.20938856107659376
2124	40-44	0.23930151007115086
2124	45-49	0.31305072337573847
2124	50-54	0.2791441791633744
2124	55-59	0.3295180577601755
2124	60-64	0.16731021440849503
2124	65-69	0.18525473121047042
2124	70-74	0.27793132648023544
2124	75-79	0.41222150058063534
2124	80-84	0.23528045138700548
2124	85-89	0.4220163344456651
2124	90-94	0.43753785418101643
2124	95-99	0.46747009505147474
2124	100-104	0.42294383762469323
2124	105-109	0.3854202938786955
2124	110-114	0.3727016209890408
2124	115-119	0.21087050199984958
2124	120-124	0.27281813142860756
2124	125-129	0.2295809250484595
2124	130-134	0.26430693581876596
2124	135-139	0.2985501536921049
2124	140-144	0.2618653312918653
2124	145-149	0.2879723989110943
2124	150	0.4011136696909645
2201	1	-0.8237857871725929
2201	2	-0.21656306736224806
2201	3	-0.6648881172189718
2201	4	-0.7252497653203278
2201	5	-0.3172335027339983
2201	6	-0.19736885529268022
2201	7	-0.34279858300651966
2201	8	-0.1672975366780065
2201	9	-0.5267245317071954
2201	10-14	-0.3791362567371479
2201	15-19	-0.4613053629869768
2201	20-24	-0.4636431866602422
2201	25-29	-0.8190578876653376
2201	30-34	-0.5380934464513416
2201	35-39	-0.5031517083596668
2201	40-44	-0.7208720444388916
2201	45-49	-0.5764515455108423
2201	50-54	-0.5630474653858712
2201	55-59	-0.5115013971357172
2201	60-64	-0.5613992175227551
2201	65-69	-0.44622671717141316
2201	70-74	-0.38382398817813623
2201	75-79	-0.5147542850178581
2201	80-84	-0.21700891196713457
2201	85-89	-0.33102644067817977
2201	90-94	-0.4791365436668116
2201	95-99	-0.3286986141022936
2201	100-104	-0.33928067684758645
2201	105-109	-0.4061220828249219
2201	110-114	-0.657492513999955
2201	115-119	-0.6794061932478073
2201	120-124	-0.5807740943288877
2201	125-129	-0.6641561201711852
2201	130-134	-0.6673266520012291
2201	135-139	-0.6343164527193537
2201	140-144	-0.5794001201501899
2201	145-149	-0.6848153543551447
2201	150	-1.2253150413060965
2202	1	0.025205413233351237
2202	2	-0.07586153081172853
2202	3	-0.11860724712135351
2202	4	0.020489759856396006
2202	5	0.01516233222735508
2202	6	-0.013421391308767738
2202	7	0.07444823612226514
2202	8	0.0011603566434104096
2202	9	0.14556977799825432
2202	10-14	0.0224635511790936
2202	15-19	-0.005333352593645202
2202	20-24	0.024904134817688828
2202	25-29	0.009512547237086721
2202	30-34	0.1450755972633715
2202	35-39	0.10113653287174174
2202	40-44	0.2037350348224436
2202	45-49	0.17416011224774053
2202	50-54	-0.11607838930163439
2202	55-59	0.02063080159873465
2202	60-64	0.20572639587389574
2202	65-69	0.20412217692643253
2202	70-74	0.13376977565698667
2202	75-79	0.08764550286900175
2202	80-84	0.19249194462648234
2202	85-89	0.04905213202653158
2202	90-94	0.11713776087104577
2202	95-99	0.053026265266019834
2202	100-104	0.08357271830483626
2202	105-109	0.27561892829230317
2202	110-114	0.2653012863705655
2202	115-119	0.3066686865853825
2202	120-124	0.38747721095991494
2202	125-129	0.4863987016819422
2202	130-134	0.4152793473160301
2202	135-139	0.050342798482887474
2202	140-144	0.29736844048037625
2202	145-149	0.4319953268936416
2202	150	0.1067346457380225
2203	1	-0.15332678190904403
2203	2	0.12977755453730921
2203	3	-0.03892334414030074
2203	4	-0.2824596618869819
2203	5	0.06211934813477171
2203	6	-0.17124077255395065
2203	7	-0.10880493215334752
2203	8	-0.03275332268776765
2203	9	0.19518296466928575
2203	10-14	0.0803797216524984
2203	15-19	0.06870747543078437
2203	20-24	-0.11574222552356161
2203	25-29	0.03890229917936239
2203	30-34	0.03310153100672153
2203	35-39	0.08401908021315307
2203	40-44	-0.0205861160659353
2203	45-49	0.14132869562881467
2203	50-54	0.2498951278717314
2203	55-59	0.20047059397413847
2203	60-64	0.2209951125044043
2203	65-69	-0.015446467905384509
2203	70-74	0.2765156117777323
2203	75-79	-0.07912486989036438
2203	80-84	-0.11918549395335276
2203	85-89	-0.6284026844144179
2203	90-94	-0.1355250998701365
2203	95-99	0.05041376596433622
2203	100-104	0.26860147603410667
2203	105-109	0.22041474844874642
2203	110-114	0.362259827864186
2203	115-119	0.33252221711342855
2203	120-124	0.14763877066371833
2203	125-129	0.26004942125256036
2203	130-134	0.3288433567724738
2203	135-139	0.5651242706241888
2203	140-144	0.5737645329632244
2203	145-149	0.41032493505303336
2203	150	0.3325820700498454
2204	1	-0.38006549629182373
2204	2	0.09927450592067899
2204	3	0.08222103541152848
2204	4	0.012041490646275577
2204	5	-0.067367998283693
2204	6	-0.1269523381211144
2204	7	0.11484243051084775
2204	8	0.10160773928165412
2204	9	0.23610561524045437
2204	10-14	0.14063004652496858
2204	15-19	0.09748221384730016
2204	20-24	0.14470047588287116
2204	25-29	0.1533578648923779
2204	30-34	0.21445377357598971
2204	35-39	0.11865353893385588
2204	40-44	0.15861644210263393
2204	45-49	0.17735120523035874
2204	50-54	0.22810858164070424
2204	55-59	0.36598208587940206
2204	60-64	0.19092785260789924
2204	65-69	0.3825467381667451
2204	70-74	0.3185969242447797
2204	75-79	0.3477201993159724
2204	80-84	0.2599245612679155
2204	85-89	0.23642526028943678
2204	90-94	0.08004155385299327
2204	95-99	0.3027389440829822
2204	100-104	0.4018404942207354
2204	105-109	0.34956314452595905
2204	110-114	0.48541775488030225
2204	115-119	0.3883141097051208
2204	120-124	0.27503577526267975
2204	125-129	0.20600181379719373
2204	130-134	0.4124592817977373
2204	135-139	0.5077641188039692
2204	140-144	0.7149953796141872
2204	145-149	0.39839533630852486
2204	150	0.6452547313090733
2205	1	0.06241097484937441
2205	2	0.07683187472360586
2205	3	0.12131711184851923
2205	4	0.08706744757600404
2205	5	0.09313994155735372
2205	6	-0.051546736811616256
2205	7	0.10414179519371913
2205	8	-0.01981172400395792
2205	9	0.10113874387340616
2205	10-14	0.06237133154169072
2205	15-19	0.1144789765766916
2205	20-24	0.14792724176921013
2205	25-29	0.08187317414286355
2205	30-34	0.17975234242891247
2205	35-39	0.16997984646750552
2205	40-44	0.1918611526226286
2205	45-49	0.28851478489293214
2205	50-54	0.24408699324492034
2205	55-59	0.375602152529801
2205	60-64	0.3320093458625095
2205	65-69	0.38329691895093276
2205	70-74	0.3038701662591734
2205	75-79	0.38101265515985006
2205	80-84	0.25615190222755757
2205	85-89	0.3008453683466925
2205	90-94	0.30664229510194474
2205	95-99	0.30402422782167804
2205	100-104	0.2861190884829128
2205	105-109	0.24459045896167453
2205	110-114	0.29025260040240397
2205	115-119	0.26912566423832374
2205	120-124	0.4285619488247221
2205	125-129	0.45352600752732286
2205	130-134	0.5878353771934783
2205	135-139	0.5612173936617708
2205	140-144	0.6446958086549515
2205	145-149	0.35573032854882314
2205	150	0.16981025159743268
2206	1	0.116559932084769
2206	2	-0.046093738233622616
2206	3	-0.19249307044842112
2206	4	0.16474176606891433
2206	5	-0.19755838787558133
2206	6	0.09457583886793941
2206	7	-0.07760695691865749
2206	8	0.07323053528880052
2206	9	-0.43981551519122775
2206	10-14	0.03821804955984476
2206	15-19	0.09885583747936977
2206	20-24	0.04200219857069243
2206	25-29	-0.06157485214843916
2206	30-34	-0.14771927460001422
2206	35-39	-0.1787291924363288
2206	40-44	-0.1985119378050868
2206	45-49	-0.3234042924448701
2206	50-54	0.024767657413683253
2206	55-59	-0.13410431816014778
2206	60-64	-0.2716377866868669
2206	65-69	-0.5802082120071503
2206	70-74	-0.35073736032180847
2206	75-79	-0.18667834460186583
2206	80-84	-0.2262367934611902
2206	85-89	-0.33075098140638914
2206	90-94	-0.7541561357307316
2206	95-99	-0.451098463967071
2206	100-104	-0.253079519366473
2206	105-109	-0.5362185840830662
2206	110-114	-0.578851498802635
2206	115-119	-0.39194835778773296
2206	120-124	-0.3536414406146591
2206	125-129	-0.5127718451892846
2206	130-134	-0.7321761384050234
2206	135-139	-0.7539219080584303
2206	140-144	-0.718407983192634
2206	145-149	-0.4567713853946742
2206	150	-0.3299365058435626
2207	1	0.12195604734353438
2207	2	0.16062728634357626
2207	3	0.3020351801818677
2207	4	0.32069614479514286
2207	5	0.0896983879278892
2207	6	0.06531441800797921
2207	7	0.04506460089965714
2207	8	0.025489084979483323
2207	9	0.18144376355724745
2207	10-14	0.11459335668735093
2207	15-19	0.18350127366719704
2207	20-24	0.15055512506857838
2207	25-29	0.1953170763444092
2207	30-34	0.23568057090440675
2207	35-39	0.19386582957925214
2207	40-44	0.17980889284006452
2207	45-49	0.17837867594926138
2207	50-54	0.2721040263203989
2207	55-59	0.2624495646718472
2207	60-64	0.3267557902452367
2207	65-69	0.2831014441315176
2207	70-74	0.3414853673146183
2207	75-79	0.3696232860772639
2207	80-84	0.2585939753076616
2207	85-89	0.19172097051650638
2207	90-94	0.27756129717663924
2207	95-99	0.16092475990507182
2207	100-104	0.2609743114707044
2207	105-109	0.28395334668400807
2207	110-114	0.25286431602057746
2207	115-119	0.349009507073319
2207	120-124	0.3077086616066822
2207	125-129	0.5923202710806237
2207	130-134	0.42682486864614333
2207	135-139	0.1946839334460435
2207	140-144	0.2733207572107972
2207	145-149	0.18213915772695088
2207	150	0.34522964575756276
2208	1	-0.2530116925063055
2208	2	0.1077221300512754
2208	3	-0.07849422380316895
2208	4	-0.044679156937412756
2208	5	0.08536634141375998
2208	6	0.07437298524060765
2208	7	-0.03856927165361412
2208	8	-0.41636727576226207
2208	9	-0.055132117660797064
2208	10-14	-0.06351008290987181
2208	15-19	0.0074557187390453805
2208	20-24	-0.04441760593914523
2208	25-29	-0.10680824559552349
2208	30-34	-0.14328261059958436
2208	35-39	-0.11499577376219605
2208	40-44	-0.018483136701675562
2208	45-49	-0.3234264398454272
2208	50-54	-0.09797712566012962
2208	55-59	-0.034102489948509174
2208	60-64	-0.08080128132493769
2208	65-69	-0.15423850582981657
2208	70-74	-0.100366180596005
2208	75-79	-0.17812916054518269
2208	80-84	-0.2431465831143882
2208	85-89	-0.7272763562293036
2208	90-94	-0.37444181076105565
2208	95-99	-0.33728769356292077
2208	100-104	-0.1128359677553874
2208	105-109	-0.2992150123841313
2208	110-114	-0.1295248809862528
2208	115-119	-0.15779437905099059
2208	120-124	-0.10899414588408263
2208	125-129	-0.09988138692953896
2208	130-134	0.10238246676011897
2208	135-139	0.11081430853840857
2208	140-144	-0.018256869231571216
2208	145-149	-0.2246099947442417
2208	150	0.25464851521446974
2209	1	-0.12967093470208724
2209	2	-0.05224351390990378
2209	3	-0.15953179480100488
2209	4	-0.25620262920406134
2209	5	-0.3496222917653782
2209	6	-0.09759833298397069
2209	7	-0.15615517365314702
2209	8	-0.3370045836743998
2209	9	-0.21309555154584103
2209	10-14	-0.16827654752626842
2209	15-19	-0.026694274709797128
2209	20-24	-0.30374630525350454
2209	25-29	-0.16606832473852506
2209	30-34	-0.2153510277399775
2209	35-39	-0.21967783107716343
2209	40-44	-0.43311842712876825
2209	45-49	-0.1354225413548349
2209	50-54	-0.15540878799416902
2209	55-59	-0.261823077815194
2209	60-64	-0.41856681587542255
2209	65-69	-0.30685192174189524
2209	70-74	-0.4534021313537764
2209	75-79	-0.3550423426027294
2209	80-84	-0.46356225238346127
2209	85-89	-0.6272245946178217
2209	90-94	-0.3339780572933435
2209	95-99	-0.464525874100957
2209	100-104	-0.3452389578509667
2209	105-109	-0.26673778286261296
2209	110-114	-0.2876075239404372
2209	115-119	-0.23394859221579622
2209	120-124	-0.18210699095809701
2209	125-129	-0.3372869628516426
2209	130-134	-0.17131120298207492
2209	135-139	-0.34079177929005766
2209	140-144	0.0033298375770485222
2209	145-149	-0.18977615831206407
2209	150	-0.29533347917946173
2210	1	-0.3617243556633305
2210	2	0.07455554796898767
2210	3	0.1251378281300859
2210	4	0.2628011629989544
2210	5	0.08600042621463899
2210	6	0.20787385504227274
2210	7	0.19239026195408115
2210	8	-0.07641631718792041
2210	9	-0.1520350220897697
2210	10-14	0.05050831095599051
2210	15-19	0.09291291925959655
2210	20-24	0.013074391763609583
2210	25-29	-0.004375485726846762
2210	30-34	-0.013820483975351294
2210	35-39	-0.014537540306406527
2210	40-44	0.08121288458459475
2210	45-49	0.11953366171289304
2210	50-54	0.17540763549043703
2210	55-59	0.011749727270363053
2210	60-64	0.08711149133883822
2210	65-69	-0.08755132176356284
2210	70-74	0.1308379259782555
2210	75-79	0.22455692799641014
2210	80-84	0.03237878548927853
2210	85-89	0.2074682093254694
2210	90-94	0.2641083958644117
2210	95-99	0.09876920958694058
2210	100-104	0.07574738705092443
2210	105-109	0.1240129061642179
2210	110-114	0.03137807182810093
2210	115-119	0.1139333374679623
2210	120-124	0.0980195080813715
2210	125-129	0.4416275618265004
2210	130-134	0.360514965292424
2210	135-139	-0.11307538842161335
2210	140-144	-0.16653790597614915
2210	145-149	-0.19693331014379822
2210	150	-0.15976755929189324
2211	1	-0.06415336270775995
2211	2	0.10317612079969862
2211	3	0.28087186375410766
2211	4	0.14856265981559602
2211	5	0.02731905737623208
2211	6	0.20764653967666646
2211	7	0.1319058838356426
2211	8	-0.08674243326507991
2211	9	0.01830364470790613
2211	10-14	-0.04364957370545142
2211	15-19	0.021412182857524442
2211	20-24	-0.022212910897231097
2211	25-29	-0.11547146803324893
2211	30-34	-0.19431653572822682
2211	35-39	-0.13774411502974004
2211	40-44	-0.20181756360086922
2211	45-49	-0.25217213524300064
2211	50-54	-0.34955146201972553
2211	55-59	-0.11494080556852992
2211	60-64	-0.2371751340102506
2211	65-69	-0.20764245606792286
2211	70-74	-0.28404215606494176
2211	75-79	-0.4896756863616645
2211	80-84	-0.3153407239494044
2211	85-89	-0.1468472072120619
2211	90-94	-0.08573586090270169
2211	95-99	-0.0628286539839209
2211	100-104	-0.16816901969144737
2211	105-109	-0.039167597156634315
2211	110-114	-0.23995328665361626
2211	115-119	-0.339963407594297
2211	120-124	-0.45272366170889455
2211	125-129	-0.07278372672570299
2211	130-134	-0.23276094006660486
2211	135-139	-0.5518173565767057
2211	140-144	-0.4422094484635508
2211	145-149	-0.31239331210149857
2211	150	-0.20298344621344455
2212	1	0.10656757896177993
2212	2	0.12313759557684278
2212	3	0.23516984207099512
2212	4	0.2861146449932761
2212	5	0.1432448091410805
2212	6	0.09163053293261925
2212	7	0.1301679632824957
2212	8	-0.0945878716025561
2212	9	0.15169869762783605
2212	10-14	0.04264769963796056
2212	15-19	0.04165392928801026
2212	20-24	0.12443948438785668
2212	25-29	0.07798214141206472
2212	30-34	0.051402595942519724
2212	35-39	0.09312760701108402
2212	40-44	0.14948478708967627
2212	45-49	0.2016544873170858
2212	50-54	0.08619642803951422
2212	55-59	0.23117022359987516
2212	60-64	0.01698676889684947
2212	65-69	0.022779784381341983
2212	70-74	-0.03071873957271265
2212	75-79	-0.10873547606973233
2212	80-84	-0.022029458867955043
2212	85-89	0.26699883665393287
2212	90-94	0.3515644613456743
2212	95-99	0.0675047001672624
2212	100-104	-0.1782126972637741
2212	105-109	0.03195350029506727
2212	110-114	0.13011015211301213
2212	115-119	0.38429474085181425
2212	120-124	0.24395595338618392
2212	125-129	0.45496196998252714
2212	130-134	0.31352476853769673
2212	135-139	-0.0533199464743177
2212	140-144	-0.12060373287240367
2212	145-149	-0.03393814122674854
2212	150	-0.234316274250574
2213	1	-0.24637033711759315
2213	2	-0.15349497305920679
2213	3	-0.2576236210383698
2213	4	-0.5129487702717768
2213	5	-0.01888079610196769
2213	6	-0.5232275206747872
2213	7	-0.017430029372874856
2213	8	-0.2622611360390792
2213	9	-0.18359533985614007
2213	10-14	-0.09136657988018726
2213	15-19	-0.13912986197657773
2213	20-24	-0.13436133654068527
2213	25-29	-0.26932607911120954
2213	30-34	-0.1740296367115306
2213	35-39	-0.07907424874872504
2213	40-44	-0.1748805164842011
2213	45-49	-0.2988011843791014
2213	50-54	-0.1664170298757881
2213	55-59	-0.27002415163919125
2213	60-64	-0.5108446609392345
2213	65-69	-0.5742158483508462
2213	70-74	-0.4929181976412025
2213	75-79	-0.421398951399361
2213	80-84	-0.361991211716969
2213	85-89	-0.42671377517302034
2213	90-94	-0.47503242101362275
2213	95-99	-0.3983499348951369
2213	100-104	-0.4114919861627442
2213	105-109	-0.4470990372376278
2213	110-114	-0.39515099627298156
2213	115-119	-0.18859827578963007
2213	120-124	-0.5682576994429098
2213	125-129	-0.6488004755446042
2213	130-134	-0.5695907128780817
2213	135-139	-0.7836164752622992
2213	140-144	-0.7531732452759741
2213	145-149	-0.5650421464205593
2213	150	-1.0494331547304796
2214	1	0.04073224508537976
2214	2	0.12846659735014754
2214	3	0.31167881369140105
2214	4	0.1852247058672134
2214	5	0.03471156687901811
2214	6	0.2780003937202693
2214	7	0.13767323157393463
2214	8	-0.013580223629212185
2214	9	0.290399445393561
2214	10-14	0.16886191753608415
2214	15-19	0.16329294271002937
2214	20-24	0.19897893053724403
2214	25-29	0.11119547465054325
2214	30-34	0.09834182575018247
2214	35-39	0.13845803233313347
2214	40-44	0.1389652223327431
2214	45-49	0.2301190640676367
2214	50-54	0.20085690087129393
2214	55-59	0.12068974497326934
2214	60-64	0.08741678299860212
2214	65-69	0.3068234752239505
2214	70-74	0.2839537337132896
2214	75-79	0.28760093687616717
2214	80-84	0.39828647949946827
2214	85-89	0.2536329490412115
2214	90-94	0.3147850913712773
2214	95-99	0.21965799947064113
2214	100-104	0.30956852077073904
2214	105-109	0.19949066919719627
2214	110-114	0.1956486327650282
2214	115-119	0.3847336111649824
2214	120-124	0.3448333780799189
2214	125-129	0.3058781744732002
2214	130-134	0.23175093896024634
2214	135-139	-0.13241864592511376
2214	140-144	-0.25338617495109617
2214	145-149	0.08991106991477693
2214	150	0.20635228139330763
2215	1	0.050355648161676925
2215	2	0.14617588958354233
2215	3	0.18081849549096773
2215	4	0.29705965300745163
2215	5	0.14949658203147465
2215	6	0.22621063465336277
2215	7	0.06629548765250348
2215	8	0.025857219419243904
2215	9	0.15033577975757595
2215	10-14	0.2372514113214521
2215	15-19	0.13309624579877521
2215	20-24	0.12832169575438712
2215	25-29	0.08814987936125362
2215	30-34	0.1006392757213348
2215	35-39	0.15073266730029644
2215	40-44	0.15788139086070885
2215	45-49	0.062332621797800414
2215	50-54	0.08394696787551936
2215	55-59	-0.0032623610323767593
2215	60-64	0.05156090446082118
2215	65-69	0.23766270722813232
2215	70-74	0.1620938078216625
2215	75-79	0.1976815340202478
2215	80-84	0.21490036214138541
2215	85-89	0.10769666688787538
2215	90-94	-0.019749382194568454
2215	95-99	0.3483376553102602
2215	100-104	0.404201381983917
2215	105-109	0.08493229538855473
2215	110-114	0.3681191916854587
2215	115-119	0.2618688404723599
2215	120-124	0.42933690508196065
2215	125-129	0.3558030149689131
2215	130-134	0.28369236435137424
2215	135-139	-0.04149185950353029
2215	140-144	0.13288473993914351
2215	145-149	0.029570913346496752
2215	150	0.10641750455452836
2216	1	0.0752343871732215
2216	2	0.09181737492209052
2216	3	0.07304379154380314
2216	4	0.08745753253345612
2216	5	5.90683250052848E-4
2216	6	-0.04792334525028963
2216	7	-0.18439901785516355
2216	8	0.12695699236599722
2216	9	0.2294465189470145
2216	10-14	0.0804086891093263
2216	15-19	0.15412890997325945
2216	20-24	0.04148045184360427
2216	25-29	0.19720259617633928
2216	30-34	0.2337063532891719
2216	35-39	0.22345467753232384
2216	40-44	0.09356708881553288
2216	45-49	0.23306491896030934
2216	50-54	0.28933086100911254
2216	55-59	-0.26616281342656833
2216	60-64	0.2127733386267323
2216	65-69	0.3701987575915524
2216	70-74	0.1990721471713357
2216	75-79	0.302231485833822
2216	80-84	0.35225658924363756
2216	85-89	0.377629134663529
2216	90-94	0.258214666383239
2216	95-99	0.14406384975084308
2216	100-104	0.24315880049806537
2216	105-109	0.3113144725626924
2216	110-114	0.238130311983916
2216	115-119	0.3238357126654847
2216	120-124	0.21768476647444857
2216	125-129	0.35863698878537065
2216	130-134	0.2074765634467326
2216	135-139	0.03290945844509707
2216	140-144	0.24582966082749635
2216	145-149	0.11304202451565004
2216	150	0.3273572379064049
2217	1	0.0975899561923228
2217	2	0.15254160632705194
2217	3	0.26637348544812056
2217	4	0.2990590561232125
2217	5	0.1287392471962434
2217	6	0.20421234968205937
2217	7	0.16558989480449782
2217	8	0.12807922611622047
2217	9	0.22118902181030364
2217	10-14	0.18799084340606242
2217	15-19	0.2243731413611627
2217	20-24	0.22405789781458907
2217	25-29	0.24311643764165325
2217	30-34	0.24706947177545402
2217	35-39	0.2701829606484978
2217	40-44	0.2698066732267179
2217	45-49	0.3366821378420113
2217	50-54	0.28496550483736627
2217	55-59	0.3855627302340139
2217	60-64	0.35359781241504606
2217	65-69	0.4233383250401772
2217	70-74	0.3949825853047102
2217	75-79	0.42428620402815653
2217	80-84	0.36321061014275813
2217	85-89	0.46417618586433207
2217	90-94	0.45222344395449454
2217	95-99	0.47278638441621723
2217	100-104	0.42114027428934975
2217	105-109	0.31334460480473325
2217	110-114	0.433426442670104
2217	115-119	0.36479380767197256
2217	120-124	0.43528606849458384
2217	125-129	0.4210134439183477
2217	130-134	0.4509685077180521
2217	135-139	0.4487324575523246
2217	140-144	0.46065022251175947
2217	145-149	0.38741923718014704
2217	150	0.6617491000483327
2218	1	0.13775485388407915
2218	2	0.1029162977972824
2218	3	0.2985084846268151
2218	4	0.3102563575904327
2218	5	0.1776169714603455
2218	6	0.20862193973827914
2218	7	0.1866881068491395
2218	8	0.14784025338003914
2218	9	0.28498151339621813
2218	10-14	0.212145764678354
2218	15-19	0.11912567763671689
2218	20-24	0.1848040901516228
2218	25-29	0.2048736055969016
2218	30-34	0.17234864639944192
2218	35-39	0.25288705108366827
2218	40-44	0.3226576764598619
2218	45-49	0.31291627371092545
2218	50-54	0.26482157368427295
2218	55-59	0.26677591021925906
2218	60-64	0.27673817415115565
2218	65-69	0.451137044858271
2218	70-74	0.3156057246706325
2218	75-79	0.40607483338725814
2218	80-84	0.3682278146011697
2218	85-89	0.4348375672947
2218	90-94	0.40215150808428746
2218	95-99	0.4335317230924147
2218	100-104	0.2976633776787878
2218	105-109	0.21293939556461794
2218	110-114	0.35643543811718814
2218	115-119	0.2867188298096295
2218	120-124	0.35374421030940795
2218	125-129	0.31913311868132865
2218	130-134	0.28603186780692624
2218	135-139	0.2710374433268612
2218	140-144	0.24777742994673702
2218	145-149	0.014892013396760717
2218	150	0.2961201109921703
2219	1	0.08101766614498729
2219	2	0.11011108467425501
2219	3	0.2783231808089752
2219	4	0.3052733460657535
2219	5	0.12902654938018543
2219	6	0.2662997772633702
2219	7	0.2229962024292078
2219	8	0.19173015131520543
2219	9	0.23862314463286083
2219	10-14	0.22644926457440562
2219	15-19	0.20035146059863962
2219	20-24	0.24752685537188057
2219	25-29	0.2532799992440715
2219	30-34	0.2909473072038935
2219	35-39	0.27447505283469553
2219	40-44	0.304891736969239
2219	45-49	0.3804980414009904
2219	50-54	0.3303130203216824
2219	55-59	0.4201788904147037
2219	60-64	0.39934747525273195
2219	65-69	0.48257686249189646
2219	70-74	0.434201517859222
2219	75-79	0.5339470475816199
2219	80-84	0.47634521413017694
2219	85-89	0.4562867384066749
2219	90-94	0.5582041372578601
2219	95-99	0.5841887628779645
2219	100-104	0.6145743959786998
2219	105-109	0.5062170256675316
2219	110-114	0.6132468583117117
2219	115-119	0.6031395314540333
2219	120-124	0.632355415171304
2219	125-129	0.5557263154304337
2219	130-134	0.5628524987939585
2219	135-139	0.581835644061016
2219	140-144	0.6522714617261798
2219	145-149	0.6296176743209756
2219	150	0.551266793518252
2220	1	0.05924453450688816
2220	2	0.1622180233612518
2220	3	0.28179443772015134
2220	4	0.3514872080774296
2220	5	0.25373345011477255
2220	6	0.26600993946482987
2220	7	0.23026351268320155
2220	8	0.0953561704004926
2220	9	0.25644071202525254
2220	10-14	0.23792360061842288
2220	15-19	0.20848261251473588
2220	20-24	0.17884818479408437
2220	25-29	0.21164008924262134
2220	30-34	0.20994145464396752
2220	35-39	0.16646577644709026
2220	40-44	0.21753918151028273
2220	45-49	0.24578596573068978
2220	50-54	0.23421059736155314
2220	55-59	0.22162392861979185
2220	60-64	0.3232170970112165
2220	65-69	0.3776914710478181
2220	70-74	0.2660034486701619
2220	75-79	0.1916657554950021
2220	80-84	0.040231289820752636
2220	85-89	0.2124149634314918
2220	90-94	0.11884955780994488
2220	95-99	0.38994042362287473
2220	100-104	0.33801234252262446
2220	105-109	0.3130657569929056
2220	110-114	0.33641691439152055
2220	115-119	0.09895120248598488
2220	120-124	0.1872943856602447
2220	125-129	0.36053772179968036
2220	130-134	0.2755621297436477
2220	135-139	0.19817788820842708
2220	140-144	0.09403834665479138
2220	145-149	0.12132717497225087
2220	150	0.2212855405800056
2221	1	0.05089200960127371
2221	2	0.025141567077696436
2221	3	-0.05425388745425863
2221	4	0.06230626832694952
2221	5	0.126652928752371
2221	6	0.05340828908256867
2221	7	-0.004256534957256974
2221	8	0.15329588846005748
2221	9	0.07468371923469164
2221	10-14	0.05311882204530605
2221	15-19	-0.09324528353541695
2221	20-24	-0.12201498110733411
2221	25-29	-0.04796535517755984
2221	30-34	-0.12244013657166875
2221	35-39	-0.08641722528260232
2221	40-44	-0.10045256596698238
2221	45-49	-0.1665835259430679
2221	50-54	-0.09381114318463801
2221	55-59	-0.13917540396415262
2221	60-64	-0.21047495889633439
2221	65-69	0.008204181173702807
2221	70-74	-0.10668562491859745
2221	75-79	0.05708908097054177
2221	80-84	-0.014909464863329447
2221	85-89	0.05012276508403346
2221	90-94	0.13335546615203953
2221	95-99	0.16697286761512942
2221	100-104	0.1363543777491003
2221	105-109	0.02634720539274582
2221	110-114	0.17845056042124696
2221	115-119	-0.11231814200744594
2221	120-124	-0.08871072021384663
2221	125-129	-0.05237117076362807
2221	130-134	-0.10639143758739777
2221	135-139	-0.5408000901541072
2221	140-144	-0.13929244163931997
2221	145-149	-0.19689882091120836
2221	150	-0.11604512714669113
2222	1	-0.07184094929734997
2222	2	0.11805457943664521
2222	3	-0.13461978223278948
2222	4	0.22376995503339003
2222	5	0.18791864287636884
2222	6	0.22536430378595895
2222	7	0.26412413155507153
2222	8	0.11125642187206353
2222	9	0.1390550929040657
2222	10-14	0.17601793569581758
2222	15-19	0.10215609049209462
2222	20-24	0.10544599605825766
2222	25-29	0.17961666111651908
2222	30-34	0.17082088106159432
2222	35-39	0.25191113085848116
2222	40-44	0.26086732480784747
2222	45-49	0.2760725014552534
2222	50-54	0.20577160427559704
2222	55-59	0.35964791523221606
2222	60-64	0.36697557963969274
2222	65-69	0.4270473302004447
2222	70-74	0.3556659709042833
2222	75-79	0.43826802065461123
2222	80-84	0.37148877491669197
2222	85-89	0.4508525604655702
2222	90-94	0.46496028507502274
2222	95-99	0.47930817235839385
2222	100-104	0.4375315123221455
2222	105-109	0.38132288991921826
2222	110-114	0.5405612171037575
2222	115-119	0.4736986027876995
2222	120-124	0.5194093286144934
2222	125-129	0.3881381196179561
2222	130-134	0.42531330634475495
2222	135-139	0.4589714245145444
2222	140-144	0.4550304270766006
2222	145-149	0.41131051686117104
2222	150	0.4864284195977291
2223	1	0.06966358165125541
2223	2	0.16808519593413251
2223	3	0.2941597285492392
2223	4	0.31624415853001153
2223	5	0.22885733528359253
2223	6	0.319392586698676
2223	7	0.2723288305456322
2223	8	0.1938515958761542
2223	9	0.2796943227041595
2223	10-14	0.236820930792625
2223	15-19	0.17854697604617797
2223	20-24	0.2547611004973618
2223	25-29	0.2670664521605559
2223	30-34	0.28002107766123885
2223	35-39	0.2482193643133499
2223	40-44	0.29874961754708096
2223	45-49	0.28327880515809056
2223	50-54	0.24271675801409032
2223	55-59	0.27058090997215345
2223	60-64	0.345121347310112
2223	65-69	0.41815510618692286
2223	70-74	0.26384823499345345
2223	75-79	0.3983618093923056
2223	80-84	0.3838127600948269
2223	85-89	0.41282197642819796
2223	90-94	0.4448615782715706
2223	95-99	0.5216496872204885
2223	100-104	0.4080878861629529
2223	105-109	0.36502170852406124
2223	110-114	0.4676746202357691
2223	115-119	0.4065698472508501
2223	120-124	0.4007923703002092
2223	125-129	0.49466256221383276
2223	130-134	0.28921916638223877
2223	135-139	0.4674102203999553
2223	140-144	0.46168850132399797
2223	145-149	0.44357561310999216
2223	150	0.5406050849585569
2224	1	0.0934792706763865
2224	2	0.12019041975790046
2224	3	0.2765062258121773
2224	4	0.21916135427564143
2224	5	0.06646599251217822
2224	6	0.2076443642788277
2224	7	0.12245396963239585
2224	8	0.16710292577594998
2224	9	0.18548528388046037
2224	10-14	0.1816062415528279
2224	15-19	0.12097651997176229
2224	20-24	0.08431468058482494
2224	25-29	0.1275266972548721
2224	30-34	0.1460459795001725
2224	35-39	0.28403405564426976
2224	40-44	0.24473964823925343
2224	45-49	0.3124827295278365
2224	50-54	0.28176998070181725
2224	55-59	0.34530826239387125
2224	60-64	0.2632347175909828
2224	65-69	0.2503055487202559
2224	70-74	0.2512582573061195
2224	75-79	0.3624714334250214
2224	80-84	0.30682743354538644
2224	85-89	0.3079859057968335
2224	90-94	0.34252363339071223
2224	95-99	0.3481622394045871
2224	100-104	0.3725241885326511
2224	105-109	0.3403273870949093
2224	110-114	0.35438973339230984
2224	115-119	0.3323293707436221
2224	120-124	0.27844958863441605
2224	125-129	0.35221394277724016
2224	130-134	0.23737286571036975
2224	135-139	0.2365703153483878
2224	140-144	0.22531078200245958
2224	145-149	0.24059673465001907
2224	150	0.43184733153502464
>>END_MODULE
>>Per sequence quality scores	pass
#Quality	Count
20	5.0
21	346.0
22	5254.0
23	21168.0
24	45942.0
25	80164.0
26	130592.0
27	197453.0
28	282148.0
29	388836.0
30	516374.0
31	664686.0
32	841195.0
33	1051589.0
34	1316062.0
35	1665672.0
36	2177437.0
37	2996666.0
38	4542298.0
39	8569421.0
40	2.9499128E7
>>END_MODULE
>>Per base sequence content	fail
#Base	G	A	T	C
1	40.128300553916176	7.48931725810437	9.756410863486753	42.6259713244927
2	22.089007874131443	10.297714119109108	31.918761784860834	35.69451622189862
3	21.97151667416376	14.105265727084818	25.77024100868593	38.1529765900655
4	25.531707669760255	21.912679045532734	20.084133025130946	32.47148025957606
5	26.884525116954723	24.35446439132946	24.3663332965707	24.394677195145114
6	22.028064005020617	29.101549529466197	27.540803975295802	21.329582490217383
7	17.106291385465862	21.618799415206826	41.461578150914356	19.81333104841295
8	20.19585384433597	19.801926941370628	33.87847194112295	26.123747273170437
9	20.134679976715343	20.527786766892813	35.83242248079354	23.505110775598304
10-14	21.18092685030693	26.11197484000154	29.030142723738017	23.676955585953515
15-19	21.8953841425655	24.26535306567241	29.276127066770467	24.563135724991625
20-24	22.745534136389697	23.996578539406936	28.196504956175723	25.06138236802764
25-29	22.8966228493166	24.867560211708724	26.74144727884394	25.49436966013074
30-34	22.09731806291279	24.873375847882304	27.308211143934987	25.721094945269922
35-39	22.032051651892694	24.294437955788556	27.524678980284133	26.14883141203461
40-44	21.001907117675714	24.73223810820718	28.135261815836703	26.130592958280403
45-49	21.874196834458758	24.212139053155298	27.25614484622837	26.65751926615757
50-54	21.026473384306417	24.770418777739273	27.021016244592317	27.18209159336199
55-59	21.149104732800758	24.284416574458447	28.506158621906692	26.060320070834102
60-64	22.45128875049829	24.398412573125405	27.005326537813172	26.144972138563134
65-69	22.591562278474555	23.45231266249676	28.088243797320477	25.86788126170821
70-74	23.216556992902945	24.50100077139204	26.983170327907136	25.299271907797877
75-79	21.502203769261907	24.20868775499284	27.230798746164027	27.058309729581232
80-84	21.516445849754845	25.643844617518635	26.93883692294933	25.90087260977719
85-89	22.76462153915538	24.851651847003918	27.39745519412352	24.98627141971718
90-94	21.48966894767956	24.563702994575248	28.21449798901117	25.732130068734023
95-99	21.316271999746572	22.987042952269793	28.020813497060793	27.675871550922842
100-104	20.786956011219104	23.832882856928208	29.332650345099122	26.04751078675357
105-109	21.953830901224975	25.075293500700745	26.896872617674433	26.074002980399847
110-114	22.578381987298222	23.128866251951667	27.93711359132864	26.355638169421475
115-119	21.779961586136455	23.500652542331032	28.43919596473945	26.280189906793062
120-124	20.841447213244404	24.96363698938935	26.325763168845413	27.869152628520833
125-129	21.303718637346723	23.865765032115437	27.897583482715856	26.932932847821988
130-134	22.097779404938585	23.50599919218718	27.84652816541347	26.549693237460765
135-139	21.93620721350599	23.786117970363097	28.363935416392543	25.91373939973837
140-144	22.275661584332287	24.315150640132124	26.78200995490384	26.627177820631754
145-149	22.085765539530804	23.444748025356798	27.814351104574236	26.655135330538158
150	22.329391773810638	24.122493951910208	27.738839440773987	25.80927483350517
>>END_MODULE
>>Per sequence GC content	fail
#GC Content	Count
0	1.0
1	1.5
2	3.0
3	5.0
4	6.0
5	10.0
6	18.0
7	32.0
8	52.0
9	79.0
10	117.0
11	166.5
12	296.0
13	511.5
14	754.0
15	1097.5
16	1881.5
17	3075.5
18	5002.5
19	10865.0
20	19867.5
21	26600.5
22	32218.0
23	45501.5
24	67194.0
25	84461.0
26	101201.0
27	127150.0
28	161778.5
29	201518.0
30	244120.0
31	287754.5
32	327958.5
33	390031.5
34	444860.5
35	473997.0
36	540395.0
37	737637.5
38	1017218.5
39	1540071.5
40	1850830.5
41	1650384.5
42	1540203.5
43	1866132.0
44	2543675.5
45	3560852.5
46	4330337.5
47	4258898.5
48	3480880.5
49	2548807.0
50	2115691.5
51	2095147.0
52	1995777.0
53	1722674.0
54	1573792.5
55	1288259.5
56	966574.0
57	869033.5
58	795535.5
59	708638.5
60	720374.5
61	812955.5
62	794817.0
63	691692.0
64	545266.5
65	377159.0
66	307388.5
67	261005.5
68	229285.5
69	190257.5
70	142565.5
71	125491.5
72	115993.5
73	102087.0
74	96017.5
75	102004.5
76	99438.0
77	107694.5
78	106323.0
79	99279.0
80	107605.5
81	124298.0
82	147959.5
83	120195.5
84	69548.5
85	46512.0
86	45191.0
87	55102.5
88	45172.0
89	23155.0
90	11469.5
91	7608.0
92	4758.5
93	2559.0
94	1961.0
95	1265.0
96	385.0
97	72.0
98	46.5
99	22.5
100	4.5
>>END_MODULE
>>Per base N content	pass
#Base	N-Count
1	0.0
2	0.003387738633727737
3	0.016182225497339307
4	0.0
5	1.8184319021619628E-6
6	0.0
7	3.6368638043239256E-6
8	0.0
9	0.0
10-14	3.636863804323926E-7
15-19	9.3940192065687E-4
20-24	2.800385129329423E-5
25-29	2.2766767415067772E-4
30-34	5.109793645075115E-4
35-39	9.164896786896291E-5
40-44	3.0553389205079485E-5
45-49	7.2774186143261525E-6
50-54	3.89562726216026E-4
55-59	1.9786715459419458E-4
60-64	9.616829153319804E-4
65-69	5.766795693786745E-4
70-74	7.070163718615983E-5
75-79	5.2555592883502297E-5
80-84	5.957436200130746E-4
85-89	3.413960846648634E-5
90-94	1.1617807789227593E-4
95-99	7.028712376693512E-4
100-104	0.0444566472154664
105-109	2.771082246517763E-5
110-114	1.0533589304755212E-5
115-119	7.4509627765515E-5
120-124	2.2446314763436572E-4
125-129	5.307385236866706E-4
130-134	9.71273919283041E-6
135-139	1.5070430746048298E-4
140-144	1.348486970649192E-4
145-149	1.1730713191507685E-4
150	0.0
>>END_MODULE
>>Sequence Length Distribution	warn
#Length	Count
40-44	18309.0
45-49	25785.0
50-54	41515.0
55-59	56418.0
60-64	81350.0
65-69	113683.0
70-74	156847.0
75-79	214890.0
80-84	262910.0
85-89	327173.0
90-94	408727.0
95-99	491790.0
100-104	563383.0
105-109	668680.0
110-114	758089.0
115-119	870394.0
120-124	1014369.0
125-129	1068710.0
130-134	1250337.0
135-139	1412577.0
140-144	1922432.0
145-149	2107685.0
150-151	4.1156383E7
>>END_MODULE
>>Sequence Duplication Levels	fail
#Total Deduplicated Percentage	19.55034528800274
#Duplication Level	Percentage of deduplicated	Percentage of total
1	75.16665364706311	14.695340329437942
2	12.327174374763814	4.820010309041037
3	4.293764418717552	2.518337309138055
4	2.1995459607318084	1.7200753203655428
5	1.306554356086861	1.277179439952111
6	0.8933865627845653	1.0479609466860114
7	0.6218450368208334	0.8510099629834648
8	0.4552979831342294	0.7120986223364347
9	0.35403157442897876	0.6229295570647598
>10	2.0315104006812894	7.303562508661409
>50	0.16401111677135102	2.224972611817545
>100	0.13494108836053087	5.41807189095764
>500	0.020171788864884157	2.769336028416974
>1k	0.02080364243047159	8.857253483851085
>5k	0.004412265825343771	6.152537219235284
>10k+	0.005895782534409139	39.009324460055
>>END_MODULE
>>Overrepresented sequences	fail
#Sequence	Count	Percentage	Possible Source
CCGAGAACGTATTCACCGTAGCGTAGCTGATCTACGATTACTAGCGATTC	812550	1.477566842101703	No Hit
CTCAGGTGGATCATTTAATGCGTTAGCTGCGCTAGTGAAAAATTCCACCA	591463	1.075535188148421	No Hit
CGAGAACGTATTCACCGTAGCGTAGCTGATCTACGATTACTAGCGATTCC	444862	0.808951252859575	No Hit
GTCTGGTTAGTATTTAGCCTTACCGGATGGTCCCGGCAGATTCAGACAGG	198927	0.36173520300137274	No Hit
CCTCAGTGTCAGTACATAACCAGTTAGCTGCCTTCGCCATTGATGTTCTT	179077	0.32563932974345783	No Hit
CTGGTTAGTATTTAGCCTTACCGGATGGTCCCGGCAGATTCAGACAGGGT	176392	0.32075684008615296	No Hit
GGATCATTTAATGCGTTAGCTGCGCTAGTGAAAAATTCCACCAGCTAATG	172223	0.3131757974860397	No Hit
CCTCTTGCTACTAAGATGTTTCAATTCACAAGGTGTCTCGCTCACACTTT	146492	0.26638572621151024	No Hit
CCGGCATTCTCACTTCTAAGCACTCCACTAATCCTCACGGTTTAGCTTCG	134880	0.24527009496360555	No Hit
CTCAGTGTCAGTACATAACCAGTTAGCTGCCTTCGCCATTGATGTTCTTC	122085	0.22200325877544322	No Hit
GGGACCTTAGCTGACGATCTGGGTTGTTACCCTCGCGAGCATCGACGTTA	121523	0.2209813000464282	No Hit
GTCAGTACATAACCAGTTAGCTGCCTTCGCCATTGATGTTCTTCCTAATA	120374	0.2188919217908441	No Hit
CACCGCTTCACTAGGAATTCCACTAACCTCTTTATAACTCTAGTTTGCTA	114907	0.20895055458172465	No Hit
CCAAAATCCATTAATTGGTAGAATTATCCTTCTCCGTCACTCCATCACTT	110565	0.20105492326253743	No Hit
GGGCTCTTCTGCTTTCGCTCGCCACTACTAACAGAATCATTATTTATTTT	106710	0.19404486827970305	No Hit
CCTCAACTTAATGTAGTAATTAAAGATAGGGGTTGCGCTCGTTGCAGGAC	103438	0.1880949590958291	No Hit
CCCCTATACATCGTCTTGCGACTTAGCAGAGAGCTGTGTTTTTGATAAAC	103087	0.18745668949817024	No Hit
CCCCACCTTCCTACCAATTGCTTGGTCAGTATCTTTAAAGTCCTCAACTT	100024	0.18188683258184818	No Hit
CCTCTTTATAACTCTAGTTTGCTAGTATCAAAAGCGGGCCAGGGTTGAGC	99963	0.18177590823581627	No Hit
CTTCGCCATTGATGTTCTTCCTAATATCTACACATTTCACCGCTTCACTA	99062	0.18013750109196836	No Hit
GGTGGATCATTTAATGCGTTAGCTGCGCTAGTGAAAAATTCCACCAGCTA	98578	0.17925738005132197	No Hit
GTCCGTTCTCGGTACGGGTTCCTATAGTTTTATAACGTTTAGAAGCTTTT	98572	0.179246469459909	No Hit
GCTCCACGGGGTCTTTTCGTTTTGATGCGGGTATCCAGCGTTTTCACTGG	96405	0.17530592752792404	No Hit
GTGGTATTTCAAGGTTGATTCCACAGAAACTAGCGTCTCCGCTTCTCCAT	96374	0.17524955613895699	No Hit
CCCATTTCAAAGTGAAGCAAACGCTCCTTTGATATCTAAATCATGCGATC	96123	0.17479312973151434	No Hit
CACGTGTGTTGCCCCACTCGTAAGAGGCATGATGATTTGACGTCATCCCC	95601	0.1738439082785858	No Hit
GTCTCGCTCACACTTTCTATATATTCAAAAGTGGGCAACTAGAGATTAAT	92279	0.16780307749960377	No Hit
GGGGTCTTTTCGTTTTGATGCGGGTATCCAGCGTTTTCACTGGAACCATA	92182	0.16762668960509405	No Hit
GCCCCTCACAATTTAATGTTGCCATTCAAAGAATGGCCCCCCTTCTCGCG	91769	0.16687567722950117	No Hit
CCCGGGGTAGCTTTTATCCGTTGAGCGACAGCCATTCCATAATGAACTGC	90234	0.16408438425968255	No Hit
GTCTGGAGTCTTGGAAGCTTGACTACCCTACGTTCTCCTACAAATGGACC	88459	0.16085666763334508	No Hit
GCCCTATTCAGACTCGATTTCTCTTCGGCTCCGCTTTTATCCACTTAACC	87068	0.15832722885743777	No Hit
CTACGAACTCTTTACACCCAATAATTTCGGATAACGCTTGCACCCTATGT	86230	0.15680338292342605	No Hit
CTGGAGTCTTGGAAGCTTGACTACCCTACGTTCTCCTACAAATGGACCTT	85914	0.15622875844234288	No Hit
GCTCCATGTCACCATCTTGCTTCTCTTTGTACCGGCCATTGTAGCACGTG	80434	0.1462637516184953	No Hit
GTTAGTATTTAGCCTTACCGGATGGTCCCGGCAGATTCAGACAGGGTTTC	80124	0.14570003772882512	No Hit
GGCTGTTCAGTCTCTCAACTCAGCTATACATCATCGCCTTGGTAGGCCAT	78929	0.14352701160574155	No Hit
CAATAATTTCGGATAACGCTTGCACCCTATGTATTACCGCAGCTGCTGGC	77476	0.14088483005190022	No Hit
CTCCCATTTCAAAGTGAAGCAAACGCTCCTTTGATATCTAAATCATGCGA	77211	0.14040294559782732	No Hit
GACCCGAGAACGTATTCACCGTAGCGTAGCTGATCTACGATTACTAGCGA	76664	0.1394082633473447	No Hit
CCAGGCTGGAGTGCAGTGGCTATTCACAGGCGCGATCCCACTACTGATCA	76506	0.13912095110680311	No Hit
CTCGCTCACACTTTCTATATATTCAAAAGTGGGCAACTAGAGATTAATCT	76263	0.13867907215457778	No Hit
GATCATTTAATGCGTTAGCTGCGCTAGTGAAAAATTCCACCAGCTAATGA	76217	0.13859542428707833	No Hit
CCCCGGGGTAGCTTTTATCCGTTGAGCGACAGCCATTCCATAATGAACTG	75849	0.1379262413470827	No Hit
GGTATTTCAAGGTTGATTCCACAGAAACTAGCGTCTCCGCTTCTCCATCT	75487	0.13726796899850008	No Hit
GCTCAGGCTGGAGTGCAGTGGCTATTCACAGGCGCGATCCCACTACTGAT	74364	0.13522586997237218	No Hit
GCTCGCCTTAGAATACTCATCTTGGGAACGTGTGTCCGTTCTCGGTACGG	72124	0.1311525825115294	No Hit
CCCTACTGCTGCCTCCCGTAGGAGTCTGGGCCGTATCTCAGTCCCAGTGT	70703	0.12856859077855726	No Hit
CCTCATTTCCTTGCCCCAAAATCCATTAATTGGTAGAATTATCCTTCTCC	68965	0.12540815613259976	No Hit
CTCGTAGTCTACAAGGAATTTCAAGGGAATACTCATCTTTGAGGAGGCTT	68870	0.12523540510189438	No Hit
CCCACATCAAATAGGGACCGAACTGTCTCACGACGTTCTGAACCCAGCTC	66750	0.12138032946931103	No Hit
CCCCTCCTTAGGCAACCTGGTGGTCCCCCGCTCCCGGGAGGTCACCATAT	66400	0.12074387830355432	No Hit
GCGTTAGCTGCGCTAGTGAAAAATTCCACCAGCTAATGATCATCGTTTAC	65966	0.11995467885801603	No Hit
CTTATAACAGCAGTTTACAATCCGAAGACCTTCATCCTGCACGCTGTGTC	65779	0.11961463209231174	No Hit
CCCGAGAACGTATTCACCGTAGCGTAGCTGATCTACGATTACTAGCGATT	65424	0.11896908876704426	No Hit
CTCCGTCACTCCATCACTTACTATCGGAAGTACAGGAATATTAACCTGTT	65206	0.11857267061237294	No Hit
CACGGGGTCTTTTCGTTTTGATGCGGGTATCCAGCGTTTTCACTGGAACC	64942	0.11809260459020218	No Hit
GTTCAGTCTCTCAACTCAGCTATACATCATCGCCTTGGTAGGCCATTACC	64922	0.11805623595215894	No Hit
AGCACGTGTGTTGCCCCACTCGTAAGAGGCATGATGATTTGACGTCATCC	64484	0.11725976277901201	No Hit
CTCCCACCTATCCTACACATGTTAAACCAAATTCCAATACGAAGTTGTAG	62932	0.11443755646685665	No Hit
GTCACTCCATCAGACTTTCGTCCATTGTGGAAAATTCCCTACTGCTGCCT	62699	0.1140138618336529	No Hit
GTTACATTGTCGGCGCAAGGTCTCTTGACTAGTGAGCTATTACGCACTCT	62683	0.11398476692321832	No Hit
GTACAAGACCCGAGAACGTATTCACCGTAGCGTAGCTGATCTACGATTAC	62611	0.11385383982626265	No Hit
GTTCCGACTGCATGATAATACACAATGGTATTCGGAGTTTGATTATAGTC	62507	0.11366472290843782	No Hit
CCCTCATTTCCTTGCCCCAAAATCCATTAATTGGTAGAATTATCCTTCTC	62507	0.11366472290843782	No Hit
CGGGCACTGGGCAGACTTCACCCCCTATACATCGTCTTGCGACTTAGCAG	62105	0.11293371328376871	No Hit
CCACGGGGTCTTTTCGTTTTGATGCGGGTATCCAGCGTTTTCACTGGAAC	62033	0.11280278618681304	No Hit
GTGGCTATTCACAGGCGCGATCCCACTACTGATCAGCACGGGAGTTTTGA	61923	0.11260275867757523	No Hit
GTGTCTGGTTAGTATTTAGCCTTACCGGATGGTCCCGGCAGATTCAGACA	61837	0.1124463735339893	No Hit
TCCCATTTCAAAGTGAAGCAAACGCTCCTTTGATATCTAAATCATGCGAT	61451	0.11174445881975477	No Hit
GGCTGGAGTGCAGTGGCTATTCACAGGCGCGATCCCACTACTGATCAGCA	60967	0.11086433777910838	No Hit
TCTGGTTAGTATTTAGCCTTACCGGATGGTCCCGGCAGATTCAGACAGGG	60963	0.11085706405149973	No Hit
GCACGTGTGTTGCCCCACTCGTAAGAGGCATGATGATTTGACGTCATCCC	59589	0.10835853861792921	No Hit
CAGGTGGATCATTTAATGCGTTAGCTGCGCTAGTGAAAAATTCCACCAGC	59031	0.10734385361652282	No Hit
AGCGATTCCAACTTCATGAAGTCGAGTTGCAGACTTCAATCCGAACTGAG	58516	0.10640736118690941	No Hit
CGGCCATTGTAGCACGTGTGTTGCCCCACTCGTAAGAGGCATGATGATTT	58481	0.10634371607033376	No Hit
CCTACTGCTGCCTCCCGTAGGAGTCTGGGCCGTATCTCAGTCCCAGTGTG	58288	0.10599275871321649	No Hit
CCCTTATAACAGCAGTTTACAATCCGAAGACCTTCATCCTGCACGCTGTG	58159	0.1057581809978376	No Hit
GTTCCTCAGTGTCAGTACATAACCAGTTAGCTGCCTTCGCCATTGATGTT	57240	0.10408704207975075	No Hit
GCTCCGTTTCCGACCTGGGCCGGTTCACCCCTCCTTAGGCAACCTGGTGG	57043	0.10372881099502484	No Hit
GGCCTATCAACCTCGTAGTCTACAAGGAATTTCAAGGGAATACTCATCTT	56509	0.10275776835927035	No Hit
>>END_MODULE
>>Adapter Content	pass
#Position	Illumina Universal Adapter	Illumina Small RNA 3' Adapter	Illumina Small RNA 5' Adapter	Nextera Transposase Sequence	SOLID Small RNA Adapter
1	0.0	3.6368638043239256E-6	0.0	2.7276478532429442E-5	0.0
2	0.0	3.273177423891533E-5	0.0	7.273727608647851E-5	0.0
3	0.0	4.1823933749725146E-5	0.0	7.273727608647851E-5	3.6368638043239256E-6
4	0.0	4.546079755404907E-5	0.0	8.364786749945029E-5	3.6368638043239256E-6
5	0.0	5.091609326053496E-5	0.0	8.546629940161225E-5	3.6368638043239256E-6
6	0.0	5.091609326053496E-5	0.0	8.546629940161225E-5	3.6368638043239256E-6
7	0.0	5.818982086918281E-5	1.8184319021619628E-6	8.546629940161225E-5	3.6368638043239256E-6
8	0.0	5.818982086918281E-5	1.8184319021619628E-6	8.546629940161225E-5	3.6368638043239256E-6
9	5.455295706485888E-6	7.091884418431655E-5	1.8184319021619628E-6	8.546629940161225E-5	3.6368638043239256E-6
10-11	5.455295706485888E-6	8.182943559728832E-5	1.8184319021619628E-6	8.910316320593617E-5	3.6368638043239256E-6
12-13	5.455295706485888E-6	8.182943559728832E-5	1.8184319021619628E-6	9.728610676566501E-5	3.6368638043239256E-6
14-15	5.455295706485888E-6	1.0365061842323188E-4	1.8184319021619628E-6	1.0183218652106991E-4	3.6368638043239256E-6
16-17	5.455295706485888E-6	1.1456120983620366E-4	5.455295706485888E-6	1.0455983437431286E-4	4.546079755404907E-6
18-19	5.455295706485888E-6	1.2092572149377053E-4	5.455295706485888E-6	1.1092434603187973E-4	5.455295706485888E-6
20-21	5.455295706485888E-6	1.227441533959325E-4	9.092159510809814E-6	1.1456120983620366E-4	5.455295706485888E-6
22-23	5.455295706485888E-6	1.363823926621472E-4	1.0910591412971776E-5	1.2547180124917545E-4	5.455295706485888E-6
24-25	5.455295706485888E-6	1.4911141597728094E-4	1.0910591412971776E-5	1.4274690431971407E-4	5.455295706485888E-6
26-27	5.455295706485888E-6	1.518390638305239E-4	1.0910591412971776E-5	1.518390638305239E-4	5.455295706485888E-6
28-29	5.455295706485888E-6	1.5820357548809076E-4	1.0910591412971776E-5	1.563851435859288E-4	5.455295706485888E-6
30-31	5.455295706485888E-6	1.654773030967386E-4	1.0910591412971776E-5	1.6093122334133372E-4	5.455295706485888E-6
32-33	5.455295706485888E-6	1.6911416690106254E-4	1.0910591412971776E-5	1.7275103070538646E-4	5.455295706485888E-6
34-35	5.455295706485888E-6	1.7456946260754842E-4	1.0910591412971776E-5	1.8002475831403432E-4	5.455295706485888E-6
36-37	5.455295706485888E-6	1.809339742651153E-4	1.0910591412971776E-5	1.9729986138457297E-4	5.455295706485888E-6
38-39	5.455295706485888E-6	1.8820770187376315E-4	1.0910591412971776E-5	2.1730261230835455E-4	5.455295706485888E-6
40-41	5.455295706485888E-6	1.9457221353133002E-4	1.0910591412971776E-5	2.4366987488970302E-4	6.364511657566869E-6
42-43	5.455295706485888E-6	2.0275515709105885E-4	1.0910591412971776E-5	2.609449779602417E-4	7.273727608647851E-6
44-45	5.455295706485888E-6	2.1184731660186867E-4	1.0910591412971776E-5	2.791292969818613E-4	7.273727608647851E-6
46-47	5.455295706485888E-6	2.1639339635727358E-4	1.1819807364052759E-5	3.036781276610478E-4	7.273727608647851E-6
48-49	5.455295706485888E-6	2.1821182825943554E-4	1.272902331513374E-5	3.191347988294245E-4	7.273727608647851E-6
50-51	5.455295706485888E-6	2.2730398777024536E-4	1.272902331513374E-5	3.364099018999631E-4	7.273727608647851E-6
52-53	5.455295706485888E-6	2.44579090840784E-4	1.272902331513374E-5	3.4459284545969196E-4	7.273727608647851E-6
54-55	7.273727608647851E-6	2.627634098624036E-4	1.272902331513374E-5	3.5004814116617786E-4	7.273727608647851E-6
56-57	7.273727608647851E-6	2.8731224054159014E-4	1.272902331513374E-5	3.5550343687266376E-4	7.273727608647851E-6
58-59	7.273727608647851E-6	3.082242074164527E-4	1.272902331513374E-5	3.627771644813116E-4	7.273727608647851E-6
60-61	7.273727608647851E-6	3.191347988294245E-4	1.272902331513374E-5	3.800522675518502E-4	7.273727608647851E-6
62-63	7.273727608647851E-6	3.5914030067698763E-4	1.4547455217295702E-5	3.9914580252455083E-4	7.273727608647851E-6
64-65	7.273727608647851E-6	3.782338356496883E-4	1.4547455217295702E-5	4.1187482583968457E-4	7.273727608647851E-6
66-67	7.273727608647851E-6	3.8368913135617414E-4	1.4547455217295702E-5	4.209669853504944E-4	7.273727608647851E-6
68-69	7.273727608647851E-6	3.855075632583361E-4	1.4547455217295702E-5	4.364236565188711E-4	7.273727608647851E-6
70-71	8.182943559728833E-6	3.9823658657346986E-4	1.4547455217295702E-5	4.536987595894097E-4	7.273727608647851E-6
72-73	9.092159510809814E-6	4.2914992891022324E-4	1.4547455217295702E-5	5.009779890456207E-4	7.273727608647851E-6
74-75	9.092159510809814E-6	4.6097248719805754E-4	1.4547455217295702E-5	5.173438761650784E-4	7.273727608647851E-6
76-77	1.272902331513374E-5	4.709738626599484E-4	1.4547455217295702E-5	5.328005473334551E-4	7.273727608647851E-6
78-79	1.5456671168376683E-5	4.7733837431751525E-4	1.4547455217295702E-5	5.41892706844265E-4	7.273727608647851E-6
80-81	1.8184319021619628E-5	4.86430533828325E-4	1.4547455217295702E-5	5.646231056212895E-4	7.273727608647851E-6
82-83	1.8184319021619628E-5	4.89158181681568E-4	1.4547455217295702E-5	5.82807424642909E-4	7.273727608647851E-6
84-85	1.8184319021619628E-5	5.000687730945398E-4	1.4547455217295702E-5	6.328143019523631E-4	7.273727608647851E-6
86-87	1.8184319021619628E-5	5.137070123607545E-4	1.5456671168376683E-5	7.273727608647851E-4	7.273727608647851E-6
88-89	1.8184319021619628E-5	5.218899559204834E-4	1.6365887119457666E-5	7.546492393972145E-4	7.273727608647851E-6
90-91	1.8184319021619628E-5	5.291636835291312E-4	1.6365887119457666E-5	7.864717976850488E-4	7.273727608647851E-6
92-93	1.8184319021619628E-5	5.400742749421029E-4	1.6365887119457666E-5	8.073837645599115E-4	9.092159510809814E-6
94-95	1.8184319021619628E-5	5.437111387464269E-4	1.6365887119457666E-5	8.182943559728832E-4	9.092159510809814E-6
96-97	1.8184319021619628E-5	5.455295706485888E-4	1.6365887119457666E-5	8.210220038261262E-4	9.092159510809814E-6
98-99	2.000275092378159E-5	5.537125142083177E-4	1.6365887119457666E-5	8.228404357282881E-4	9.092159510809814E-6
100-101	2.000275092378159E-5	5.628046737191274E-4	1.6365887119457666E-5	8.292049473858549E-4	9.092159510809814E-6
102-103	2.000275092378159E-5	5.691691853766944E-4	1.8184319021619628E-5	8.373878909455838E-4	9.092159510809814E-6
104-105	2.000275092378159E-5	5.800797767896661E-4	1.8184319021619628E-5	8.455708345053126E-4	9.092159510809814E-6
106-107	2.000275092378159E-5	5.87353504398314E-4	1.8184319021619628E-5	8.510261302117985E-4	1.4547455217295702E-5
108-109	2.000275092378159E-5	6.028101755666906E-4	1.8184319021619628E-5	8.619367216247704E-4	1.4547455217295702E-5
110-111	2.1821182825943553E-5	6.155391988818244E-4	1.8184319021619628E-5	8.946684958636858E-4	1.6365887119457666E-5
112-113	2.3639614728105515E-5	6.291774381480392E-4	2.000275092378159E-5	8.992145756190905E-4	1.6365887119457666E-5
114-115	2.545804663026748E-5	6.328143019523631E-4	2.000275092378159E-5	9.092159510809814E-4	1.6365887119457666E-5
116-117	2.6367262581348463E-5	6.38269597658849E-4	2.3639614728105515E-5	9.75588715509893E-4	1.6365887119457666E-5
118-119	2.7276478532429442E-5	6.38269597658849E-4	2.3639614728105515E-5	9.983191142869177E-4	1.6365887119457666E-5
120-121	2.8185694483510422E-5	6.400880295610109E-4	2.3639614728105515E-5	0.001024686376868266	1.6365887119457666E-5
122-123	2.9094910434591405E-5	6.473617571696587E-4	2.3639614728105515E-5	0.0010437799118409666	1.6365887119457666E-5
124-125	3.273177423891533E-5	6.519078369250637E-4	2.3639614728105515E-5	0.0010619642308625863	1.6365887119457666E-5
126-127	3.273177423891533E-5	6.546354847783067E-4	2.3639614728105515E-5	0.0010974236529547445	1.6365887119457666E-5
128-129	3.273177423891533E-5	6.564539166804686E-4	2.3639614728105515E-5	0.0011101526762698783	1.6365887119457666E-5
130-131	3.273177423891533E-5	6.591815645337114E-4	2.3639614728105515E-5	0.0011156079719763642	1.6365887119457666E-5
132-133	3.273177423891533E-5	6.600907804847925E-4	2.3639614728105515E-5	0.0011283369952914978	1.8184319021619628E-5
134-135	3.455020614107729E-5	6.628184283380354E-4	2.3639614728105515E-5	0.0011474305302641985	1.8184319021619628E-5
136-137	3.455020614107729E-5	6.700921559466833E-4	2.545804663026748E-5	0.0011610687695304133	1.8184319021619628E-5
138-139	3.545942209215828E-5	6.746382357020882E-4	2.6367262581348463E-5	0.0011737977928455469	1.9093534972700608E-5
>>END_MODULE
