# Supplementary material for: Variation of Long Non-Coding RNA And mRNA Profiles in Breast Cancer Cells With Influences of Adipocytes
Source: Front Oncol. 2021 May 21;11:631551. doi: 10.3389/fonc.2021.631551 (PMC8176020; doi:10.3389/fonc.2021.631551)
Supplement: Supplementary file 1 [file DataSheet_1.zip › sequencing/025G-201090513-CX-116_│┬╨π_6╚╦╤∙▒╛lncRNA_20190627/025G-201090513-CX-116_chenxiu_6╚╦╤∙▒╛lncRNA_20190627/1-Quality/clean/A3_clean_R2_fastqc/fastqc.fo]

<?xml version="1.0" encoding="UTF-8"?><fo:root xmlns:fo="http://www.w3.org/1999/XSL/Format" xmlns:fox="http://xml.apache.org/fop/extensions"><fo:layout-master-set><fo:simple-page-master master-name="page-layout"><fo:region-body margin="2.5cm" region-name="body"/></fo:simple-page-master></fo:layout-master-set><fo:page-sequence master-reference="page-layout"><fo:flow flow-name="body"><fo:block font-size="48pt" text-align="center">
              FASTQC-Report
            <fo:inline wrap-option="no-wrap"/></fo:block><fo:block font-size="48pt" page-break-before="always" text-align="center">Basic Statistics</fo:block><fo:table><fo:table-column column-width="200pt"/><fo:table-column column-width="200pt"/><fo:table-body><fo:table-row><fo:table-cell><fo:block>Filename</fo:block></fo:table-cell><fo:table-cell><fo:block>A3_clean_R2.fastq.gz</fo:block></fo:table-cell></fo:table-row><fo:table-row><fo:table-cell><fo:block>File type</fo:block></fo:table-cell><fo:table-cell><fo:block>Conventional base calls</fo:block></fo:table-cell></fo:table-row><fo:table-row><fo:table-cell><fo:block>Encoding</fo:block></fo:table-cell><fo:table-cell><fo:block>Sanger / Illumina 1.9</fo:block></fo:table-cell></fo:table-row><fo:table-row><fo:table-cell><fo:block>Total Sequences</fo:block></fo:table-cell><fo:table-cell><fo:block>54992436</fo:block></fo:table-cell></fo:table-row><fo:table-row><fo:table-cell><fo:block>Sequences flagged as poor quality</fo:block></fo:table-cell><fo:table-cell><fo:block>0</fo:block></fo:table-cell></fo:table-row><fo:table-row><fo:table-cell><fo:block>Sequence length</fo:block></fo:table-cell><fo:table-cell><fo:block>40-150</fo:block></fo:table-cell></fo:table-row><fo:table-row><fo:table-cell><fo:block>%GC</fo:block></fo:table-cell><fo:table-cell><fo:block>48</fo:block></fo:table-cell></fo:table-row></fo:table-body></fo:table><fo:block font-size="48pt" page-break-before="always" text-align="center">Per base sequence quality</fo:block><fo:block font-size="48pt" page-break-before="always" text-align="center">Per tile sequence quality</fo:block><fo:block font-size="48pt" page-break-before="always" text-align="center">Per sequence quality scores</fo:block><fo:block font-size="48pt" page-break-before="always" text-align="center">Per base sequence content</fo:block><fo:block font-size="48pt" page-break-before="always" text-align="center">Per sequence GC content</fo:block><fo:block font-size="48pt" page-break-before="always" text-align="center">Per base N content</fo:block><fo:block font-size="48pt" page-break-before="always" text-align="center">Sequence Length Distribution</fo:block><fo:block font-size="48pt" page-break-before="always" text-align="center">Sequence Duplication Levels</fo:block><fo:block font-size="48pt" page-break-before="always" text-align="center">Overrepresented sequences</fo:block><fo:table><fo:table-column column-width="200pt"/><fo:table-column column-width="200pt"/><fo:table-column column-width="200pt"/><fo:table-column column-width="200pt"/><fo:table-body><fo:table-row><fo:table-cell><fo:block>CCTTACCCACTCTTGACATCCTTCGCAAAGCTATAGAGATATAGTGGAGG</fo:block></fo:table-cell><fo:table-cell><fo:block>191673</fo:block></fo:table-cell><fo:table-cell><fo:block>0.3485442979830899</fo:block></fo:table-cell><fo:table-cell><fo:block>No Hit</fo:block></fo:table-cell></fo:table-row><fo:table-row><fo:table-cell><fo:block>ACCTTACCCACTCTTGACATCCTTCGCAAAGCTATAGAGATATAGTGGAG</fo:block></fo:table-cell><fo:table-cell><fo:block>191004</fo:block></fo:table-cell><fo:table-cell><fo:block>0.3473277670405435</fo:block></fo:table-cell><fo:table-cell><fo:block>No Hit</fo:block></fo:table-cell></fo:table-row><fo:table-row><fo:table-cell><fo:block>CTTACCCACTCTTGACATCCTTCGCAAAGCTATAGAGATATAGTGGAGGT</fo:block></fo:table-cell><fo:table-cell><fo:block>146760</fo:block></fo:table-cell><fo:table-cell><fo:block>0.2668730659612897</fo:block></fo:table-cell><fo:table-cell><fo:block>No Hit</fo:block></fo:table-cell></fo:table-row><fo:table-row><fo:table-cell><fo:block>GTGAAATAGATTCTGAAACTACTTACTTACAATTAGTCAGAGCACGTTAA</fo:block></fo:table-cell><fo:table-cell><fo:block>129609</fo:block></fo:table-cell><fo:table-cell><fo:block>0.23568514040730984</fo:block></fo:table-cell><fo:table-cell><fo:block>No Hit</fo:block></fo:table-cell></fo:table-row><fo:table-row><fo:table-cell><fo:block>GTCGAAGAAGGACGTGATTACCTGCGATAAGCCTCGTTTAGTTGGATATA</fo:block></fo:table-cell><fo:table-cell><fo:block>121598</fo:block></fo:table-cell><fo:table-cell><fo:block>0.22111768243909036</fo:block></fo:table-cell><fo:table-cell><fo:block>No Hit</fo:block></fo:table-cell></fo:table-row><fo:table-row><fo:table-cell><fo:block>GGAAGTCGAAGAAGGACGTGATTACCTGCGATAAGCCTCGTTTAGTTGGA</fo:block></fo:table-cell><fo:table-cell><fo:block>121088</fo:block></fo:table-cell><fo:table-cell><fo:block>0.22019028216898776</fo:block></fo:table-cell><fo:table-cell><fo:block>No Hit</fo:block></fo:table-cell></fo:table-row><fo:table-row><fo:table-cell><fo:block>CTTGGGTCTGGAAGTCGAAGAAGGACGTGATTACCTGCGATAAGCCTCGT</fo:block></fo:table-cell><fo:table-cell><fo:block>117889</fo:block></fo:table-cell><fo:table-cell><fo:block>0.21437311851397164</fo:block></fo:table-cell><fo:table-cell><fo:block>No Hit</fo:block></fo:table-cell></fo:table-row><fo:table-row><fo:table-cell><fo:block>GAAATAGATTCTGAAACTACTTACTTACAATTAGTCAGAGCACGTTAATG</fo:block></fo:table-cell><fo:table-cell><fo:block>107026</fo:block></fo:table-cell><fo:table-cell><fo:block>0.19461949276078624</fo:block></fo:table-cell><fo:table-cell><fo:block>No Hit</fo:block></fo:table-cell></fo:table-row><fo:table-row><fo:table-cell><fo:block>GCCTAATACATGCATGTCGAGCGGAGTATTAATTTATTAGTGCTTAGCGG</fo:block></fo:table-cell><fo:table-cell><fo:block>95469</fo:block></fo:table-cell><fo:table-cell><fo:block>0.17360387526750043</fo:block></fo:table-cell><fo:table-cell><fo:block>No Hit</fo:block></fo:table-cell></fo:table-row><fo:table-row><fo:table-cell><fo:block>GATGAACGCTGGCTGTGTGCCTAATACATGCATGTCGAGCGGAGTATTAA</fo:block></fo:table-cell><fo:table-cell><fo:block>95352</fo:block></fo:table-cell><fo:table-cell><fo:block>0.17339111873494747</fo:block></fo:table-cell><fo:table-cell><fo:block>No Hit</fo:block></fo:table-cell></fo:table-row><fo:table-row><fo:table-cell><fo:block>GAACGCTGGCTGTGTGCCTAATACATGCATGTCGAGCGGAGTATTAATTT</fo:block></fo:table-cell><fo:table-cell><fo:block>94504</fo:block></fo:table-cell><fo:table-cell><fo:block>0.17184908848191413</fo:block></fo:table-cell><fo:table-cell><fo:block>No Hit</fo:block></fo:table-cell></fo:table-row><fo:table-row><fo:table-cell><fo:block>GTGGGGATGACGTCAAATCATCATGCCTCTTACGAGTGGGGCAACACACG</fo:block></fo:table-cell><fo:table-cell><fo:block>91566</fo:block></fo:table-cell><fo:table-cell><fo:block>0.16650653555336228</fo:block></fo:table-cell><fo:table-cell><fo:block>No Hit</fo:block></fo:table-cell></fo:table-row><fo:table-row><fo:table-cell><fo:block>GTTCGGTTAAGTCCTGCAACGAGCGCAACCCCTATCTTTAATTACTACAT</fo:block></fo:table-cell><fo:table-cell><fo:block>89074</fo:block></fo:table-cell><fo:table-cell><fo:block>0.16197500325317468</fo:block></fo:table-cell><fo:table-cell><fo:block>No Hit</fo:block></fo:table-cell></fo:table-row><fo:table-row><fo:table-cell><fo:block>GAGTGAAATAGATTCTGAAACTACTTACTTACAATTAGTCAGAGCACGTT</fo:block></fo:table-cell><fo:table-cell><fo:block>76391</fo:block></fo:table-cell><fo:table-cell><fo:block>0.1389118314380545</fo:block></fo:table-cell><fo:table-cell><fo:block>No Hit</fo:block></fo:table-cell></fo:table-row><fo:table-row><fo:table-cell><fo:block>CAACCCTGGCCCGCTTTTGATACTAGCAAACTAGAGTTATAAAGAGGTTA</fo:block></fo:table-cell><fo:table-cell><fo:block>74605</fo:block></fo:table-cell><fo:table-cell><fo:block>0.13566411206079323</fo:block></fo:table-cell><fo:table-cell><fo:block>No Hit</fo:block></fo:table-cell></fo:table-row><fo:table-row><fo:table-cell><fo:block>CCACTCTTGACATCCTTCGCAAAGCTATAGAGATATAGTGGAGGTTAACG</fo:block></fo:table-cell><fo:table-cell><fo:block>74040</fo:block></fo:table-cell><fo:table-cell><fo:block>0.13463669803607173</fo:block></fo:table-cell><fo:table-cell><fo:block>No Hit</fo:block></fo:table-cell></fo:table-row><fo:table-row><fo:table-cell><fo:block>GTGGATGCCTTGGGTCTGGAAGTCGAAGAAGGACGTGATTACCTGCGATA</fo:block></fo:table-cell><fo:table-cell><fo:block>71896</fo:block></fo:table-cell><fo:table-cell><fo:block>0.13073798003783646</fo:block></fo:table-cell><fo:table-cell><fo:block>No Hit</fo:block></fo:table-cell></fo:table-row><fo:table-row><fo:table-cell><fo:block>CACGTATTTAACCTACCTCAAAGACTGGGATAACAACAGGAAACTGTTGC</fo:block></fo:table-cell><fo:table-cell><fo:block>70841</fo:block></fo:table-cell><fo:table-cell><fo:block>0.1288195343810556</fo:block></fo:table-cell><fo:table-cell><fo:block>No Hit</fo:block></fo:table-cell></fo:table-row><fo:table-row><fo:table-cell><fo:block>GGACAGTCTACATAGAGTTACAAAGATTATGTATAGTAGAAAAAGCTGGG</fo:block></fo:table-cell><fo:table-cell><fo:block>70452</fo:block></fo:table-cell><fo:table-cell><fo:block>0.1281121643711146</fo:block></fo:table-cell><fo:table-cell><fo:block>No Hit</fo:block></fo:table-cell></fo:table-row><fo:table-row><fo:table-cell><fo:block>GCTGGCTGTGTGCCTAATACATGCATGTCGAGCGGAGTATTAATTTATTA</fo:block></fo:table-cell><fo:table-cell><fo:block>70192</fo:block></fo:table-cell><fo:table-cell><fo:block>0.1276393720765525</fo:block></fo:table-cell><fo:table-cell><fo:block>No Hit</fo:block></fo:table-cell></fo:table-row><fo:table-row><fo:table-cell><fo:block>CCTTCGCAAAGCTATAGAGATATAGTGGAGGTTAACGGAGTGACAGATGG</fo:block></fo:table-cell><fo:table-cell><fo:block>69392</fo:block></fo:table-cell><fo:table-cell><fo:block>0.12618462655482293</fo:block></fo:table-cell><fo:table-cell><fo:block>No Hit</fo:block></fo:table-cell></fo:table-row><fo:table-row><fo:table-cell><fo:block>AAGGTAGCGAAATTCCTTGTCGGCTAAATACTGACCTGCACGAAAGACGC</fo:block></fo:table-cell><fo:table-cell><fo:block>69349</fo:block></fo:table-cell><fo:table-cell><fo:block>0.12610643398302995</fo:block></fo:table-cell><fo:table-cell><fo:block>No Hit</fo:block></fo:table-cell></fo:table-row><fo:table-row><fo:table-cell><fo:block>GTCGCCTCCCAAAAGGTAACGGAGGCGTTCAAAGCTACACTCAATATGGT</fo:block></fo:table-cell><fo:table-cell><fo:block>68417</fo:block></fo:table-cell><fo:table-cell><fo:block>0.12441165545021501</fo:block></fo:table-cell><fo:table-cell><fo:block>No Hit</fo:block></fo:table-cell></fo:table-row><fo:table-row><fo:table-cell><fo:block>CGCCTCCCAAAAGGTAACGGAGGCGTTCAAAGCTACACTCAATATGGTCA</fo:block></fo:table-cell><fo:table-cell><fo:block>67244</fo:block></fo:table-cell><fo:table-cell><fo:block>0.12227863482897902</fo:block></fo:table-cell><fo:table-cell><fo:block>No Hit</fo:block></fo:table-cell></fo:table-row><fo:table-row><fo:table-cell><fo:block>AGAACCTTACCCACTCTTGACATCCTTCGCAAAGCTATAGAGATATAGTG</fo:block></fo:table-cell><fo:table-cell><fo:block>66167</fo:block></fo:table-cell><fo:table-cell><fo:block>0.12032018367035058</fo:block></fo:table-cell><fo:table-cell><fo:block>No Hit</fo:block></fo:table-cell></fo:table-row><fo:table-row><fo:table-cell><fo:block>GGAATTCCTAGTGAAGCGGTGAAATGTGTAGATATTAGGAAGAACATCAA</fo:block></fo:table-cell><fo:table-cell><fo:block>65374</fo:block></fo:table-cell><fo:table-cell><fo:block>0.11887816717193617</fo:block></fo:table-cell><fo:table-cell><fo:block>No Hit</fo:block></fo:table-cell></fo:table-row><fo:table-row><fo:table-cell><fo:block>GCGGTGGCGCGTGCCTGTAGTCCCAGCTACTCGGGAGGCTGAGGCTGGAG</fo:block></fo:table-cell><fo:table-cell><fo:block>65215</fo:block></fo:table-cell><fo:table-cell><fo:block>0.1185890364994924</fo:block></fo:table-cell><fo:table-cell><fo:block>No Hit</fo:block></fo:table-cell></fo:table-row><fo:table-row><fo:table-cell><fo:block>GCGGTGGCGCGTGCCTGTAGTCCCAGCTACTCGGGAGGCTGAGGTGGGAG</fo:block></fo:table-cell><fo:table-cell><fo:block>64040</fo:block></fo:table-cell><fo:table-cell><fo:block>0.1164523790144521</fo:block></fo:table-cell><fo:table-cell><fo:block>No Hit</fo:block></fo:table-cell></fo:table-row><fo:table-row><fo:table-cell><fo:block>GTTAAATCCCGGGGCTCAACCCTGGCCCGCTTTTGATACTAGCAAACTAG</fo:block></fo:table-cell><fo:table-cell><fo:block>62869</fo:block></fo:table-cell><fo:table-cell><fo:block>0.11432299525702043</fo:block></fo:table-cell><fo:table-cell><fo:block>No Hit</fo:block></fo:table-cell></fo:table-row><fo:table-row><fo:table-cell><fo:block>GTCTGATGGAGTGACACAGCGTGCAGGATGAAGGTCTTCGGATTGTAAAC</fo:block></fo:table-cell><fo:table-cell><fo:block>62652</fo:block></fo:table-cell><fo:table-cell><fo:block>0.11392839553425128</fo:block></fo:table-cell><fo:table-cell><fo:block>No Hit</fo:block></fo:table-cell></fo:table-row><fo:table-row><fo:table-cell><fo:block>ATTTGATGTGGGCGTTGGAATATTGATGAGAGCTGCTCTTAGTACGAGAG</fo:block></fo:table-cell><fo:table-cell><fo:block>58606</fo:block></fo:table-cell><fo:table-cell><fo:block>0.106571020058104</fo:block></fo:table-cell><fo:table-cell><fo:block>No Hit</fo:block></fo:table-cell></fo:table-row><fo:table-row><fo:table-cell><fo:block>GCGTTATCCGAAATTATTGGGTGTAAAGAGTTCGTAGGTTGTTTGTTAAG</fo:block></fo:table-cell><fo:table-cell><fo:block>56600</fo:block></fo:table-cell><fo:table-cell><fo:block>0.10292324566236709</fo:block></fo:table-cell><fo:table-cell><fo:block>No Hit</fo:block></fo:table-cell></fo:table-row><fo:table-row><fo:table-cell><fo:block>GGTGGCGCGTGCCTGTAGTCCCAGCTACTCGGGAGGCTGAGGTGGGAGGA</fo:block></fo:table-cell><fo:table-cell><fo:block>56537</fo:block></fo:table-cell><fo:table-cell><fo:block>0.1028086844525309</fo:block></fo:table-cell><fo:table-cell><fo:block>No Hit</fo:block></fo:table-cell></fo:table-row><fo:table-row><fo:table-cell><fo:block>GCGAAATTCCTTGTCGGCTAAATACTGACCTGCACGAAAGACGCAATGAT</fo:block></fo:table-cell><fo:table-cell><fo:block>56343</fo:block></fo:table-cell><fo:table-cell><fo:block>0.10245590866351147</fo:block></fo:table-cell><fo:table-cell><fo:block>No Hit</fo:block></fo:table-cell></fo:table-row><fo:table-row><fo:table-cell><fo:block>GGTGGCGCGTGCCTGTAGTCCCAGCTACTCGGGAGGCTGAGGCTGGAGGA</fo:block></fo:table-cell><fo:table-cell><fo:block>55994</fo:block></fo:table-cell><fo:table-cell><fo:block>0.10182127592965695</fo:block></fo:table-cell><fo:table-cell><fo:block>No Hit</fo:block></fo:table-cell></fo:table-row><fo:table-row><fo:table-cell><fo:block>GGTAGCGAAATTCCTTGTCGGCTAAATACTGACCTGCACGAAAGACGCAA</fo:block></fo:table-cell><fo:table-cell><fo:block>55957</fo:block></fo:table-cell><fo:table-cell><fo:block>0.10175399394927694</fo:block></fo:table-cell><fo:table-cell><fo:block>No Hit</fo:block></fo:table-cell></fo:table-row></fo:table-body></fo:table><fo:block font-size="48pt" page-break-before="always" text-align="center">Adapter Content</fo:block></fo:flow></fo:page-sequence></fo:root>
