# Supplementary material for: Variation of Long Non-Coding RNA And mRNA Profiles in Breast Cancer Cells With Influences of Adipocytes
Source: Front Oncol. 2021 May 21;11:631551. doi: 10.3389/fonc.2021.631551 (PMC8176020; doi:10.3389/fonc.2021.631551)
Supplement: Supplementary file 1 [file DataSheet_1.zip › sequencing/025G-201090513-CX-116_│┬╨π_6╚╦╤∙▒╛lncRNA_20190627/025G-201090513-CX-116_chenxiu_6╚╦╤∙▒╛lncRNA_20190627/1-Quality/clean/A3_clean_R2_fastqc/fastqc_data.txt]

##FastQC	0.11.7
>>Basic Statistics	pass
#Measure	Value
Filename	A3_clean_R2.fastq.gz
File type	Conventional base calls
Encoding	Sanger / Illumina 1.9
Total Sequences	54992436
Sequences flagged as poor quality	0
Sequence length	40-150
%GC	48
>>END_MODULE
>>Per base sequence quality	pass
#Base	Mean	Median	Lower Quartile	Upper Quartile	10th Percentile	90th Percentile
1	31.070806628751633	32.0	32.0	32.0	32.0	32.0
2	31.058337495723958	32.0	32.0	32.0	32.0	32.0
3	33.34103064646927	37.0	32.0	37.0	27.0	37.0
4	34.753181382981474	37.0	37.0	37.0	32.0	37.0
5	34.8531924826898	37.0	37.0	37.0	32.0	37.0
6	37.937392098797005	41.0	37.0	41.0	32.0	41.0
7	37.754473415216594	41.0	37.0	41.0	32.0	41.0
8	37.78334371294263	41.0	37.0	41.0	32.0	41.0
9	38.135409477041534	41.0	37.0	41.0	32.0	41.0
10-14	38.310361028560365	41.0	38.6	41.0	32.0	41.0
15-19	38.196685758746895	41.0	37.0	41.0	32.0	41.0
20-24	38.185019099717636	41.0	37.8	41.0	32.0	41.0
25-29	38.07868303197189	41.0	37.0	41.0	32.0	41.0
30-34	38.006594488740234	41.0	37.0	41.0	30.0	41.0
35-39	37.662334474508455	41.0	37.0	41.0	27.0	41.0
40-44	37.53734586932151	41.0	37.0	41.0	27.0	41.0
45-49	37.52048873371623	41.0	37.0	41.0	27.0	41.0
50-54	37.40700722595028	41.0	37.0	41.0	27.0	41.0
55-59	37.33396197467759	41.0	37.0	41.0	27.0	41.0
60-64	37.22294624850432	41.0	37.0	41.0	27.0	41.0
65-69	37.127758700695466	41.0	37.0	41.0	27.0	41.0
70-74	37.021621936589305	41.0	37.0	41.0	27.0	41.0
75-79	36.595098688344635	41.0	36.0	41.0	23.0	41.0
80-84	36.8044608914327	41.0	37.0	41.0	22.0	41.0
85-89	36.68945191879932	41.0	37.0	41.0	22.0	41.0
90-94	36.15231737895017	41.0	36.0	41.0	20.0	41.0
95-99	36.29667009187391	41.0	37.0	41.0	22.0	41.0
100-104	35.9652997836361	41.0	37.0	41.0	22.0	41.0
105-109	35.61337882245244	41.0	33.0	41.0	22.0	41.0
110-114	35.295882330938284	41.0	32.0	41.0	22.0	41.0
115-119	34.759927495407574	41.0	32.0	41.0	18.0	41.0
120-124	34.332176008975026	41.0	32.0	41.0	12.0	41.0
125-129	33.89605227181992	37.0	32.0	41.0	12.0	41.0
130-134	33.41808004036416	37.0	28.0	41.0	12.0	41.0
135-139	33.081101244239335	37.0	27.0	41.0	12.0	41.0
140-144	32.895919367133416	37.0	27.0	41.0	12.0	41.0
145-149	33.784729257342626	37.0	29.0	41.0	20.0	41.0
150	33.56173800617418	37.0	27.0	41.0	22.0	41.0
>>END_MODULE
>>Per tile sequence quality	fail
#Tile	Base	Mean
1101	1	0.183900032851966
1101	2	0.04013164197873209
1101	3	0.27299965039934193
1101	4	-0.3553601538505262
1101	5	0.2889300614926924
1101	6	-0.8674912421765839
1101	7	-0.564887456265609
1101	8	0.1736951455732978
1101	9	-0.15181559697708025
1101	10-14	-0.2003778037436703
1101	15-19	-0.20579476630049953
1101	20-24	-0.19299662718638189
1101	25-29	-0.07450791130435164
1101	30-34	-0.27524231831981183
1101	35-39	-0.06686337699542122
1101	40-44	0.12590146904205568
1101	45-49	-0.07310624670571997
1101	50-54	-0.0791921233329731
1101	55-59	-0.2237736260788381
1101	60-64	0.24297226210400424
1101	65-69	-0.009848056081274592
1101	70-74	0.05908510928003352
1101	75-79	0.27877333394418
1101	80-84	0.04674121901999939
1101	85-89	0.19803976157812997
1101	90-94	0.7606737630471443
1101	95-99	0.5970870584158732
1101	100-104	0.6472920531858719
1101	105-109	0.37668946988090113
1101	110-114	0.7952673357648052
1101	115-119	0.8718723854423871
1101	120-124	0.7729190494750142
1101	125-129	0.0812074166710417
1101	130-134	0.14477746465568941
1101	135-139	0.6075852676696485
1101	140-144	0.3036422748180314
1101	145-149	0.7705816677864448
1101	150	-0.05008644979248089
1102	1	0.3134188744027533
1102	2	0.1308563454211189
1102	3	0.43859525828712975
1102	4	0.5141981934435691
1102	5	0.5482878797834658
1102	6	0.486153338797898
1102	7	0.5853857471537793
1102	8	0.45477831463104934
1102	9	0.3127154222769235
1102	10-14	0.513537625835184
1102	15-19	0.4001738898513949
1102	20-24	0.3377312425851926
1102	25-29	0.5046410233041101
1102	30-34	0.03796482660432332
1102	35-39	0.3033565931740654
1102	40-44	0.19127032215169493
1102	45-49	0.06439373510952606
1102	50-54	-0.17189096832682083
1102	55-59	-0.05873065353554807
1102	60-64	0.36001923884294484
1102	65-69	0.16898433195526508
1102	70-74	0.07156555388849029
1102	75-79	-0.23261996574741772
1102	80-84	0.24617783440810115
1102	85-89	-0.03396053820203804
1102	90-94	-0.01289816650972142
1102	95-99	-0.38953082137486206
1102	100-104	-0.16463662658861722
1102	105-109	-0.12103417464138744
1102	110-114	-0.5396192648134814
1102	115-119	-0.403212733367333
1102	120-124	-1.357819466303475
1102	125-129	-1.3983386737479009
1102	130-134	-1.6408218855251953
1102	135-139	-1.9696325721188046
1102	140-144	-2.300580519653778
1102	145-149	-2.102172878569668
1102	150	-2.3401363751791777
1103	1	0.2611464457996675
1103	2	0.17558918614862407
1103	3	0.5029133863145319
1103	4	0.4913392042000453
1103	5	0.7263172775943687
1103	6	0.6555657903953005
1103	7	0.7863932291965554
1103	8	0.6771098009779237
1103	9	0.8047839663303762
1103	10-14	0.4944206003730329
1103	15-19	0.5923441465074077
1103	20-24	0.5674347581377859
1103	25-29	0.579010191069564
1103	30-34	0.5590957147561681
1103	35-39	0.6250890613771602
1103	40-44	0.5070365856725232
1103	45-49	0.5003261369720917
1103	50-54	0.23570060199855902
1103	55-59	0.3571639867554026
1103	60-64	0.47967457481649234
1103	65-69	0.15396121452764788
1103	70-74	-0.02143791140309048
1103	75-79	-0.13624816708454546
1103	80-84	-0.2074290210800669
1103	85-89	-0.07163897146559606
1103	90-94	0.4118827425946421
1103	95-99	-0.5025245400381735
1103	100-104	-0.8320776630393851
1103	105-109	-0.3093542286465478
1103	110-114	-0.8127608894952658
1103	115-119	-1.230822954407465
1103	120-124	-2.1777165085971077
1103	125-129	-1.8320869128107589
1103	130-134	-2.3193919237785714
1103	135-139	-1.9085735449908299
1103	140-144	-2.022412687242177
1103	145-149	-2.099183281357245
1103	150	-2.945650852578723
1104	1	0.32239366237655886
1104	2	0.027239049985119834
1104	3	0.2647233775918565
1104	4	0.3866751163959492
1104	5	0.13710619517308942
1104	6	0.15767571678382097
1104	7	0.3934541683363051
1104	8	0.4342209480130208
1104	9	0.6454735483249365
1104	10-14	0.2504183669069775
1104	15-19	-0.04959446827145797
1104	20-24	-0.05528843505996406
1104	25-29	0.05274583924002485
1104	30-34	-0.02276162803229198
1104	35-39	0.14226452169301496
1104	40-44	-0.18789287407299327
1104	45-49	-0.25944048414549314
1104	50-54	-0.5058373765273743
1104	55-59	0.09281260009080938
1104	60-64	-0.15502324650276478
1104	65-69	-0.39870910883235666
1104	70-74	-0.27518751500522853
1104	75-79	-0.5243934336613094
1104	80-84	-0.5418933358748106
1104	85-89	-0.5708894725626408
1104	90-94	-0.25371783529509173
1104	95-99	-0.7450146998108593
1104	100-104	-0.9971287581528046
1104	105-109	-1.2650168519490137
1104	110-114	-1.5284438541418908
1104	115-119	-1.4978410438018486
1104	120-124	-2.041167912087168
1104	125-129	-2.4670781438867344
1104	130-134	-2.8394327891192113
1104	135-139	-3.6205817336167776
1104	140-144	-3.272835664355103
1104	145-149	-3.162364016522641
1104	150	-2.19485787468124
1105	1	0.2846086213005634
1105	2	0.15811366919698244
1105	3	0.8272698113002406
1105	4	0.11118500086850247
1105	5	0.5632852593022051
1105	6	0.7808363674379706
1105	7	0.4379182562474
1105	8	0.645096579050545
1105	9	0.07814596878385771
1105	10-14	0.4639448709466194
1105	15-19	0.48241404903583174
1105	20-24	0.5282314137044963
1105	25-29	0.36572329087582744
1105	30-34	0.44006878980930964
1105	35-39	0.2863441457850584
1105	40-44	0.540935645441742
1105	45-49	0.5189282095458339
1105	50-54	0.5509380125438739
1105	55-59	0.5298882647145433
1105	60-64	0.7803512512009121
1105	65-69	0.4578039272215406
1105	70-74	0.6992629996368152
1105	75-79	0.5894587095584711
1105	80-84	0.6346506293050496
1105	85-89	0.9840603907738981
1105	90-94	1.020097315128055
1105	95-99	0.9135075404753579
1105	100-104	1.1338750265700455
1105	105-109	0.9204002706475833
1105	110-114	0.6266151572831902
1105	115-119	0.976287674470143
1105	120-124	0.931895900813636
1105	125-129	1.3220802553289062
1105	130-134	1.2943401103605794
1105	135-139	0.21040972501398159
1105	140-144	0.43649257076798165
1105	145-149	0.11856859461314428
1105	150	0.4916242231457133
1106	1	0.3248292896304328
1106	2	0.06592462506205621
1106	3	0.041849549475585945
1106	4	-0.6520397836777647
1106	5	-0.3619649898224253
1106	6	-0.12181426277789598
1106	7	-0.46634989425635354
1106	8	0.10731534177145363
1106	9	-0.11021193500960891
1106	10-14	-0.19078493623415937
1106	15-19	-0.21761634833334398
1106	20-24	0.16916861183486276
1106	25-29	0.1804388371074097
1106	30-34	-0.25078018751182185
1106	35-39	-0.30596155676769143
1106	40-44	-0.2627550842700188
1106	45-49	-0.10610435119202322
1106	50-54	-0.16059406944989973
1106	55-59	-0.5125704998187572
1106	60-64	-0.19772948960535786
1106	65-69	0.24322363256938928
1106	70-74	-0.020105994074178568
1106	75-79	-0.24415901644434967
1106	80-84	-0.07197954283872576
1106	85-89	-0.12160336200577859
1106	90-94	0.07225062269764493
1106	95-99	-0.304927974531779
1106	100-104	-0.13582091330386703
1106	105-109	0.20032971410955014
1106	110-114	-0.31501340596148
1106	115-119	-3.5474021719039683E-4
1106	120-124	0.4713789301708715
1106	125-129	0.023771711508445037
1106	130-134	0.6753103036673238
1106	135-139	0.4958569380386564
1106	140-144	0.8768492653571798
1106	145-149	0.6890136862407488
1106	150	0.6272934025040229
1107	1	0.3546311850527246
1107	2	0.0884527519655407
1107	3	0.35267603710698836
1107	4	0.3742022930018507
1107	5	0.41311112990096177
1107	6	0.26131832288839263
1107	7	0.7280883685313171
1107	8	0.7189043348419801
1107	9	0.6903729047091147
1107	10-14	0.6684140530453035
1107	15-19	0.392044062597833
1107	20-24	0.42936755845369134
1107	25-29	0.571745975686774
1107	30-34	0.5938130158546642
1107	35-39	0.34916118024349174
1107	40-44	0.3246598858092469
1107	45-49	0.6137314990608829
1107	50-54	0.6194776448457873
1107	55-59	0.6210391073024724
1107	60-64	0.5759799982756277
1107	65-69	0.7090253739661208
1107	70-74	0.678394291537856
1107	75-79	0.7114751723515411
1107	80-84	1.0343534125896525
1107	85-89	1.0886301992142293
1107	90-94	1.33762559577643
1107	95-99	1.2769908382942319
1107	100-104	1.4957955728854628
1107	105-109	1.4690639166152835
1107	110-114	1.5457788322454888
1107	115-119	1.9138531616025674
1107	120-124	2.140716919978587
1107	125-129	2.2337208204709214
1107	130-134	2.237716747168257
1107	135-139	2.239819218855615
1107	140-144	1.9656312793677628
1107	145-149	1.9626245310569246
1107	150	1.9995642987687177
1108	1	0.05048379449557672
1108	2	-0.01792895066907363
1108	3	-0.05816717903632451
1108	4	0.21565121493429018
1108	5	0.05509393860189249
1108	6	-0.1517929854131026
1108	7	-0.2544707863976754
1108	8	-0.06940471474361942
1108	9	-0.09835753577964113
1108	10-14	0.17383610595806687
1108	15-19	0.09603884546783803
1108	20-24	0.15965709364790115
1108	25-29	0.16682102593284753
1108	30-34	0.22687247393046306
1108	35-39	-0.06999713498991866
1108	40-44	0.10521457555567792
1108	45-49	0.3848807579987863
1108	50-54	0.44889789354376575
1108	55-59	0.6914502708535792
1108	60-64	0.685105509536335
1108	65-69	0.657120338332291
1108	70-74	0.6794395709930185
1108	75-79	0.6852236269142509
1108	80-84	0.6573793723036019
1108	85-89	0.6740805606794922
1108	90-94	1.2139304344761186
1108	95-99	0.8788703990222189
1108	100-104	1.1835041559051191
1108	105-109	0.9795361586014693
1108	110-114	1.1984970714797925
1108	115-119	1.885287783380825
1108	120-124	1.7857895117188676
1108	125-129	2.1041851545346475
1108	130-134	1.905050856267529
1108	135-139	2.0049662128336507
1108	140-144	1.7529559145580293
1108	145-149	1.6929739434317455
1108	150	1.8506197854118867
1109	1	0.04878174054569584
1109	2	0.021173808645492898
1109	3	0.15924263494059687
1109	4	0.07524040068297921
1109	5	-0.38539370775552584
1109	6	-0.6134506754632127
1109	7	-0.016564496108649962
1109	8	-0.011625469436857827
1109	9	0.07046675705325356
1109	10-14	-0.19424460868211924
1109	15-19	0.08943646656380366
1109	20-24	0.16154979841557804
1109	25-29	0.10728923908720134
1109	30-34	-0.038097290157949715
1109	35-39	0.05810468661924517
1109	40-44	0.2600987098422536
1109	45-49	0.21995316592376213
1109	50-54	0.16694142464652373
1109	55-59	0.17719393735000466
1109	60-64	0.1621741159089467
1109	65-69	0.4360426412781564
1109	70-74	0.33681458070626036
1109	75-79	0.43723133724207486
1109	80-84	0.4313174570251661
1109	85-89	0.37374433010276675
1109	90-94	0.656354611626206
1109	95-99	0.4062113252064279
1109	100-104	0.6226709097219114
1109	105-109	0.5200111943948329
1109	110-114	0.8776959140289406
1109	115-119	1.0951517058375941
1109	120-124	1.071803372024661
1109	125-129	1.0588965556104313
1109	130-134	1.1287522067805327
1109	135-139	1.0762813477591067
1109	140-144	1.140281139042358
1109	145-149	1.2469325105317424
1109	150	1.1301647598705884
1110	1	0.1263721506880806
1110	2	-0.07483932795565451
1110	3	0.4246326714520521
1110	4	0.35493468952450513
1110	5	0.2632025839980727
1110	6	0.16001340220961424
1110	7	0.2171457472878089
1110	8	0.13410715742508472
1110	9	0.05817425663864384
1110	10-14	0.11292498105557769
1110	15-19	0.18152736153572846
1110	20-24	0.26048096928663966
1110	25-29	0.22935924863985235
1110	30-34	0.11038498140723618
1110	35-39	0.04585252427239794
1110	40-44	0.3637306981888244
1110	45-49	0.3860211616695537
1110	50-54	0.3749144504225086
1110	55-59	0.4040860468984846
1110	60-64	0.5653849194405325
1110	65-69	0.6991925237612762
1110	70-74	0.5698891572859139
1110	75-79	0.39695284792860264
1110	80-84	0.6274902872354886
1110	85-89	0.7566140777733779
1110	90-94	1.008849046272239
1110	95-99	1.1457703970685458
1110	100-104	1.0742417161892988
1110	105-109	1.167581212260579
1110	110-114	1.1984012828854347
1110	115-119	1.6279219889609706
1110	120-124	1.6842713037457742
1110	125-129	1.6795168003737757
1110	130-134	1.8105142225314026
1110	135-139	1.7674606210078068
1110	140-144	2.0544913677263636
1110	145-149	1.559825371443587
1110	150	1.4206414079045615
1111	1	-0.10196106362378998
1111	2	0.0719997180695664
1111	3	0.17258312235445317
1111	4	0.18778596617408283
1111	5	0.23808078419262557
1111	6	-0.05170700088745406
1111	7	0.32393860886237746
1111	8	0.2790161215676221
1111	9	-0.029893086293242277
1111	10-14	0.009852037175242856
1111	15-19	-0.1036639298336226
1111	20-24	-0.022394643980085505
1111	25-29	0.23009081890474192
1111	30-34	-0.14374998417844154
1111	35-39	-0.2439133413549044
1111	40-44	-0.3561296843867723
1111	45-49	-0.2734519488438778
1111	50-54	-0.3830624484127654
1111	55-59	0.2723602063510455
1111	60-64	0.32599594180666003
1111	65-69	0.2670234897893806
1111	70-74	-0.18832749005360228
1111	75-79	-0.44193693715682514
1111	80-84	0.052538913430865364
1111	85-89	0.22499464590075036
1111	90-94	0.5838007724364829
1111	95-99	0.36851947864371937
1111	100-104	0.30109201938932983
1111	105-109	0.48711810126138033
1111	110-114	0.8575375085586572
1111	115-119	-0.013188156496816816
1111	120-124	0.5659960444138505
1111	125-129	0.8398943226857227
1111	130-134	0.7145368609107337
1111	135-139	0.49780917638945255
1111	140-144	0.7401556214052221
1111	145-149	0.5263149332548878
1111	150	0.24301569912081789
1112	1	0.16994912912220528
1112	2	0.18336209344867882
1112	3	0.22394552063420292
1112	4	0.42426993350655096
1112	5	0.2892908229235758
1112	6	0.38446927129241004
1112	7	-0.033197317603907095
1112	8	-0.27601933058042505
1112	9	0.21552452093673224
1112	10-14	0.3039214081842232
1112	15-19	0.37954988306027104
1112	20-24	0.22045387940057282
1112	25-29	0.15984564168226
1112	30-34	0.28040308271221903
1112	35-39	0.1211779685446075
1112	40-44	0.5607553736697639
1112	45-49	0.4603633520863113
1112	50-54	0.5817707826053606
1112	55-59	0.7077590002505971
1112	60-64	0.7392882879902771
1112	65-69	0.5703594048745586
1112	70-74	0.6622911357072709
1112	75-79	0.972646544255042
1112	80-84	0.8544274540067747
1112	85-89	0.8494018973906776
1112	90-94	1.3236598382906308
1112	95-99	0.9862563041871795
1112	100-104	1.2475730235945974
1112	105-109	1.414361662355212
1112	110-114	1.4992866310074504
1112	115-119	1.3958081085687581
1112	120-124	1.669096480330154
1112	125-129	1.7235580185087969
1112	130-134	1.9309584358090959
1112	135-139	1.9138588613949992
1112	140-144	1.6049834695237735
1112	145-149	1.5866374391249352
1112	150	1.4881719521388206
1113	1	0.17841709713969678
1113	2	0.057438794735869436
1113	3	-0.9863449535263769
1113	4	-0.5863750408386537
1113	5	-0.814195655580626
1113	6	-0.4503001281415493
1113	7	-0.39066149871479894
1113	8	-0.4982084185065361
1113	9	-1.54521303683957
1113	10-14	-0.719432423197631
1113	15-19	-0.8660896691964837
1113	20-24	-0.5440415514391006
1113	25-29	-0.2052989022931868
1113	30-34	-0.5055522352121145
1113	35-39	-0.8795144245864392
1113	40-44	-0.33624297700682604
1113	45-49	-0.33319821450736953
1113	50-54	-0.5611712808249365
1113	55-59	-0.11508556971099182
1113	60-64	-0.6899135873462328
1113	65-69	-0.2858793895770333
1113	70-74	-0.4975294550979683
1113	75-79	-1.1996494534821025
1113	80-84	-0.5304842978506699
1113	85-89	-0.06743837350845183
1113	90-94	0.1414575819193331
1113	95-99	0.24445474188618022
1113	100-104	0.05122833520785264
1113	105-109	-0.7348182963949412
1113	110-114	-0.8530350530314195
1113	115-119	-0.19634922379997022
1113	120-124	-0.40598629333874925
1113	125-129	-0.7461064150025152
1113	130-134	0.8595910037745753
1113	135-139	0.21983485108431466
1113	140-144	-0.3258919335968784
1113	145-149	-0.8040739788862297
1113	150	0.49210202690541394
1114	1	0.07914226917230494
1114	2	0.141097849160996
1114	3	0.14535814651337375
1114	4	0.371089357505511
1114	5	0.18169040352217536
1114	6	-0.03833092812220684
1114	7	0.06360167785316406
1114	8	0.22244137837670763
1114	9	0.13899185979322937
1114	10-14	0.35106510132484914
1114	15-19	0.3527796571327144
1114	20-24	0.27844533288470785
1114	25-29	0.26662637517810595
1114	30-34	0.2454556460604067
1114	35-39	-0.07072618639690376
1114	40-44	0.5072317188029913
1114	45-49	0.4012113434330331
1114	50-54	0.47834685145144107
1114	55-59	0.644388695515957
1114	60-64	0.6059271912244313
1114	65-69	0.8330459976371642
1114	70-74	0.5999678158359956
1114	75-79	0.7304373472078254
1114	80-84	0.9102044941963996
1114	85-89	1.0309498522901848
1114	90-94	1.5721264356840052
1114	95-99	1.4012989046664686
1114	100-104	1.462367830046432
1114	105-109	1.5354974161095143
1114	110-114	1.4436525780194813
1114	115-119	1.777182571570144
1114	120-124	1.8592808842757194
1114	125-129	1.987796977244237
1114	130-134	2.043932099774615
1114	135-139	1.755419252227881
1114	140-144	1.6549862450588364
1114	145-149	1.3102044790288616
1114	150	1.6991484892910336
1115	1	0.2680959863092589
1115	2	0.19032841079281582
1115	3	0.3228325092780153
1115	4	0.10851998445824051
1115	5	0.1486130918836821
1115	6	0.15952575664345403
1115	7	0.31465848179099254
1115	8	0.49065741023769505
1115	9	0.6672013585583159
1115	10-14	0.4239164598682805
1115	15-19	0.34394065574751664
1115	20-24	0.33737681315300705
1115	25-29	0.3233250812133406
1115	30-34	0.39861540004289253
1115	35-39	0.5829278709395638
1115	40-44	0.5353669990983363
1115	45-49	0.48999659932859885
1115	50-54	0.6811298287696133
1115	55-59	0.6273213994834208
1115	60-64	0.5427322936638532
1115	65-69	0.5537555866635557
1115	70-74	0.5412271044024166
1115	75-79	0.6323900783193253
1115	80-84	0.7525762064268022
1115	85-89	0.8464985518569463
1115	90-94	1.1544067178468396
1115	95-99	0.9566007461035397
1115	100-104	0.676884162807255
1115	105-109	0.8687836661466974
1115	110-114	1.2719242157993875
1115	115-119	1.7512161580758985
1115	120-124	1.748620200323316
1115	125-129	1.1581138939080446
1115	130-134	1.4588276969551899
1115	135-139	1.4195587827301068
1115	140-144	1.465327017064702
1115	145-149	1.5564294908798786
1115	150	1.3302376753392835
1116	1	-0.08353914714132671
1116	2	0.24117249174156186
1116	3	0.1468814659888551
1116	4	0.312106398807785
1116	5	0.3419445759952566
1116	6	0.4125240817473852
1116	7	0.4808750952747616
1116	8	0.42255935576374526
1116	9	0.4355206471844113
1116	10-14	0.30392826702070863
1116	15-19	0.44245788680181164
1116	20-24	0.3308248689955988
1116	25-29	0.48048936225059435
1116	30-34	0.5380150862871176
1116	35-39	0.4570974213040202
1116	40-44	0.6125295688905297
1116	45-49	0.5306293130425317
1116	50-54	0.6209015502981856
1116	55-59	0.7086646607781617
1116	60-64	0.7458336371661574
1116	65-69	0.7902240691648146
1116	70-74	0.5683238511769844
1116	75-79	0.6105667321932202
1116	80-84	0.8901391044717499
1116	85-89	1.0620989757691106
1116	90-94	1.2625517429118318
1116	95-99	1.1835587368139358
1116	100-104	1.020481353314473
1116	105-109	0.9270956517408706
1116	110-114	0.9741452446436085
1116	115-119	1.4227381327878277
1116	120-124	1.7494820233068609
1116	125-129	1.580711768118313
1116	130-134	1.5421715865367673
1116	135-139	1.278886125459735
1116	140-144	1.4601323232205203
1116	145-149	1.4889997320957065
1116	150	1.0288420658552937
1117	1	0.17758523040724583
1117	2	0.10712533058812213
1117	3	0.17781625979286275
1117	4	0.09649514423917083
1117	5	0.16466207703019364
1117	6	0.32139982182592775
1117	7	0.39033613217834784
1117	8	0.14684993903243537
1117	9	0.4340503125539783
1117	10-14	0.5675946339570856
1117	15-19	0.47464805811205224
1117	20-24	0.04510684377399343
1117	25-29	0.10294948977771412
1117	30-34	0.20838573901264112
1117	35-39	0.21752938141677447
1117	40-44	0.30546149958268387
1117	45-49	0.23982769370940105
1117	50-54	0.5368074766327453
1117	55-59	0.35490287107788276
1117	60-64	0.17283318630297373
1117	65-69	0.5030441673092554
1117	70-74	0.4522739732363803
1117	75-79	0.3497648145341543
1117	80-84	0.6906193043582647
1117	85-89	1.0183897782497837
1117	90-94	1.1953701084244557
1117	95-99	0.8498181780380563
1117	100-104	1.0518465998048043
1117	105-109	1.0538388082912462
1117	110-114	1.2542613392475062
1117	115-119	1.624446560037164
1117	120-124	1.7645020862191103
1117	125-129	1.0944547182121624
1117	130-134	0.9506719912545094
1117	135-139	0.8770794982591212
1117	140-144	1.2982756208523654
1117	145-149	0.721147502591414
1117	150	1.0755656893604382
1118	1	0.24015864735882175
1118	2	0.12184703996390311
1118	3	0.28139673218677075
1118	4	0.4568480288704748
1118	5	0.07483536140423297
1118	6	0.4615044606974763
1118	7	0.681401123925788
1118	8	0.21305426481616507
1118	9	0.5420944769331228
1118	10-14	0.4783293485280993
1118	15-19	0.3957765079540607
1118	20-24	0.3123822045567479
1118	25-29	0.20306048314697733
1118	30-34	0.44439937527190665
1118	35-39	0.17166530874755637
1118	40-44	0.07584443421485076
1118	45-49	0.29541019809206404
1118	50-54	0.2873208309484525
1118	55-59	0.2958878815291115
1118	60-64	0.5006051049394316
1118	65-69	0.6082880737985263
1118	70-74	0.4365750473171275
1118	75-79	0.41684485648798386
1118	80-84	0.7389413696473355
1118	85-89	0.6344409912525606
1118	90-94	1.2494984978620067
1118	95-99	0.6522161542360649
1118	100-104	0.8338511597731184
1118	105-109	1.1244552422647018
1118	110-114	1.3331452179264645
1118	115-119	1.377020053433128
1118	120-124	1.3850758463683306
1118	125-129	1.440068537097062
1118	130-134	1.470296050468015
1118	135-139	1.198605309732713
1118	140-144	1.506664181448528
1118	145-149	0.8566994094650298
1118	150	1.2380094506045083
1119	1	0.2305025677720387
1119	2	0.1925204910748235
1119	3	0.3846766881428323
1119	4	0.42586723767941237
1119	5	0.1345334992519298
1119	6	0.4448436036832888
1119	7	0.3421334367727198
1119	8	0.27450197876761706
1119	9	0.29781079292209967
1119	10-14	0.5633808024709666
1119	15-19	0.6305172115866284
1119	20-24	0.4679749540818321
1119	25-29	0.3651311653524729
1119	30-34	0.4474926816761453
1119	35-39	0.48665290592604293
1119	40-44	0.5563739019038181
1119	45-49	0.4676497035273073
1119	50-54	0.5919994812727438
1119	55-59	0.5849867142845255
1119	60-64	0.6860864326186942
1119	65-69	0.7558652752122441
1119	70-74	0.6956456654115115
1119	75-79	0.8833499605556483
1119	80-84	1.0000853071642624
1119	85-89	1.1038071955254622
1119	90-94	1.4260478363705786
1119	95-99	1.1767780578131166
1119	100-104	1.339397308233842
1119	105-109	1.5210740812707897
1119	110-114	1.400948121786989
1119	115-119	1.6705742185662018
1119	120-124	1.7594143428687516
1119	125-129	1.7839682467981959
1119	130-134	1.905069292062791
1119	135-139	1.7443744744089926
1119	140-144	1.65377448599493
1119	145-149	1.3498413918765664
1119	150	1.2793055291000854
1120	1	0.0032336525792509008
1120	2	-0.08875709458363801
1120	3	-0.5398651344971341
1120	4	-0.402837817141652
1120	5	-0.11199755080707519
1120	6	0.0819135088662648
1120	7	-0.21848625650420672
1120	8	0.06970469088709308
1120	9	-0.05646967549702708
1120	10-14	-0.05095529610202476
1120	15-19	0.08210650968334932
1120	20-24	0.11839231908255243
1120	25-29	-0.06912520815586731
1120	30-34	-0.12380199986414198
1120	35-39	-0.240585707944021
1120	40-44	-0.24718940743741769
1120	45-49	-0.2624647944701266
1120	50-54	-0.0903909519593995
1120	55-59	0.001429005055882726
1120	60-64	0.0295469133910089
1120	65-69	0.03536854378796761
1120	70-74	-0.08534264802611347
1120	75-79	-0.2405281931662131
1120	80-84	0.20008218790605525
1120	85-89	0.20069649314189064
1120	90-94	0.7334934224547638
1120	95-99	0.27566028730606007
1120	100-104	0.19306659620492184
1120	105-109	0.7071297148987483
1120	110-114	0.5410868912069731
1120	115-119	0.7238416701174302
1120	120-124	0.984837973526318
1120	125-129	0.6731591503999823
1120	130-134	0.8922117892820793
1120	135-139	0.7086713230833865
1120	140-144	0.5028796603257604
1120	145-149	0.431514672490664
1120	150	-0.011236656000853884
1121	1	0.08985693936116945
1121	2	-0.24881558987046404
1121	3	-0.967369159287955
1121	4	-0.03883953404467633
1121	5	-0.9022280725627994
1121	6	-0.5015726265963139
1121	7	-1.1640867094732883
1121	8	-0.5506063936961638
1121	9	-0.23838899314222317
1121	10-14	-0.5893294096800332
1121	15-19	-0.1523934091511734
1121	20-24	-0.612298865674056
1121	25-29	-0.8901337243958451
1121	30-34	-0.6932188845490259
1121	35-39	-0.6557350340640014
1121	40-44	-0.7889483084251907
1121	45-49	-0.4236194898550565
1121	50-54	-0.5793672148879665
1121	55-59	-0.36145019653664434
1121	60-64	-0.618225868091784
1121	65-69	-0.7116203849502938
1121	70-74	-0.657030545896454
1121	75-79	-0.42686695297674504
1121	80-84	-0.6868667102011088
1121	85-89	-0.5104286346349767
1121	90-94	0.25268188424700355
1121	95-99	-1.0253665647731225
1121	100-104	-0.5771376958513343
1121	105-109	-0.7428938598834165
1121	110-114	-0.7103315019778762
1121	115-119	-0.2931805089044417
1121	120-124	-0.6962376390525762
1121	125-129	-0.0014198629685182595
1121	130-134	-0.5746104823072073
1121	135-139	-0.5914845201362056
1121	140-144	-0.2703327205257082
1121	145-149	-0.28476515932795365
1121	150	-0.5426195212032567
1122	1	0.05105361439154521
1122	2	0.10107277273931459
1122	3	-0.11113789861253309
1122	4	0.012676106833559686
1122	5	0.1381440533096665
1122	6	-0.09400473262906672
1122	7	-0.489843529820682
1122	8	0.03375520339126581
1122	9	0.17121758002407006
1122	10-14	0.17180095224829728
1122	15-19	0.1471513829321225
1122	20-24	0.1624648960056092
1122	25-29	-0.03674179470208827
1122	30-34	0.09744165100445201
1122	35-39	0.0020635008332163807
1122	40-44	0.05451645066056443
1122	45-49	0.011736006589842418
1122	50-54	0.06793754888920489
1122	55-59	0.19455997876394804
1122	60-64	0.29859941194439443
1122	65-69	0.1161771484538292
1122	70-74	0.30696739966729325
1122	75-79	0.3668472351159551
1122	80-84	0.280732198384932
1122	85-89	0.5327567523163665
1122	90-94	0.8968079151064856
1122	95-99	0.5672723392915984
1122	100-104	0.5200428758452205
1122	105-109	0.519753256269432
1122	110-114	0.4716992131878541
1122	115-119	0.9978039496302742
1122	120-124	0.9739829610091135
1122	125-129	1.214108004105043
1122	130-134	1.3650657569390177
1122	135-139	1.2704125436278417
1122	140-144	1.1528708487663692
1122	145-149	0.6230965961741859
1122	150	0.9899121140629887
1123	1	-0.03341282100495846
1123	2	0.10929531793436098
1123	3	-0.1802732902452675
1123	4	0.0012141121719011494
1123	5	-0.34817958489846035
1123	6	0.0019012835395741945
1123	7	-0.29090753045477413
1123	8	-0.17907541098676916
1123	9	0.1530023342705249
1123	10-14	-0.11022768644507153
1123	15-19	-0.05483963760583066
1123	20-24	0.021600846168759347
1123	25-29	-0.23690067868040643
1123	30-34	-0.001039118677248041
1123	35-39	0.012444273384701887
1123	40-44	0.047155902523165594
1123	45-49	-0.04654159395211366
1123	50-54	0.11396818654208118
1123	55-59	0.1962487304914191
1123	60-64	0.19852666688365872
1123	65-69	0.16757712034983285
1123	70-74	0.1956233466627566
1123	75-79	0.30398232701845274
1123	80-84	0.5522882934520084
1123	85-89	0.5769540452914725
1123	90-94	0.954095413172503
1123	95-99	0.35321772923375505
1123	100-104	0.6071564123101396
1123	105-109	0.8747924830572202
1123	110-114	0.9668029379734264
1123	115-119	0.9351937217084441
1123	120-124	1.28054008728585
1123	125-129	0.8967119367609939
1123	130-134	1.2157245396504308
1123	135-139	1.2682785958506173
1123	140-144	1.2363003671562893
1123	145-149	0.5839024638875401
1123	150	0.832688132261417
1124	1	0.10703637124468202
1124	2	0.15008322469857305
1124	3	0.3959990950965917
1124	4	0.5064327884029041
1124	5	0.1136918706181902
1124	6	0.06093399196935678
1124	7	0.2732671874353869
1124	8	0.26261169154809494
1124	9	0.3322444179339925
1124	10-14	0.31897116368097045
1124	15-19	0.34815219033273337
1124	20-24	0.0550340875280142
1124	25-29	-0.12240062171139954
1124	30-34	0.06334435998545018
1124	35-39	0.17039844085813627
1124	40-44	0.12144677215402311
1124	45-49	0.2565012256169581
1124	50-54	0.2944440481390842
1124	55-59	0.3478302850862818
1124	60-64	0.3088603545322357
1124	65-69	0.39493291194849434
1124	70-74	0.4055454875764539
1124	75-79	0.4606510260096215
1124	80-84	0.6372878852300019
1124	85-89	0.758906884492049
1124	90-94	1.2348032055861395
1124	95-99	0.922304665448884
1124	100-104	1.0211637822450328
1124	105-109	1.3258583641634303
1124	110-114	1.4020306632409216
1124	115-119	1.4225848667819676
1124	120-124	1.3969740609135854
1124	125-129	1.6412763955914755
1124	130-134	1.4810260107286766
1124	135-139	1.54221741209048
1124	140-144	1.738895680440045
1124	145-149	1.186380528744806
1124	150	1.0599690805025546
1201	1	0.348228052424691
1201	2	-0.3047902054069809
1201	3	0.1544017197453229
1201	4	-0.17139794496211636
1201	5	0.03467985485367109
1201	6	-0.04525850099994244
1201	7	-0.18542427887761193
1201	8	0.07431342607682723
1201	9	0.16182927059279706
1201	10-14	-0.2517706087011078
1201	15-19	-0.21618729711040174
1201	20-24	-0.219327890235121
1201	25-29	-0.0499703045009241
1201	30-34	-0.42854821795805265
1201	35-39	-0.05034631022305547
1201	40-44	-0.312328084014446
1201	45-49	-0.23106689355995513
1201	50-54	-0.17789836557733452
1201	55-59	-0.21927638922417714
1201	60-64	-0.10221941265866263
1201	65-69	-0.18995104012394393
1201	70-74	0.034990352904351596
1201	75-79	0.022974260761642995
1201	80-84	-0.3341603444102077
1201	85-89	-0.15761916667446485
1201	90-94	0.3108590936662452
1201	95-99	0.04010561043536853
1201	100-104	0.42869400212403974
1201	105-109	0.5067308068746286
1201	110-114	0.39728382038001087
1201	115-119	0.9264757030114623
1201	120-124	0.9290150465314326
1201	125-129	0.8665492936690455
1201	130-134	0.9199467606572895
1201	135-139	0.8244862035166136
1201	140-144	0.984668163974824
1201	145-149	0.6933281424769788
1201	150	0.9325001161460733
1202	1	0.4063059560893798
1202	2	0.005671062869172516
1202	3	-0.1276698171012569
1202	4	-0.007284527838493204
1202	5	0.5912452571553359
1202	6	-0.19767565276202248
1202	7	0.37684499096558
1202	8	0.4403559043763039
1202	9	-0.004927690569630272
1202	10-14	0.1928448999453778
1202	15-19	0.375688131882562
1202	20-24	0.07809848266669661
1202	25-29	0.16764357593059032
1202	30-34	0.002061318146694191
1202	35-39	0.24170861009562827
1202	40-44	-0.16321599427191558
1202	45-49	0.12423196239264911
1202	50-54	-0.011256326737274946
1202	55-59	-0.035238359700997535
1202	60-64	-0.18612982221561225
1202	65-69	0.014510464833072945
1202	70-74	0.06799155336909735
1202	75-79	0.15395630391913073
1202	80-84	0.16654709865463957
1202	85-89	0.1607536868958377
1202	90-94	0.8794845453606044
1202	95-99	0.25117277752266176
1202	100-104	0.16299795583000787
1202	105-109	0.7734049937024352
1202	110-114	0.19889886022573222
1202	115-119	0.9727919664442126
1202	120-124	1.0897758656068177
1202	125-129	1.1160431930126293
1202	130-134	0.6808525020635585
1202	135-139	1.3774822512643325
1202	140-144	1.1930736335828698
1202	145-149	0.895020688857052
1202	150	0.9654200236343868
1203	1	0.315211837771443
1203	2	0.14114279694911502
1203	3	-0.04261443651189012
1203	4	0.16759736675194858
1203	5	0.5751816393550016
1203	6	0.15303961208840633
1203	7	0.12896912714494135
1203	8	0.45445806909510367
1203	9	0.5825407325357261
1203	10-14	0.34712727398267873
1203	15-19	0.4435785982546676
1203	20-24	0.4514974180507778
1203	25-29	0.45521553126327063
1203	30-34	0.3786810738210349
1203	35-39	0.4722535313122336
1203	40-44	0.5085216122478258
1203	45-49	0.40489341961870196
1203	50-54	0.3166324308571191
1203	55-59	0.18814348198205977
1203	60-64	0.17102507112322485
1203	65-69	0.3332340395121989
1203	70-74	0.23691644851050597
1203	75-79	0.24571652876545613
1203	80-84	0.501860526218934
1203	85-89	-0.013765116916893305
1203	90-94	1.0478984188687903
1203	95-99	0.7743936585694158
1203	100-104	0.5273242670976046
1203	105-109	0.9021888258638597
1203	110-114	1.2799200733535017
1203	115-119	1.1241722752933399
1203	120-124	1.4868190083884656
1203	125-129	1.1406644874559788
1203	130-134	0.9980359467328697
1203	135-139	1.1511048855331154
1203	140-144	1.2531852702785713
1203	145-149	1.2027949330916101
1203	150	1.8165309095723927
1204	1	0.3451123537502845
1204	2	0.05029662827987735
1204	3	0.01864645378995533
1204	4	-0.03396983333192338
1204	5	0.21769432459201
1204	6	0.38887326833084757
1204	7	0.3093057458817938
1204	8	0.29730692742354137
1204	9	0.46748411382981914
1204	10-14	0.14874042339368287
1204	15-19	0.43135870105070495
1204	20-24	0.33110103180093375
1204	25-29	0.15771682065084036
1204	30-34	0.2190206018483991
1204	35-39	0.059393899205083756
1204	40-44	0.15606454097034117
1204	45-49	0.0634746564409241
1204	50-54	0.20685356142550404
1204	55-59	0.5413643047540972
1204	60-64	0.39947662814308416
1204	65-69	0.582036501100859
1204	70-74	0.6133552141180374
1204	75-79	0.6379482608523688
1204	80-84	0.4560780494172434
1204	85-89	0.24820979047186142
1204	90-94	1.3744103793297953
1204	95-99	1.003656003852008
1204	100-104	1.0576882600824504
1204	105-109	1.1512859429723576
1204	110-114	1.1842454651614887
1204	115-119	1.5248987637486238
1204	120-124	1.2721246626495955
1204	125-129	1.7223644637202398
1204	130-134	0.8776185896546096
1204	135-139	1.4161215267774878
1204	140-144	1.4678144706022778
1204	145-149	1.2052678270246489
1204	150	1.2956557367935488
1205	1	0.24529271137488706
1205	2	-0.02061019109097728
1205	3	0.5573323076394416
1205	4	0.3872456605301906
1205	5	0.23337865380429434
1205	6	0.6108865942690969
1205	7	0.5617486916811103
1205	8	0.6208252905227454
1205	9	0.5720800314505539
1205	10-14	0.6305835503763362
1205	15-19	0.555856506075763
1205	20-24	0.2559902480813392
1205	25-29	0.27208321630964605
1205	30-34	0.3594587753378278
1205	35-39	0.37347274963232024
1205	40-44	0.35245528442874985
1205	45-49	0.3784780451198557
1205	50-54	0.31058992864583956
1205	55-59	0.36469521709113195
1205	60-64	0.30753310260133304
1205	65-69	0.5709936230643038
1205	70-74	0.41877281544218903
1205	75-79	0.6296001191188765
1205	80-84	0.4675352519777647
1205	85-89	0.8799387864284469
1205	90-94	1.39833438420591
1205	95-99	1.161740213932596
1205	100-104	0.9763652547132935
1205	105-109	1.4304307854572755
1205	110-114	1.4345658340573806
1205	115-119	1.5783492770380434
1205	120-124	1.849209376731686
1205	125-129	1.77436394475302
1205	130-134	1.9784548065222367
1205	135-139	1.8257367392665742
1205	140-144	1.487673207250836
1205	145-149	1.3719348331878223
1205	150	1.1459351736303205
1206	1	0.2958062851006744
1206	2	0.10910316883384041
1206	3	0.029387017188732045
1206	4	-0.706916302026265
1206	5	-0.20887166368539312
1206	6	-0.052320428483277226
1206	7	0.027166733864888215
1206	8	0.37462421971824256
1206	9	-0.3135273523562674
1206	10-14	0.33160146278579106
1206	15-19	0.34732406090685686
1206	20-24	0.03845373620200121
1206	25-29	0.23591143707339057
1206	30-34	0.0703278279131041
1206	35-39	0.3131566039008007
1206	40-44	0.5758267428124455
1206	45-49	0.3727318753772195
1206	50-54	0.27746222941890153
1206	55-59	0.1262525213640231
1206	60-64	0.31548718367417194
1206	65-69	0.3597009259656261
1206	70-74	0.3195833894059774
1206	75-79	0.3185426731130647
1206	80-84	0.3333994255296844
1206	85-89	0.5078693860256038
1206	90-94	0.3895001758450718
1206	95-99	0.49186192352600244
1206	100-104	0.3192676948684934
1206	105-109	-0.0932766252468511
1206	110-114	0.3674318019418479
1206	115-119	0.47153868701632007
1206	120-124	0.7185670785421863
1206	125-129	0.8649414953470966
1206	130-134	1.075188280431533
1206	135-139	1.4667107460917208
1206	140-144	1.3500955831019539
1206	145-149	0.940132968061917
1206	150	0.5951656383834418
1207	1	0.3561532747863616
1207	2	0.10282585493423824
1207	3	0.7601554430206932
1207	4	0.633442378277941
1207	5	0.47166477882186086
1207	6	0.7332277811919496
1207	7	0.6685850974031666
1207	8	0.9091576208554457
1207	9	0.5632418191545696
1207	10-14	0.7137702261244101
1207	15-19	0.5909303105799566
1207	20-24	0.6842787552521443
1207	25-29	0.6236862188243322
1207	30-34	0.7650065838231868
1207	35-39	0.8961767179407687
1207	40-44	0.8913284979392699
1207	45-49	0.8208736083175552
1207	50-54	0.9027366251612605
1207	55-59	0.9291304751367235
1207	60-64	0.9212973574038088
1207	65-69	1.0826013503729754
1207	70-74	0.9539759563911119
1207	75-79	0.9852856520291766
1207	80-84	1.1036344379897187
1207	85-89	1.3352977456781474
1207	90-94	1.7185605871392085
1207	95-99	1.4673266919671732
1207	100-104	1.6660240290391286
1207	105-109	1.9839874592377171
1207	110-114	1.9429358025802657
1207	115-119	2.1955760565885925
1207	120-124	2.255995578530225
1207	125-129	2.380814314462583
1207	130-134	2.6433629954650684
1207	135-139	2.580628332772342
1207	140-144	2.4729738600657356
1207	145-149	1.8589305896910915
1207	150	1.8024938052682487
1208	1	0.17467304992765165
1208	2	-0.044607588308071655
1208	3	0.13827571854373133
1208	4	0.3420201913725407
1208	5	-0.07749285409725104
1208	6	0.4976409253122469
1208	7	0.35015625801752037
1208	8	0.15606802091139826
1208	9	-0.20393969214988772
1208	10-14	-0.21169683296894704
1208	15-19	-0.11031234556734404
1208	20-24	0.008710442394637141
1208	25-29	-0.06581645586767593
1208	30-34	-0.10337240039128659
1208	35-39	-0.006482440747369367
1208	40-44	0.09970308957991136
1208	45-49	0.14701602502426425
1208	50-54	0.022138800660769675
1208	55-59	0.06407837619779855
1208	60-64	0.2234739314379368
1208	65-69	0.37554837348110226
1208	70-74	0.1652331729369081
1208	75-79	0.44906988095742406
1208	80-84	0.4020220094250604
1208	85-89	0.16203296761673158
1208	90-94	0.8690636252365138
1208	95-99	0.627037307260494
1208	100-104	0.7973790403068506
1208	105-109	0.8570104198934061
1208	110-114	1.1542514999547606
1208	115-119	1.2507601567535716
1208	120-124	1.6037159146743818
1208	125-129	1.2980275190083859
1208	130-134	1.7411151087919308
1208	135-139	1.768095770112886
1208	140-144	1.5295294192084228
1208	145-149	1.0422976057396909
1208	150	1.1794527569451034
1209	1	0.13020896379204672
1209	2	0.009318590993792952
1209	3	0.14709511820262122
1209	4	-0.2601206201027466
1209	5	0.017026806367724134
1209	6	-0.7017704474371698
1209	7	-0.4205704911034829
1209	8	0.03430214735139003
1209	9	-0.14519463404405997
1209	10-14	-0.23843609505227903
1209	15-19	-0.4306633868151266
1209	20-24	-0.3346834992771406
1209	25-29	-0.15864688320924358
1209	30-34	-0.26594901334199506
1209	35-39	6.541474250383317E-4
1209	40-44	0.1333667676495125
1209	45-49	-0.16493067296672592
1209	50-54	0.0863828520981258
1209	55-59	0.2720374870173501
1209	60-64	0.3904062512371098
1209	65-69	0.2613548398170664
1209	70-74	0.24638214998151398
1209	75-79	-0.03979388776065207
1209	80-84	-0.11689761302496038
1209	85-89	-0.2030750242216257
1209	90-94	0.1818616621710305
1209	95-99	0.12445358298012366
1209	100-104	-0.4033359675551438
1209	105-109	-0.45493976435857064
1209	110-114	-0.4696372193665468
1209	115-119	0.1445654705062367
1209	120-124	0.7449850112037879
1209	125-129	-0.2047692416197151
1209	130-134	0.21688138333487927
1209	135-139	0.5580739056846369
1209	140-144	0.6786786422232325
1209	145-149	0.58112813322834
1209	150	0.6431779629130787
1210	1	0.24754099585858214
1210	2	0.052851806731460726
1210	3	-0.11038439300224923
1210	4	-0.013367952923985627
1210	5	0.3796472152455692
1210	6	0.40319855999106835
1210	7	-0.005482154403509298
1210	8	0.48129243120801135
1210	9	0.4452529348428982
1210	10-14	0.32662228943008387
1210	15-19	0.3613374202358983
1210	20-24	0.31087836121329104
1210	25-29	0.46844789770843676
1210	30-34	0.1803692331976734
1210	35-39	0.17570943869918665
1210	40-44	0.3391897358901943
1210	45-49	0.38427225921357433
1210	50-54	0.494452128756798
1210	55-59	0.5586377160413889
1210	60-64	0.3999535005291648
1210	65-69	0.6284669281257962
1210	70-74	0.45391516407190124
1210	75-79	0.5954639880458004
1210	80-84	0.9295472557474156
1210	85-89	0.8537282327003481
1210	90-94	1.1452308447343142
1210	95-99	1.02591574320558
1210	100-104	1.3090800448885815
1210	105-109	1.3048891577922248
1210	110-114	1.6839824750227308
1210	115-119	1.8521412689067986
1210	120-124	1.5735974012359932
1210	125-129	1.8652047424773741
1210	130-134	1.9895803918910389
1210	135-139	2.2488502817647458
1210	140-144	2.06783859923339
1210	145-149	1.3688530519319215
1210	150	1.1841179141986942
1211	1	0.22957967934977574
1211	2	-0.24090079924767593
1211	3	0.07029643277279263
1211	4	0.18189173544776338
1211	5	-0.15950385200306272
1211	6	-0.32028771602737294
1211	7	-0.4071066428713337
1211	8	-0.13471827326404195
1211	9	-0.16267703560711055
1211	10-14	-0.22490885184325293
1211	15-19	0.007444739999762362
1211	20-24	-0.02588970307880345
1211	25-29	0.22094782112510813
1211	30-34	-0.01928220475640785
1211	35-39	0.0753200728175969
1211	40-44	0.25010659253680956
1211	45-49	-0.06488340951175786
1211	50-54	-0.15750737917537094
1211	55-59	-0.10385435379414076
1211	60-64	-0.39400584615416534
1211	65-69	-0.41293054893141345
1211	70-74	-0.3750508563983601
1211	75-79	-0.4294974627578725
1211	80-84	-0.6906870194786094
1211	85-89	-0.49290687900990804
1211	90-94	0.2097630616514934
1211	95-99	0.1973281424359925
1211	100-104	-0.34915164408891997
1211	105-109	0.7657067745190105
1211	110-114	0.3629811926783191
1211	115-119	0.10129354473124152
1211	120-124	1.0277845498023126
1211	125-129	0.2928351914493845
1211	130-134	0.9269085862819892
1211	135-139	0.9262803276437239
1211	140-144	0.7574440351505842
1211	145-149	0.046268428637930015
1211	150	0.3177092256900451
1212	1	0.29059770405951824
1212	2	0.16140215245675904
1212	3	0.15587609974669903
1212	4	-0.08885262855527998
1212	5	-0.10609066826621927
1212	6	-0.09122439627424939
1212	7	-0.2962164733596566
1212	8	0.13575651088073926
1212	9	0.08280534844963938
1212	10-14	-0.018882737691285456
1212	15-19	0.22151946699643332
1212	20-24	0.2291832962856759
1212	25-29	0.2676426477547622
1212	30-34	0.17509101897124424
1212	35-39	0.49781787379923514
1212	40-44	0.5983031560309939
1212	45-49	0.5122810620653411
1212	50-54	0.6208514515423431
1212	55-59	0.5545535403105646
1212	60-64	0.5536077457222248
1212	65-69	0.5313756075562495
1212	70-74	0.321513183934627
1212	75-79	0.5784808277338556
1212	80-84	0.6827477913433881
1212	85-89	0.8187905816641106
1212	90-94	0.9801926332381043
1212	95-99	0.46664226245686535
1212	100-104	0.9989893449354312
1212	105-109	1.178230171120859
1212	110-114	1.3807592844242222
1212	115-119	1.1289059725407995
1212	120-124	1.1753672383315035
1212	125-129	1.0371973883332615
1212	130-134	1.5345083010848057
1212	135-139	1.480923646998633
1212	140-144	1.1720936953317533
1212	145-149	1.0226673867279388
1212	150	1.2354332076152232
1213	1	0.28159380008494495
1213	2	-0.5421076953098947
1213	3	-1.1864789510756495
1213	4	-1.490936659430865
1213	5	-0.2552201709881814
1213	6	-2.44913756609656
1213	7	-1.3575623231813694
1213	8	-2.2737050257159055
1213	9	-1.2456117966955205
1213	10-14	-1.0605614803153571
1213	15-19	-1.1555942001583759
1213	20-24	-0.7963753924486099
1213	25-29	-0.7502671011507189
1213	30-34	-0.5259203479087944
1213	35-39	-0.7569011318995109
1213	40-44	-1.484720977623084
1213	45-49	-0.5584517679882737
1213	50-54	-0.9695436735525504
1213	55-59	-0.4122623536903518
1213	60-64	-0.36575877084484887
1213	65-69	-0.8032385009183471
1213	70-74	-0.5807152988047051
1213	75-79	-0.1775719809313685
1213	80-84	-0.4562684895934481
1213	85-89	-0.4308578198813038
1213	90-94	-0.07099264050065557
1213	95-99	-0.40022918628383763
1213	100-104	-0.28067050656512293
1213	105-109	-0.15826051518038042
1213	110-114	-0.4060051981676551
1213	115-119	-0.010879595675014286
1213	120-124	-0.4571576917613669
1213	125-129	0.1351387929793475
1213	130-134	0.4141635305141662
1213	135-139	0.4580954311379628
1213	140-144	0.5746349019548589
1213	145-149	-0.18963765980975467
1213	150	0.061213334516892814
1214	1	-0.030516694612462203
1214	2	-0.20618761041742673
1214	3	0.2531877595261989
1214	4	0.08061629494167732
1214	5	-0.05803705296326456
1214	6	0.41831557729302205
1214	7	0.5457813790828112
1214	8	0.4020220954169744
1214	9	0.5023314642636976
1214	10-14	0.3787458675703803
1214	15-19	0.148597769300288
1214	20-24	0.3471567803950535
1214	25-29	0.3153214326000793
1214	30-34	0.3301197496202519
1214	35-39	0.45798619502242843
1214	40-44	0.4009131240832602
1214	45-49	0.5948989509188607
1214	50-54	0.5956561398271134
1214	55-59	0.4818935178018222
1214	60-64	0.534234822604283
1214	65-69	0.42095768264321265
1214	70-74	0.5672573842555337
1214	75-79	0.4243640149784227
1214	80-84	0.8117592013194326
1214	85-89	0.9077351888627732
1214	90-94	1.6534988311483403
1214	95-99	1.4812575164342476
1214	100-104	1.522872460190115
1214	105-109	1.614270483289836
1214	110-114	1.4665488675015936
1214	115-119	1.7423060206117142
1214	120-124	1.903202127761034
1214	125-129	2.068656376763812
1214	130-134	2.449378645644167
1214	135-139	2.2459804614920245
1214	140-144	2.235537301550899
1214	145-149	1.570204190487523
1214	150	1.7027997710538472
1215	1	0.19742521710283256
1215	2	0.18902108211701574
1215	3	-0.011419251413634868
1215	4	0.4767248464801952
1215	5	0.43314457778884474
1215	6	0.34579267056960816
1215	7	0.43891745788926073
1215	8	0.5406450133217504
1215	9	0.18517604997249038
1215	10-14	0.1803006693005429
1215	15-19	0.32854029250154326
1215	20-24	0.3069146404352736
1215	25-29	0.34136374750210763
1215	30-34	0.39926298902135215
1215	35-39	0.4624957595425201
1215	40-44	0.5225327892940044
1215	45-49	0.31097540134450696
1215	50-54	0.5739080393155689
1215	55-59	0.5186337999472457
1215	60-64	0.3830279908841092
1215	65-69	0.35673738713929026
1215	70-74	0.24692809908222557
1215	75-79	0.4742037550401008
1215	80-84	0.565446829457116
1215	85-89	0.44832075188203646
1215	90-94	0.9736524181836117
1215	95-99	0.7202641253626894
1215	100-104	0.8295627444045834
1215	105-109	1.3984998093602883
1215	110-114	1.405398734873721
1215	115-119	1.2087495896351967
1215	120-124	1.2024381978223246
1215	125-129	1.8442810397110279
1215	130-134	1.697734305135377
1215	135-139	1.5180285307785653
1215	140-144	1.247123671779228
1215	145-149	1.5486797707004314
1215	150	1.2235245428564454
1216	1	0.17697624105104026
1216	2	0.03412934332046902
1216	3	0.26853929707075963
1216	4	0.06552912332539051
1216	5	0.08970243340541373
1216	6	0.38740314969038536
1216	7	0.28232495491615595
1216	8	0.507052369738723
1216	9	0.12302224186041855
1216	10-14	0.393134816386258
1216	15-19	0.3587711492596455
1216	20-24	0.5379791972255674
1216	25-29	0.4391682149373892
1216	30-34	0.6089804512768353
1216	35-39	0.6249628025707423
1216	40-44	0.6539637045485591
1216	45-49	0.6421818782103443
1216	50-54	0.8497443777720264
1216	55-59	0.7515591379873712
1216	60-64	0.8741631723938852
1216	65-69	0.781693184509912
1216	70-74	0.6571362134284655
1216	75-79	0.7040917813381853
1216	80-84	0.8047670129434863
1216	85-89	0.702790412642905
1216	90-94	1.0668409009746043
1216	95-99	1.0220490900316221
1216	100-104	1.555144386131012
1216	105-109	1.6173599277067083
1216	110-114	1.863404899203708
1216	115-119	1.4733405518485654
1216	120-124	1.7762917504020024
1216	125-129	2.043424787359214
1216	130-134	2.27076640478154
1216	135-139	2.337488220826806
1216	140-144	1.9042383235384506
1216	145-149	1.47576516048629
1216	150	1.8494692179388537
1217	1	0.22262226473311486
1217	2	0.16352372071219534
1217	3	0.5885517943434238
1217	4	0.5114558491220578
1217	5	0.4546680804266643
1217	6	0.6840721749661469
1217	7	0.537011539341357
1217	8	0.7763378763383528
1217	9	0.6244943443370374
1217	10-14	0.5465148032812124
1217	15-19	0.6105876257383969
1217	20-24	0.3115579250952081
1217	25-29	0.3868028198183353
1217	30-34	0.558585963100569
1217	35-39	0.5980754034322118
1217	40-44	0.7020883383854937
1217	45-49	0.7399380766138961
1217	50-54	0.6508281399599056
1217	55-59	0.7583528329981917
1217	60-64	0.7793361301301829
1217	65-69	0.8272655621096021
1217	70-74	0.9194983959868424
1217	75-79	0.8293751385701
1217	80-84	1.0381576922250773
1217	85-89	1.2157045788536323
1217	90-94	1.5719937810957703
1217	95-99	1.3065739211529248
1217	100-104	1.6865477962136595
1217	105-109	1.8045556606847555
1217	110-114	1.701312523108541
1217	115-119	1.9933623981784976
1217	120-124	2.3440614864395712
1217	125-129	2.405219895098398
1217	130-134	2.1519790910947734
1217	135-139	2.0072196187226012
1217	140-144	2.0730283100324343
1217	145-149	1.659535065331923
1217	150	1.9902709673821164
1218	1	0.29658563698529505
1218	2	0.0938522960962942
1218	3	0.18322739344876737
1218	4	0.3355801062524151
1218	5	0.27125598925641015
1218	6	0.44647680109635957
1218	7	0.5129705804117393
1218	8	0.4609572905557471
1218	9	0.6011481432511019
1218	10-14	0.2924422729016243
1218	15-19	0.15978769468888032
1218	20-24	0.1501907286745734
1218	25-29	0.3096250757411241
1218	30-34	0.28856131743778946
1218	35-39	0.4391474963140354
1218	40-44	0.4779243956951049
1218	45-49	0.18756590882367874
1218	50-54	0.5045398050170888
1218	55-59	0.44411103065002777
1218	60-64	0.5753902046000832
1218	65-69	0.7318939755648941
1218	70-74	0.6935850448455838
1218	75-79	0.8840424771951092
1218	80-84	0.7879458029299471
1218	85-89	0.8859214428792725
1218	90-94	1.1697860464605725
1218	95-99	0.8325198442047181
1218	100-104	1.1448692995089615
1218	105-109	1.307720042580577
1218	110-114	1.2368914615150217
1218	115-119	1.4583273049410366
1218	120-124	1.6180600998539703
1218	125-129	1.9371188551118905
1218	130-134	1.658362680537742
1218	135-139	1.7907504054214485
1218	140-144	1.8734553177884976
1218	145-149	1.4285576255293435
1218	150	1.6443814638051677
1219	1	0.2776859154370257
1219	2	0.020162597721530062
1219	3	0.28687832716106954
1219	4	0.29367253299073326
1219	5	0.39683602192057776
1219	6	0.42291802766857955
1219	7	0.2511484120690568
1219	8	0.2834092224990954
1219	9	0.4200653661822855
1219	10-14	0.39923797602835975
1219	15-19	0.5134455288351205
1219	20-24	0.44974926759861944
1219	25-29	0.41613213135421745
1219	30-34	0.568356981832558
1219	35-39	0.4495736632040419
1219	40-44	0.5265025449178893
1219	45-49	0.6349307605553776
1219	50-54	0.717000975650592
1219	55-59	0.714382448092266
1219	60-64	0.7787479140792897
1219	65-69	0.9191469239784666
1219	70-74	0.8742200816924139
1219	75-79	0.8583633218619582
1219	80-84	1.0871783914396929
1219	85-89	1.0521099956738738
1219	90-94	1.5747548033252912
1219	95-99	1.3231859641718628
1219	100-104	1.528617825473809
1219	105-109	1.5806465785883717
1219	110-114	1.7010735248454054
1219	115-119	1.8311780575036707
1219	120-124	2.028498974209988
1219	125-129	1.934304616459677
1219	130-134	2.1354627956748615
1219	135-139	2.2643671327710493
1219	140-144	1.956714830569993
1219	145-149	1.7429884738809918
1219	150	1.3663659342742491
1220	1	0.07013295834414279
1220	2	0.17394001706738393
1220	3	0.175889795604391
1220	4	-0.006378149237903585
1220	5	-0.026199225375656
1220	6	0.12941410560378586
1220	7	-0.47484651987683435
1220	8	0.021946959763710083
1220	9	0.13434987669474907
1220	10-14	0.07533794422118945
1220	15-19	0.08652953372907035
1220	20-24	0.007433657323140608
1220	25-29	-0.032811880786567826
1220	30-34	-0.024011804000963366
1220	35-39	0.027501382752099346
1220	40-44	0.21121458665332682
1220	45-49	0.15442563805504506
1220	50-54	0.20398736476578705
1220	55-59	0.16346338242473024
1220	60-64	0.17596397385806029
1220	65-69	0.30915769569678986
1220	70-74	0.06960077588232849
1220	75-79	0.15433118312466831
1220	80-84	0.09800899704902122
1220	85-89	0.3886029052566684
1220	90-94	0.899935489339704
1220	95-99	0.36414237744833855
1220	100-104	0.8755366110518423
1220	105-109	0.4873516306996848
1220	110-114	0.693256612465369
1220	115-119	0.7789917391219348
1220	120-124	1.2237627344301885
1220	125-129	1.5222267980328326
1220	130-134	1.2757476408499215
1220	135-139	0.8064870478899167
1220	140-144	1.0605797028111894
1220	145-149	0.8237375176382287
1220	150	0.7323001208385236
1221	1	-0.12141071259370406
1221	2	-0.34889171442044287
1221	3	-0.38281174979346133
1221	4	-0.4707856442855629
1221	5	-0.5698055873888137
1221	6	-0.6794723858571601
1221	7	-0.6572182228513768
1221	8	-0.39135135168309887
1221	9	-0.3342176115148803
1221	10-14	-0.45084156860044544
1221	15-19	-0.4384272744931721
1221	20-24	-0.45233123910883677
1221	25-29	-0.6437856754125235
1221	30-34	-0.46875896051078314
1221	35-39	-0.47600914239709624
1221	40-44	-0.46450317201619384
1221	45-49	-0.5489506006415255
1221	50-54	-0.3173602112466085
1221	55-59	-0.3411466164702688
1221	60-64	-0.15408466041870383
1221	65-69	-0.15619927281284873
1221	70-74	-0.37769524575942626
1221	75-79	-0.2115020766439102
1221	80-84	-0.25591858145985924
1221	85-89	0.040639760829265015
1221	90-94	0.4471379203419801
1221	95-99	-0.12906449517643637
1221	100-104	0.14292748574117553
1221	105-109	0.03580825149461475
1221	110-114	-0.07464561349873122
1221	115-119	0.38600556688199106
1221	120-124	0.14108256245587825
1221	125-129	0.43957311807685784
1221	130-134	0.5335779893248045
1221	135-139	0.18193072057167115
1221	140-144	0.41526608454102387
1221	145-149	0.4964398700719528
1221	150	0.666616237394031
1222	1	0.09517443584354268
1222	2	-0.24170532466826344
1222	3	-0.4320706624191857
1222	4	0.022367592476811637
1222	5	0.03549296697562454
1222	6	0.48427039049734333
1222	7	0.14415137584152404
1222	8	0.08244891074038918
1222	9	0.03871875783330836
1222	10-14	0.20093923132876057
1222	15-19	0.16109693324091268
1222	20-24	0.13808326535908577
1222	25-29	0.08116450951314391
1222	30-34	0.14779226661306666
1222	35-39	0.07794611701995535
1222	40-44	0.2701602378911261
1222	45-49	0.08480960885667344
1222	50-54	0.03375190383152926
1222	55-59	0.07953684307992148
1222	60-64	0.08240409617609146
1222	65-69	0.30962224291781837
1222	70-74	0.23035299964823963
1222	75-79	0.28071774714643993
1222	80-84	0.237233565709424
1222	85-89	0.43632991835730195
1222	90-94	1.1221083131438405
1222	95-99	0.7715914911837487
1222	100-104	0.9912707628662218
1222	105-109	1.137067050756599
1222	110-114	1.1950947425844305
1222	115-119	1.3481714228276616
1222	120-124	1.5049223517662966
1222	125-129	1.451566176925006
1222	130-134	1.4973947419055662
1222	135-139	1.5637428697211675
1222	140-144	1.7432741282571698
1222	145-149	1.3217107584907026
1222	150	1.2714339278983715
1223	1	0.057580234245854456
1223	2	-0.07447798456372112
1223	3	-0.09628111894601687
1223	4	0.08045344947420574
1223	5	-0.024400500170351336
1223	6	0.1627109124370989
1223	7	0.04594543964619646
1223	8	0.07397350125928881
1223	9	-0.13405829240547007
1223	10-14	0.08360528200487494
1223	15-19	0.15653680081917543
1223	20-24	-0.048471103630468804
1223	25-29	-0.07131660907412396
1223	30-34	0.09921529926265293
1223	35-39	0.10983671408619244
1223	40-44	0.05959056962051079
1223	45-49	0.09881449094012851
1223	50-54	0.20540331669795364
1223	55-59	0.16407902543393504
1223	60-64	0.25887646213890747
1223	65-69	0.41071798684951943
1223	70-74	0.49731775375960297
1223	75-79	0.4386055931838726
1223	80-84	0.4193933285200231
1223	85-89	0.43273444644441383
1223	90-94	1.090520168634363
1223	95-99	0.6872952408836426
1223	100-104	0.951519932569667
1223	105-109	1.0184786372795145
1223	110-114	0.9898452259455084
1223	115-119	1.2540278435857246
1223	120-124	1.1644811882709973
1223	125-129	1.149662790913517
1223	130-134	1.578257252568136
1223	135-139	1.320528461157764
1223	140-144	1.441837287213012
1223	145-149	1.281373327660404
1223	150	1.050337831562132
1224	1	0.14481970335204863
1224	2	0.1764386020851525
1224	3	0.12427693897716807
1224	4	0.4405710836358381
1224	5	0.117091482551956
1224	6	0.2688225063027687
1224	7	0.40092430362102505
1224	8	0.4959182929540731
1224	9	0.34183038873607074
1224	10-14	0.47535340349558197
1224	15-19	0.41394192707964095
1224	20-24	0.2775397858168134
1224	25-29	0.005212023703442981
1224	30-34	0.09012422696901012
1224	35-39	0.22786301331849046
1224	40-44	0.3311540296004907
1224	45-49	0.3374753467898586
1224	50-54	0.40725848952508414
1224	55-59	0.32508113875296374
1224	60-64	0.48910502531398947
1224	65-69	0.39124265702405125
1224	70-74	0.44972030019652465
1224	75-79	0.4809670668913384
1224	80-84	0.6636487781308986
1224	85-89	0.8501269803184499
1224	90-94	1.2469326857329932
1224	95-99	1.0676677213640886
1224	100-104	1.3074725466642363
1224	105-109	1.2348254521265503
1224	110-114	1.5183417370762484
1224	115-119	1.586546336894493
1224	120-124	1.6662270547638158
1224	125-129	1.9603149861557156
1224	130-134	1.8521941564400137
1224	135-139	1.6012572672128798
1224	140-144	1.850571382795117
1224	145-149	1.4372770224487468
1224	150	1.0892176070156339
2101	1	-1.401025073530434
2101	2	-0.46307680226661674
2101	3	-0.36397871082860433
2101	4	-0.46835089330785706
2101	5	-0.3091194049046919
2101	6	-0.19870163945070374
2101	7	-0.6812790879490294
2101	8	-1.1890641958222687
2101	9	-0.541041873950185
2101	10-14	-0.954233909805815
2101	15-19	-1.0589085065022772
2101	20-24	-0.5376042918148443
2101	25-29	-0.43729318829097963
2101	30-34	0.0024828383569470702
2101	35-39	-0.21959007601906677
2101	40-44	-0.2711084419922898
2101	45-49	0.032266723799985186
2101	50-54	-0.24290162426959228
2101	55-59	-0.2592454670327271
2101	60-64	0.06751537035947308
2101	65-69	0.0060982820589075
2101	70-74	-0.33148072017360874
2101	75-79	-0.08849173603894656
2101	80-84	-0.1549840998345573
2101	85-89	-0.6148870009001612
2101	90-94	0.046335130196546004
2101	95-99	-0.618194660150067
2101	100-104	-1.5626253880610221
2101	105-109	-2.2776157201614566
2101	110-114	-3.1829103173063373
2101	115-119	-3.793925086641554
2101	120-124	-4.7673957329896695
2101	125-129	-5.157997794024894
2101	130-134	-6.188089012077487
2101	135-139	-6.022963863552597
2101	140-144	-5.948706580226638
2101	145-149	-4.337450003482331
2101	150	-4.825257501367588
2102	1	-0.6838591908408347
2102	2	-0.687494878313494
2102	3	-1.0025504446706321
2102	4	-1.042813449142173
2102	5	-0.6778382354497552
2102	6	-0.7971359546186534
2102	7	-0.5659256764514993
2102	8	-1.4899012491910142
2102	9	-1.0412859044392917
2102	10-14	-1.0680573914585807
2102	15-19	-1.2734731508068364
2102	20-24	-1.3704309502288865
2102	25-29	-1.550523835268038
2102	30-34	-2.429755248957143
2102	35-39	-3.481323276568915
2102	40-44	-3.786819183361004
2102	45-49	-3.8267763443899696
2102	50-54	-3.9086529308041733
2102	55-59	-4.26622304124988
2102	60-64	-4.780448275454738
2102	65-69	-4.771446090149894
2102	70-74	-4.97808696925253
2102	75-79	-4.574934840810535
2102	80-84	-5.119216509718825
2102	85-89	-6.029246850409695
2102	90-94	-6.627711072686807
2102	95-99	-8.041197208143654
2102	100-104	-8.478223685178346
2102	105-109	-8.582356411821657
2102	110-114	-8.690104935303797
2102	115-119	-9.562274061634398
2102	120-124	-11.135888218366677
2102	125-129	-10.397226392432039
2102	130-134	-10.286195350473431
2102	135-139	-9.70014967877663
2102	140-144	-8.567038529805647
2102	145-149	-6.129792205161255
2102	150	-6.355514371140586
2103	1	-0.8132386714208444
2103	2	-0.3008154132557195
2103	3	-0.6543784544601792
2103	4	-0.29629344811314695
2103	5	-0.6444959660815357
2103	6	-1.1916727187999072
2103	7	-1.590473486135778
2103	8	-2.4843357252298617
2103	9	-1.911912367084561
2103	10-14	-2.076938446599627
2103	15-19	-2.3236469283723054
2103	20-24	-2.5216985858767984
2103	25-29	-2.885052225504083
2103	30-34	-3.093066962664551
2103	35-39	-3.359566718317062
2103	40-44	-3.5922074351803346
2103	45-49	-3.8091195425098263
2103	50-54	-3.829392146104418
2103	55-59	-4.161162986134862
2103	60-64	-4.535292558114342
2103	65-69	-4.914049976469052
2103	70-74	-5.286164303708873
2103	75-79	-5.932013169603017
2103	80-84	-7.051928405736408
2103	85-89	-7.606023480345474
2103	90-94	-7.63466304420373
2103	95-99	-9.38199901174795
2103	100-104	-10.51960055623023
2103	105-109	-10.338613729893154
2103	110-114	-10.18833609037653
2103	115-119	-9.997379377807093
2103	120-124	-10.142360300574424
2103	125-129	-10.019524100334817
2103	130-134	-10.103632032593485
2103	135-139	-10.157930510857966
2103	140-144	-8.871051567093463
2103	145-149	-6.309729394235902
2103	150	-6.114186257412527
2104	1	-0.20539564504821328
2104	2	-0.5810005351398182
2104	3	-0.8650642925256165
2104	4	-1.112691008162102
2104	5	-0.7717978570367876
2104	6	-1.8054373102059103
2104	7	-2.832905799900537
2104	8	-2.8550159821648435
2104	9	-2.2337604252665457
2104	10-14	-2.6171402178169885
2104	15-19	-3.133498426285975
2104	20-24	-2.9454331272149545
2104	25-29	-3.2027245671836226
2104	30-34	-3.5024917508142863
2104	35-39	-3.683227966225658
2104	40-44	-3.76021179918132
2104	45-49	-4.138700727938925
2104	50-54	-4.427032837678638
2104	55-59	-4.59123990214821
2104	60-64	-4.705301623647628
2104	65-69	-4.744381622398187
2104	70-74	-5.154943480192983
2104	75-79	-5.772485533905417
2104	80-84	-6.285426330160842
2104	85-89	-7.750432608808445
2104	90-94	-7.967368838244994
2104	95-99	-8.602640071246043
2104	100-104	-9.96959508711721
2104	105-109	-11.350881210045682
2104	110-114	-11.056684481850084
2104	115-119	-11.134455017896357
2104	120-124	-10.84821401883331
2104	125-129	-10.88145275768407
2104	130-134	-10.081203330139854
2104	135-139	-9.937838856431576
2104	140-144	-8.876111865367353
2104	145-149	-6.369781560809358
2104	150	-5.847700874415942
2105	1	-0.21493277307692082
2105	2	0.16669519471322047
2105	3	0.5788000472659576
2105	4	0.3681699399154823
2105	5	0.5918096626780383
2105	6	0.3543020184426595
2105	7	0.4734992934397084
2105	8	0.15040008284285022
2105	9	0.6813518959911136
2105	10-14	0.552542331544764
2105	15-19	0.41623355443670107
2105	20-24	0.44749974507499957
2105	25-29	0.5572233767198327
2105	30-34	0.5074891962689279
2105	35-39	0.3709692507600906
2105	40-44	0.3579267494913623
2105	45-49	0.4270954057601557
2105	50-54	0.2185509883655925
2105	55-59	0.01250085463897932
2105	60-64	-0.16899840845158565
2105	65-69	-0.44876760218447487
2105	70-74	-0.38925173503305643
2105	75-79	-0.1710291433609612
2105	80-84	-0.3222057008682029
2105	85-89	-0.27772939369560135
2105	90-94	0.26699593056927284
2105	95-99	-0.3974079742340635
2105	100-104	-0.29301389375372366
2105	105-109	-0.4523858161954024
2105	110-114	-0.6898508031752684
2105	115-119	-1.0574795569694544
2105	120-124	-3.0153821533225624
2105	125-129	-2.9927515320263325
2105	130-134	-3.26957675906144
2105	135-139	-3.4089517825308953
2105	140-144	-3.5385178772824943
2105	145-149	-3.1202546538819504
2105	150	-3.072989987857099
2106	1	-0.046010195400604914
2106	2	-0.13069381760436016
2106	3	0.4472344833374038
2106	4	-0.20319896572320317
2106	5	-0.3992974303798533
2106	6	-0.5920741928899176
2106	7	0.1468895768784222
2106	8	-0.06275618664990645
2106	9	-0.38291968465143356
2106	10-14	-1.693034830188111
2106	15-19	-0.20252476280599296
2106	20-24	0.11790338354069974
2106	25-29	-0.0309108052995839
2106	30-34	-0.1330462977587672
2106	35-39	0.3489123339957274
2106	40-44	-0.27276991833034714
2106	45-49	0.3813340443929363
2106	50-54	0.183849434628101
2106	55-59	0.06223878472766842
2106	60-64	0.2899779238022049
2106	65-69	0.2640864398051477
2106	70-74	0.2780410622211775
2106	75-79	-0.16848905342320109
2106	80-84	-0.10308918726178007
2106	85-89	-0.08860862713670059
2106	90-94	-0.3888484273517179
2106	95-99	-0.18497572331781242
2106	100-104	0.05409391545352804
2106	105-109	-0.2785062839212884
2106	110-114	-1.0241973701919633
2106	115-119	-0.3414252014068424
2106	120-124	-0.1979950508753845
2106	125-129	0.01600988268853598
2106	130-134	-3.0267633496147006
2106	135-139	-0.4302884834644871
2106	140-144	-0.33516836751470436
2106	145-149	-0.15682049054335323
2106	150	-0.6013044419507949
2107	1	0.029186333860014457
2107	2	0.11359004314366672
2107	3	0.7542935976777088
2107	4	0.3388726492176062
2107	5	0.3352941902500959
2107	6	0.41025861819987597
2107	7	0.35255218056438764
2107	8	0.3056874528433724
2107	9	0.4858168621577974
2107	10-14	0.23361495560519074
2107	15-19	0.35117148272075127
2107	20-24	-1.6218626925153714
2107	25-29	0.2148555864246191
2107	30-34	0.46080578011297035
2107	35-39	0.5965029339320012
2107	40-44	0.6088592426315316
2107	45-49	0.32340566506120183
2107	50-54	0.5853079874278819
2107	55-59	0.3790336433668102
2107	60-64	0.3251917468119814
2107	65-69	0.596827060842763
2107	70-74	0.5833557333054671
2107	75-79	0.3792263601575172
2107	80-84	0.7615407540192862
2107	85-89	0.6322375635758135
2107	90-94	1.123324674466211
2107	95-99	0.2963812089852027
2107	100-104	1.2905624159913245
2107	105-109	1.2482629353113168
2107	110-114	0.19281066199522456
2107	115-119	0.8910611951628695
2107	120-124	1.1447702821795431
2107	125-129	0.7815568896438094
2107	130-134	0.7573783933765981
2107	135-139	1.0213630641111564
2107	140-144	0.5552174066547124
2107	145-149	0.8183169906336971
2107	150	0.8970781742289589
2108	1	-0.38948770485078654
2108	2	-0.12916020731754685
2108	3	-0.2180342527437773
2108	4	-0.1337487548940004
2108	5	-0.539894881017652
2108	6	-0.04017282291123081
2108	7	0.14182339069120786
2108	8	-0.052713046034163824
2108	9	-0.05945533191428609
2108	10-14	0.0726450865827033
2108	15-19	0.014862069386580856
2108	20-24	0.2369670264193502
2108	25-29	0.09620206192109748
2108	30-34	0.1201379566228411
2108	35-39	0.29446988482223446
2108	40-44	0.47881676640457016
2108	45-49	0.30849797765387166
2108	50-54	0.29532435297919335
2108	55-59	0.15728716871200277
2108	60-64	0.0780015418042268
2108	65-69	0.13800300986681435
2108	70-74	-0.004437138662780171
2108	75-79	0.17572653976721142
2108	80-84	0.0833108012171806
2108	85-89	0.30699639957479974
2108	90-94	0.7508105238333727
2108	95-99	0.03598991634429893
2108	100-104	0.6215315166581306
2108	105-109	0.9506938129948068
2108	110-114	0.8628767891240443
2108	115-119	1.198296884288645
2108	120-124	1.2736559991458094
2108	125-129	1.0086243927432932
2108	130-134	1.4442019452687518
2108	135-139	1.2445602474508917
2108	140-144	0.8385025346204742
2108	145-149	0.8969768018727606
2108	150	1.0703874694795061
2109	1	-0.11970710201235235
2109	2	-0.32928902233458857
2109	3	-0.1542881443427646
2109	4	-0.37699321389824547
2109	5	0.0022007380119788422
2109	6	-0.12710415512672313
2109	7	0.03166630443772078
2109	8	0.11917732396471337
2109	9	-0.022998385022809487
2109	10-14	-0.30997079698526875
2109	15-19	-0.5883358157615888
2109	20-24	-0.4007441232019673
2109	25-29	-0.016825541461294335
2109	30-34	-0.11936620850583779
2109	35-39	-0.29751107062364923
2109	40-44	-0.17095809970558662
2109	45-49	-0.17304364599262811
2109	50-54	-0.42847742400721245
2109	55-59	-0.6131117099032579
2109	60-64	-0.37444661050988515
2109	65-69	0.08234660770173008
2109	70-74	-0.07711780970368665
2109	75-79	-0.20494889307864383
2109	80-84	-0.5443403493218355
2109	85-89	-0.7463972212945507
2109	90-94	-0.8173197567025952
2109	95-99	-0.5711371619394825
2109	100-104	-0.8025885103980315
2109	105-109	-1.7797501768442459
2109	110-114	-2.23594794286317
2109	115-119	-2.0872007028611606
2109	120-124	-1.1365259410954707
2109	125-129	-0.5803821152344
2109	130-134	-1.2819644189934323
2109	135-139	-1.5344249745974068
2109	140-144	-1.1798241398683835
2109	145-149	-0.29823933847792006
2109	150	0.015710406235299956
2110	1	-0.6630369106713836
2110	2	0.05352846575478054
2110	3	-0.20249269493585587
2110	4	-0.6020666230158511
2110	5	-0.4903719248391525
2110	6	-0.18926915741537442
2110	7	-0.5567426924877736
2110	8	-1.4276703562692177
2110	9	-0.7970638302487956
2110	10-14	-0.19576082530542038
2110	15-19	-0.027772303011950328
2110	20-24	-0.41073734597585343
2110	25-29	0.1472745331098153
2110	30-34	0.2983383867488669
2110	35-39	0.2542651505095179
2110	40-44	-0.18346726936121627
2110	45-49	-0.3902928313931966
2110	50-54	-0.552484229660898
2110	55-59	-0.5824702999846636
2110	60-64	-0.6177211550883754
2110	65-69	0.1589027812246897
2110	70-74	0.17235346689053443
2110	75-79	0.5387767049787655
2110	80-84	-0.030342041464059832
2110	85-89	-0.04645527884144229
2110	90-94	-0.013428687307879272
2110	95-99	-0.5414944005241935
2110	100-104	0.09729386718775856
2110	105-109	0.0688524673408466
2110	110-114	-0.22271704477373788
2110	115-119	-0.4954439875914076
2110	120-124	-0.3623951757949868
2110	125-129	0.03935216134537001
2110	130-134	-0.1516587653940249
2110	135-139	-0.6828696647798367
2110	140-144	-0.8023302264520176
2110	145-149	-0.2260074439055373
2110	150	0.1976917707015673
2111	1	0.08608820815445384
2111	2	-0.259383777167816
2111	3	-0.801493253925365
2111	4	-0.15052265359393857
2111	5	-0.19253511206920138
2111	6	-0.5389918412184542
2111	7	-0.4092287946814608
2111	8	-0.5675313122061141
2111	9	-0.018671853327539623
2111	10-14	-0.5640074880312085
2111	15-19	-0.39802629931108413
2111	20-24	-0.23729228827107107
2111	25-29	-0.31202586958693956
2111	30-34	-0.30806601662527555
2111	35-39	0.020877881852314317
2111	40-44	-0.1416475703531006
2111	45-49	-0.7988670879241226
2111	50-54	-0.3487173125695122
2111	55-59	-0.6372883262184104
2111	60-64	-0.46340664516201713
2111	65-69	-0.7163175815132234
2111	70-74	-0.54474948124939
2111	75-79	-0.4987085594839229
2111	80-84	-0.3601566684198403
2111	85-89	-0.41394205013826024
2111	90-94	-0.11023082621884583
2111	95-99	0.11196808455624563
2111	100-104	-0.04648727017343646
2111	105-109	-0.034967534396315614
2111	110-114	-0.6012876784505679
2111	115-119	-0.19892189569915786
2111	120-124	-0.5615171163767272
2111	125-129	-0.6188996891260032
2111	130-134	-0.2987705507934919
2111	135-139	-0.7030810173070563
2111	140-144	-0.563267877867105
2111	145-149	-1.5703556337069031
2111	150	-0.2178266135816358
2112	1	-0.22408222045668325
2112	2	-0.2458553659371745
2112	3	-0.8312456257341978
2112	4	0.18731458897458708
2112	5	-0.05011228154091896
2112	6	-0.4221634589231158
2112	7	0.09055962659540029
2112	8	-0.4449213280355835
2112	9	-0.2778794945688574
2112	10-14	-0.14481596134286434
2112	15-19	0.017809044773997584
2112	20-24	-0.2784170058664799
2112	25-29	-0.007056566766877381
2112	30-34	0.1521573166272674
2112	35-39	-0.13649020352164598
2112	40-44	-0.01807426598466577
2112	45-49	0.16978379278504008
2112	50-54	-0.01712013448337757
2112	55-59	0.0852465875081947
2112	60-64	-0.23944525181499188
2112	65-69	-0.01901030063286413
2112	70-74	0.2387582376150661
2112	75-79	0.14593509856557318
2112	80-84	-0.19647046081605168
2112	85-89	0.3289019408047906
2112	90-94	0.8867618885452586
2112	95-99	-0.08284825036228938
2112	100-104	-0.09796624055275771
2112	105-109	0.03206441578466013
2112	110-114	0.22225949263806655
2112	115-119	0.3958213656390228
2112	120-124	0.9056242733655964
2112	125-129	0.05501568493281894
2112	130-134	-0.06301575626198286
2112	135-139	0.1496803739328243
2112	140-144	0.13200915025469584
2112	145-149	0.200839850375246
2112	150	0.07597567946458383
2113	1	0.17223507516535363
2113	2	-0.17429459806857395
2113	3	-1.1261327688933562
2113	4	-1.089907003197638
2113	5	-1.3063460426122404
2113	6	-2.163117321531523
2113	7	-1.0945240817952566
2113	8	-1.1194763706031452
2113	9	-1.424902827425825
2113	10-14	-0.959662875277516
2113	15-19	-0.6110071688249903
2113	20-24	-1.1346558216388587
2113	25-29	-0.44645886474165764
2113	30-34	-0.5897030525582423
2113	35-39	-0.9209676504969053
2113	40-44	-1.1937689008319197
2113	45-49	-1.3482122123431068
2113	50-54	-1.195215844755154
2113	55-59	-1.5415162487836085
2113	60-64	-1.0757720706331995
2113	65-69	-1.2501531324091388
2113	70-74	-1.6775329557396006
2113	75-79	-2.2782531349075583
2113	80-84	-1.604594341118684
2113	85-89	-2.517994723795745
2113	90-94	-1.363898956298577
2113	95-99	-2.276969189512954
2113	100-104	-2.5827503181735096
2113	105-109	-2.781029519596693
2113	110-114	-2.5634770808365843
2113	115-119	-2.859340371126354
2113	120-124	-2.687260372644978
2113	125-129	-4.032797887698795
2113	130-134	-3.600482308409852
2113	135-139	-3.22791939138731
2113	140-144	-2.9212230951339
2113	145-149	-1.7715156177599596
2113	150	-2.405439070071676
2114	1	-0.5160291058874193
2114	2	0.046025598854754435
2114	3	0.36391461294521577
2114	4	-0.22669382975123398
2114	5	-0.12220068361934011
2114	6	-0.4148787586078271
2114	7	0.07920212591707809
2114	8	-0.024760043013607458
2114	9	-0.19001854791340378
2114	10-14	0.20082933404638226
2114	15-19	0.2081498925119476
2114	20-24	-0.4809794660946167
2114	25-29	0.22900645443814227
2114	30-34	-0.9591364014128843
2114	35-39	-0.44517939871110457
2114	40-44	0.5106972021666536
2114	45-49	9.934490683392028E-4
2114	50-54	0.3079624735321502
2114	55-59	0.039723089571481296
2114	60-64	-0.061640975634645656
2114	65-69	-0.3952992314288011
2114	70-74	0.21291660353471542
2114	75-79	0.5681531761547731
2114	80-84	0.3925084787089048
2114	85-89	0.4108257556693644
2114	90-94	1.1464388497441504
2114	95-99	1.0395884395469395
2114	100-104	0.9768261044379329
2114	105-109	0.7692141429013191
2114	110-114	0.5477479431233689
2114	115-119	0.5063257296550034
2114	120-124	0.6176088032466396
2114	125-129	0.8288403231826678
2114	130-134	0.8023923679146421
2114	135-139	0.38912818052131826
2114	140-144	0.19070297116603996
2114	145-149	0.35794590651725144
2114	150	0.6195251523979195
2115	1	0.051968054862644664
2115	2	-0.07086186945980799
2115	3	0.03891633717805121
2115	4	0.14388163627337747
2115	5	-0.29362612823144474
2115	6	0.23089865571584767
2115	7	0.007242426359361787
2115	8	0.22139578743558985
2115	9	-0.01781302247486849
2115	10-14	-0.03304906747460734
2115	15-19	0.10886717175478111
2115	20-24	0.19478501715164498
2115	25-29	0.08304980530694905
2115	30-34	0.24981043549354354
2115	35-39	0.08138850931273112
2115	40-44	0.2839899673387549
2115	45-49	0.04859924778106972
2115	50-54	0.3601401865995939
2115	55-59	0.37637356438392544
2115	60-64	0.1958088725163023
2115	65-69	-0.38932657675051985
2115	70-74	0.09348722589958669
2115	75-79	0.14894355649889235
2115	80-84	0.1422662932939005
2115	85-89	0.23798932388359617
2115	90-94	0.7298746111337948
2115	95-99	0.5175813744129982
2115	100-104	0.28345249317282395
2115	105-109	0.5086589077758603
2115	110-114	0.5006632316578177
2115	115-119	0.4233251656260961
2115	120-124	-1.3586063626334735
2115	125-129	0.12379223537352146
2115	130-134	0.4945932109092084
2115	135-139	0.8409825595900529
2115	140-144	0.6148006726387365
2115	145-149	0.4752038842304529
2115	150	0.7418592970588946
2116	1	-0.3001156903225848
2116	2	0.048829945858464896
2116	3	0.3251253999064616
2116	4	0.04379749114256981
2116	5	0.18296121512989316
2116	6	0.3745080860870118
2116	7	0.16977535525492726
2116	8	0.1930942013659731
2116	9	0.3426718003603355
2116	10-14	0.22835465236104113
2116	15-19	0.21693861043756613
2116	20-24	0.38458362400670865
2116	25-29	0.49062754802027797
2116	30-34	0.5505534679082302
2116	35-39	0.5454030312985196
2116	40-44	0.5391267608774086
2116	45-49	0.6387039722468586
2116	50-54	0.7049928937646399
2116	55-59	0.4720929870089208
2116	60-64	0.4834380430095351
2116	65-69	0.598512273462454
2116	70-74	0.40629887407136067
2116	75-79	0.384915951512788
2116	80-84	0.5508311793640672
2116	85-89	0.9053035838097045
2116	90-94	1.2957711863159886
2116	95-99	0.7443326944619812
2116	100-104	0.9207138504479033
2116	105-109	0.951768273052032
2116	110-114	0.9186606698937752
2116	115-119	1.0065344740463757
2116	120-124	0.6065481726581652
2116	125-129	0.6754573739724208
2116	130-134	0.9432260159233081
2116	135-139	0.8286266628129368
2116	140-144	0.6408781464388582
2116	145-149	0.33299771648189846
2116	150	0.8037459569972185
2117	1	-0.29842751628103414
2117	2	0.11330307613997448
2117	3	0.4702962229510135
2117	4	0.4169604086637264
2117	5	0.44448028673051
2117	6	0.6725266835281332
2117	7	0.7767145014864596
2117	8	0.635592067620351
2117	9	0.535637656516208
2117	10-14	0.5122383779072379
2117	15-19	0.3620361631005409
2117	20-24	0.30795015881208343
2117	25-29	0.21248678623745576
2117	30-34	0.4491728357688132
2117	35-39	0.4186067730933374
2117	40-44	0.5769857968759382
2117	45-49	0.5005135341534839
2117	50-54	0.7182685462407861
2117	55-59	0.6800728006932459
2117	60-64	0.6817658501519901
2117	65-69	0.6463165693978326
2117	70-74	0.8632436343301961
2117	75-79	0.9136854438537227
2117	80-84	0.8466142713701643
2117	85-89	0.9435729419616194
2117	90-94	1.2388238410926675
2117	95-99	0.9900596655445568
2117	100-104	1.168786748303873
2117	105-109	1.3513164950885042
2117	110-114	1.3799484708251697
2117	115-119	1.523390754825158
2117	120-124	1.4896939432052392
2117	125-129	1.3319469671659832
2117	130-134	1.2573926095641923
2117	135-139	0.9839808396577254
2117	140-144	0.9796352651633384
2117	145-149	0.33658509978597095
2117	150	0.36903143242646763
2118	1	0.3608781594876014
2118	2	0.07926990860886818
2118	3	-0.42856730523638475
2118	4	-0.3694323449955732
2118	5	-0.15585149138232168
2118	6	-0.5545625972497064
2118	7	0.19805239453346957
2118	8	0.24170790154974497
2118	9	-0.20019840642371634
2118	10-14	0.24477323972165976
2118	15-19	-0.26018169323361207
2118	20-24	0.2201688648329494
2118	25-29	-1.3689446905780613
2118	30-34	0.20953155319850225
2118	35-39	0.1870808975924092
2118	40-44	0.4376207127617917
2118	45-49	0.35616422199360187
2118	50-54	0.4524302719839497
2118	55-59	0.2941017028516342
2118	60-64	0.1741971813576626
2118	65-69	0.21160504910954359
2118	70-74	0.2767163511909061
2118	75-79	0.3601744418600461
2118	80-84	0.11544366640297454
2118	85-89	0.09537994770985847
2118	90-94	0.3854602156455442
2118	95-99	0.34496598066672135
2118	100-104	0.06706697281460805
2118	105-109	0.36279491108238204
2118	110-114	0.05829233384329768
2118	115-119	0.37124859269392374
2118	120-124	-0.6207678687594509
2118	125-129	-0.40060152621578027
2118	130-134	-0.019848519247297247
2118	135-139	-0.2825026078410957
2118	140-144	-0.12169205423503371
2118	145-149	-0.29789338175439894
2118	150	-0.31763884093892614
2119	1	0.12368758509824218
2119	2	0.1651270372278013
2119	3	0.3804236231787854
2119	4	0.30732785128128626
2119	5	0.20394300350579897
2119	6	0.3857705539942273
2119	7	0.5667248462760526
2119	8	0.49653021894194893
2119	9	0.49576601471144954
2119	10-14	0.4645915906039235
2119	15-19	0.32930976186734284
2119	20-24	-0.10694656931994473
2119	25-29	0.06824483207173415
2119	30-34	0.24232735398379646
2119	35-39	0.3427216888915652
2119	40-44	0.6589568862977231
2119	45-49	0.6187328781152104
2119	50-54	0.5511759648091399
2119	55-59	0.6012231158102352
2119	60-64	0.7543608158187212
2119	65-69	0.8714574712562708
2119	70-74	0.8343401117763918
2119	75-79	0.9127341034662564
2119	80-84	0.9373017012077298
2119	85-89	0.9492858208325288
2119	90-94	1.491783330273833
2119	95-99	1.0745852971108434
2119	100-104	1.0307748199237423
2119	105-109	0.9718421616405877
2119	110-114	1.0628819269851348
2119	115-119	1.1150676164658222
2119	120-124	1.3537017449639137
2119	125-129	1.3291277260292134
2119	130-134	1.253108310036076
2119	135-139	-0.9667870624900985
2119	140-144	0.7830577238017469
2119	145-149	1.1559145640605664
2119	150	0.9420739358375485
2120	1	-0.01077042901490799
2120	2	0.07301933189659593
2120	3	-0.3065907201479945
2120	4	-0.7960821845541091
2120	5	-0.3419743565417406
2120	6	-0.023761987912500615
2120	7	0.08875240362107206
2120	8	-0.28901161822207655
2120	9	0.027558545694645886
2120	10-14	0.08084480683822193
2120	15-19	0.2314252995807422
2120	20-24	0.19691720582406447
2120	25-29	-0.06930911126304551
2120	30-34	0.1861292049888803
2120	35-39	0.20103278151850645
2120	40-44	0.18537338929261438
2120	45-49	0.2830775389760589
2120	50-54	0.32984663736553443
2120	55-59	0.39660676917811344
2120	60-64	0.3893757311509134
2120	65-69	0.22109391882329277
2120	70-74	0.4534514741012998
2120	75-79	0.42418557063726325
2120	80-84	0.24316961834416162
2120	85-89	0.5413165414557923
2120	90-94	0.9947940628838765
2120	95-99	0.4931245362451051
2120	100-104	0.40187112421974547
2120	105-109	0.4292865178640355
2120	110-114	0.03456255381716744
2120	115-119	0.3882901473546738
2120	120-124	0.46205207932346326
2120	125-129	0.3289754630796864
2120	130-134	0.3297125908987226
2120	135-139	0.0478017685547556
2120	140-144	0.4119275886182052
2120	145-149	0.37518984157394186
2120	150	0.27664317363998947
2121	1	0.11967644203366845
2121	2	-0.008339488299462516
2121	3	-0.4923520376722976
2121	4	-0.39972754052066506
2121	5	-0.32470581119541464
2121	6	-0.264853413412375
2121	7	-0.23320388353879906
2121	8	-0.6128075336535943
2121	9	-0.15387632287118436
2121	10-14	0.08108403604384762
2121	15-19	-0.047468669598927704
2121	20-24	-0.06346618111112434
2121	25-29	-0.8343746249115682
2121	30-34	-0.35577601202854936
2121	35-39	-0.2999197756931764
2121	40-44	-0.4262499930683177
2121	45-49	-0.38684251842701656
2121	50-54	-0.38384795348033407
2121	55-59	-0.6634156138099883
2121	60-64	-0.5001233629861161
2121	65-69	-0.38149591229356616
2121	70-74	-0.47245139363506894
2121	75-79	-0.7679817652476828
2121	80-84	-0.8526833109575804
2121	85-89	-0.8462541445793192
2121	90-94	-0.7647863346745964
2121	95-99	-0.9126426892766162
2121	100-104	-1.0363521805951805
2121	105-109	-1.3720579642899295
2121	110-114	-1.7100010940977555
2121	115-119	-1.1412675156257563
2121	120-124	-2.0136942114370626
2121	125-129	-2.1231775755541804
2121	130-134	-2.1855844187864584
2121	135-139	-2.1038324325899254
2121	140-144	-1.8108359953565127
2121	145-149	-1.4065202131827377
2121	150	-1.098789639225572
2122	1	-0.3158866288102402
2122	2	0.13031429433815234
2122	3	-0.22987385624285395
2122	4	0.29239148581553565
2122	5	0.22989460089190317
2122	6	0.2191019099764162
2122	7	-0.33774155816567486
2122	8	0.04436745213908466
2122	9	-0.10072438820578355
2122	10-14	0.2611143157796221
2122	15-19	0.07735689613407715
2122	20-24	0.23103063830846082
2122	25-29	0.08701110092341935
2122	30-34	0.1681989401521733
2122	35-39	-0.029861506435921115
2122	40-44	0.10436724763910377
2122	45-49	0.20326590611541206
2122	50-54	0.4639111387260968
2122	55-59	0.2850635747126944
2122	60-64	0.40519370639007235
2122	65-69	0.3933624672936489
2122	70-74	0.39779108576963296
2122	75-79	0.061077758395612136
2122	80-84	-0.9443391480227703
2122	85-89	0.166392078630615
2122	90-94	0.49663890017411205
2122	95-99	0.6718135699315795
2122	100-104	0.47438505786420393
2122	105-109	0.7102709609408819
2122	110-114	0.5396647922334168
2122	115-119	0.3600290143816878
2122	120-124	0.9271707986148741
2122	125-129	0.7172214615421098
2122	130-134	0.32889461214613647
2122	135-139	-0.05629642115400202
2122	140-144	0.5232503396197359
2122	145-149	0.43102719284902946
2122	150	0.48926264244632023
2123	1	-0.04987746523227443
2123	2	-0.007184788636408257
2123	3	0.16024498598209647
2123	4	-0.18674998920265296
2123	5	-0.12911910092733336
2123	6	0.1673714297421256
2123	7	0.0358581069088757
2123	8	0.3791109155045902
2123	9	0.191980591940073
2123	10-14	0.21926013984839443
2123	15-19	0.42617636102966117
2123	20-24	0.37882699962300137
2123	25-29	0.2694791053159449
2123	30-34	0.3468893481277959
2123	35-39	0.425050897229994
2123	40-44	0.31749720981301977
2123	45-49	0.327517726050651
2123	50-54	0.6201730298709123
2123	55-59	0.6195257020135827
2123	60-64	0.5005590545458674
2123	65-69	0.6477158215655692
2123	70-74	0.6235656810047274
2123	75-79	0.8263656259815377
2123	80-84	0.8473046783411604
2123	85-89	0.6407258101472166
2123	90-94	0.8959902208488018
2123	95-99	-1.682853158810488
2123	100-104	0.3778822483643225
2123	105-109	0.5331388860119759
2123	110-114	0.36756997752524256
2123	115-119	0.10479996941276681
2123	120-124	0.288896069560451
2123	125-129	0.3733747350512857
2123	130-134	-0.372753126542122
2123	135-139	-0.7618355788987898
2123	140-144	-1.3347128118931941
2123	145-149	-1.1679279297072966
2123	150	-1.6628877994851194
2124	1	0.13871198249748318
2124	2	0.15138577418440846
2124	3	0.3443800695814616
2124	4	0.2320266751547848
2124	5	0.12233316469426825
2124	6	0.45313088102629706
2124	7	0.31006251120697925
2124	8	0.601424300374056
2124	9	0.4910966263756862
2124	10-14	0.488812315881205
2124	15-19	0.5442967747455683
2124	20-24	0.34412019101078073
2124	25-29	0.23424947101074167
2124	30-34	0.3353766315557465
2124	35-39	0.4910533032803599
2124	40-44	-2.3352780808605544
2124	45-49	0.4232974829757268
2124	50-54	0.6812617905148244
2124	55-59	0.8008042330935794
2124	60-64	0.7985146506752372
2124	65-69	0.6098669405567634
2124	70-74	0.8671310819966322
2124	75-79	0.8544020890573165
2124	80-84	0.7814909491682229
2124	85-89	0.9134077457249674
2124	90-94	1.343301895546091
2124	95-99	1.0182304283125276
2124	100-104	1.098857885208254
2124	105-109	1.1440335199090796
2124	110-114	0.8926699989574658
2124	115-119	0.8156320765259721
2124	120-124	1.2511636376756314
2124	125-129	1.1745973578455207
2124	130-134	1.2116129006610379
2124	135-139	0.8091337150652578
2124	140-144	0.684614547649133
2124	145-149	0.6914745779435734
2124	150	0.8480118355554254
2201	1	-1.2205015701744308
2201	2	0.03389708739665309
2201	3	-0.46642499854254993
2201	4	-0.19437332374259597
2201	5	-0.5871827748774905
2201	6	-0.5782922597731002
2201	7	0.0938812285073709
2201	8	-0.6943883549130305
2201	9	-0.4053470213695576
2201	10-14	-0.742434248408884
2201	15-19	-0.6995140184583235
2201	20-24	0.014253900355740257
2201	25-29	-0.18212024658999582
2201	30-34	-0.38589181252349647
2201	35-39	0.022315257681420064
2201	40-44	-0.21984470752922647
2201	45-49	0.0010797481619064797
2201	50-54	-0.16021031659056462
2201	55-59	-0.38998830593885714
2201	60-64	-0.0980444994299603
2201	65-69	-0.08516369048000882
2201	70-74	-0.3570987072945613
2201	75-79	-0.7324365832674431
2201	80-84	-0.589677238370939
2201	85-89	-0.5442895140309787
2201	90-94	-1.9007529970127592
2201	95-99	-0.36281140344474494
2201	100-104	-0.8800523612452622
2201	105-109	-0.9369655050283257
2201	110-114	-0.7894855702130812
2201	115-119	-1.3122279405416535
2201	120-124	-0.9182164525822927
2201	125-129	-1.3650753415715187
2201	130-134	-2.0039422211482076
2201	135-139	-1.0708682283476847
2201	140-144	-1.7161963905403965
2201	145-149	-2.1629559054934617
2201	150	-2.3475034336145875
2202	1	-0.17591701327933507
2202	2	0.12973068926157794
2202	3	0.8153750070256862
2202	4	0.40230459060810375
2202	5	0.5015462311601482
2202	6	0.4777189258969372
2202	7	0.48308018227209715
2202	8	0.33168489198160955
2202	9	0.5273876048803459
2202	10-14	0.08054227296366179
2202	15-19	-0.09112726269364657
2202	20-24	0.1424153712866172
2202	25-29	-0.3861678210094439
2202	30-34	-0.3390280884027419
2202	35-39	-0.6720460211970405
2202	40-44	-0.6217346705147406
2202	45-49	-0.6002354392582205
2202	50-54	-0.7794362486757151
2202	55-59	-1.269464679881537
2202	60-64	-0.9937539301304952
2202	65-69	-1.7540936050019909
2202	70-74	-1.252648244009734
2202	75-79	-1.2470515706321592
2202	80-84	-1.126786345714514
2202	85-89	-1.363481189940046
2202	90-94	-2.4243362671344215
2202	95-99	-1.4710837367971479
2202	100-104	-1.6206996738732045
2202	105-109	-1.6387346684557755
2202	110-114	-2.088715151459766
2202	115-119	-2.7430141660807017
2202	120-124	-4.331228290296401
2202	125-129	-3.949698660322575
2202	130-134	-4.268273057425635
2202	135-139	-5.515836612444847
2202	140-144	-5.2355208668234425
2202	145-149	-3.7816038610390663
2202	150	-3.6661617311016066
2203	1	-0.6040301663868952
2203	2	-0.21174229356637397
2203	3	-0.025608063423035787
2203	4	0.2857463992437701
2203	5	0.4000655313659891
2203	6	0.19064506095146072
2203	7	0.23786457858532373
2203	8	-0.4860634621974782
2203	9	-0.133067417804412
2203	10-14	-0.010786446993115817
2203	15-19	-0.04063060684777753
2203	20-24	0.10014661757108456
2203	25-29	0.14721538815424395
2203	30-34	-0.03392518922274235
2203	35-39	-0.3250581417683307
2203	40-44	-0.4282450663374817
2203	45-49	-0.24205197750773522
2203	50-54	-0.6533656599540407
2203	55-59	-0.7293043861413153
2203	60-64	-0.9021590277119671
2203	65-69	-1.125670751019733
2203	70-74	-1.5093040155865367
2203	75-79	-1.4176748554674887
2203	80-84	-1.0134752283668291
2203	85-89	-1.4405997553186296
2203	90-94	-2.4442122349101894
2203	95-99	-2.0068735177312433
2203	100-104	-2.6564684236474605
2203	105-109	-3.9515868010036534
2203	110-114	-3.9676501931400807
2203	115-119	-3.650160639535528
2203	120-124	-4.393032604481153
2203	125-129	-4.202785713996363
2203	130-134	-3.970559169458351
2203	135-139	-4.044077660870521
2203	140-144	-4.361616399448856
2203	145-149	-2.9036010385776443
2203	150	-2.7871827677097762
2204	1	0.04438507100068634
2204	2	0.05668846980551834
2204	3	-0.043316746518975435
2204	4	0.10638710725638845
2204	5	0.4052685572272807
2204	6	0.16362678444105683
2204	7	0.5444590103851112
2204	8	0.7896134094732332
2204	9	0.5015662948321875
2204	10-14	0.4531633166943436
2204	15-19	-0.12331233710037992
2204	20-24	0.360338002889101
2204	25-29	0.4304790274298256
2204	30-34	0.4519338390740302
2204	35-39	0.276876442046742
2204	40-44	-0.11382150488601894
2204	45-49	-0.1898886706717562
2204	50-54	-0.29575328966609504
2204	55-59	-0.5037790762253991
2204	60-64	-0.7513315184574694
2204	65-69	-1.1085839905229804
2204	70-74	-1.0157782498373962
2204	75-79	-0.8198472718276761
2204	80-84	-0.9151652672198836
2204	85-89	-0.886337153430901
2204	90-94	-2.3939232587253017
2204	95-99	-1.2436046848266997
2204	100-104	-1.204554786518628
2204	105-109	-1.6383846091100907
2204	110-114	-1.2690581808685266
2204	115-119	-3.0685221944778682
2204	120-124	-3.691891311208419
2204	125-129	-4.10632387813471
2204	130-134	-4.078357813564946
2204	135-139	-3.803560805599524
2204	140-144	-4.050261800478729
2204	145-149	-3.399250946365221
2204	150	-1.8846317449623449
2205	1	0.07250556567285216
2205	2	0.10167436216889314
2205	3	0.4628171707701938
2205	4	0.44600450648118084
2205	5	0.3773536640031807
2205	6	0.7799024756407107
2205	7	0.48677278122893597
2205	8	0.6325810191895656
2205	9	0.6598768663973331
2205	10-14	0.614314895936225
2205	15-19	0.5328530511463043
2205	20-24	0.7028298587062309
2205	25-29	0.6990847855735964
2205	30-34	0.6014325018036644
2205	35-39	0.8073669380856288
2205	40-44	0.6126927037384391
2205	45-49	1.0390209078243515
2205	50-54	1.0207151067781624
2205	55-59	1.0467866268380348
2205	60-64	0.8473042706543978
2205	65-69	0.8916589666630657
2205	70-74	0.7593216424537275
2205	75-79	0.7505686818248023
2205	80-84	0.6521795032393953
2205	85-89	1.1174462601217385
2205	90-94	-0.32130880288556085
2205	95-99	1.183717206717894
2205	100-104	1.3989018730298497
2205	105-109	1.6377334814669382
2205	110-114	1.385661003692796
2205	115-119	1.4526927110012764
2205	120-124	1.5599784720073515
2205	125-129	1.4026583407452407
2205	130-134	1.2759180449204734
2205	135-139	-0.07345757446872625
2205	140-144	-0.7401910898223214
2205	145-149	0.17499371334137237
2205	150	-0.3372319867838769
2206	1	0.3802844852654701
2206	2	-0.01845782479334801
2206	3	0.6103470798796096
2206	4	-0.1306099427760259
2206	5	-0.4426370662042629
2206	6	-0.11975133618945222
2206	7	-0.19783013485294276
2206	8	0.11937400870953496
2206	9	0.33796277262013774
2206	10-14	0.07047725718658171
2206	15-19	-0.08533975494788137
2206	20-24	0.1660956306485062
2206	25-29	0.1939613223582768
2206	30-34	0.15796901194112678
2206	35-39	0.33322176759399014
2206	40-44	0.39871761961444463
2206	45-49	0.01905409541441827
2206	50-54	-0.20561892267143378
2206	55-59	-0.01830664294297435
2206	60-64	0.1057636340678556
2206	65-69	-0.4728841161416284
2206	70-74	-0.3010081353134453
2206	75-79	0.019574774987816568
2206	80-84	-0.5460567213162832
2206	85-89	-1.138256025984397
2206	90-94	-1.5311125412323037
2206	95-99	-0.9874452676193286
2206	100-104	-0.9145305468176517
2206	105-109	-0.627343562690875
2206	110-114	-0.8050139926680515
2206	115-119	-0.9378895423255784
2206	120-124	-0.3259146991120332
2206	125-129	-0.058793699152829504
2206	130-134	-0.4170657037449885
2206	135-139	0.21967018898872936
2206	140-144	0.15344693005633303
2206	145-149	-0.036334590489737195
2206	150	-1.1961409243129495
2207	1	0.20702308964616023
2207	2	0.1664511119027381
2207	3	0.4648741134337939
2207	4	0.40431971496883534
2207	5	0.5450723424280639
2207	6	0.450263081429199
2207	7	0.40715255164197117
2207	8	0.640294296857185
2207	9	0.3228923893642772
2207	10-14	0.45617708366165743
2207	15-19	0.43944914967902093
2207	20-24	0.6179486256015707
2207	25-29	0.6609878507354523
2207	30-34	0.7022190049549408
2207	35-39	0.7317584038570786
2207	40-44	0.8488095363675043
2207	45-49	0.8492695451816843
2207	50-54	0.721511416976611
2207	55-59	0.5373723800041432
2207	60-64	0.8892190693075648
2207	65-69	0.6094808587498335
2207	70-74	0.3082426792097195
2207	75-79	0.7515889076871147
2207	80-84	0.7554280338161874
2207	85-89	0.8971699879369126
2207	90-94	-0.22440487475039106
2207	95-99	0.884264194590898
2207	100-104	0.9843478926377713
2207	105-109	0.9141048992674214
2207	110-114	0.901026557187123
2207	115-119	1.1001975716207468
2207	120-124	1.2959454825095094
2207	125-129	1.454649968894337
2207	130-134	0.5554402515304773
2207	135-139	1.2505320615249715
2207	140-144	1.452996776303081
2207	145-149	0.6365900670023805
2207	150	0.7504653369525798
2208	1	-1.0100717703068476
2208	2	0.0307170228652609
2208	3	0.29847885951306097
2208	4	0.1256493864456587
2208	5	0.22630189009932167
2208	6	-0.24837730121829793
2208	7	0.3021566088164036
2208	8	0.48839624897356515
2208	9	0.03029555407066198
2208	10-14	0.15584644377690893
2208	15-19	0.1619923463010835
2208	20-24	0.05351586399649477
2208	25-29	0.08727659025804968
2208	30-34	0.06357528315371042
2208	35-39	0.2688054601513059
2208	40-44	0.25689285191220534
2208	45-49	0.08537593082976258
2208	50-54	0.015445366149407391
2208	55-59	0.10684295286132084
2208	60-64	0.21071728545123847
2208	65-69	0.05374748864459633
2208	70-74	0.18503264830076915
2208	75-79	0.5322979254389395
2208	80-84	0.43651482594138
2208	85-89	0.26708232251211683
2208	90-94	-1.5056125746204074
2208	95-99	0.18123145838298882
2208	100-104	0.616946934228821
2208	105-109	0.728476372187167
2208	110-114	0.8910267431880499
2208	115-119	0.8081029655073095
2208	120-124	0.5342786348471975
2208	125-129	0.46949571947100566
2208	130-134	1.002761292430307
2208	135-139	1.3577265594708408
2208	140-144	0.8565062768723877
2208	145-149	1.1126899444084515
2208	150	-0.30933282113092275
2209	1	-0.5027822537337983
2209	2	-0.23402658271923116
2209	3	-1.134033570377646
2209	4	-0.042728556873129264
2209	5	-0.5391800613786515
2209	6	-0.8356336804265396
2209	7	-1.0916274927579437
2209	8	-0.9254503607417703
2209	9	-0.6564923410712638
2209	10-14	-0.6306108764471787
2209	15-19	-0.9286016763609837
2209	20-24	-0.4320989789298011
2209	25-29	-0.4239663986386759
2209	30-34	-0.28562517391532083
2209	35-39	-0.05202942188451942
2209	40-44	-0.33209722360780347
2209	45-49	-0.49833317531386
2209	50-54	-0.41305134129348176
2209	55-59	-0.05145461960003672
2209	60-64	-0.5052994433079974
2209	65-69	-0.5644897169077367
2209	70-74	0.04046377881028462
2209	75-79	-0.04273723025448106
2209	80-84	-0.47200356300631796
2209	85-89	-0.4200807811174627
2209	90-94	-1.6893745649592447
2209	95-99	-0.6517189841075108
2209	100-104	-1.304318924389662
2209	105-109	-1.1259947378349722
2209	110-114	-0.839462909235408
2209	115-119	-0.9957737975067431
2209	120-124	-1.7694547035173187
2209	125-129	-1.742682867258118
2209	130-134	-0.77906538280142
2209	135-139	-0.14917188056282527
2209	140-144	-0.37113156738542585
2209	145-149	-0.9101031848677223
2209	150	-1.0330359374979778
2210	1	-0.2046545994142761
2210	2	-0.19658828490982216
2210	3	-0.36476308884740405
2210	4	0.0410597656956071
2210	5	-0.575823230189819
2210	6	0.09015103526540003
2210	7	-0.21934945388304783
2210	8	-0.05909796345387974
2210	9	-0.7294587133546244
2210	10-14	-0.29418147138404294
2210	15-19	-0.3510655135478231
2210	20-24	-0.04146039504639276
2210	25-29	-0.04057148023731827
2210	30-34	-0.07915592102563807
2210	35-39	0.10903548594609447
2210	40-44	-0.04002490305216355
2210	45-49	-0.1561386758461154
2210	50-54	-0.40432070695335653
2210	55-59	-0.6724108343874846
2210	60-64	-0.1833078003550881
2210	65-69	-0.23279923233523192
2210	70-74	0.26476028418740327
2210	75-79	0.21486886991453957
2210	80-84	0.41032953861923716
2210	85-89	0.3661550983354971
2210	90-94	-0.9142471900510358
2210	95-99	0.365026236529971
2210	100-104	0.2907328084674603
2210	105-109	0.7588166370512255
2210	110-114	0.5878262799545553
2210	115-119	1.0921973702101653
2210	120-124	0.5775096987330031
2210	125-129	0.5677145304802309
2210	130-134	0.11857685242681981
2210	135-139	0.6479893859563219
2210	140-144	0.9466507515396003
2210	145-149	-0.22617233439018491
2210	150	-0.5042170973271851
2211	1	0.06673620956820159
2211	2	0.08329480414150225
2211	3	-0.19369476195724644
2211	4	-0.14695026627003216
2211	5	-0.12958784817993774
2211	6	-0.5890050559004933
2211	7	-0.830560666362544
2211	8	-0.501457432804898
2211	9	-0.4518215657926632
2211	10-14	-0.6045232311589359
2211	15-19	-0.4830440712268782
2211	20-24	-0.6367903465388594
2211	25-29	-0.5047480379021749
2211	30-34	-0.610870395893869
2211	35-39	-0.848342819357768
2211	40-44	-0.713035674107779
2211	45-49	-1.098006393286191
2211	50-54	-0.8401608808293446
2211	55-59	-1.0511893441634754
2211	60-64	-1.0569677060958682
2211	65-69	-1.0655190860966357
2211	70-74	-0.4673732870622729
2211	75-79	-1.0982862260459854
2211	80-84	-0.3162351754664243
2211	85-89	-0.4823399404367663
2211	90-94	-1.940818268798708
2211	95-99	-1.1224902663791525
2211	100-104	-1.3055952215375015
2211	105-109	-0.5898177687035613
2211	110-114	-0.41763749454822374
2211	115-119	-2.5003993617731552
2211	120-124	-0.9805974477972512
2211	125-129	-1.6553620684479924
2211	130-134	-0.9928984968157337
2211	135-139	-0.27198263112914844
2211	140-144	-0.08257768201755766
2211	145-149	-0.3118615327216929
2211	150	-1.2566596513181238
2212	1	-0.14234962043394717
2212	2	-0.11810574438279531
2212	3	-0.0745016980169666
2212	4	0.10355703494184354
2212	5	-0.16307657310085943
2212	6	0.01770313230608167
2212	7	0.3297071371541591
2212	8	-0.18929292144811427
2212	9	-1.032541445478806
2212	10-14	-0.34364643642785353
2212	15-19	-0.31113010155220167
2212	20-24	-0.3081055795157326
2212	25-29	-0.2733737018192741
2212	30-34	-0.1348990016778231
2212	35-39	-0.09650184437622755
2212	40-44	0.08622126104902605
2212	45-49	0.043768124834350886
2212	50-54	-0.4393371572233846
2212	55-59	-0.49410229406794315
2212	60-64	-0.5388053092347747
2212	65-69	-0.7917782076224071
2212	70-74	0.0065899549087191645
2212	75-79	-0.39814604887348537
2212	80-84	-0.05665765423258762
2212	85-89	-1.1832874950064323
2212	90-94	-2.121923847981151
2212	95-99	-0.7602635090418985
2212	100-104	-2.392587560770835
2212	105-109	-1.5257362947407742
2212	110-114	-0.13070090500142584
2212	115-119	-0.8198867213291052
2212	120-124	-0.558010882311514
2212	125-129	-2.1579332528819712
2212	130-134	-1.3307668858129524
2212	135-139	-0.10841057892005779
2212	140-144	-0.33821306635622506
2212	145-149	-0.08968907459651376
2212	150	-0.8211536764739975
2213	1	-0.053307123245893706
2213	2	-0.030332844650438062
2213	3	-0.7267305961209232
2213	4	-0.18391766512280583
2213	5	-0.6956581390951015
2213	6	-0.400761688253084
2213	7	-1.1190440415639529
2213	8	-1.076572500656404
2213	9	-0.7582141918804837
2213	10-14	-1.2158147411249445
2213	15-19	-0.7842888505924535
2213	20-24	-0.5980560282130227
2213	25-29	-0.8666546168622062
2213	30-34	-0.7946174489177693
2213	35-39	-0.869360157953011
2213	40-44	-0.8003454799782261
2213	45-49	-0.5440150776872912
2213	50-54	-0.9199925375689517
2213	55-59	-0.8638821001400174
2213	60-64	-1.0018750631990514
2213	65-69	-1.2061944070105568
2213	70-74	-1.4697990882879068
2213	75-79	-0.788542334845765
2213	80-84	-1.2989834601153802
2213	85-89	-1.23667777702925
2213	90-94	-2.4091495963283336
2213	95-99	-0.28700384047321137
2213	100-104	-1.3354673249847409
2213	105-109	-1.627184799459961
2213	110-114	-1.8263327468506034
2213	115-119	-4.098771688388265
2213	120-124	-3.010840589151975
2213	125-129	-1.7615838453857222
2213	130-134	-1.5705521950844172
2213	135-139	-2.0120974804176015
2213	140-144	-2.2778798416053974
2213	145-149	-1.4542630047726917
2213	150	-2.227756872934169
2214	1	0.07212276398795225
2214	2	-0.03604845942864188
2214	3	-0.7906053125038639
2214	4	-0.3612579133153986
2214	5	-0.3797267538247908
2214	6	-0.2812097822030424
2214	7	-1.1806442368957164
2214	8	-1.130638914493261
2214	9	-0.7595579970155484
2214	10-14	-0.6902038844508525
2214	15-19	-0.5035282698198316
2214	20-24	-0.02415785788910796
2214	25-29	-0.10535162891756755
2214	30-34	-0.4503182486522732
2214	35-39	-0.2528546817062889
2214	40-44	-0.1913882022247435
2214	45-49	-0.7832705717336594
2214	50-54	-0.7886777015345245
2214	55-59	-0.3250625124169346
2214	60-64	-0.7225360409372641
2214	65-69	-0.7921004615400733
2214	70-74	-0.39026123173470495
2214	75-79	-0.4679392477076405
2214	80-84	-0.681469326628978
2214	85-89	-0.34865840756018684
2214	90-94	-2.012769897695243
2214	95-99	-0.45640909132815466
2214	100-104	-0.5150265211430707
2214	105-109	-1.0406915554886638
2214	110-114	-1.5665180503246532
2214	115-119	-0.5166059639723883
2214	120-124	0.17808253608379943
2214	125-129	-0.20202476587795104
2214	130-134	-1.0442779867357856
2214	135-139	-0.9438728030236447
2214	140-144	-1.1755174120180172
2214	145-149	-1.3475354471522039
2214	150	-0.09683042235164407
2215	1	-0.7124561025967324
2215	2	0.17566051031565522
2215	3	-0.18621525659196436
2215	4	-0.07063289651805604
2215	5	0.26030430114235514
2215	6	0.2607918391449644
2215	7	0.19609861599775513
2215	8	0.041712609521866284
2215	9	-0.4690211674633886
2215	10-14	0.047950893480859236
2215	15-19	0.1930011353246428
2215	20-24	0.21851751614283188
2215	25-29	0.3374951015577423
2215	30-34	0.30090519159282536
2215	35-39	0.4130481374445125
2215	40-44	0.6427152678541646
2215	45-49	0.4531371977977443
2215	50-54	0.35661354080900765
2215	55-59	0.2640414152116932
2215	60-64	0.304407416682416
2215	65-69	0.03243836412433154
2215	70-74	0.4997621352738548
2215	75-79	0.6098307819156403
2215	80-84	0.7962738413334236
2215	85-89	1.0157972940948525
2215	90-94	-0.46039285920081596
2215	95-99	0.4068360186454214
2215	100-104	0.22787521115691334
2215	105-109	0.595770987358641
2215	110-114	0.8820234987320887
2215	115-119	1.0785455092046448
2215	120-124	1.1332626093475469
2215	125-129	0.49566682796222494
2215	130-134	1.0612585245440656
2215	135-139	1.3313197742693887
2215	140-144	0.9530779262072286
2215	145-149	0.7610702200039796
2215	150	0.5698588561199003
2216	1	0.12948818726916755
2216	2	0.020635516604553317
2216	3	0.12571774808667158
2216	4	-0.5107372172060494
2216	5	0.18777590528693366
2216	6	0.3614827278612296
2216	7	0.01736371665900549
2216	8	0.027518812802874493
2216	9	0.14072751257867822
2216	10-14	0.07614256890583704
2216	15-19	-0.0835096537970017
2216	20-24	0.06979163960069457
2216	25-29	0.21877816788763482
2216	30-34	0.37437534938487715
2216	35-39	0.2652718693908369
2216	40-44	-0.05764786408695244
2216	45-49	-0.02162826250795291
2216	50-54	0.14985250328530952
2216	55-59	0.4533057622470267
2216	60-64	0.36937876818695514
2216	65-69	0.35431549904414084
2216	70-74	0.19662820154826477
2216	75-79	0.29573096639821017
2216	80-84	0.023840321621989347
2216	85-89	0.2218357155512649
2216	90-94	-1.216494958591582
2216	95-99	0.176193917111803
2216	100-104	-0.002710609743957093
2216	105-109	0.21591394316138945
2216	110-114	0.19735795552193025
2216	115-119	0.45947827635302474
2216	120-124	0.2785074343590921
2216	125-129	0.658079836453652
2216	130-134	0.28698991231180315
2216	135-139	-0.23434395821114862
2216	140-144	-0.4973829506745773
2216	145-149	0.2844907512930561
2216	150	0.44762218858846126
2217	1	-3.4561249089293256E-4
2217	2	0.1964260733697678
2217	3	0.4392120380714104
2217	4	0.4760241045302678
2217	5	0.5713896700785881
2217	6	0.7492552962710164
2217	7	0.8294561794178534
2217	8	0.8944075224464854
2217	9	0.6826120131531894
2217	10-14	0.6107031505686464
2217	15-19	0.6645337960856708
2217	20-24	0.6262762783125595
2217	25-29	0.5796302254560359
2217	30-34	0.6454157489418932
2217	35-39	0.7488426302045426
2217	40-44	0.743480003844617
2217	45-49	0.7203298609791489
2217	50-54	0.82863330737203
2217	55-59	0.7397382578708047
2217	60-64	0.7705522338224924
2217	65-69	0.8915289228789334
2217	70-74	0.8809469394056535
2217	75-79	0.9470400119775491
2217	80-84	1.03930875841111
2217	85-89	1.064477927535144
2217	90-94	0.04747545537239972
2217	95-99	1.2525217485808042
2217	100-104	1.2748248910012876
2217	105-109	1.5461970556013185
2217	110-114	1.4309664820864185
2217	115-119	1.9288631978118715
2217	120-124	2.1296666853199824
2217	125-129	1.9982746177209378
2217	130-134	1.760701466376716
2217	135-139	1.8319510456738612
2217	140-144	1.802850224317396
2217	145-149	1.2745445741036292
2217	150	1.5156266700418186
2218	1	0.29484259674903157
2218	2	0.1480339621741109
2218	3	0.6065819201758345
2218	4	0.67660069047772
2218	5	0.3164645572311784
2218	6	0.7422921530431097
2218	7	0.6996479358423002
2218	8	0.7084490991743451
2218	9	0.5624818734898298
2218	10-14	0.578360069869774
2218	15-19	0.43935251110016793
2218	20-24	0.42303698184652916
2218	25-29	0.42506892728900425
2218	30-34	0.5257973187759717
2218	35-39	0.6780732449762894
2218	40-44	0.5943010692394068
2218	45-49	0.5183343458787277
2218	50-54	0.6786089440805299
2218	55-59	0.47378040804770194
2218	60-64	0.4853161849340566
2218	65-69	0.7329775672433172
2218	70-74	0.543062632330539
2218	75-79	0.7917967986843522
2218	80-84	0.7912013242454563
2218	85-89	0.5281534622944406
2218	90-94	-0.34861454478433274
2218	95-99	0.6262063114068539
2218	100-104	0.6633789019012326
2218	105-109	0.9504474455005791
2218	110-114	1.2175661810418745
2218	115-119	1.2235895976425724
2218	120-124	1.087454592461107
2218	125-129	1.0789579512266982
2218	130-134	1.508352295506775
2218	135-139	1.7873799789890157
2218	140-144	1.3151202413583718
2218	145-149	1.2212079224054975
2218	150	0.7721589007161569
2219	1	0.1951273468731003
2219	2	0.17070038865966097
2219	3	0.4411472138141619
2219	4	0.6643428024897204
2219	5	0.5685063987350318
2219	6	0.7558252273180344
2219	7	0.8310729788671694
2219	8	0.4006492578326615
2219	9	0.4632717360197134
2219	10-14	0.6605358620223214
2219	15-19	0.5204720890889476
2219	20-24	0.39466004664367205
2219	25-29	0.5974321451550324
2219	30-34	0.31515614157197547
2219	35-39	-0.8109124198507303
2219	40-44	0.7904073291041982
2219	45-49	-0.27830141206321457
2219	50-54	-0.3288037185731838
2219	55-59	0.4251956172567617
2219	60-64	-0.3655660659058171
2219	65-69	1.0309737896232747
2219	70-74	0.9963740148495219
2219	75-79	0.46688952449623855
2219	80-84	-0.47147502982743816
2219	85-89	0.42652643155671655
2219	90-94	-0.5394856989144472
2219	95-99	1.1874645224047313
2219	100-104	1.4889716325113014
2219	105-109	-0.810429568134559
2219	110-114	0.9701698781547563
2219	115-119	-2.036622128584561
2219	120-124	-0.10541709688995837
2219	125-129	0.26893595525126557
2219	130-134	0.283200909678456
2219	135-139	0.6176922174966606
2219	140-144	0.4268980774910318
2219	145-149	0.15100016681348194
2219	150	-0.014486027004906532
2220	1	-0.21805186577671876
2220	2	0.08380729771146633
2220	3	0.09431569187742639
2220	4	-0.320704472905895
2220	5	-0.23899607909942944
2220	6	0.0034889702321052596
2220	7	-0.3043657702182401
2220	8	-0.07285717136451808
2220	9	-0.07478182308221903
2220	10-14	-0.018163945116732805
2220	15-19	0.3927827806213955
2220	20-24	0.27940427556126934
2220	25-29	0.4116046983269328
2220	30-34	0.4515156710108883
2220	35-39	0.37077969524455767
2220	40-44	0.24884003030906854
2220	45-49	0.24489276265069293
2220	50-54	0.14289643488649517
2220	55-59	0.3784606168307434
2220	60-64	0.3552576246521113
2220	65-69	0.4872553224263356
2220	70-74	0.4457698697230015
2220	75-79	0.44164578709511915
2220	80-84	0.5711265665723886
2220	85-89	0.5125712002788134
2220	90-94	-0.7436003865150767
2220	95-99	0.31172191891454304
2220	100-104	0.3820223294593461
2220	105-109	-1.0292075843490736
2220	110-114	0.4785812244366596
2220	115-119	-0.19113881950212885
2220	120-124	0.07226885297073693
2220	125-129	0.07408081361998597
2220	130-134	0.42161346293052304
2220	135-139	0.8230761676255725
2220	140-144	0.3583110727415857
2220	145-149	-0.4389703883859042
2220	150	-0.021562871609532408
2221	1	-0.12020774963167469
2221	2	0.033006268169494035
2221	3	-0.28012996434816984
2221	4	-0.5027383111196286
2221	5	-0.44365933426055193
2221	6	-0.24695820623905007
2221	7	-0.10545792408460386
2221	8	-0.3104412242969872
2221	9	-0.257670181925306
2221	10-14	-0.007479642871835779
2221	15-19	-0.48087958839058587
2221	20-24	-0.2558505743951116
2221	25-29	-0.5598022272604979
2221	30-34	-0.35448573314447174
2221	35-39	-0.48825894652468804
2221	40-44	-0.3591137819367134
2221	45-49	-0.11001348380522558
2221	50-54	-0.04749019868694404
2221	55-59	-0.1547386563815607
2221	60-64	-0.5888558215420758
2221	65-69	-0.26425624068372855
2221	70-74	-0.3663906381394426
2221	75-79	-0.6927842553250514
2221	80-84	-0.5415398601414765
2221	85-89	-0.3124241910159071
2221	90-94	-1.252364505970391
2221	95-99	-0.9533529049272218
2221	100-104	-1.3783165191040823
2221	105-109	-1.4702269328181146
2221	110-114	-1.138966553317701
2221	115-119	-1.395237501030259
2221	120-124	-1.1736967404007004
2221	125-129	-1.5170396646633861
2221	130-134	-1.867719451086856
2221	135-139	-0.9063435669526925
2221	140-144	-0.9656065445448867
2221	145-149	-0.6898720001923024
2221	150	-1.4151383241059072
2222	1	-0.014110813146452017
2222	2	0.09488445070716267
2222	3	-0.17693171282271436
2222	4	-0.22752267427907924
2222	5	-0.3591763529284364
2222	6	0.10352997472541858
2222	7	0.05454639691857466
2222	8	0.027093386276192177
2222	9	-0.017032208403648497
2222	10-14	0.12543127892296724
2222	15-19	-0.0024591061065635245
2222	20-24	0.308078488776097
2222	25-29	0.22921450312662017
2222	30-34	0.1224530343894159
2222	35-39	0.33394271617337523
2222	40-44	0.10557042145605067
2222	45-49	0.33392470072994485
2222	50-54	0.3686868902767131
2222	55-59	0.3095488008070788
2222	60-64	0.4030078400061612
2222	65-69	0.35121002509783494
2222	70-74	0.253202084669752
2222	75-79	0.49055778234433234
2222	80-84	0.34153130392687814
2222	85-89	-0.06688776458425849
2222	90-94	-0.673862913224859
2222	95-99	0.37568328087284897
2222	100-104	0.5338539838424481
2222	105-109	0.7079676250118894
2222	110-114	0.6990567672179608
2222	115-119	0.5218660297859401
2222	120-124	0.5063665028238873
2222	125-129	0.740536772387685
2222	130-134	0.21287013655974363
2222	135-139	0.25717299518217374
2222	140-144	0.37978098892333634
2222	145-149	0.4274226411764417
2222	150	0.38208988220743123
2223	1	-0.019081806937279566
2223	2	0.07515057384814483
2223	3	-0.30570712741245387
2223	4	-0.06572388852003996
2223	5	-0.15395177603313925
2223	6	0.09433728973834832
2223	7	-0.08635683201033117
2223	8	0.19404689331842917
2223	9	-0.058824669397886
2223	10-14	-0.020338419391713103
2223	15-19	-0.030382537013778688
2223	20-24	0.0818030897628148
2223	25-29	0.03902094512508114
2223	30-34	-0.33795977208983174
2223	35-39	0.1925572108103708
2223	40-44	0.1550343641011125
2223	45-49	0.24440290838748524
2223	50-54	0.2348185616769456
2223	55-59	0.20860923028033085
2223	60-64	0.27336128242345126
2223	65-69	0.17133297736304343
2223	70-74	0.09891273144744872
2223	75-79	0.22492153019092598
2223	80-84	0.49039116494382284
2223	85-89	-0.30887731133000074
2223	90-94	-1.153808548618592
2223	95-99	-0.08115646074096361
2223	100-104	0.05142884200086684
2223	105-109	0.006474185001081878
2223	110-114	-0.42026482028654044
2223	115-119	-1.0551440524819142
2223	120-124	-0.9705007778948627
2223	125-129	-0.4372455902014494
2223	130-134	0.0411363317666158
2223	135-139	-0.20728044737267481
2223	140-144	-0.2788298926632393
2223	145-149	-0.4535688413870673
2223	150	-0.20975639307590654
2224	1	0.004739098729672264
2224	2	0.08702108042110623
2224	3	0.007687699022419281
2224	4	-0.010006589390442855
2224	5	0.2550269742164346
2224	6	0.17497372955739365
2224	7	0.5479599007715308
2224	8	0.3830787232588193
2224	9	0.5777407543422655
2224	10-14	0.24979604542945566
2224	15-19	0.17183190790296976
2224	20-24	0.21254660690247107
2224	25-29	0.11164125114492407
2224	30-34	0.26235348704286565
2224	35-39	0.3686253306923959
2224	40-44	0.23344535583774473
2224	45-49	0.30827974695478844
2224	50-54	0.15248056446813507
2224	55-59	0.2072090998902567
2224	60-64	0.3159959124190692
2224	65-69	0.08976963413276451
2224	70-74	0.34664178414284663
2224	75-79	0.2632376938126413
2224	80-84	0.6870344292216259
2224	85-89	0.6120979487360501
2224	90-94	-0.6769310715008743
2224	95-99	0.5211683458605592
2224	100-104	0.5984244209324672
2224	105-109	0.9621427856384273
2224	110-114	1.0957413985757682
2224	115-119	1.0697193486620122
2224	120-124	0.24211908591130538
2224	125-129	1.2305210282466987
2224	130-134	1.1519227921574142
2224	135-139	1.1517248163184917
2224	140-144	0.8163052496796439
2224	145-149	0.6172022485398045
2224	150	0.9096878396280061
>>END_MODULE
>>Per sequence quality scores	pass
#Quality	Count
18	3.0
19	185.0
20	3968.0
21	41509.0
22	259311.0
23	604404.0
24	768989.0
25	872480.0
26	978618.0
27	1083318.0
28	1195490.0
29	1313919.0
30	1443808.0
31	1600189.0
32	1793322.0
33	2040415.0
34	2353515.0
35	2782768.0
36	3372829.0
37	4231526.0
38	5668878.0
39	8803756.0
40	1.3779236E7
>>END_MODULE
>>Per base sequence content	warn
#Base	G	A	T	C
1	44.13847569873064	18.894071177352465	12.203640151529203	24.763812972387694
2	27.062706612748233	25.131650283683932	28.661411185268747	19.144231918299088
3	26.04883224323087	26.399156273547074	27.602760833616664	19.949250649605396
4	29.192773211476837	31.05877884279305	20.8955349000294	18.852913045700713
5	29.111973098487354	32.33316236393686	20.780848256241267	17.77401628133452
6	24.126698073063068	35.50666367449601	20.93310991097371	19.433528341467213
7	23.244218532163224	21.648195399090888	33.078498286564354	22.029087782181538
8	24.92779594624429	23.718018109807915	25.745659705663748	25.60852623828404
9	26.557399985503316	24.40559676830822	26.303291551526936	22.73371169466153
10-14	27.24820457335725	27.06005635456229	23.44646210386118	22.245276968219283
15-19	26.845982399346614	27.54586103478054	24.79397800737534	20.81417855849751
20-24	25.883849624152468	27.7391294139292	24.18439004620577	22.192630915712563
25-29	26.474032256674878	27.6418758168937	24.504521033595637	21.379570892835783
30-34	26.85535323798825	27.781774293305045	24.407287203205534	20.955585265501174
35-39	27.506590979447488	27.2929666199517	24.171110977913884	21.02933142268693
40-44	27.288902174702738	27.939253464600615	24.038582109150962	20.733262251545682
45-49	27.505613803463824	26.9087362974039	24.400572973179028	21.18507692595325
50-54	26.97087702665041	27.54966568466404	24.470493669194358	21.008963619491198
55-59	27.178859133634546	26.883302791227344	24.71771859057422	21.22011948456389
60-64	27.119290130455376	26.706489064042806	24.50366161569634	21.67055918980548
65-69	27.199494218558556	27.507014188681833	23.959431272920757	21.334060319838855
70-74	27.140079458621045	27.1588239610583	24.214759204255774	21.486337376064878
75-79	27.748822603264944	26.619657237692117	23.853541249725613	21.777978909317326
80-84	27.030696332448763	26.089136956341807	24.71988871174587	22.160277999463567
85-89	26.841571118258774	27.058305955388946	24.289005082713324	21.81111784363896
90-94	26.820083037256964	27.094420437012513	24.3210378741469	21.764458651583627
95-99	26.482130212903023	27.252080653513218	23.996181424762447	22.26960770882131
100-104	26.78313680644959	27.057666955065095	24.387710304696412	21.771485933788895
105-109	26.65106902319941	27.45659222852863	23.92671567242861	21.96562307584335
110-114	26.444013994514222	27.312442277001075	24.10437583335516	22.13916789512955
115-119	26.282705873323764	27.826966778943792	23.798025219838433	22.092302127894012
120-124	26.90096822490303	27.796628910973105	23.3536514657503	21.948751398373563
125-129	26.76146166755909	28.0655248071552	23.81147916562028	21.361534359665434
130-134	26.296924579454224	26.991052247138764	24.039744259359107	22.672278914047904
135-139	26.390981515005517	27.456728163859445	24.076102499169618	22.07618782196542
140-144	26.74962412229015	27.316709689345792	24.697969799943966	21.235696388420088
145-149	26.1509352818256	28.019080808268637	24.939483117085658	20.890500792820106
150	25.690345106138963	28.505340875517142	23.938804860717372	21.86550915762652
>>END_MODULE
>>Per sequence GC content	fail
#GC Content	Count
0	2.0
1	2.5
2	7.0
3	8.5
4	9.0
5	21.0
6	26.0
7	41.0
8	68.5
9	104.0
10	190.0
11	413.5
12	552.5
13	645.5
14	1032.5
15	1637.0
16	2759.5
17	4287.0
18	5888.0
19	9070.0
20	14417.0
21	22687.0
22	29433.5
23	36493.0
24	49532.5
25	67326.5
26	89744.0
27	115555.5
28	147370.5
29	184543.0
30	222682.0
31	261120.0
32	308773.5
33	365414.5
34	428179.5
35	468954.5
36	556583.0
37	778192.5
38	1054665.0
39	1397305.5
40	1778549.0
41	2023118.5
42	2103735.0
43	2412829.0
44	3080518.0
45	3427041.0
46	3425839.0
47	3355527.0
48	3143532.5
49	2928147.0
50	2495170.0
51	1943995.5
52	1633354.0
53	1434177.5
54	1315385.0
55	1146158.0
56	970224.0
57	844257.5
58	716196.5
59	698410.0
60	714050.5
61	760421.5
62	779412.0
63	743375.0
64	698646.5
65	624852.0
66	517230.0
67	392297.5
68	295869.5
69	230552.0
70	179340.5
71	153968.5
72	142305.0
73	127527.5
74	117433.0
75	117979.0
76	126307.0
77	149685.5
78	181815.5
79	159064.0
80	125090.5
81	126700.5
82	111380.0
83	89817.5
84	72295.5
85	58171.5
86	50580.5
87	45341.0
88	37576.0
89	27585.5
90	16812.0
91	10791.5
92	7880.0
93	5103.0
94	4026.5
95	2637.0
96	1243.5
97	528.5
98	220.5
99	64.0
100	18.5
>>END_MODULE
>>Per base N content	pass
#Base	N-Count
1	0.0
2	0.011668877516173315
3	3.727785399432024E-4
4	5.800797767896661E-4
5	2.5094360249835085E-4
6	5.273452516269692E-5
7	0.0
8	4.546079755404907E-5
9	0.0010146850014063752
10-14	8.582998578204464E-5
15-19	4.964319092902158E-4
20-24	1.520209070207401E-4
25-29	2.2148500568332707E-4
30-34	0.0021799361643117608
35-39	0.04787240194269626
40-44	2.8189273578387746E-4
45-49	5.629182067000796E-4
50-54	3.0219302644371752E-5
55-59	2.248408590429472E-4
60-64	1.2623791784550142E-4
65-69	1.4363786346419192E-4
70-74	3.348595246159065E-4
75-79	5.057750263649017E-4
80-84	0.04934739419591447
85-89	0.0019338290755514579
90-94	1.1513070510854044
95-99	7.300452284690487E-4
100-104	5.993614842938123E-4
105-109	0.0010584291349817914
110-114	0.002193103712637151
115-119	0.0495427880509045
120-124	7.495365883401203E-4
125-129	3.004003624369954E-4
130-134	9.414943750223046E-4
135-139	2.2958361970377384E-4
140-144	0.0010364202935122127
145-149	0.001613692105028543
150	0.0
>>END_MODULE
>>Sequence Length Distribution	warn
#Length	Count
40-44	18960.0
45-49	26532.0
50-54	41962.0
55-59	56950.0
60-64	84668.0
65-69	114728.0
70-74	156177.0
75-79	217259.0
80-84	266270.0
85-89	332311.0
90-94	417488.0
95-99	506577.0
100-104	586847.0
105-109	705231.0
110-114	819101.0
115-119	963955.0
120-124	1165289.0
125-129	1318699.0
130-134	1717413.0
135-139	2360994.0
140-144	4120136.0
145-149	4288407.0
150-151	3.4706482E7
>>END_MODULE
>>Sequence Duplication Levels	fail
#Total Deduplicated Percentage	25.398237918369578
#Duplication Level	Percentage of deduplicated	Percentage of total
1	79.37154931073735	20.158974933437097
2	10.509866707886072	5.338641902744841
3	3.7358549327293273	2.8465239722992206
4	1.7639813141876661	1.792080684051863
5	1.105941253817216	1.4044479544094803
6	0.6999559376363452	1.066658846187801
7	0.474845451165966	0.8442166420218121
8	0.3391845123601785	0.6891751154519983
9	0.2620396383614795	0.5989810571233539
>10	1.4867689233371462	6.985112543841445
>50	0.12740911524391385	2.2395335945141226
>100	0.08567089480008999	4.246702605543516
>500	0.010210783726853028	1.8227969542139688
>1k	0.016319157833511462	10.03765295842747
>5k	0.00512228637318806	9.19243835993013
>10k+	0.005279779803680932	30.736061875801596
>>END_MODULE
>>Overrepresented sequences	warn
#Sequence	Count	Percentage	Possible Source
CCTTACCCACTCTTGACATCCTTCGCAAAGCTATAGAGATATAGTGGAGG	191673	0.3485442979830899	No Hit
ACCTTACCCACTCTTGACATCCTTCGCAAAGCTATAGAGATATAGTGGAG	191004	0.3473277670405435	No Hit
CTTACCCACTCTTGACATCCTTCGCAAAGCTATAGAGATATAGTGGAGGT	146760	0.2668730659612897	No Hit
GTGAAATAGATTCTGAAACTACTTACTTACAATTAGTCAGAGCACGTTAA	129609	0.23568514040730984	No Hit
GTCGAAGAAGGACGTGATTACCTGCGATAAGCCTCGTTTAGTTGGATATA	121598	0.22111768243909036	No Hit
GGAAGTCGAAGAAGGACGTGATTACCTGCGATAAGCCTCGTTTAGTTGGA	121088	0.22019028216898776	No Hit
CTTGGGTCTGGAAGTCGAAGAAGGACGTGATTACCTGCGATAAGCCTCGT	117889	0.21437311851397164	No Hit
GAAATAGATTCTGAAACTACTTACTTACAATTAGTCAGAGCACGTTAATG	107026	0.19461949276078624	No Hit
GCCTAATACATGCATGTCGAGCGGAGTATTAATTTATTAGTGCTTAGCGG	95469	0.17360387526750043	No Hit
GATGAACGCTGGCTGTGTGCCTAATACATGCATGTCGAGCGGAGTATTAA	95352	0.17339111873494747	No Hit
GAACGCTGGCTGTGTGCCTAATACATGCATGTCGAGCGGAGTATTAATTT	94504	0.17184908848191413	No Hit
GTGGGGATGACGTCAAATCATCATGCCTCTTACGAGTGGGGCAACACACG	91566	0.16650653555336228	No Hit
GTTCGGTTAAGTCCTGCAACGAGCGCAACCCCTATCTTTAATTACTACAT	89074	0.16197500325317468	No Hit
GAGTGAAATAGATTCTGAAACTACTTACTTACAATTAGTCAGAGCACGTT	76391	0.1389118314380545	No Hit
CAACCCTGGCCCGCTTTTGATACTAGCAAACTAGAGTTATAAAGAGGTTA	74605	0.13566411206079323	No Hit
CCACTCTTGACATCCTTCGCAAAGCTATAGAGATATAGTGGAGGTTAACG	74040	0.13463669803607173	No Hit
GTGGATGCCTTGGGTCTGGAAGTCGAAGAAGGACGTGATTACCTGCGATA	71896	0.13073798003783646	No Hit
CACGTATTTAACCTACCTCAAAGACTGGGATAACAACAGGAAACTGTTGC	70841	0.1288195343810556	No Hit
GGACAGTCTACATAGAGTTACAAAGATTATGTATAGTAGAAAAAGCTGGG	70452	0.1281121643711146	No Hit
GCTGGCTGTGTGCCTAATACATGCATGTCGAGCGGAGTATTAATTTATTA	70192	0.1276393720765525	No Hit
CCTTCGCAAAGCTATAGAGATATAGTGGAGGTTAACGGAGTGACAGATGG	69392	0.12618462655482293	No Hit
AAGGTAGCGAAATTCCTTGTCGGCTAAATACTGACCTGCACGAAAGACGC	69349	0.12610643398302995	No Hit
GTCGCCTCCCAAAAGGTAACGGAGGCGTTCAAAGCTACACTCAATATGGT	68417	0.12441165545021501	No Hit
CGCCTCCCAAAAGGTAACGGAGGCGTTCAAAGCTACACTCAATATGGTCA	67244	0.12227863482897902	No Hit
AGAACCTTACCCACTCTTGACATCCTTCGCAAAGCTATAGAGATATAGTG	66167	0.12032018367035058	No Hit
GGAATTCCTAGTGAAGCGGTGAAATGTGTAGATATTAGGAAGAACATCAA	65374	0.11887816717193617	No Hit
GCGGTGGCGCGTGCCTGTAGTCCCAGCTACTCGGGAGGCTGAGGCTGGAG	65215	0.1185890364994924	No Hit
GCGGTGGCGCGTGCCTGTAGTCCCAGCTACTCGGGAGGCTGAGGTGGGAG	64040	0.1164523790144521	No Hit
GTTAAATCCCGGGGCTCAACCCTGGCCCGCTTTTGATACTAGCAAACTAG	62869	0.11432299525702043	No Hit
GTCTGATGGAGTGACACAGCGTGCAGGATGAAGGTCTTCGGATTGTAAAC	62652	0.11392839553425128	No Hit
ATTTGATGTGGGCGTTGGAATATTGATGAGAGCTGCTCTTAGTACGAGAG	58606	0.106571020058104	No Hit
GCGTTATCCGAAATTATTGGGTGTAAAGAGTTCGTAGGTTGTTTGTTAAG	56600	0.10292324566236709	No Hit
GGTGGCGCGTGCCTGTAGTCCCAGCTACTCGGGAGGCTGAGGTGGGAGGA	56537	0.1028086844525309	No Hit
GCGAAATTCCTTGTCGGCTAAATACTGACCTGCACGAAAGACGCAATGAT	56343	0.10245590866351147	No Hit
GGTGGCGCGTGCCTGTAGTCCCAGCTACTCGGGAGGCTGAGGCTGGAGGA	55994	0.10182127592965695	No Hit
GGTAGCGAAATTCCTTGTCGGCTAAATACTGACCTGCACGAAAGACGCAA	55957	0.10175399394927694	No Hit
>>END_MODULE
>>Adapter Content	pass
#Position	Illumina Universal Adapter	Illumina Small RNA 3' Adapter	Illumina Small RNA 5' Adapter	Nextera Transposase Sequence	SOLID Small RNA Adapter
1	0.0	0.0	1.272902331513374E-5	6.546354847783066E-5	0.0
2	0.0	5.455295706485888E-6	1.272902331513374E-5	6.546354847783066E-5	1.8184319021619628E-6
3	0.0	5.455295706485888E-6	1.4547455217295702E-5	6.728198037999262E-5	1.8184319021619628E-6
4	0.0	7.273727608647851E-6	1.6365887119457666E-5	6.728198037999262E-5	1.8184319021619628E-6
5	0.0	7.273727608647851E-6	2.000275092378159E-5	7.091884418431655E-5	1.8184319021619628E-6
6	0.0	7.273727608647851E-6	2.3639614728105515E-5	7.091884418431655E-5	1.8184319021619628E-6
7	0.0	7.273727608647851E-6	2.9094910434591405E-5	7.273727608647851E-5	1.8184319021619628E-6
8	0.0	9.092159510809814E-6	3.273177423891533E-5	7.637413989080243E-5	1.8184319021619628E-6
9	0.0	9.092159510809814E-6	4.000550184756318E-5	7.637413989080243E-5	3.6368638043239256E-6
10-11	0.0	9.092159510809814E-6	5.182530921161594E-5	8.182943559728833E-5	7.273727608647851E-6
12-13	0.0	1.0001375461890795E-5	6.637276442891164E-5	8.364786749945029E-5	7.273727608647851E-6
14-15	0.0	1.1819807364052759E-5	1.0365061842323187E-4	8.364786749945029E-5	8.182943559728833E-6
16-17	0.0	1.272902331513374E-5	1.5820357548809076E-4	8.364786749945029E-5	1.0910591412971776E-5
18-19	0.0	1.272902331513374E-5	2.2184869206375946E-4	8.728473130377421E-5	1.272902331513374E-5
20-21	0.0	1.272902331513374E-5	2.8913067244375207E-4	9.092159510809814E-5	1.272902331513374E-5
22-23	0.0	1.6365887119457666E-5	4.009642344267128E-4	9.27400270102601E-5	1.272902331513374E-5
24-25	0.0	2.1821182825943553E-5	5.209807399694024E-4	9.728610676566501E-5	1.272902331513374E-5
26-27	0.0	2.2730398777024532E-5	5.455295706485888E-4	1.027414024721509E-4	1.272902331513374E-5
28-29	0.0	2.3639614728105515E-5	5.555309461104797E-4	1.1547042578728464E-4	1.272902331513374E-5
30-31	0.0	2.545804663026748E-5	5.600770258658845E-4	1.3001788100458034E-4	1.272902331513374E-5
32-33	0.0	2.7276478532429442E-5	5.682599694256133E-4	1.5092984787944293E-4	1.272902331513374E-5
34-35	1.8184319021619628E-6	2.7276478532429442E-5	5.755336970342613E-4	1.8729848592268216E-4	1.272902331513374E-5
36-37	1.8184319021619628E-6	4.3642365651887105E-5	5.782613448875041E-4	2.345777153788932E-4	1.272902331513374E-5
38-39	1.8184319021619628E-6	4.9097661358372995E-5	5.800797767896661E-4	2.9458596815023797E-4	1.272902331513374E-5
40-41	1.8184319021619628E-6	5.2734525162696926E-5	5.82807424642909E-4	3.7096010804104046E-4	1.272902331513374E-5
42-43	1.8184319021619628E-6	5.818982086918281E-5	5.846258565450711E-4	4.309683608123852E-4	1.6365887119457666E-5
44-45	1.8184319021619628E-6	6.0008252771344775E-5	5.882627203493949E-4	4.782475902685962E-4	1.727510307053865E-5
46-47	1.8184319021619628E-6	6.0008252771344775E-5	5.982640958112857E-4	5.318913313823741E-4	2.0911966874862573E-5
48-49	1.8184319021619628E-6	6.182668467350673E-5	5.982640958112857E-4	5.86444288447233E-4	2.2730398777024532E-5
50-51	1.8184319021619628E-6	6.546354847783066E-5	5.991733117623667E-4	6.30995870050201E-4	2.3639614728105515E-5
52-53	1.8184319021619628E-6	6.728198037999262E-5	6.000825277134477E-4	6.628184283380354E-4	2.3639614728105515E-5
54-55	1.8184319021619628E-6	6.728198037999262E-5	6.019009596156097E-4	6.873672590172219E-4	2.3639614728105515E-5
56-57	1.8184319021619628E-6	6.728198037999262E-5	6.019009596156097E-4	7.091884418431655E-4	2.4548830679186498E-5
58-59	1.8184319021619628E-6	6.81911963310736E-5	6.019009596156097E-4	7.419202160820809E-4	2.545804663026748E-5
60-61	1.8184319021619628E-6	6.910041228215458E-5	6.019009596156097E-4	7.582861032015384E-4	2.7276478532429442E-5
62-63	1.8184319021619628E-6	7.091884418431655E-5	6.019009596156097E-4	7.873810136361299E-4	2.7276478532429442E-5
64-65	1.8184319021619628E-6	7.455570798864047E-5	6.019009596156097E-4	8.146574921685593E-4	2.7276478532429442E-5
66-67	1.8184319021619628E-6	7.81925717929644E-5	6.037193915177716E-4	8.419339707009888E-4	2.7276478532429442E-5
68-69	1.8184319021619628E-6	8.092021964620734E-5	6.082654712731765E-4	8.637551535269324E-4	2.8185694483510422E-5
70-71	1.8184319021619628E-6	8.728473130377421E-5	6.091746872242575E-4	8.910316320593618E-4	2.9094910434591405E-5
72-73	1.8184319021619628E-6	9.364924296134108E-5	6.100839031753385E-4	9.24672622249358E-4	3.6368638043239257E-5
74-75	1.8184319021619628E-6	9.637689081458403E-5	6.109931191264194E-4	9.574043964882734E-4	3.6368638043239257E-5
76-77	2.727647853242944E-6	9.728610676566501E-5	6.109931191264194E-4	9.855900909717839E-4	3.7277853994320236E-5
78-79	3.6368638043239256E-6	9.910453866782697E-5	6.128115510285815E-4	0.0010092297056998895	3.8187069945401215E-5
80-81	3.6368638043239256E-6	1.0001375461890795E-4	6.128115510285815E-4	0.0010310508885258327	3.8187069945401215E-5
82-83	3.6368638043239256E-6	1.0183218652106991E-4	6.128115510285815E-4	0.0010601457989604243	4.000550184756318E-5
84-85	3.6368638043239256E-6	1.0455983437431286E-4	6.128115510285815E-4	0.00108378541368853	4.3642365651887105E-5
86-87	3.6368638043239256E-6	1.0728748222755581E-4	6.164484148329053E-4	0.0011056065965144733	4.546079755404907E-5
88-89	3.6368638043239256E-6	1.0728748222755581E-4	6.164484148329053E-4	0.0011310646431447408	4.546079755404907E-5
90-91	3.6368638043239256E-6	1.0728748222755581E-4	6.164484148329053E-4	0.0011492489621663603	4.546079755404907E-5
92-93	5.455295706485888E-6	1.0910591412971777E-4	6.164484148329053E-4	0.0011637964173836562	4.546079755404907E-5
94-95	5.455295706485888E-6	1.1092434603187973E-4	6.164484148329053E-4	0.0011919821118671664	4.546079755404907E-5
96-97	5.455295706485888E-6	1.1274277793404169E-4	6.164484148329053E-4	0.0012128940787420291	4.546079755404907E-5
98-99	5.455295706485888E-6	1.1274277793404169E-4	6.164484148329053E-4	0.001228350749910406	4.546079755404907E-5
100-101	5.455295706485888E-6	1.1819807364052759E-4	6.164484148329053E-4	0.0012447166370298636	4.546079755404907E-5
102-103	5.455295706485888E-6	1.2001650554268955E-4	6.164484148329053E-4	0.0012528995805895923	4.546079755404907E-5
104-105	5.455295706485888E-6	1.2001650554268955E-4	6.164484148329053E-4	0.0012629009560514832	4.546079755404907E-5
106-107	5.455295706485888E-6	1.2001650554268955E-4	6.164484148329053E-4	0.001271083899611212	4.546079755404907E-5
108-109	5.455295706485888E-6	1.2001650554268955E-4	6.164484148329053E-4	0.0012819944910241838	4.546079755404907E-5
110-111	5.455295706485888E-6	1.2001650554268955E-4	6.173576307839864E-4	0.0012965419462414795	5.182530921161594E-5
112-113	1.2729023315133738E-5	1.2001650554268955E-4	6.182668467350674E-4	0.001307452537654451	5.273452516269692E-5
114-115	1.5456671168376683E-5	1.2456258529809443E-4	6.182668467350674E-4	0.001320181560969585	5.5462173015939864E-5
116-117	1.8184319021619628E-5	1.3001788100458034E-4	6.182668467350674E-4	0.0013329105842847188	5.818982086918281E-5
118-119	1.9093534972700608E-5	1.3365474480890425E-4	6.182668467350674E-4	0.0013483672554530954	6.0008252771344775E-5
120-121	2.000275092378159E-5	1.4001925646647112E-4	6.182668467350674E-4	0.001361096278768229	6.0008252771344775E-5
122-123	2.000275092378159E-5	1.418376883686331E-4	6.182668467350674E-4	0.0013801898137409297	6.0917468722425754E-5
124-125	2.000275092378159E-5	1.4365612027079507E-4	6.182668467350674E-4	0.0013865543253984967	6.182668467350673E-5
126-127	2.000275092378159E-5	1.4547455217295703E-4	6.191760626861483E-4	0.0013929188370560635	6.455433252674969E-5
128-129	2.000275092378159E-5	1.4729298407511899E-4	6.200852786372293E-4	0.0014029202125179544	6.546354847783066E-5
130-131	2.000275092378159E-5	1.518390638305239E-4	6.200852786372293E-4	0.0014138308039309262	6.728198037999262E-5
132-133	2.000275092378159E-5	1.5274827978160486E-4	6.200852786372293E-4	0.0014256506112949787	6.728198037999262E-5
134-135	2.000275092378159E-5	1.5274827978160486E-4	6.200852786372293E-4	0.0014365612027079505	6.728198037999262E-5
136-137	2.000275092378159E-5	1.5274827978160486E-4	6.200852786372293E-4	0.0014401980665122746	6.910041228215458E-5
138-139	2.0911966874862573E-5	1.5365749573268585E-4	6.209944945883103E-4	0.0014411072824633555	7.000962823323556E-5
>>END_MODULE
