# Supplementary material for: Variation of Long Non-Coding RNA And mRNA Profiles in Breast Cancer Cells With Influences of Adipocytes
Source: Front Oncol. 2021 May 21;11:631551. doi: 10.3389/fonc.2021.631551 (PMC8176020; doi:10.3389/fonc.2021.631551)
Supplement: Supplementary file 1 [file DataSheet_1.zip › sequencing/025G-201090513-CX-116_│┬╨π_6╚╦╤∙▒╛lncRNA_20190627/025G-201090513-CX-116_chenxiu_6╚╦╤∙▒╛lncRNA_20190627/1-Quality/clean/B1_clean_R1_fastqc/fastqc.fo]

<?xml version="1.0" encoding="UTF-8"?><fo:root xmlns:fo="http://www.w3.org/1999/XSL/Format" xmlns:fox="http://xml.apache.org/fop/extensions"><fo:layout-master-set><fo:simple-page-master master-name="page-layout"><fo:region-body margin="2.5cm" region-name="body"/></fo:simple-page-master></fo:layout-master-set><fo:page-sequence master-reference="page-layout"><fo:flow flow-name="body"><fo:block font-size="48pt" text-align="center">
              FASTQC-Report
            <fo:inline wrap-option="no-wrap"/></fo:block><fo:block font-size="48pt" page-break-before="always" text-align="center">Basic Statistics</fo:block><fo:table><fo:table-column column-width="200pt"/><fo:table-column column-width="200pt"/><fo:table-body><fo:table-row><fo:table-cell><fo:block>Filename</fo:block></fo:table-cell><fo:table-cell><fo:block>B1_clean_R1.fastq.gz</fo:block></fo:table-cell></fo:table-row><fo:table-row><fo:table-cell><fo:block>File type</fo:block></fo:table-cell><fo:table-cell><fo:block>Conventional base calls</fo:block></fo:table-cell></fo:table-row><fo:table-row><fo:table-cell><fo:block>Encoding</fo:block></fo:table-cell><fo:table-cell><fo:block>Sanger / Illumina 1.9</fo:block></fo:table-cell></fo:table-row><fo:table-row><fo:table-cell><fo:block>Total Sequences</fo:block></fo:table-cell><fo:table-cell><fo:block>52270051</fo:block></fo:table-cell></fo:table-row><fo:table-row><fo:table-cell><fo:block>Sequences flagged as poor quality</fo:block></fo:table-cell><fo:table-cell><fo:block>0</fo:block></fo:table-cell></fo:table-row><fo:table-row><fo:table-cell><fo:block>Sequence length</fo:block></fo:table-cell><fo:table-cell><fo:block>40-150</fo:block></fo:table-cell></fo:table-row><fo:table-row><fo:table-cell><fo:block>%GC</fo:block></fo:table-cell><fo:table-cell><fo:block>48</fo:block></fo:table-cell></fo:table-row></fo:table-body></fo:table><fo:block font-size="48pt" page-break-before="always" text-align="center">Per base sequence quality</fo:block><fo:block font-size="48pt" page-break-before="always" text-align="center">Per tile sequence quality</fo:block><fo:block font-size="48pt" page-break-before="always" text-align="center">Per sequence quality scores</fo:block><fo:block font-size="48pt" page-break-before="always" text-align="center">Per base sequence content</fo:block><fo:block font-size="48pt" page-break-before="always" text-align="center">Per sequence GC content</fo:block><fo:block font-size="48pt" page-break-before="always" text-align="center">Per base N content</fo:block><fo:block font-size="48pt" page-break-before="always" text-align="center">Sequence Length Distribution</fo:block><fo:block font-size="48pt" page-break-before="always" text-align="center">Sequence Duplication Levels</fo:block><fo:block font-size="48pt" page-break-before="always" text-align="center">Overrepresented sequences</fo:block><fo:table><fo:table-column column-width="200pt"/><fo:table-column column-width="200pt"/><fo:table-column column-width="200pt"/><fo:table-column column-width="200pt"/><fo:table-body><fo:table-row><fo:table-cell><fo:block>CCGAGAACGTATTCACCGTAGCGTAGCTGATCTACGATTACTAGCGATTC</fo:block></fo:table-cell><fo:table-cell><fo:block>486344</fo:block></fo:table-cell><fo:table-cell><fo:block>0.9304448545496924</fo:block></fo:table-cell><fo:table-cell><fo:block>No Hit</fo:block></fo:table-cell></fo:table-row><fo:table-row><fo:table-cell><fo:block>CGAGAACGTATTCACCGTAGCGTAGCTGATCTACGATTACTAGCGATTCC</fo:block></fo:table-cell><fo:table-cell><fo:block>273916</fo:block></fo:table-cell><fo:table-cell><fo:block>0.5240400473303537</fo:block></fo:table-cell><fo:table-cell><fo:block>No Hit</fo:block></fo:table-cell></fo:table-row><fo:table-row><fo:table-cell><fo:block>GTCTGATTAGTATTTAGCCTTACCGGGTGGTCCCGGCAGATTCAGACAGG</fo:block></fo:table-cell><fo:table-cell><fo:block>207812</fo:block></fo:table-cell><fo:table-cell><fo:block>0.39757374638873033</fo:block></fo:table-cell><fo:table-cell><fo:block>No Hit</fo:block></fo:table-cell></fo:table-row><fo:table-row><fo:table-cell><fo:block>ATTCAGGCGGATCATTTAACGCGTTAGCTGCGTTAGTGAAATTATTCCAC</fo:block></fo:table-cell><fo:table-cell><fo:block>204712</fo:block></fo:table-cell><fo:table-cell><fo:block>0.3916430079626285</fo:block></fo:table-cell><fo:table-cell><fo:block>No Hit</fo:block></fo:table-cell></fo:table-row><fo:table-row><fo:table-cell><fo:block>GGCGGATCATTTAACGCGTTAGCTGCGTTAGTGAAATTATTCCACCAACT</fo:block></fo:table-cell><fo:table-cell><fo:block>181603</fo:block></fo:table-cell><fo:table-cell><fo:block>0.3474322227081814</fo:block></fo:table-cell><fo:table-cell><fo:block>No Hit</fo:block></fo:table-cell></fo:table-row><fo:table-row><fo:table-cell><fo:block>CCCATTTTTAAGTGAAGCTGTGAAGCTCCTTTCTATTACTCATCATGCGA</fo:block></fo:table-cell><fo:table-cell><fo:block>178169</fo:block></fo:table-cell><fo:table-cell><fo:block>0.34086249504520283</fo:block></fo:table-cell><fo:table-cell><fo:block>No Hit</fo:block></fo:table-cell></fo:table-row><fo:table-row><fo:table-cell><fo:block>GTCCCTTAGTGTCAATATATAACCAGTTAGCTGCCTTCGCCTATTGGTGT</fo:block></fo:table-cell><fo:table-cell><fo:block>113908</fo:block></fo:table-cell><fo:table-cell><fo:block>0.21792211375496842</fo:block></fo:table-cell><fo:table-cell><fo:block>No Hit</fo:block></fo:table-cell></fo:table-row><fo:table-row><fo:table-cell><fo:block>GTCTGGAGTCTTGGAAGCTTGACTACCCTACGTTCTCCTACAAATGGACC</fo:block></fo:table-cell><fo:table-cell><fo:block>106500</fo:block></fo:table-cell><fo:table-cell><fo:block>0.20374956205801292</fo:block></fo:table-cell><fo:table-cell><fo:block>No Hit</fo:block></fo:table-cell></fo:table-row><fo:table-row><fo:table-cell><fo:block>CTGATTAGTATTTAGCCTTACCGGGTGGTCCCGGCAGATTCAGACAGGGT</fo:block></fo:table-cell><fo:table-cell><fo:block>105547</fo:block></fo:table-cell><fo:table-cell><fo:block>0.20192633827734358</fo:block></fo:table-cell><fo:table-cell><fo:block>No Hit</fo:block></fo:table-cell></fo:table-row><fo:table-row><fo:table-cell><fo:block>CTGGAGTCTTGGAAGCTTGACTACCCTACGTTCTCCTACAAATGGACCTT</fo:block></fo:table-cell><fo:table-cell><fo:block>97265</fo:block></fo:table-cell><fo:table-cell><fo:block>0.18608170097251292</fo:block></fo:table-cell><fo:table-cell><fo:block>No Hit</fo:block></fo:table-cell></fo:table-row><fo:table-row><fo:table-cell><fo:block>CCAGGCTGGAGTGCAGTGGCTATTCACAGGCGCGATCCCACTACTGATCA</fo:block></fo:table-cell><fo:table-cell><fo:block>97079</fo:block></fo:table-cell><fo:table-cell><fo:block>0.18572585666694683</fo:block></fo:table-cell><fo:table-cell><fo:block>No Hit</fo:block></fo:table-cell></fo:table-row><fo:table-row><fo:table-cell><fo:block>CCGGATAACGCTTGCGACCTATGTATTACCGCGGCTGCTGGCACATAGTT</fo:block></fo:table-cell><fo:table-cell><fo:block>86790</fo:block></fo:table-cell><fo:table-cell><fo:block>0.16604154451657221</fo:block></fo:table-cell><fo:table-cell><fo:block>No Hit</fo:block></fo:table-cell></fo:table-row><fo:table-row><fo:table-cell><fo:block>CCTTAGTGTCAATATATAACCAGTTAGCTGCCTTCGCCTATTGGTGTTCT</fo:block></fo:table-cell><fo:table-cell><fo:block>85659</fo:block></fo:table-cell><fo:table-cell><fo:block>0.16387778156175895</fo:block></fo:table-cell><fo:table-cell><fo:block>No Hit</fo:block></fo:table-cell></fo:table-row><fo:table-row><fo:table-cell><fo:block>CACGTGTGTTGCCCCACTCGTAAGAGGCATGATGATTTGACGTCGTCCCC</fo:block></fo:table-cell><fo:table-cell><fo:block>85404</fo:block></fo:table-cell><fo:table-cell><fo:block>0.16338993049767636</fo:block></fo:table-cell><fo:table-cell><fo:block>No Hit</fo:block></fo:table-cell></fo:table-row><fo:table-row><fo:table-cell><fo:block>GCTCAGGCTGGAGTGCAGTGGCTATTCACAGGCGCGATCCCACTACTGAT</fo:block></fo:table-cell><fo:table-cell><fo:block>83134</fo:block></fo:table-cell><fo:table-cell><fo:block>0.15904709945662765</fo:block></fo:table-cell><fo:table-cell><fo:block>No Hit</fo:block></fo:table-cell></fo:table-row><fo:table-row><fo:table-cell><fo:block>CCGGCATTCTCACTTTTAATCTCTCCACCAGTCCTCACGGTCTGACTTCA</fo:block></fo:table-cell><fo:table-cell><fo:block>80277</fo:block></fo:table-cell><fo:table-cell><fo:block>0.15358125439747514</fo:block></fo:table-cell><fo:table-cell><fo:block>No Hit</fo:block></fo:table-cell></fo:table-row><fo:table-row><fo:table-cell><fo:block>CCCCTCCTTAGGCAACCTGGTGGTCCCCCGCTCCCGGGAGGTCACCATAT</fo:block></fo:table-cell><fo:table-cell><fo:block>77082</fo:block></fo:table-cell><fo:table-cell><fo:block>0.14746876753573476</fo:block></fo:table-cell><fo:table-cell><fo:block>No Hit</fo:block></fo:table-cell></fo:table-row><fo:table-row><fo:table-cell><fo:block>GTGGCTATTCACAGGCGCGATCCCACTACTGATCAGCACGGGAGTTTTGA</fo:block></fo:table-cell><fo:table-cell><fo:block>76783</fo:block></fo:table-cell><fo:table-cell><fo:block>0.1468967382488301</fo:block></fo:table-cell><fo:table-cell><fo:block>No Hit</fo:block></fo:table-cell></fo:table-row><fo:table-row><fo:table-cell><fo:block>GTCCCCACCTTCCTCCTGGTTACCCAGGCAGTATCTCTAGAGTCCTTAAC</fo:block></fo:table-cell><fo:table-cell><fo:block>70879</fo:block></fo:table-cell><fo:table-cell><fo:block>0.13560155125924786</fo:block></fo:table-cell><fo:table-cell><fo:block>No Hit</fo:block></fo:table-cell></fo:table-row><fo:table-row><fo:table-cell><fo:block>GGCTGGAGTGCAGTGGCTATTCACAGGCGCGATCCCACTACTGATCAGCA</fo:block></fo:table-cell><fo:table-cell><fo:block>70018</fo:block></fo:table-cell><fo:table-cell><fo:block>0.1339543364899338</fo:block></fo:table-cell><fo:table-cell><fo:block>No Hit</fo:block></fo:table-cell></fo:table-row><fo:table-row><fo:table-cell><fo:block>CCACAATCCAGTAAGTGGTAGAACTATCCTTTTTCGTCACTCCATCATTC</fo:block></fo:table-cell><fo:table-cell><fo:block>67978</fo:block></fo:table-cell><fo:table-cell><fo:block>0.13005152797727326</fo:block></fo:table-cell><fo:table-cell><fo:block>No Hit</fo:block></fo:table-cell></fo:table-row><fo:table-row><fo:table-cell><fo:block>GCTCCGTTTCCGACCTGGGCCGGTTCACCCCTCCTTAGGCAACCTGGTGG</fo:block></fo:table-cell><fo:table-cell><fo:block>67765</fo:block></fo:table-cell><fo:table-cell><fo:block>0.12964402885315723</fo:block></fo:table-cell><fo:table-cell><fo:block>No Hit</fo:block></fo:table-cell></fo:table-row><fo:table-row><fo:table-cell><fo:block>CTCCGTTTAACCTTCGGGCACTGGGCAGGCTTCACCCTCTATACGTCGTT</fo:block></fo:table-cell><fo:table-cell><fo:block>65846</fo:block></fo:table-cell><fo:table-cell><fo:block>0.12597271045325745</fo:block></fo:table-cell><fo:table-cell><fo:block>No Hit</fo:block></fo:table-cell></fo:table-row><fo:table-row><fo:table-cell><fo:block>GCCCAGGCTGGAGTGCAGTGGCTATTCACAGGCGCGATCCCACTACTGAT</fo:block></fo:table-cell><fo:table-cell><fo:block>63068</fo:block></fo:table-cell><fo:table-cell><fo:block>0.12065800356689915</fo:block></fo:table-cell><fo:table-cell><fo:block>No Hit</fo:block></fo:table-cell></fo:table-row><fo:table-row><fo:table-cell><fo:block>CCCCCATTAAACAATACTATACGCTAGCCCTAAAGCTATTTCGAAGAGAA</fo:block></fo:table-cell><fo:table-cell><fo:block>62151</fo:block></fo:table-cell><fo:table-cell><fo:block>0.11890365287762968</fo:block></fo:table-cell><fo:table-cell><fo:block>No Hit</fo:block></fo:table-cell></fo:table-row><fo:table-row><fo:table-cell><fo:block>GGGGTCTTGTCGTCTTGATGCGGGTAACCAGCGTTTTCACTGGTACCATA</fo:block></fo:table-cell><fo:table-cell><fo:block>62019</fo:block></fo:table-cell><fo:table-cell><fo:block>0.1186511182091634</fo:block></fo:table-cell><fo:table-cell><fo:block>No Hit</fo:block></fo:table-cell></fo:table-row><fo:table-row><fo:table-cell><fo:block>CCATTTTTAAGTGAAGCTGTGAAGCTCCTTTCTATTACTCATCATGCGAT</fo:block></fo:table-cell><fo:table-cell><fo:block>61746</fo:block></fo:table-cell><fo:table-cell><fo:block>0.1181288305993809</fo:block></fo:table-cell><fo:table-cell><fo:block>No Hit</fo:block></fo:table-cell></fo:table-row><fo:table-row><fo:table-cell><fo:block>CCCTAGAGTACCTTTTATCCGTTGAGCGATGGCCCTTCCATACAGAACCA</fo:block></fo:table-cell><fo:table-cell><fo:block>61517</fo:block></fo:table-cell><fo:table-cell><fo:block>0.11769072121242047</fo:block></fo:table-cell><fo:table-cell><fo:block>No Hit</fo:block></fo:table-cell></fo:table-row><fo:table-row><fo:table-cell><fo:block>CAGGCGGATCATTTAACGCGTTAGCTGCGTTAGTGAAATTATTCCACCAA</fo:block></fo:table-cell><fo:table-cell><fo:block>59421</fo:block></fo:table-cell><fo:table-cell><fo:block>0.11368077677980455</fo:block></fo:table-cell><fo:table-cell><fo:block>No Hit</fo:block></fo:table-cell></fo:table-row><fo:table-row><fo:table-cell><fo:block>CTTAGTGTCAATATATAACCAGTTAGCTGCCTTCGCCTATTGGTGTTCTT</fo:block></fo:table-cell><fo:table-cell><fo:block>59148</fo:block></fo:table-cell><fo:table-cell><fo:block>0.11315848917002205</fo:block></fo:table-cell><fo:table-cell><fo:block>No Hit</fo:block></fo:table-cell></fo:table-row><fo:table-row><fo:table-cell><fo:block>CCCTCCTTAGGCAACCTGGTGGTCCCCCGCTCCCGGGAGGTCACCATATT</fo:block></fo:table-cell><fo:table-cell><fo:block>59010</fo:block></fo:table-cell><fo:table-cell><fo:block>0.11289447565298913</fo:block></fo:table-cell><fo:table-cell><fo:block>No Hit</fo:block></fo:table-cell></fo:table-row><fo:table-row><fo:table-cell><fo:block>AGCACGTGTGTTGCCCCACTCGTAAGAGGCATGATGATTTGACGTCGTCC</fo:block></fo:table-cell><fo:table-cell><fo:block>56315</fo:block></fo:table-cell><fo:table-cell><fo:block>0.10773855950513613</fo:block></fo:table-cell><fo:table-cell><fo:block>No Hit</fo:block></fo:table-cell></fo:table-row><fo:table-row><fo:table-cell><fo:block>GCCGTATCTCAGTCCCAGTGTGGCCGTACAGCCTCTCGGCCCGGCTAAAC</fo:block></fo:table-cell><fo:table-cell><fo:block>56158</fo:block></fo:table-cell><fo:table-cell><fo:block>0.1074381963009755</fo:block></fo:table-cell><fo:table-cell><fo:block>No Hit</fo:block></fo:table-cell></fo:table-row><fo:table-row><fo:table-cell><fo:block>AGGCGGATCATTTAACGCGTTAGCTGCGTTAGTGAAATTATTCCACCAAC</fo:block></fo:table-cell><fo:table-cell><fo:block>55760</fo:block></fo:table-cell><fo:table-cell><fo:block>0.10667676601272114</fo:block></fo:table-cell><fo:table-cell><fo:block>No Hit</fo:block></fo:table-cell></fo:table-row><fo:table-row><fo:table-cell><fo:block>GCTCCATGTCACCATATTGCTTCTCTTTGTACCGACCATTGTAGCACGTG</fo:block></fo:table-cell><fo:table-cell><fo:block>55625</fo:block></fo:table-cell><fo:table-cell><fo:block>0.10641849191997153</fo:block></fo:table-cell><fo:table-cell><fo:block>No Hit</fo:block></fo:table-cell></fo:table-row><fo:table-row><fo:table-cell><fo:block>GCTCCACGGGGTCTTGTCGTCTTGATGCGGGTAACCAGCGTTTTCACTGG</fo:block></fo:table-cell><fo:table-cell><fo:block>54092</fo:block></fo:table-cell><fo:table-cell><fo:block>0.10348564611119282</fo:block></fo:table-cell><fo:table-cell><fo:block>No Hit</fo:block></fo:table-cell></fo:table-row><fo:table-row><fo:table-cell><fo:block>CCTCTTTATAATTCTATTTTGCCAGTATCCAAAGCGGACTGAAGTTGAGC</fo:block></fo:table-cell><fo:table-cell><fo:block>54036</fo:block></fo:table-cell><fo:table-cell><fo:block>0.10337851019123744</fo:block></fo:table-cell><fo:table-cell><fo:block>No Hit</fo:block></fo:table-cell></fo:table-row><fo:table-row><fo:table-cell><fo:block>GCGGATCATTTAACGCGTTAGCTGCGTTAGTGAAATTATTCCACCAACTA</fo:block></fo:table-cell><fo:table-cell><fo:block>54025</fo:block></fo:table-cell><fo:table-cell><fo:block>0.1033574656355319</fo:block></fo:table-cell><fo:table-cell><fo:block>No Hit</fo:block></fo:table-cell></fo:table-row><fo:table-row><fo:table-cell><fo:block>CTCCATCATTCTTTTACCAAGTACAGGAATATTAACCTGTTGTCCATCGA</fo:block></fo:table-cell><fo:table-cell><fo:block>53437</fo:block></fo:table-cell><fo:table-cell><fo:block>0.10223253847600033</fo:block></fo:table-cell><fo:table-cell><fo:block>No Hit</fo:block></fo:table-cell></fo:table-row><fo:table-row><fo:table-cell><fo:block>GGGACCTTAGCTGACGATCTGGGTTGTTTCCCTCGCGAGCGTGGACGTTA</fo:block></fo:table-cell><fo:table-cell><fo:block>53342</fo:block></fo:table-cell><fo:table-cell><fo:block>0.10205079004036173</fo:block></fo:table-cell><fo:table-cell><fo:block>No Hit</fo:block></fo:table-cell></fo:table-row><fo:table-row><fo:table-cell><fo:block>GCACGTGTGTTGCCCCACTCGTAAGAGGCATGATGATTTGACGTCGTCCC</fo:block></fo:table-cell><fo:table-cell><fo:block>53259</fo:block></fo:table-cell><fo:table-cell><fo:block>0.10189199930185644</fo:block></fo:table-cell><fo:table-cell><fo:block>No Hit</fo:block></fo:table-cell></fo:table-row><fo:table-row><fo:table-cell><fo:block>CCTCCTTAGGCAACCTGGTGGTCCCCCGCTCCCGGGAGGTCACCATATTG</fo:block></fo:table-cell><fo:table-cell><fo:block>52545</fo:block></fo:table-cell><fo:table-cell><fo:block>0.10052601632242525</fo:block></fo:table-cell><fo:table-cell><fo:block>No Hit</fo:block></fo:table-cell></fo:table-row></fo:table-body></fo:table><fo:block font-size="48pt" page-break-before="always" text-align="center">Adapter Content</fo:block></fo:flow></fo:page-sequence></fo:root>
