# Supplementary material for: Variation of Long Non-Coding RNA And mRNA Profiles in Breast Cancer Cells With Influences of Adipocytes
Source: Front Oncol. 2021 May 21;11:631551. doi: 10.3389/fonc.2021.631551 (PMC8176020; doi:10.3389/fonc.2021.631551)
Supplement: Supplementary file 1 [file DataSheet_1.zip › sequencing/025G-201090513-CX-116_│┬╨π_6╚╦╤∙▒╛lncRNA_20190627/025G-201090513-CX-116_chenxiu_6╚╦╤∙▒╛lncRNA_20190627/1-Quality/clean/B1_clean_R1_fastqc/fastqc_data.txt]

##FastQC	0.11.7
>>Basic Statistics	pass
#Measure	Value
Filename	B1_clean_R1.fastq.gz
File type	Conventional base calls
Encoding	Sanger / Illumina 1.9
Total Sequences	52270051
Sequences flagged as poor quality	0
Sequence length	40-150
%GC	48
>>END_MODULE
>>Per base sequence quality	pass
#Base	Mean	Median	Lower Quartile	Upper Quartile	10th Percentile	90th Percentile
1	31.638957765700287	32.0	32.0	32.0	32.0	32.0
2	31.539946096475017	32.0	32.0	32.0	32.0	32.0
3	35.439318855839645	37.0	37.0	37.0	32.0	37.0
4	35.97261500663162	37.0	37.0	37.0	32.0	37.0
5	36.28632631332233	37.0	37.0	37.0	37.0	37.0
6	39.689040001127985	41.0	41.0	41.0	37.0	41.0
7	39.81150511982474	41.0	41.0	41.0	37.0	41.0
8	39.91670744687048	41.0	41.0	41.0	37.0	41.0
9	39.91173540274526	41.0	41.0	41.0	37.0	41.0
10-14	39.976466573564274	41.0	41.0	41.0	37.0	41.0
15-19	39.924360854363805	41.0	41.0	41.0	37.0	41.0
20-24	39.851737577221805	41.0	41.0	41.0	37.0	41.0
25-29	39.7373444996256	41.0	41.0	41.0	37.0	41.0
30-34	39.661434181497164	41.0	41.0	41.0	37.0	41.0
35-39	39.617859978747674	41.0	41.0	41.0	37.0	41.0
40-44	39.56907362068115	41.0	41.0	41.0	37.0	41.0
45-49	39.497565004859666	41.0	41.0	41.0	37.0	41.0
50-54	39.41330947122201	41.0	41.0	41.0	37.0	41.0
55-59	39.33475394671223	41.0	41.0	41.0	37.0	41.0
60-64	39.29108213033646	41.0	41.0	41.0	37.0	41.0
65-69	39.18285669891286	41.0	41.0	41.0	37.0	41.0
70-74	39.170881004110925	41.0	41.0	41.0	37.0	41.0
75-79	38.89950854951017	41.0	40.2	41.0	34.0	41.0
80-84	39.159302265852666	41.0	41.0	41.0	37.0	41.0
85-89	39.05299916188071	41.0	41.0	41.0	37.0	41.0
90-94	39.00084279830925	41.0	41.0	41.0	34.0	41.0
95-99	38.95224490374459	41.0	41.0	41.0	32.0	41.0
100-104	38.866960700380545	41.0	41.0	41.0	32.0	41.0
105-109	38.790089201079624	41.0	41.0	41.0	32.0	41.0
110-114	38.61743810544768	41.0	41.0	41.0	32.0	41.0
115-119	38.48387706693434	41.0	38.6	41.0	32.0	41.0
120-124	38.252061407791714	41.0	37.0	41.0	32.0	41.0
125-129	38.078102920202646	41.0	37.0	41.0	32.0	41.0
130-134	37.839919562530916	41.0	37.0	41.0	32.0	41.0
135-139	37.57075301453838	41.0	37.0	41.0	28.0	41.0
140-144	37.380596319074996	41.0	37.0	41.0	27.0	41.0
145-149	37.526451161732794	41.0	37.0	41.0	29.0	41.0
150	37.40099322082205	41.0	37.0	41.0	27.0	41.0
>>END_MODULE
>>Per tile sequence quality	pass
#Tile	Base	Mean
1101	1	-0.006807097069710721
1101	2	-0.19811988469782094
1101	3	-0.5686690981585087
1101	4	-0.13983691216544258
1101	5	-0.17760430612668898
1101	6	-0.36985685721221273
1101	7	-0.364843357081547
1101	8	-0.14708724220015057
1101	9	-0.22210176719234198
1101	10-14	-0.2688163528267751
1101	15-19	-0.5103523448117926
1101	20-24	-0.4732113633471897
1101	25-29	-0.20991771159565076
1101	30-34	-0.4286918081895976
1101	35-39	-0.4435350594234251
1101	40-44	-0.48919851787697155
1101	45-49	-0.49801552573114094
1101	50-54	-0.664906803051835
1101	55-59	-0.5655792710336414
1101	60-64	-0.5450871531137054
1101	65-69	-0.514480054134701
1101	70-74	-0.5046813054652262
1101	75-79	-0.9003853882993056
1101	80-84	-0.5312718107400016
1101	85-89	-0.20450004635012675
1101	90-94	-0.4497441611582502
1101	95-99	-0.6237048835146624
1101	100-104	-0.6945857299610978
1101	105-109	-0.7217410409937202
1101	110-114	-0.8589716970821897
1101	115-119	-0.8475113537390229
1101	120-124	-1.1911495198702653
1101	125-129	-0.8268676731651894
1101	130-134	-0.8657223093615869
1101	135-139	-0.7395499452110457
1101	140-144	-0.5845169273173099
1101	145-149	-0.6140729445307045
1101	150	-0.6336444363298739
1102	1	0.07391008363068252
1102	2	-0.08550320684106794
1102	3	-0.4246582099393237
1102	4	0.020926394194276554
1102	5	-0.1722809711732367
1102	6	0.0020523363286031326
1102	7	-0.009958903550753462
1102	8	0.11690313895709892
1102	9	-0.209377344769905
1102	10-14	-0.01571182697555429
1102	15-19	-0.012346011290638614
1102	20-24	0.07205462806371088
1102	25-29	8.887133362946997E-4
1102	30-34	0.08213332363223458
1102	35-39	0.020950144066929965
1102	40-44	0.01863385573494014
1102	45-49	-0.07198114331235672
1102	50-54	-0.24448365125412863
1102	55-59	-0.1075444999221915
1102	60-64	-0.018223500975132367
1102	65-69	-0.08567394681713125
1102	70-74	-0.015940809770839337
1102	75-79	-0.07881289315233175
1102	80-84	-0.003328232428351896
1102	85-89	0.055082074621502386
1102	90-94	-0.1832778435732365
1102	95-99	-0.3438363942292355
1102	100-104	-0.2981479975402692
1102	105-109	-0.3786524584959423
1102	110-114	-0.42030349241775866
1102	115-119	-0.13154251394373517
1102	120-124	0.16743864248162765
1102	125-129	0.16937932999550043
1102	130-134	0.12221472337978412
1102	135-139	0.10371538704206529
1102	140-144	0.2890711518822826
1102	145-149	0.2020516198989739
1102	150	-0.2834147210604172
1103	1	0.1124170009962846
1103	2	0.0033852170036894336
1103	3	-0.16855913506681475
1103	4	-0.3255551382281112
1103	5	0.12702891405759686
1103	6	0.1278339044278738
1103	7	0.09031427469407305
1103	8	-0.024867737661644185
1103	9	0.004886084740221008
1103	10-14	0.12629478250448045
1103	15-19	0.02370487878093286
1103	20-24	0.12826107365629014
1103	25-29	0.0988611255995977
1103	30-34	0.10462195876642255
1103	35-39	0.10423004908807343
1103	40-44	0.12152331572052333
1103	45-49	0.1373168539349905
1103	50-54	0.17700614219935318
1103	55-59	0.11912324471735047
1103	60-64	0.013657515875848958
1103	65-69	0.17775056500656206
1103	70-74	0.09777833894145971
1103	75-79	0.13621510146169413
1103	80-84	0.2280184324040775
1103	85-89	0.06584734904679834
1103	90-94	-0.018098907015989596
1103	95-99	0.13823053714116185
1103	100-104	0.247381284030169
1103	105-109	0.24563390349307923
1103	110-114	0.24910715757652468
1103	115-119	0.2947216316315462
1103	120-124	0.5719187015140506
1103	125-129	0.48742258601305366
1103	130-134	0.5898668768041304
1103	135-139	0.5920723286848926
1103	140-144	0.40473243862943775
1103	145-149	0.3597923672691934
1103	150	0.4970122704073958
1104	1	0.11985240165713407
1104	2	-0.20639044409805507
1104	3	-0.6613239083417639
1104	4	0.047601889856601076
1104	5	0.09999058463867527
1104	6	-0.06920415285815551
1104	7	-0.020528931687309182
1104	8	-0.03296353299122501
1104	9	-0.01092315863201776
1104	10-14	0.029488686155886512
1104	15-19	-0.003834840746669954
1104	20-24	-0.031213002337004525
1104	25-29	-0.06473427970674805
1104	30-34	0.009774538699169
1104	35-39	-0.08008763510451189
1104	40-44	0.06431031054587066
1104	45-49	0.063263083957942
1104	50-54	0.11586907936350599
1104	55-59	0.10820633174783723
1104	60-64	-0.0071740073773582935
1104	65-69	0.13342893923206134
1104	70-74	0.09746590746765804
1104	75-79	0.21638984033157982
1104	80-84	0.061881164287335366
1104	85-89	0.044470131457835294
1104	90-94	0.04588102991614562
1104	95-99	0.0960096426943764
1104	100-104	0.057672380902083376
1104	105-109	0.1625287356917937
1104	110-114	-0.04950280914530225
1104	115-119	0.067668215908391
1104	120-124	0.32398758142799267
1104	125-129	0.13805375610965598
1104	130-134	0.41686080708563367
1104	135-139	0.33273787388227305
1104	140-144	0.3053522080225548
1104	145-149	0.28231855563262087
1104	150	0.2673588005142591
1105	1	0.07197077328992663
1105	2	-0.07047452023225986
1105	3	-0.38604054335643667
1105	4	0.03380172813712079
1105	5	-0.1174872720705622
1105	6	0.014612438846754117
1105	7	-0.19688018322248269
1105	8	-0.026732990279683122
1105	9	-0.050303713170407605
1105	10-14	-0.04402137692463981
1105	15-19	-0.0706902231956903
1105	20-24	-0.0013232011588399928
1105	25-29	-0.1331445818376551
1105	30-34	-0.1688269135584406
1105	35-39	-0.24289892272933855
1105	40-44	-0.029942855178582306
1105	45-49	0.10600042628489348
1105	50-54	-0.05379393494113316
1105	55-59	0.05821973045386386
1105	60-64	0.050214655555130605
1105	65-69	0.19715564118739337
1105	70-74	0.04773312747046532
1105	75-79	-0.04368678218956745
1105	80-84	0.16573321690057696
1105	85-89	0.1529349235873596
1105	90-94	0.19202053923081763
1105	95-99	0.15181927589867428
1105	100-104	0.027642363006570747
1105	105-109	0.044659477120809754
1105	110-114	0.1484530500101684
1105	115-119	0.21549064422396214
1105	120-124	0.3399165610258521
1105	125-129	0.32962493679113436
1105	130-134	0.3844587073974921
1105	135-139	0.3920277171670321
1105	140-144	0.24031871727881082
1105	145-149	0.2063926888529295
1105	150	0.4197350928157775
1106	1	0.09090728892953237
1106	2	-0.11927867928879365
1106	3	-0.09817061558192108
1106	4	-0.06680539634125182
1106	5	-0.28951928125717785
1106	6	-0.062086651883859645
1106	7	0.02840932518164152
1106	8	0.08458793622616412
1106	9	0.08608667963385841
1106	10-14	0.0976599057903087
1106	15-19	0.04938083779038038
1106	20-24	-0.014430715527659288
1106	25-29	-0.05014975941664801
1106	30-34	-0.07181573061975399
1106	35-39	-0.20047114647456254
1106	40-44	-0.1641964047992701
1106	45-49	-0.1228655605089628
1106	50-54	-0.4451976954819088
1106	55-59	-0.5561306991073209
1106	60-64	-0.5532081232668205
1106	65-69	-0.351658013220721
1106	70-74	-0.307715626225594
1106	75-79	-0.41479897140866484
1106	80-84	-0.5869772939917084
1106	85-89	-1.0046486358986044
1106	90-94	-0.8021110467470649
1106	95-99	-0.8611667259685731
1106	100-104	-0.6133184492814934
1106	105-109	-0.6379716128974664
1106	110-114	-0.9123581019706037
1106	115-119	-0.6301998626683698
1106	120-124	-0.6084916990257767
1106	125-129	-0.7890150908964557
1106	130-134	-0.9634055605780389
1106	135-139	-0.5126510766951995
1106	140-144	-0.6490971257667368
1106	145-149	-0.3602827353717757
1106	150	-0.536790437506717
1107	1	0.04904040761129025
1107	2	0.07396806433803249
1107	3	0.27127924425022343
1107	4	-0.3153678984346584
1107	5	0.07887806754118287
1107	6	0.06570288034546223
1107	7	-0.015175203673351234
1107	8	-0.02879447211051911
1107	9	0.08448863919038274
1107	10-14	0.04185382056702025
1107	15-19	0.06472820032954729
1107	20-24	0.10773086242327423
1107	25-29	0.10230429161843091
1107	30-34	0.10105474321579777
1107	35-39	0.14389848737617683
1107	40-44	0.10443614532970713
1107	45-49	0.17859927794383168
1107	50-54	0.2013705397562049
1107	55-59	0.19712007667774145
1107	60-64	0.22803348035115079
1107	65-69	0.3036969467200237
1107	70-74	0.15925355311487266
1107	75-79	0.1621753314544847
1107	80-84	0.3152783003064883
1107	85-89	0.3173517568793329
1107	90-94	0.33417354625238715
1107	95-99	0.2843603664771166
1107	100-104	0.26742149782219116
1107	105-109	0.22935445748255745
1107	110-114	0.1896704107749656
1107	115-119	0.2635999605980217
1107	120-124	0.1386707033127621
1107	125-129	0.28214317932228994
1107	130-134	0.3361623691638371
1107	135-139	0.2874951015186724
1107	140-144	0.415062741184137
1107	145-149	0.35544131359920783
1107	150	0.38564231758876133
1108	1	0.10592967585502677
1108	2	0.012933612323511312
1108	3	0.19255600129052652
1108	4	-0.3660113162285725
1108	5	-0.19845541852400572
1108	6	-0.3500165051329134
1108	7	-0.1108804482305672
1108	8	-0.03555597927298493
1108	9	0.03573977288228747
1108	10-14	-0.08392459964459675
1108	15-19	-0.14729705666030668
1108	20-24	-0.01935449054101923
1108	25-29	-0.264858945257501
1108	30-34	-0.3038235441290098
1108	35-39	-0.38243568026005903
1108	40-44	-0.3976513679706528
1108	45-49	-0.31926780666046284
1108	50-54	-0.22859631289383486
1108	55-59	-0.3451655339062043
1108	60-64	-0.45508036023884557
1108	65-69	-0.501854049331925
1108	70-74	-0.2592050586846071
1108	75-79	-0.40130721753236287
1108	80-84	-0.2416211148767573
1108	85-89	-0.2649709600512722
1108	90-94	-0.12027371852376234
1108	95-99	-0.0979667185460329
1108	100-104	-0.19506471988925256
1108	105-109	-0.3893841961729976
1108	110-114	-0.3980696146737088
1108	115-119	-0.2468691445945339
1108	120-124	-0.16075691493048083
1108	125-129	-0.18079451539865232
1108	130-134	-0.30895110126213154
1108	135-139	-0.23098781542010016
1108	140-144	-0.09816650925854731
1108	145-149	-0.1142485637591335
1108	150	0.05226174234638847
1109	1	-0.08540533459769506
1109	2	-0.21410060739920667
1109	3	-0.5136084782814052
1109	4	-0.0459951116236752
1109	5	-0.281421442490263
1109	6	-0.13167197008866083
1109	7	-0.10084085452902514
1109	8	-0.017001108647406227
1109	9	-0.08739929620951159
1109	10-14	-0.07237337247276088
1109	15-19	-0.02355678088441948
1109	20-24	-0.08045607631839857
1109	25-29	-0.08009746780565763
1109	30-34	-0.06614049492244334
1109	35-39	0.01164616560895837
1109	40-44	-0.12413607474250199
1109	45-49	-0.13832590165542769
1109	50-54	-0.0520041460759586
1109	55-59	0.0028418394698448424
1109	60-64	-0.048753943911393094
1109	65-69	0.08192101015826836
1109	70-74	-0.22088549347503772
1109	75-79	-0.4179579314196644
1109	80-84	-0.11211314634609693
1109	85-89	-0.06467263840015391
1109	90-94	-0.16312965592622675
1109	95-99	-0.08737319989140957
1109	100-104	-0.30087774591795124
1109	105-109	-0.3823299657084931
1109	110-114	-0.21515039270889957
1109	115-119	-0.1546358733914488
1109	120-124	-0.49649964340573405
1109	125-129	-0.29492952944153217
1109	130-134	-0.06104536732566146
1109	135-139	-0.010614594171464375
1109	140-144	-0.12751767695969818
1109	145-149	-0.017875985569098418
1109	150	-0.3993942167418041
1110	1	0.09679819258266775
1110	2	-0.02709403660109544
1110	3	0.015127481052736869
1110	4	0.1534705194274153
1110	5	0.02123145452659969
1110	6	-0.2794711091957254
1110	7	-0.04180589407768309
1110	8	-0.03009394386371156
1110	9	0.10833915455138765
1110	10-14	-0.12156841647537675
1110	15-19	-0.015884496060927233
1110	20-24	-0.01959920905624557
1110	25-29	0.05650406966559984
1110	30-34	-0.00942327662086484
1110	35-39	-0.17895434998234094
1110	40-44	-0.02807544200086909
1110	45-49	-0.11431957108619173
1110	50-54	-0.013747343066363271
1110	55-59	-0.18165726739924537
1110	60-64	0.035711085695830036
1110	65-69	-0.060667999172949294
1110	70-74	-0.030785899156924756
1110	75-79	-0.09327225468404521
1110	80-84	-0.18395342122510527
1110	85-89	-0.08366440173698209
1110	90-94	0.0253123405366793
1110	95-99	0.026585403627272797
1110	100-104	-0.08446520822241865
1110	105-109	-0.02274869278976155
1110	110-114	-0.08941532770489147
1110	115-119	-0.02563919988479313
1110	120-124	0.009170840337148434
1110	125-129	-0.08171343702916545
1110	130-134	-0.04059797926232278
1110	135-139	0.028114845584674697
1110	140-144	0.07725657774496852
1110	145-149	0.06846453831958144
1110	150	0.17296125585552602
1111	1	0.1360411363498173
1111	2	0.06804494565864871
1111	3	0.09504860668324966
1111	4	-0.17928362960968514
1111	5	-0.04217680264561352
1111	6	-0.06268449568197099
1111	7	-0.07415457808048131
1111	8	-0.14127406377934904
1111	9	0.11172190960363793
1111	10-14	-4.2609166486329286E-4
1111	15-19	-0.050134383257947945
1111	20-24	-0.1651217104943683
1111	25-29	-0.11388530293769605
1111	30-34	-0.09961947085255929
1111	35-39	-0.1110484559548297
1111	40-44	-0.19697806088919378
1111	45-49	-0.19921456501739243
1111	50-54	-0.22097243191691263
1111	55-59	-0.3396483760926756
1111	60-64	-0.2649075492966375
1111	65-69	-0.3346743770456868
1111	70-74	-0.31416557569345827
1111	75-79	-0.22830338847258957
1111	80-84	-0.08543027369142919
1111	85-89	-0.4632027615519263
1111	90-94	-0.6427903378595659
1111	95-99	-0.5370484433704021
1111	100-104	-0.3780537243854738
1111	105-109	-0.470903941661895
1111	110-114	-0.6152433399295134
1111	115-119	-0.7134683003777695
1111	120-124	-0.3556740340268263
1111	125-129	-0.4607822803895374
1111	130-134	-0.2798241059248028
1111	135-139	-0.2800502042086137
1111	140-144	-0.535186672130294
1111	145-149	-0.3622428379515128
1111	150	-0.27637157792248956
1112	1	0.12459183626668491
1112	2	0.051449976161762834
1112	3	-0.011372093560993335
1112	4	0.07978400391162666
1112	5	-0.011155593494933669
1112	6	0.052029466889194964
1112	7	-0.03431045868978089
1112	8	0.07228101595271141
1112	9	0.1580705908040798
1112	10-14	-0.0017660780906041396
1112	15-19	-0.02247614446427093
1112	20-24	0.007223247622718532
1112	25-29	0.043365069836966086
1112	30-34	0.015178644470317693
1112	35-39	0.01177311172820339
1112	40-44	-0.027986668335429954
1112	45-49	-0.031921520478128684
1112	50-54	0.031171454671643062
1112	55-59	0.13207117789778522
1112	60-64	0.005814831473031745
1112	65-69	0.12344927329719013
1112	70-74	0.13408718064265202
1112	75-79	-0.0037605473483921514
1112	80-84	0.11565141404243917
1112	85-89	0.22825357594459916
1112	90-94	0.176784309338764
1112	95-99	0.310048354231931
1112	100-104	0.26333692869760483
1112	105-109	0.2721440648004432
1112	110-114	0.2631432654318786
1112	115-119	0.15847509766042833
1112	120-124	0.2941342486288079
1112	125-129	0.34916669653881627
1112	130-134	0.42814670435009106
1112	135-139	0.42208042691864733
1112	140-144	0.46675290069505593
1112	145-149	0.4223681633004972
1112	150	0.6157146395461979
1113	1	0.08078793899128911
1113	2	-0.08320497281981432
1113	3	-0.08724108029393562
1113	4	-0.2554866537239988
1113	5	-0.5023540507261046
1113	6	-0.5858095470921185
1113	7	-0.34456463727261166
1113	8	-0.3218713139336131
1113	9	-0.439318492217609
1113	10-14	-0.2786117925750915
1113	15-19	-0.5016846233668844
1113	20-24	-0.42459666192802104
1113	25-29	-0.4275689373938505
1113	30-34	-0.6984855339585536
1113	35-39	-0.6039481160860944
1113	40-44	-0.6159146508104811
1113	45-49	-0.5341919671103454
1113	50-54	-0.5372014508900662
1113	55-59	-0.7524386024144434
1113	60-64	-0.5319658818587811
1113	65-69	-0.5282689306887889
1113	70-74	-0.8157206336201384
1113	75-79	-0.6137150083802467
1113	80-84	-1.014372986539243
1113	85-89	-0.9209239313579332
1113	90-94	-0.702999935861726
1113	95-99	-0.498387332543615
1113	100-104	-0.6630359749084107
1113	105-109	-0.3817703603372351
1113	110-114	-0.688448696403178
1113	115-119	-0.7013004068506277
1113	120-124	-0.7352437478222598
1113	125-129	-0.800398824173115
1113	130-134	-0.5027485900641651
1113	135-139	-0.6395348110361709
1113	140-144	-0.5859254263376741
1113	145-149	-1.074113252813433
1113	150	-0.5662673085663812
1114	1	-0.0010941668201454036
1114	2	0.026735656659983675
1114	3	0.039576334499209054
1114	4	0.21277342549458922
1114	5	0.10590358442328807
1114	6	0.10288233259785073
1114	7	0.07044942709371327
1114	8	-0.023655035226433085
1114	9	0.0865202717772604
1114	10-14	-0.02258784415196402
1114	15-19	0.0665480613734033
1114	20-24	-0.0012643242127978738
1114	25-29	-0.01945941772374482
1114	30-34	0.02837121116556318
1114	35-39	0.004722990822720874
1114	40-44	-0.10882767043379715
1114	45-49	-0.07766893873834135
1114	50-54	-0.02480122617669167
1114	55-59	0.05637138693915489
1114	60-64	0.09288337334680108
1114	65-69	0.012875300704543235
1114	70-74	0.17239811981340836
1114	75-79	0.006628055055998061
1114	80-84	0.03919376763026605
1114	85-89	0.2619688354503964
1114	90-94	0.2400311683912193
1114	95-99	0.27162592373073124
1114	100-104	0.14149787682558923
1114	105-109	0.17631362853239807
1114	110-114	-0.03968668942690812
1114	115-119	0.09094011189544204
1114	120-124	0.15601466041997725
1114	125-129	0.05752944913033531
1114	130-134	0.11747113638155326
1114	135-139	0.31285519248830695
1114	140-144	0.2924770148055771
1114	145-149	0.270487822288203
1114	150	0.23533674496684398
1115	1	0.10779595145372411
1115	2	0.06980206767286745
1115	3	0.04582043715954143
1115	4	0.13411968646088468
1115	5	-0.02304727655126726
1115	6	0.03551877964698491
1115	7	-0.01286239390377375
1115	8	0.09021167041337463
1115	9	0.0986427980655904
1115	10-14	0.05980150246711702
1115	15-19	-0.01078857878188444
1115	20-24	0.018463681945405597
1115	25-29	-0.07117532819886918
1115	30-34	-0.0657142439552203
1115	35-39	-0.12940174186551445
1115	40-44	-0.07987509913516533
1115	45-49	0.008282816192632936
1115	50-54	-0.08881388721439976
1115	55-59	0.07516503758034077
1115	60-64	-0.06824503822004147
1115	65-69	-0.08147701411814978
1115	70-74	-0.16145015801648555
1115	75-79	-0.15328608018611334
1115	80-84	0.05755681336908225
1115	85-89	-0.2130355028152806
1115	90-94	-0.1974076916599259
1115	95-99	-0.036951233870006206
1115	100-104	-0.03400535940378546
1115	105-109	-0.14036672231428327
1115	110-114	0.03438617216942674
1115	115-119	-0.1047539646736837
1115	120-124	0.05299976601202161
1115	125-129	0.04591773966666324
1115	130-134	0.045240109604669954
1115	135-139	-0.1199239785056676
1115	140-144	-0.13526291047337224
1115	145-149	0.06586142265560824
1115	150	0.042865976478047685
1116	1	0.0064388947936855345
1116	2	-0.1375203774660676
1116	3	0.03769733356871541
1116	4	0.12242465552374426
1116	5	0.03565036328531335
1116	6	0.06397336315331614
1116	7	-0.08253035593759961
1116	8	0.00452115696224098
1116	9	0.018324887896149278
1116	10-14	-0.04898688709116783
1116	15-19	-0.09464997796165875
1116	20-24	-0.09093803270836531
1116	25-29	0.047592692542814063
1116	30-34	0.01270364745192154
1116	35-39	0.015518807589359085
1116	40-44	-0.0980317748278452
1116	45-49	0.013922336824037984
1116	50-54	0.018085765876818982
1116	55-59	0.061954030268424276
1116	60-64	0.05810850365869413
1116	65-69	0.06338910584368307
1116	70-74	0.062394271297684156
1116	75-79	0.09714706923051608
1116	80-84	-0.054853677104958365
1116	85-89	-0.12348986776062532
1116	90-94	-0.05871220049274939
1116	95-99	-0.05051061086696507
1116	100-104	0.07657221448008755
1116	105-109	-0.13607622306471967
1116	110-114	0.0722165374753132
1116	115-119	0.09536006228672278
1116	120-124	0.051372846949618634
1116	125-129	-0.036184658379049495
1116	130-134	-0.055467388784336435
1116	135-139	-0.10145813864374276
1116	140-144	-0.03821566470445248
1116	145-149	-0.01397773092290322
1116	150	0.13005457856112912
1117	1	0.07736945138638873
1117	2	0.031182084036689872
1117	3	0.15743367948689269
1117	4	0.08399643224572628
1117	5	0.027267845924512812
1117	6	-0.1480738849450347
1117	7	-0.1575976067802003
1117	8	0.044313322957520995
1117	9	0.008126271219204284
1117	10-14	0.0414296876834328
1117	15-19	0.055152483437680644
1117	20-24	0.07136790199343324
1117	25-29	0.1501643225005509
1117	30-34	-0.068665081227401
1117	35-39	-0.004973587802268753
1117	40-44	0.035751862484204366
1117	45-49	-0.07952521439124638
1117	50-54	-0.05985670797829812
1117	55-59	0.1247363905929646
1117	60-64	0.03602069044255529
1117	65-69	-0.17548140551587466
1117	70-74	-0.07245064612880014
1117	75-79	-0.14815376515956302
1117	80-84	0.15724041742947747
1117	85-89	0.14441018392214033
1117	90-94	0.21521225790184673
1117	95-99	0.13049920708800045
1117	100-104	0.011135926869066282
1117	105-109	-0.07801941911266397
1117	110-114	-0.04867884118594645
1117	115-119	-0.06085605454403975
1117	120-124	0.022463095182082782
1117	125-129	-0.14286330621266075
1117	130-134	-0.07021275013481443
1117	135-139	-0.09414669434376322
1117	140-144	0.015386969259346017
1117	145-149	-0.09331255630672075
1117	150	0.11879566364600436
1118	1	0.10987652680049464
1118	2	0.05525870144562006
1118	3	0.3369870037105329
1118	4	8.386755624982811E-4
1118	5	-0.005707283605460134
1118	6	0.09108815056382014
1118	7	-0.011088074233292389
1118	8	0.03632677298080722
1118	9	0.034334022934274344
1118	10-14	0.0481439062133191
1118	15-19	0.012888443024678509
1118	20-24	0.034481482599261426
1118	25-29	0.06889898594577204
1118	30-34	-0.0957321384066816
1118	35-39	0.06750302238599204
1118	40-44	0.042526532742279244
1118	45-49	0.12740069471335858
1118	50-54	0.03409034819338075
1118	55-59	0.020929421045984498
1118	60-64	-0.03287987492193878
1118	65-69	0.10050949075247928
1118	70-74	0.1059317035201488
1118	75-79	0.1663233225546321
1118	80-84	0.14886218131521645
1118	85-89	0.16692293055453433
1118	90-94	0.05899013135578457
1118	95-99	0.11414259767444435
1118	100-104	0.13875955828499542
1118	105-109	0.08293661968698274
1118	110-114	0.1597948724274758
1118	115-119	0.19702124695056256
1118	120-124	0.08556607006912031
1118	125-129	0.08388142622704464
1118	130-134	0.01602377417772516
1118	135-139	0.035615611440604766
1118	140-144	0.03012299265179763
1118	145-149	-0.10489574450409833
1118	150	-0.09419890821937571
1119	1	0.0978089307588732
1119	2	0.09302424496073769
1119	3	0.3325044293979005
1119	4	0.29542957659450053
1119	5	0.07977253399681672
1119	6	0.13879334459124237
1119	7	-6.679007810106441E-4
1119	8	0.10804280377447384
1119	9	0.1879994998114185
1119	10-14	0.08509664238388126
1119	15-19	0.10067367520112924
1119	20-24	0.13076352177336048
1119	25-29	0.16421330092639153
1119	30-34	0.1382633731145262
1119	35-39	0.1899586286048205
1119	40-44	0.11837189190284647
1119	45-49	0.14143305814388185
1119	50-54	0.14566920405094663
1119	55-59	0.17569514476172543
1119	60-64	0.1194824781404904
1119	65-69	0.10813141845389396
1119	70-74	0.14861341418734497
1119	75-79	0.2646165250881225
1119	80-84	0.26078370778449056
1119	85-89	0.30293407987647925
1119	90-94	0.299240694235948
1119	95-99	0.2752358850253245
1119	100-104	0.32452065455050416
1119	105-109	0.19293491987453137
1119	110-114	0.17331403857138383
1119	115-119	0.19669138948090392
1119	120-124	0.15503449001777625
1119	125-129	0.19316407463352903
1119	130-134	0.15958421703854953
1119	135-139	0.22424456233593304
1119	140-144	0.2671688587960759
1119	145-149	0.21768586153648783
1119	150	0.14340562582320615
1120	1	0.06049583688020377
1120	2	0.11016313062778593
1120	3	0.29035766178061095
1120	4	0.23270141795188692
1120	5	0.06315959284885508
1120	6	0.12356963008599564
1120	7	0.016255412544836645
1120	8	0.004718527978170073
1120	9	0.13966152548465516
1120	10-14	0.06849958562404623
1120	15-19	0.03136413034282981
1120	20-24	0.05971537981402264
1120	25-29	0.09557665430050832
1120	30-34	0.125685993698184
1120	35-39	0.10005207064340027
1120	40-44	0.09252929469521831
1120	45-49	0.12198274979250101
1120	50-54	0.09038921778446962
1120	55-59	0.08233783029444908
1120	60-64	0.09981096665523381
1120	65-69	0.13879270562158297
1120	70-74	0.0673181719237732
1120	75-79	0.15065289137773163
1120	80-84	0.050979320945963025
1120	85-89	0.1898641073361773
1120	90-94	-0.05405777271599277
1120	95-99	0.10800024513805795
1120	100-104	0.21867839235135733
1120	105-109	-0.036654041548878524
1120	110-114	-0.0016008835583321002
1120	115-119	-0.07306809321307384
1120	120-124	-0.008457550937109204
1120	125-129	0.05811987548234043
1120	130-134	-0.1341381578993719
1120	135-139	-0.1136425695590475
1120	140-144	-0.1941704018784023
1120	145-149	-0.21445615173720256
1120	150	-0.2621613832712626
1121	1	0.05141970597425072
1121	2	-0.05293131384371108
1121	3	-0.0959428075689317
1121	4	-0.2623342098020558
1121	5	0.02305681202354748
1121	6	0.004271997206124922
1121	7	-0.09334363752599728
1121	8	-0.06525722477248763
1121	9	-0.0874984020589622
1121	10-14	-0.016148565800335746
1121	15-19	-0.09210341763559882
1121	20-24	-0.07986494039550962
1121	25-29	-0.12020630708187952
1121	30-34	-0.13259482316485816
1121	35-39	-0.08909921972333734
1121	40-44	-0.12557787552124466
1121	45-49	-0.16913072621714065
1121	50-54	-0.23079113064724055
1121	55-59	-0.1508709375808408
1121	60-64	-0.1840798523818279
1121	65-69	-0.15256330842853316
1121	70-74	-0.1546862597371046
1121	75-79	-0.20384135471278597
1121	80-84	-0.2639310774894028
1121	85-89	-0.1318491588190227
1121	90-94	-0.2523143501742524
1121	95-99	-0.13701818376245
1121	100-104	-0.29596148992654037
1121	105-109	-0.321722292687312
1121	110-114	-0.18212444816109752
1121	115-119	-0.5554915790145998
1121	120-124	-0.3347576072774672
1121	125-129	-0.4811116582326065
1121	130-134	-0.4577476940328964
1121	135-139	-0.747172449568076
1121	140-144	-0.4247140188565979
1121	145-149	-0.38840463545962933
1121	150	-0.5900064598323169
1122	1	0.06366088800042036
1122	2	0.025384895325693435
1122	3	0.29251772866162895
1122	4	-0.022259662289030757
1122	5	0.08697529594416409
1122	6	0.018067185191988244
1122	7	-0.13115229319212318
1122	8	0.036009573966722996
1122	9	0.10347196035294814
1122	10-14	0.06174184886648959
1122	15-19	0.011646266879843381
1122	20-24	0.037395888623933615
1122	25-29	0.05040926117047917
1122	30-34	0.06546574855552478
1122	35-39	0.030958434430957027
1122	40-44	0.0793470237678946
1122	45-49	0.030373878185635306
1122	50-54	0.0689459485654993
1122	55-59	0.0924001411895432
1122	60-64	0.0977228737428959
1122	65-69	0.15430063937368033
1122	70-74	0.037884970644661564
1122	75-79	0.11574327540592577
1122	80-84	0.21525315049282057
1122	85-89	0.20717852019611627
1122	90-94	0.2201206723372735
1122	95-99	0.1328709547733382
1122	100-104	0.13264813598780023
1122	105-109	0.053569912632312366
1122	110-114	0.06232938930583032
1122	115-119	-0.04035482039072491
1122	120-124	0.07417347172950883
1122	125-129	0.11093067810002566
1122	130-134	0.12788682228872972
1122	135-139	-0.032427545382695655
1122	140-144	0.04508941875007366
1122	145-149	-0.01050506226803094
1122	150	0.27774991957579687
1123	1	0.10164329664852545
1123	2	0.05557820601672603
1123	3	0.24895960044788268
1123	4	0.2600914745279681
1123	5	0.08433228355682587
1123	6	0.1714506490742096
1123	7	0.1330033106806212
1123	8	0.14688498447915066
1123	9	0.21957443023477197
1123	10-14	0.14660420181109401
1123	15-19	0.09946403116530433
1123	20-24	0.1003609554872611
1123	25-29	0.16071076845971533
1123	30-34	0.0906040196657969
1123	35-39	0.11077023171800704
1123	40-44	0.08274946161306218
1123	45-49	0.16915729422962045
1123	50-54	-1.717461919241714E-4
1123	55-59	0.053634371365539835
1123	60-64	0.03667132192224898
1123	65-69	0.11730783404242118
1123	70-74	0.010802557393787993
1123	75-79	-0.18349151330999547
1123	80-84	0.10699446888977349
1123	85-89	0.17597642704037497
1123	90-94	0.2001382368461293
1123	95-99	0.154438272891241
1123	100-104	0.14595900444761156
1123	105-109	0.11574692002123754
1123	110-114	0.14533322345220512
1123	115-119	0.1390864438108821
1123	120-124	0.0978048344624014
1123	125-129	0.09039149410617853
1123	130-134	0.16050818408859868
1123	135-139	0.1181121135765082
1123	140-144	0.04412551256470465
1123	145-149	0.14180833392644132
1123	150	0.05718207845310275
1124	1	0.08905972811285068
1124	2	-0.033320853489566815
1124	3	0.13745063413280434
1124	4	0.1408942464539109
1124	5	0.15362443917838675
1124	6	0.0675651639868704
1124	7	0.08645546112036584
1124	8	0.05240695244119564
1124	9	0.12394384474081477
1124	10-14	0.10064565256075042
1124	15-19	0.09776956361992717
1124	20-24	0.09889043762287741
1124	25-29	-0.07424390282113791
1124	30-34	0.0755828150053901
1124	35-39	0.07369776265529993
1124	40-44	0.11734065628142076
1124	45-49	0.21405995398226452
1124	50-54	0.15509255708157355
1124	55-59	0.10071731195196065
1124	60-64	0.13068070282525923
1124	65-69	0.17748022934707564
1124	70-74	0.07844020412883879
1124	75-79	0.08952427448534905
1124	80-84	0.240903563608029
1124	85-89	0.26782942830093504
1124	90-94	0.1870800415468068
1124	95-99	0.27168715885355255
1124	100-104	0.18092221783638252
1124	105-109	0.07754517762922575
1124	110-114	0.18007215041744473
1124	115-119	0.13881158618161749
1124	120-124	0.044612665512723026
1124	125-129	-0.04741738374534776
1124	130-134	-0.044741559554417165
1124	135-139	0.010141046618024063
1124	140-144	0.1727352000210587
1124	145-149	0.07974691262327838
1124	150	0.16898043169879884
1201	1	-0.1404030932438367
1201	2	0.04932814544687503
1201	3	-0.5881302388864853
1201	4	-0.9497252474479154
1201	5	-0.6180075833997023
1201	6	-0.7220830868830461
1201	7	-0.525017857174781
1201	8	-0.42756189319802473
1201	9	-0.6962880572994905
1201	10-14	-0.27112542805017625
1201	15-19	-0.4581606190467582
1201	20-24	-0.24100926270608625
1201	25-29	-0.33819335518717253
1201	30-34	-0.4002528380201795
1201	35-39	-0.44317976796438074
1201	40-44	-0.5094429190210548
1201	45-49	-0.5902679474613279
1201	50-54	-0.44051588888786597
1201	55-59	-0.7872788356037432
1201	60-64	-0.4814029322832596
1201	65-69	-0.6198360359822885
1201	70-74	-0.23008976113871427
1201	75-79	-0.42760583337069846
1201	80-84	-0.3489647476026363
1201	85-89	-0.8575600124238818
1201	90-94	-0.5643315039796448
1201	95-99	-0.5830997074843367
1201	100-104	-0.7120318153685474
1201	105-109	-0.9590396040962119
1201	110-114	-0.9208975411954157
1201	115-119	-0.91596825262517
1201	120-124	-1.1241642500318179
1201	125-129	-0.8112032957791371
1201	130-134	-0.8128190467687162
1201	135-139	-0.9675821279583872
1201	140-144	-1.0454693449227506
1201	145-149	-0.8968415928676379
1201	150	-0.5710624685283037
1202	1	0.058153643676558175
1202	2	0.10727219178187752
1202	3	-0.009526389412869207
1202	4	-0.05878549421580459
1202	5	-0.035425680369378654
1202	6	0.06704798097104714
1202	7	0.05401207022142529
1202	8	-0.06708583191772988
1202	9	0.150801072052559
1202	10-14	-0.13979115574822032
1202	15-19	-0.013785550942991165
1202	20-24	0.012731012296164579
1202	25-29	-0.042003470784706565
1202	30-34	-0.006417185833207384
1202	35-39	0.0013115444404192544
1202	40-44	0.014613746333971278
1202	45-49	0.06012850359267219
1202	50-54	0.024533744088806486
1202	55-59	-0.026381388682914064
1202	60-64	0.10450501374955223
1202	65-69	0.15944143593383586
1202	70-74	0.15590758683051575
1202	75-79	0.22592239975385553
1202	80-84	0.02967529877440711
1202	85-89	0.09362228726604371
1202	90-94	0.043592290602241235
1202	95-99	-0.011828871841046862
1202	100-104	0.18485746805890813
1202	105-109	5.359287569390858E-4
1202	110-114	0.06551819846411888
1202	115-119	0.15170103801707313
1202	120-124	0.24759125223728518
1202	125-129	0.2753945716020283
1202	130-134	0.36299719049414847
1202	135-139	0.5114121779800698
1202	140-144	0.572645043991038
1202	145-149	0.4965943602381273
1202	150	0.3902302489106546
1203	1	0.06303560619430826
1203	2	0.0851084216365372
1203	3	-0.01783553123247117
1203	4	-0.10138587354086326
1203	5	-0.047724065374978863
1203	6	0.026649672763646493
1203	7	-0.06605164441747746
1203	8	-0.09948597797655623
1203	9	0.0747059929223326
1203	10-14	0.005734651375760791
1203	15-19	-0.023515510051751676
1203	20-24	-0.034627142860642834
1203	25-29	-0.0015066556296758904
1203	30-34	0.010057602301834834
1203	35-39	-0.03311628302144243
1203	40-44	-0.043512676863869615
1203	45-49	-0.06390763443185676
1203	50-54	-0.20136320836910926
1203	55-59	0.0012294546401747652
1203	60-64	-0.018963133567417856
1203	65-69	0.02562683516491404
1203	70-74	0.023181982066873275
1203	75-79	-0.0851308192337612
1203	80-84	-0.18166169585643388
1203	85-89	0.005466443019493283
1203	90-94	-0.14506896068146347
1203	95-99	-7.444585694997841E-4
1203	100-104	0.07945291177606606
1203	105-109	0.13993718457429338
1203	110-114	0.16808586403563197
1203	115-119	0.25169363823507496
1203	120-124	0.23284836531974662
1203	125-129	0.2790546577465989
1203	130-134	0.2883544605560502
1203	135-139	0.4054936533686515
1203	140-144	0.4621816215275416
1203	145-149	0.5346693981711326
1203	150	0.46023830386199904
1204	1	0.07845555406466076
1204	2	0.030558638082631262
1204	3	0.04307100569364053
1204	4	-0.059575613402010674
1204	5	-0.09044471469060511
1204	6	-0.03067891201791184
1204	7	-0.12022436140281201
1204	8	-0.16065381006940527
1204	9	0.05471454540943199
1204	10-14	-0.060989716668068183
1204	15-19	0.0303710045772263
1204	20-24	0.06678223050261067
1204	25-29	-0.018613857339879303
1204	30-34	-0.022417088673911678
1204	35-39	-8.841621707702529E-4
1204	40-44	0.009513202844999569
1204	45-49	0.12269901484896195
1204	50-54	0.0866840802632396
1204	55-59	0.12438210643230718
1204	60-64	0.07809544172668126
1204	65-69	0.22389581506437395
1204	70-74	-0.0038272215347774363
1204	75-79	0.16479265168803892
1204	80-84	0.06551325075847814
1204	85-89	0.17601572267144405
1204	90-94	0.12366736801697442
1204	95-99	0.017165022666134178
1204	100-104	0.05354875074798571
1204	105-109	0.19044849780191697
1204	110-114	0.15795740891840637
1204	115-119	0.0577372491710193
1204	120-124	0.21571493597523528
1204	125-129	0.26460275422408586
1204	130-134	0.1975082092564051
1204	135-139	0.3530208335929501
1204	140-144	0.37912013195077776
1204	145-149	0.250430875004632
1204	150	0.13803930032349143
1205	1	0.07949006633307576
1205	2	0.05919087167754
1205	3	0.008601303907191493
1205	4	0.1448585430928233
1205	5	-0.13244296123150434
1205	6	-0.048051416545128234
1205	7	0.0074308499855320065
1205	8	0.03472707295538413
1205	9	0.08065145421664965
1205	10-14	-0.0026556714944874216
1205	15-19	-0.048202400956164126
1205	20-24	-0.0500783968735945
1205	25-29	-0.07516214233434226
1205	30-34	-0.11495713664067608
1205	35-39	-0.15085182051480217
1205	40-44	0.0381751239550141
1205	45-49	0.0626913582648001
1205	50-54	0.09502460404164736
1205	55-59	0.148323681278832
1205	60-64	0.11321598650798137
1205	65-69	0.11691268553091305
1205	70-74	0.16276659529303572
1205	75-79	0.2421935291589392
1205	80-84	0.1815643433692955
1205	85-89	0.15264428075762737
1205	90-94	0.27327540175016907
1205	95-99	-0.03728262029293461
1205	100-104	-0.021066503191811137
1205	105-109	0.10421170163527904
1205	110-114	0.04098296473272711
1205	115-119	0.055181762413639035
1205	120-124	0.2280056524194407
1205	125-129	0.20323673871804715
1205	130-134	0.3420400452187451
1205	135-139	0.40936015556279415
1205	140-144	0.40338145331060815
1205	145-149	0.3805584551084351
1205	150	0.18546447823036516
1206	1	0.10454218369940094
1206	2	-0.009820382181626286
1206	3	-0.043799554052775136
1206	4	0.008355641472384434
1206	5	-0.11735769331198043
1206	6	0.02394802613965652
1206	7	0.10678782228649908
1206	8	-0.05011462890442431
1206	9	0.161858522751956
1206	10-14	-0.0024819786501169006
1206	15-19	0.03425369108968823
1206	20-24	-0.10491364391968006
1206	25-29	-0.26276475105184005
1206	30-34	-0.22427126536717168
1206	35-39	-0.18280834512406585
1206	40-44	-0.2275065783097645
1206	45-49	-0.2915626580302302
1206	50-54	-0.22486842147071684
1206	55-59	-0.5086378735954256
1206	60-64	-0.4358583448953155
1206	65-69	-0.3493030599692233
1206	70-74	-0.47496770819067535
1206	75-79	-0.5137909618843821
1206	80-84	-0.22867008570342762
1206	85-89	-0.2645641597908934
1206	90-94	-0.4811653301110965
1206	95-99	-0.633596152101795
1206	100-104	-0.45607291630935265
1206	105-109	-0.5905724841393436
1206	110-114	-0.812168775790056
1206	115-119	-0.2860862251673808
1206	120-124	-0.46041310375024835
1206	125-129	-0.3513377580668475
1206	130-134	-0.48006487924153163
1206	135-139	-0.16448704353438615
1206	140-144	-0.06400635151933187
1206	145-149	-0.34216470608954097
1206	150	-0.481603629622974
1207	1	0.00339529181422904
1207	2	0.03481559929263511
1207	3	0.10941437475447913
1207	4	0.09305276369894244
1207	5	0.04405413971116445
1207	6	0.04373306984103209
1207	7	0.06980557418993527
1207	8	0.1077410707416675
1207	9	0.15214546680906693
1207	10-14	0.0850300617172195
1207	15-19	4.519046478961286E-4
1207	20-24	-0.06050518083569045
1207	25-29	0.14993637859009823
1207	30-34	0.06429627912218905
1207	35-39	0.08537594028822326
1207	40-44	0.15092741030272805
1207	45-49	0.055857384990510184
1207	50-54	0.08876579923295935
1207	55-59	0.171551581694942
1207	60-64	0.1763422132270236
1207	65-69	0.27031632165481057
1207	70-74	0.18298975145996366
1207	75-79	0.33065735221152437
1207	80-84	0.32043954352427306
1207	85-89	0.32328946534281044
1207	90-94	0.2782175915763574
1207	95-99	0.21992702327960245
1207	100-104	0.35365809986343066
1207	105-109	0.22392253276929353
1207	110-114	0.2963752001764206
1207	115-119	0.26714905379196097
1207	120-124	0.4286696983075373
1207	125-129	0.35371759989629226
1207	130-134	0.4135661488648097
1207	135-139	0.49376978531194027
1207	140-144	0.4628585833159278
1207	145-149	0.4652849947794522
1207	150	0.33525857250718616
1208	1	-0.004768266534487253
1208	2	0.00376610046970427
1208	3	-0.2548312637378771
1208	4	-0.034222681345923434
1208	5	0.00834881786912689
1208	6	-0.11449067556929293
1208	7	-0.18312108452436604
1208	8	0.02686604967166062
1208	9	0.026078944817804484
1208	10-14	-0.10460180601726421
1208	15-19	-0.2427695430109722
1208	20-24	-0.21638875987158457
1208	25-29	-0.29490503611939545
1208	30-34	-0.21446328867092035
1208	35-39	-0.21126814666408222
1208	40-44	-0.37417157635476883
1208	45-49	-0.34457701706269006
1208	50-54	-0.2678242681033538
1208	55-59	-0.23845633751637507
1208	60-64	-0.4294328321435401
1208	65-69	-0.3431086279959388
1208	70-74	-0.23702823791543892
1208	75-79	-0.3165248488598138
1208	80-84	-0.13419030829771117
1208	85-89	-0.36614487148165864
1208	90-94	-0.27495109182176947
1208	95-99	-0.25022368690622443
1208	100-104	-0.34684418592213007
1208	105-109	-0.24587448872507878
1208	110-114	-0.5544149122861697
1208	115-119	-0.3308272534835126
1208	120-124	-0.16801601737778782
1208	125-129	-0.3748398486851343
1208	130-134	-0.48953550127748713
1208	135-139	-0.41631720978842424
1208	140-144	-0.2959002755977167
1208	145-149	-0.3108312213982103
1208	150	-0.18141058810034139
1209	1	-0.053999329082905945
1209	2	-0.17744517489054346
1209	3	-0.13623208419494404
1209	4	-0.03880590432854092
1209	5	-0.08796280824311253
1209	6	-0.4194959434698191
1209	7	-0.08976343597502279
1209	8	-0.012523633989040661
1209	9	-0.28580591398411315
1209	10-14	-0.17969610163950023
1209	15-19	-0.08603376012022323
1209	20-24	-0.21479162268700236
1209	25-29	-0.12372299567497436
1209	30-34	-0.14962382754018222
1209	35-39	-0.04244741846420652
1209	40-44	0.002220146536231482
1209	45-49	-0.15731221597735612
1209	50-54	-0.054548451240250984
1209	55-59	0.07465010010723461
1209	60-64	-0.07062274005506453
1209	65-69	-0.16184167518841264
1209	70-74	-0.16566418451963472
1209	75-79	-0.03277200500566124
1209	80-84	-0.1502680214885146
1209	85-89	-0.08499372101645264
1209	90-94	-0.24766987938055252
1209	95-99	-0.09161052227391764
1209	100-104	-0.16913090779059559
1209	105-109	-0.06175518995829776
1209	110-114	-0.2528308456693935
1209	115-119	-0.3086210900106181
1209	120-124	-0.3027612643112363
1209	125-129	-0.1683247288649028
1209	130-134	-0.06289521243331819
1209	135-139	-0.12691138714743033
1209	140-144	-0.0488231734125506
1209	145-149	-0.12051218149927934
1209	150	0.09034854599062214
1210	1	0.026843410828206515
1210	2	-0.1596382469657165
1210	3	0.0310618143623671
1210	4	-0.270734736092777
1210	5	0.03636334705216626
1210	6	-0.016282595083644935
1210	7	0.05251815995057285
1210	8	0.1084687890129743
1210	9	-0.386348340834914
1210	10-14	-0.07611577958696358
1210	15-19	-0.21412478614504238
1210	20-24	-0.043619651378463686
1210	25-29	-0.024084078678974663
1210	30-34	-0.035660363674175244
1210	35-39	-0.026387949191672533
1210	40-44	0.026914162677670106
1210	45-49	0.060583908969846334
1210	50-54	0.011789070640972454
1210	55-59	0.050459445384774426
1210	60-64	-0.1469487776574141
1210	65-69	0.015399238691067296
1210	70-74	-0.08938979131949054
1210	75-79	-0.05875328150742121
1210	80-84	0.03225193214717592
1210	85-89	0.07901317715726464
1210	90-94	0.07382288910205403
1210	95-99	0.14312553507345882
1210	100-104	0.0926194815982413
1210	105-109	0.025132015941224495
1210	110-114	0.1211182633961343
1210	115-119	0.11673524540454139
1210	120-124	0.1490186738482535
1210	125-129	0.10021870189029869
1210	130-134	0.03262216513561356
1210	135-139	0.09139716672144971
1210	140-144	0.2959949928715915
1210	145-149	0.1596140164411537
1210	150	0.06925907798061104
1211	1	0.08853767592903239
1211	2	0.03969230572971938
1211	3	0.061917131959909
1211	4	-0.24636349771501642
1211	5	0.04860088196547707
1211	6	-0.13301499691979046
1211	7	-0.508149360606474
1211	8	-0.08711925441011914
1211	9	-0.0322790842523375
1211	10-14	-0.19860963148995125
1211	15-19	-0.20102755666753325
1211	20-24	-0.18338301241142574
1211	25-29	-0.21057303621510215
1211	30-34	-0.07096786948638822
1211	35-39	-0.16397477617230294
1211	40-44	-0.09507657805327341
1211	45-49	-0.2843069615159237
1211	50-54	-0.25757695070951314
1211	55-59	-0.13011170707934383
1211	60-64	-0.34875376207351394
1211	65-69	-0.3150064904831922
1211	70-74	-0.3758723149231571
1211	75-79	-0.5981859985613696
1211	80-84	-0.5382668796166072
1211	85-89	-0.5660161142337969
1211	90-94	-0.7722776282616266
1211	95-99	-0.3907008421625022
1211	100-104	-0.4246564171390972
1211	105-109	-0.678746126079588
1211	110-114	-0.08831209186649858
1211	115-119	-0.8370703271005624
1211	120-124	-0.7601767909551924
1211	125-129	-0.8633000160536497
1211	130-134	-0.8193604734041244
1211	135-139	-0.15355795094883717
1211	140-144	-0.2464262684122147
1211	145-149	-0.5611538276191013
1211	150	-0.14528619185312408
1212	1	0.056926274058760384
1212	2	-0.11997589254069396
1212	3	-0.06389379504665982
1212	4	-0.35367275771066886
1212	5	-0.02733537111328843
1212	6	-0.04889009685201273
1212	7	0.019366280282611115
1212	8	0.013313428499593272
1212	9	-0.3853802975798075
1212	10-14	-0.059947321490327
1212	15-19	-0.024741671489209693
1212	20-24	-0.12100260829720355
1212	25-29	-0.15017641968887574
1212	30-34	-0.025609957150535934
1212	35-39	-0.02322068180443182
1212	40-44	-0.16156595752123337
1212	45-49	0.03418184071924202
1212	50-54	-0.031033411658235366
1212	55-59	0.020454648430082045
1212	60-64	-0.03366834868555202
1212	65-69	-0.07123134545432919
1212	70-74	-0.11705454525564818
1212	75-79	-0.15042217532796798
1212	80-84	0.0834643901962906
1212	85-89	0.1471494506599953
1212	90-94	-0.020970274019980195
1212	95-99	0.21142360843218455
1212	100-104	0.1039491688283718
1212	105-109	0.03703241860652895
1212	110-114	0.11734141934403652
1212	115-119	0.05405170312629792
1212	120-124	0.07262384369796848
1212	125-129	0.1830779873980859
1212	130-134	0.10013415660753111
1212	135-139	0.3023114793260433
1212	140-144	0.31437440724210575
1212	145-149	0.1570969846110657
1212	150	0.4494260999680435
1213	1	0.026201977254014963
1213	2	-0.24034022818763745
1213	3	-1.0256307845218373
1213	4	-0.6720759971090047
1213	5	-0.11058645758046026
1213	6	-0.34416647301624437
1213	7	-0.3546133348078726
1213	8	-0.30263223055543165
1213	9	-0.36798850221165935
1213	10-14	-0.391761573175863
1213	15-19	-0.3037728730600193
1213	20-24	-0.6349230497628824
1213	25-29	-0.6988038089344357
1213	30-34	-0.7381516423490382
1213	35-39	-0.4926196616997487
1213	40-44	-0.513477823016018
1213	45-49	-0.5067706801725578
1213	50-54	-0.7389902145036302
1213	55-59	-0.49933973472381155
1213	60-64	-0.6254029134527102
1213	65-69	-0.43348150926544804
1213	70-74	-0.6731024929274199
1213	75-79	-0.8510375213660595
1213	80-84	-0.7793343753703965
1213	85-89	-0.9586355349503464
1213	90-94	-1.0450911940413405
1213	95-99	-1.1837123529151654
1213	100-104	-0.8381838319797197
1213	105-109	-0.7931865641310054
1213	110-114	-0.22021575998015663
1213	115-119	-0.6367304105049385
1213	120-124	-0.5950432449015182
1213	125-129	-0.5991675137985766
1213	130-134	-0.6233568820982853
1213	135-139	-0.5019468911861793
1213	140-144	-0.6699674001498508
1213	145-149	-0.49685369864779005
1213	150	-0.42558471689225286
1214	1	0.06436986690706092
1214	2	-0.23061748401855908
1214	3	-0.017607837160348083
1214	4	-0.5866704549056649
1214	5	-0.09249060167700662
1214	6	-0.05978284989972593
1214	7	-0.12734298114550313
1214	8	0.013452071628677231
1214	9	0.09752790514784948
1214	10-14	-0.15632558058616297
1214	15-19	-0.07354095627043478
1214	20-24	-0.027298989461790768
1214	25-29	0.01412403172483323
1214	30-34	0.057973178116313306
1214	35-39	0.0566610624674766
1214	40-44	0.029389500756749953
1214	45-49	0.09578035027614362
1214	50-54	0.06188306584933656
1214	55-59	0.049210728847974394
1214	60-64	-0.07522143576584028
1214	65-69	0.027274729185876367
1214	70-74	0.0910084217591276
1214	75-79	0.20047260876436468
1214	80-84	0.1311157256331299
1214	85-89	0.09951063634698443
1214	90-94	0.2046776833853059
1214	95-99	0.0749984796417067
1214	100-104	0.06634759717804428
1214	105-109	0.17249911304276822
1214	110-114	0.2981188703690094
1214	115-119	0.2797557719061956
1214	120-124	0.14489077912732284
1214	125-129	0.2976264741241721
1214	130-134	0.35821726662466347
1214	135-139	0.3890182100857089
1214	140-144	0.3857406159590866
1214	145-149	0.28064106397155797
1214	150	0.12592026049198068
1215	1	0.09260398154812322
1215	2	0.08549844465003176
1215	3	0.268100418067732
1215	4	-0.2449377361481453
1215	5	-0.038272455959216245
1215	6	0.02504253852862348
1215	7	0.07202196054683441
1215	8	-0.030415402322553575
1215	9	0.09773429394835631
1215	10-14	0.09253865157587882
1215	15-19	0.05269794869177247
1215	20-24	0.026361330746581757
1215	25-29	-0.011693168310088708
1215	30-34	-0.16004073692301546
1215	35-39	-0.18192186116284148
1215	40-44	-0.09249694152539689
1215	45-49	-0.22133332066366052
1215	50-54	-0.11530572769665781
1215	55-59	-0.09302477200846226
1215	60-64	-0.20592571863474518
1215	65-69	-0.15015664136861773
1215	70-74	-0.11912688115415193
1215	75-79	-0.3157301361984395
1215	80-84	-0.1639455716557876
1215	85-89	-0.16993332948973006
1215	90-94	-0.1467972553407364
1215	95-99	-0.14902343322354028
1215	100-104	-0.07526322574737065
1215	105-109	-0.1713971100248486
1215	110-114	-0.2815554608578523
1215	115-119	-0.2369700530635086
1215	120-124	-0.6247171269919676
1215	125-129	-0.3378105348426743
1215	130-134	-0.21218219600589094
1215	135-139	-0.24601925407716863
1215	140-144	-0.013274742603442746
1215	145-149	-0.14742109381058555
1215	150	-0.3461484379022508
1216	1	-0.013577669262478054
1216	2	-0.017386571651329064
1216	3	0.10347258631601619
1216	4	-0.1977909176543875
1216	5	-0.08683344361370615
1216	6	-0.11749429180261473
1216	7	-0.012836844426388438
1216	8	-0.1253890644418263
1216	9	0.06766092271423929
1216	10-14	-0.08685740409485021
1216	15-19	-0.06849210033477249
1216	20-24	-0.031762498201366896
1216	25-29	0.0027906376068145278
1216	30-34	-0.01469043596734565
1216	35-39	-0.05722067121157437
1216	40-44	0.03925265213368334
1216	45-49	0.03928056898521248
1216	50-54	-0.10840292946070207
1216	55-59	0.0029459356571805984
1216	60-64	-0.004126288711070458
1216	65-69	-0.10481686841183091
1216	70-74	0.0515533428155166
1216	75-79	-0.0973332464819876
1216	80-84	0.02800195884491785
1216	85-89	0.13622674300036408
1216	90-94	0.10635975841987744
1216	95-99	-0.0818310676004188
1216	100-104	-0.06576185293949521
1216	105-109	0.04503712115044323
1216	110-114	-0.06658658954549423
1216	115-119	-0.14323342280032136
1216	120-124	-0.10834739423037831
1216	125-129	-0.05905159487562628
1216	130-134	-0.03288104638134115
1216	135-139	-0.08243149189994625
1216	140-144	0.08211735572615453
1216	145-149	-0.027857475079308358
1216	150	0.21124839593431233
1217	1	0.012385888894268504
1217	2	0.044239889344208194
1217	3	0.1682411667009731
1217	4	0.12064169684543202
1217	5	0.04340474103236858
1217	6	-0.11058915439493688
1217	7	-0.07314655435942541
1217	8	0.05116050666736527
1217	9	0.03469725290680259
1217	10-14	0.05383263219730594
1217	15-19	0.06372892953526588
1217	20-24	0.08720164612152104
1217	25-29	0.03463028414407887
1217	30-34	0.06365056984886763
1217	35-39	-0.04669154484690097
1217	40-44	0.04512115053640997
1217	45-49	0.11135482116262096
1217	50-54	0.1471506972408534
1217	55-59	0.16207353341112452
1217	60-64	0.14892541430321415
1217	65-69	0.19211739989075483
1217	70-74	0.13983492224161864
1217	75-79	0.13669087450372785
1217	80-84	0.22223803817048093
1217	85-89	0.1776910226318975
1217	90-94	0.15397880237605932
1217	95-99	0.12562628700779044
1217	100-104	0.09420623612606249
1217	105-109	0.029279739560152507
1217	110-114	0.12439667634439644
1217	115-119	0.017600919570156748
1217	120-124	-0.020256554735055943
1217	125-129	0.10346918388959381
1217	130-134	0.11298931198436435
1217	135-139	0.055737985168462956
1217	140-144	0.1075263178347825
1217	145-149	-0.013396133345828787
1217	150	0.0668344155901579
1218	1	0.07966763198213656
1218	2	0.13391486428630728
1218	3	0.12640008108723322
1218	4	0.08983344378432889
1218	5	-0.05557551448006848
1218	6	-0.008195438329806848
1218	7	0.01796662950143002
1218	8	0.11029498129657611
1218	9	0.007146800743790038
1218	10-14	0.030144166488234703
1218	15-19	-0.12031273336628345
1218	20-24	-0.009998790150518744
1218	25-29	0.019030651902987472
1218	30-34	0.001392205322112261
1218	35-39	-0.05382899129189411
1218	40-44	0.08931932176493262
1218	45-49	0.02322202386255867
1218	50-54	-0.17350788633886793
1218	55-59	-0.022077635296319897
1218	60-64	0.07533468977506885
1218	65-69	0.05542581699624094
1218	70-74	0.02338272550384346
1218	75-79	-0.042539479520698364
1218	80-84	0.04847277231178282
1218	85-89	0.18349868024868243
1218	90-94	0.04736771149524088
1218	95-99	0.15968679821239817
1218	100-104	-0.005545460451997997
1218	105-109	0.06338275634127655
1218	110-114	0.18111162019799565
1218	115-119	0.1280763688714046
1218	120-124	0.13297741573146027
1218	125-129	0.025840120252908605
1218	130-134	-0.1877058111812815
1218	135-139	-0.022525520557088896
1218	140-144	-0.05774277066621636
1218	145-149	-0.17132978875389426
1218	150	0.24124557229914956
1219	1	0.10370024987537718
1219	2	0.11422811255892285
1219	3	0.31166514326185535
1219	4	0.23082563653152732
1219	5	0.08483311302789076
1219	6	0.18486442543030535
1219	7	0.08405721008199407
1219	8	0.08569016655604145
1219	9	0.14108569882365174
1219	10-14	0.12152316738146851
1219	15-19	0.09788122101114993
1219	20-24	0.10675757578720635
1219	25-29	0.09888918278708303
1219	30-34	0.10506311982386052
1219	35-39	0.15832190030481996
1219	40-44	0.11791074678205149
1219	45-49	0.1520678282982928
1219	50-54	0.16206647963700505
1219	55-59	0.1699965014970246
1219	60-64	0.13695715143903442
1219	65-69	0.21768302202915635
1219	70-74	0.16734049404972495
1219	75-79	0.31280806096177827
1219	80-84	0.3050130850445285
1219	85-89	0.2939792288249734
1219	90-94	0.2986755928424927
1219	95-99	0.34043486497076003
1219	100-104	0.3149969980249452
1219	105-109	0.26909399320419425
1219	110-114	0.2730358992899298
1219	115-119	0.3045810725989142
1219	120-124	0.3048075729967792
1219	125-129	0.35204083342911474
1219	130-134	0.38065597686699704
1219	135-139	0.33309809807485635
1219	140-144	0.4518567937276785
1219	145-149	0.3154984872709008
1219	150	0.234706020369984
1220	1	0.10916835142152337
1220	2	0.11869141979861908
1220	3	0.33602312669168555
1220	4	0.23602660231414774
1220	5	0.09544602223115106
1220	6	0.12615666575396745
1220	7	0.05850909688738426
1220	8	0.14588000111150734
1220	9	-0.001856325548857285
1220	10-14	0.10109886434735671
1220	15-19	0.10719742091787055
1220	20-24	0.031139362713538787
1220	25-29	0.10610035775511761
1220	30-34	0.07271742310457796
1220	35-39	0.05355727051214387
1220	40-44	0.10013753508218315
1220	45-49	0.06501245187024551
1220	50-54	0.07246304270756809
1220	55-59	0.1258302568315841
1220	60-64	0.07275782043764423
1220	65-69	0.09845999241807846
1220	70-74	0.03781349718973814
1220	75-79	-0.00618134593049291
1220	80-84	0.09413388890334318
1220	85-89	0.2651877785022734
1220	90-94	0.15984869934856505
1220	95-99	0.1475368646790045
1220	100-104	0.028929122872455082
1220	105-109	0.061937909814894
1220	110-114	0.07176457960236604
1220	115-119	-0.017074571831436458
1220	120-124	-0.16440654974574898
1220	125-129	0.028252173943549508
1220	130-134	-0.015189433186186818
1220	135-139	0.015924202856652414
1220	140-144	-0.19641498877055596
1220	145-149	-0.2662804528658782
1220	150	-0.16890931140387977
1221	1	0.06068444317966737
1221	2	-0.050743424258829606
1221	3	-0.19126918918588842
1221	4	2.625603720929348E-5
1221	5	0.07890071550766464
1221	6	-0.006106681240311218
1221	7	0.004342612772511245
1221	8	-0.029257683742507368
1221	9	-0.006706395220206218
1221	10-14	-0.10885670539903458
1221	15-19	-0.22670280611708193
1221	20-24	-0.29423164352780873
1221	25-29	-0.1670909652871586
1221	30-34	-0.17266089113612537
1221	35-39	-0.24261384326636914
1221	40-44	-0.20223157339644615
1221	45-49	-0.22073149886836063
1221	50-54	-0.27821223356029634
1221	55-59	-0.3526711066607149
1221	60-64	-0.3359637706492222
1221	65-69	-0.09327355562607664
1221	70-74	-0.34744522715802617
1221	75-79	-0.302875623238279
1221	80-84	-0.4049372444721726
1221	85-89	-0.5129909349645416
1221	90-94	-0.35011495470272536
1221	95-99	-0.05991547604916292
1221	100-104	-0.18036328430550697
1221	105-109	-0.139875915091757
1221	110-114	-0.2370632482399131
1221	115-119	-0.19835616296906267
1221	120-124	-0.2277943766448729
1221	125-129	-0.3157911733320802
1221	130-134	-0.5604057349194349
1221	135-139	-0.35651655399222193
1221	140-144	-0.35444024107568595
1221	145-149	-0.3508450827619427
1221	150	-0.2705712026565834
1222	1	0.039569969738924016
1222	2	0.10363098790840652
1222	3	0.1085641395778083
1222	4	0.2374593471380564
1222	5	0.10707796311197626
1222	6	0.05783661489498826
1222	7	0.06252707215479347
1222	8	0.10175826159440504
1222	9	-0.06523676434804315
1222	10-14	0.0157516918327687
1222	15-19	-0.009407494840608877
1222	20-24	-0.00615226409036751
1222	25-29	-0.03090229535045097
1222	30-34	0.08537934842062356
1222	35-39	0.08731485106666526
1222	40-44	0.019380078523070665
1222	45-49	0.1399251775992525
1222	50-54	0.0416117117841992
1222	55-59	0.04042069636130208
1222	60-64	0.027228118337028206
1222	65-69	0.05579589981405064
1222	70-74	0.07308517299565409
1222	75-79	0.14769011156716516
1222	80-84	0.0866274335762327
1222	85-89	0.13400632598049356
1222	90-94	0.17929062396610362
1222	95-99	0.12031060925954762
1222	100-104	0.06291753351420226
1222	105-109	-0.021337775123313918
1222	110-114	0.0492019176651084
1222	115-119	0.07360120494539757
1222	120-124	0.017386753613159556
1222	125-129	0.10754764239612769
1222	130-134	0.21348072695248277
1222	135-139	0.14867067664572886
1222	140-144	0.06523599132123081
1222	145-149	0.10040263953187178
1222	150	-0.023157886749075374
1223	1	0.031574706964715205
1223	2	0.11761254723437631
1223	3	0.2744986424263516
1223	4	0.24173241903265108
1223	5	0.15169058200830676
1223	6	0.1123611713585575
1223	7	0.12115087670905211
1223	8	0.1704369525094549
1223	9	0.15495441636180374
1223	10-14	0.11632077780187444
1223	15-19	0.08677856136498718
1223	20-24	0.04520434112919247
1223	25-29	0.10182098765624659
1223	30-34	0.11057316050267474
1223	35-39	0.12355422597495647
1223	40-44	0.12896364087060874
1223	45-49	0.07180472454070497
1223	50-54	0.11453568643509726
1223	55-59	0.07663323470790573
1223	60-64	0.08506157473311049
1223	65-69	0.06487969140371064
1223	70-74	0.051122189642683225
1223	75-79	0.11189552308230333
1223	80-84	0.07757465692520071
1223	85-89	0.1683713562636484
1223	90-94	0.17046267643508628
1223	95-99	0.1677692682559737
1223	100-104	0.16092331494858314
1223	105-109	0.09009017468118685
1223	110-114	0.18924165498110312
1223	115-119	0.19967124983701012
1223	120-124	0.07142492354251573
1223	125-129	0.1653819800391929
1223	130-134	0.2041878888183959
1223	135-139	0.2285250604516733
1223	140-144	0.09645910888824005
1223	145-149	0.06835282266612808
1223	150	0.1473167669608344
1224	1	0.049500607731108204
1224	2	0.08717240137135818
1224	3	0.2553637832655653
1224	4	0.08823020108086155
1224	5	0.12797669830622027
1224	6	0.087849073264465
1224	7	0.03193018916609702
1224	8	0.11144375113138949
1224	9	0.1500973779370227
1224	10-14	0.03305095087009846
1224	15-19	0.11845061951685665
1224	20-24	0.06421030679087636
1224	25-29	0.043516356094457365
1224	30-34	0.08576589657774747
1224	35-39	0.09980152470780723
1224	40-44	0.11329077833309498
1224	45-49	0.06531349508399131
1224	50-54	0.1308737574164951
1224	55-59	0.16462987208252855
1224	60-64	0.08447568540383088
1224	65-69	0.10166586950240486
1224	70-74	0.06246371449313415
1224	75-79	0.16768476096476093
1224	80-84	0.1806477350511173
1224	85-89	0.18687125248526826
1224	90-94	0.2015972824350527
1224	95-99	0.14670836098867568
1224	100-104	0.19525949931666275
1224	105-109	0.04330750783401527
1224	110-114	0.1522337173923205
1224	115-119	0.1741311471514777
1224	120-124	0.058003646469138914
1224	125-129	0.10662588607730328
1224	130-134	-0.18040780461942063
1224	135-139	-0.06573944885582961
1224	140-144	0.16775494344916098
1224	145-149	0.08070827423308202
1224	150	-0.03898735288666444
2101	1	-0.11984779044122718
2101	2	-0.3356356609228115
2101	3	-0.4170902716065683
2101	4	-0.4798185728560753
2101	5	-0.743563447021863
2101	6	-0.7151253940668738
2101	7	-0.3671872085924406
2101	8	-1.0344149568669394
2101	9	-0.603511596973334
2101	10-14	-0.42318470768921657
2101	15-19	-0.5595091531073777
2101	20-24	-0.5902969187149338
2101	25-29	-0.4883410682281024
2101	30-34	-0.8449744179941021
2101	35-39	-0.9244012404159179
2101	40-44	-0.8196122084805921
2101	45-49	-0.8206276803507748
2101	50-54	-0.5029529598262314
2101	55-59	-0.556184765126666
2101	60-64	-0.671097786839411
2101	65-69	-0.7897103469541591
2101	70-74	-0.765040870463018
2101	75-79	-0.7316497833592308
2101	80-84	-0.4176349425866519
2101	85-89	-0.42974288442715647
2101	90-94	-0.35948841973933554
2101	95-99	-0.6062710839138816
2101	100-104	-0.3894152829416271
2101	105-109	-0.5843818212501333
2101	110-114	-0.6641597897001716
2101	115-119	-0.6524527033505976
2101	120-124	-0.6311592729339566
2101	125-129	-0.5829536040336407
2101	130-134	-0.3865327470152664
2101	135-139	-0.7060458340998039
2101	140-144	-0.5229563411714366
2101	145-149	-0.3527337570210136
2101	150	-0.5446137603784464
2102	1	-0.0792911432099963
2102	2	0.07056209189790152
2102	3	-0.17272732531054658
2102	4	-0.003790513488979741
2102	5	-0.015942497133515587
2102	6	-0.09570621594117767
2102	7	-0.18526577183213533
2102	8	-0.05413035552895451
2102	9	-0.014365918583223447
2102	10-14	-0.0417888041445309
2102	15-19	-0.09914747134679658
2102	20-24	-0.06664951140805897
2102	25-29	0.10551919219710015
2102	30-34	0.11274886615393598
2102	35-39	0.03871731429187264
2102	40-44	-0.04872256251767482
2102	45-49	-0.05902631895465049
2102	50-54	0.02987582585708992
2102	55-59	-0.11112940100414903
2102	60-64	0.25256702810244036
2102	65-69	0.3493515122759874
2102	70-74	-0.20549371526643512
2102	75-79	0.10569696835612064
2102	80-84	0.3251208029412638
2102	85-89	0.26713006475802814
2102	90-94	0.028564592751578743
2102	95-99	-0.5509662451488069
2102	100-104	0.19353745916474452
2102	105-109	0.004513314205205177
2102	110-114	0.09372270505267721
2102	115-119	-0.055520807360586844
2102	120-124	0.11967228612557079
2102	125-129	0.31001830533176644
2102	130-134	0.28244764688053436
2102	135-139	-0.08137873457137346
2102	140-144	0.10781533401171828
2102	145-149	0.02073559245265244
2102	150	0.024290699240189895
2103	1	-0.2666162199963473
2103	2	-0.31663497085780534
2103	3	-0.3416297926543379
2103	4	-0.004096101364169158
2103	5	0.11138194664626866
2103	6	0.13276980375682967
2103	7	0.22997750268240935
2103	8	0.05242654966103544
2103	9	0.032064737008802524
2103	10-14	0.11950549950302047
2103	15-19	-0.018659632267564064
2103	20-24	-7.647034194491198E-4
2103	25-29	0.07915870251645885
2103	30-34	-0.031834310188635584
2103	35-39	0.1313700495572192
2103	40-44	0.06570472671290162
2103	45-49	-0.1433622151103151
2103	50-54	0.1250271778354417
2103	55-59	0.23320650021430112
2103	60-64	0.09362141191510176
2103	65-69	0.24524757157575294
2103	70-74	0.1701229354886209
2103	75-79	0.08519239307620552
2103	80-84	-0.03273641724937448
2103	85-89	0.06641198883248478
2103	90-94	0.07477886346172369
2103	95-99	0.04459510398366717
2103	100-104	0.06001459088793126
2103	105-109	0.10633404798669233
2103	110-114	0.2740156521735173
2103	115-119	0.46372893338831034
2103	120-124	0.42663319112141096
2103	125-129	0.31320896968371414
2103	130-134	0.633960268149103
2103	135-139	0.5103193509120771
2103	140-144	0.3616997377535327
2103	145-149	0.19505671290898619
2103	150	-0.5229095623317832
2104	1	-0.18491354807354554
2104	2	0.006028268785694735
2104	3	0.004402169801792866
2104	4	0.03674969212838164
2104	5	0.06959811754583711
2104	6	0.11476700750716873
2104	7	0.12454065698003092
2104	8	0.14918862444424263
2104	9	0.07386868824873716
2104	10-14	0.13126606813576558
2104	15-19	0.07968435034499777
2104	20-24	0.04485075146419604
2104	25-29	0.16462353276353525
2104	30-34	0.18142064566647065
2104	35-39	0.20759855103539593
2104	40-44	0.2539631308385921
2104	45-49	0.17725436813065443
2104	50-54	0.20690181914635275
2104	55-59	0.3025554982053933
2104	60-64	0.3211700920721867
2104	65-69	0.3030853696201774
2104	70-74	0.26911083494400145
2104	75-79	0.3175769768708534
2104	80-84	0.2853352649000058
2104	85-89	0.3657504631655897
2104	90-94	0.3283964160515893
2104	95-99	0.13398917063126703
2104	100-104	0.1496522895807928
2104	105-109	0.2536115982195071
2104	110-114	0.3475132968327088
2104	115-119	0.32415298823453753
2104	120-124	0.49066973706329975
2104	125-129	0.39774214980664624
2104	130-134	0.510317581962866
2104	135-139	0.07757132059000327
2104	140-144	-0.23120328882139773
2104	145-149	-0.33820739125113874
2104	150	-0.532993635161219
2105	1	-0.058163599844309744
2105	2	-0.09323316043060714
2105	3	0.0583429859454796
2105	4	-0.05377692372663745
2105	5	-0.4393795319827234
2105	6	-0.10409683758141597
2105	7	-0.06753556302121666
2105	8	-3.037313276763598E-4
2105	9	-0.13186209480005573
2105	10-14	-0.0037370658155921888
2105	15-19	0.05590933108110363
2105	20-24	0.004218276057230241
2105	25-29	0.10513516400387601
2105	30-34	0.07612210239899042
2105	35-39	0.1310460970151297
2105	40-44	0.218734416848811
2105	45-49	0.22491991158442204
2105	50-54	0.26567866944644436
2105	55-59	0.3144487178920201
2105	60-64	0.198036669715421
2105	65-69	0.2616839976134102
2105	70-74	0.3739440815982036
2105	75-79	0.36905941534965336
2105	80-84	0.3342461395756544
2105	85-89	0.3057183717701477
2105	90-94	0.3488070524469862
2105	95-99	0.3862215395996813
2105	100-104	0.4350635971929506
2105	105-109	0.4096163368103447
2105	110-114	0.597997883551983
2105	115-119	0.5138409188939619
2105	120-124	0.4580780174137473
2105	125-129	0.42989877137628696
2105	130-134	0.5973294589363292
2105	135-139	0.6262923593557161
2105	140-144	0.4679898822241526
2105	145-149	0.5881709266970603
2105	150	0.5631824634569966
2106	1	-0.0423816154073684
2106	2	0.06011592394741072
2106	3	0.09341312078675656
2106	4	0.04424125775170751
2106	5	0.045048117954834765
2106	6	0.05503873961261263
2106	7	0.1507578325176624
2106	8	-0.037270642762308626
2106	9	-0.048995246687681515
2106	10-14	-0.4251450980752409
2106	15-19	-0.2441684279444516
2106	20-24	-0.04832085918106799
2106	25-29	-0.21272460667928073
2106	30-34	-0.1420825797492995
2106	35-39	-0.40553331868915876
2106	40-44	-0.3770993091628796
2106	45-49	-0.4283448029778114
2106	50-54	-0.3126642790349905
2106	55-59	-0.33988040612964454
2106	60-64	-0.30976263406734716
2106	65-69	-0.45931549359668367
2106	70-74	-0.6329457139303187
2106	75-79	-0.74514313399591
2106	80-84	-0.7854224979235127
2106	85-89	-0.703347955608983
2106	90-94	-0.8613771301115918
2106	95-99	-1.0534810852848722
2106	100-104	-0.5943847755221228
2106	105-109	-0.7817135961541339
2106	110-114	-0.3206967422154108
2106	115-119	-0.25846704006981014
2106	120-124	-0.9416014686324914
2106	125-129	-0.9420671804982135
2106	130-134	-0.716387229687875
2106	135-139	-0.5374335400777852
2106	140-144	-0.4761245017418574
2106	145-149	-0.32187511600730545
2106	150	-0.2651727372819508
2107	1	0.07623071770418832
2107	2	0.06427894088945862
2107	3	0.0738457084944315
2107	4	-0.06822067205533244
2107	5	0.11118439902360677
2107	6	0.15897854276312273
2107	7	0.12608762387772998
2107	8	0.196986441409301
2107	9	0.08529249632525904
2107	10-14	-0.1655739303345385
2107	15-19	0.03487706434302851
2107	20-24	0.16736232880532498
2107	25-29	0.1819282102155242
2107	30-34	0.24535559449476096
2107	35-39	0.17943033845385514
2107	40-44	0.3249071380105448
2107	45-49	0.26681322551020514
2107	50-54	0.31102569343967446
2107	55-59	0.3457436588628795
2107	60-64	0.2603115715911173
2107	65-69	0.3592576141411641
2107	70-74	0.4737392513996923
2107	75-79	0.5852513291790302
2107	80-84	0.2777076590867722
2107	85-89	0.43284054047293097
2107	90-94	0.43688676188364184
2107	95-99	0.42832676353346244
2107	100-104	0.39089172873463696
2107	105-109	0.34704336612381326
2107	110-114	0.4404064326509385
2107	115-119	0.3428901680718397
2107	120-124	0.215019561350843
2107	125-129	0.39420685078595596
2107	130-134	0.5014640599455902
2107	135-139	0.5291466933052291
2107	140-144	0.37745064849983834
2107	145-149	0.4837189307454466
2107	150	0.3753676353907309
2108	1	-0.15169625371555284
2108	2	-0.10037123257427538
2108	3	-0.2537251339965678
2108	4	-0.32431317407652216
2108	5	-0.09196638078942954
2108	6	0.019393397035692317
2108	7	0.11764475942358388
2108	8	0.07114771511493245
2108	9	-0.15458102377088068
2108	10-14	-0.0926781355373052
2108	15-19	-0.08610149384982435
2108	20-24	-0.011537906896315064
2108	25-29	-0.08020998754998487
2108	30-34	-0.14076225521373686
2108	35-39	-0.15671450865345093
2108	40-44	-0.2372297958017242
2108	45-49	0.004365502800801835
2108	50-54	-0.3504644045130476
2108	55-59	0.012985163978129322
2108	60-64	-0.007043431010487211
2108	65-69	0.0495447769810653
2108	70-74	-0.1359165501183952
2108	75-79	-0.29329175119871564
2108	80-84	-0.13597607266857636
2108	85-89	-0.4898446219693753
2108	90-94	-0.3587426671753349
2108	95-99	-0.08920900587369118
2108	100-104	-0.19046445027883152
2108	105-109	-0.2362355782976593
2108	110-114	-0.15643901980375574
2108	115-119	-0.12502366106696172
2108	120-124	-0.17906023822768447
2108	125-129	-0.23480208145295478
2108	130-134	-0.2470993122741092
2108	135-139	-0.22871021712293782
2108	140-144	-0.10106299869307378
2108	145-149	-0.027874644183143005
2108	150	0.12068621139005131
2109	1	-0.23804428668950806
2109	2	-0.1812326208905901
2109	3	-0.30675794853866734
2109	4	-0.1478739785507983
2109	5	-0.19941492532196747
2109	6	-0.38078074444931076
2109	7	-0.3766160512733734
2109	8	-0.28118079798688456
2109	9	-0.30799174191279377
2109	10-14	-0.2154926652909026
2109	15-19	-0.10929734564879112
2109	20-24	-0.1141852437300912
2109	25-29	-0.14278453402958746
2109	30-34	-0.11822615557769467
2109	35-39	-0.1224103831573089
2109	40-44	-0.13346755465139637
2109	45-49	-0.5632447762551607
2109	50-54	-0.27695545102677244
2109	55-59	-0.7866582389329508
2109	60-64	-0.24468367227021304
2109	65-69	-0.3405954808050069
2109	70-74	-0.3242969439097152
2109	75-79	-0.5181599735034794
2109	80-84	-1.09067279944464
2109	85-89	-0.5515456659571782
2109	90-94	-0.18107020389143003
2109	95-99	-0.293866311266882
2109	100-104	-2.2525038082806716
2109	105-109	-0.2290501684849744
2109	110-114	-0.37432851308202686
2109	115-119	-0.43185093519062434
2109	120-124	-0.6396661578513658
2109	125-129	-0.5107732983044855
2109	130-134	-0.4658078391112923
2109	135-139	-0.4793779493965573
2109	140-144	-0.6640253530882134
2109	145-149	-0.1689128295765414
2109	150	-0.8762500956480324
2110	1	-0.502283134440475
2110	2	-0.09521781033187438
2110	3	-0.23235575852052648
2110	4	0.04358644097248998
2110	5	0.025885928348785114
2110	6	0.05798819555236889
2110	7	0.0686987862449513
2110	8	0.06900930512613002
2110	9	-0.004698610937708736
2110	10-14	0.07432022763683221
2110	15-19	0.13092281266007433
2110	20-24	0.1421172881694801
2110	25-29	0.18705839146210934
2110	30-34	0.09607120831757499
2110	35-39	0.25120648594657524
2110	40-44	0.1315327436701068
2110	45-49	0.2261921531701887
2110	50-54	0.21723980363336892
2110	55-59	-0.8297299397268318
2110	60-64	0.004647489716440134
2110	65-69	0.1608349347233613
2110	70-74	0.3026028641589349
2110	75-79	0.13665078387342788
2110	80-84	0.1810398053368516
2110	85-89	0.1096069375479729
2110	90-94	0.06379563546000355
2110	95-99	-0.48986188914393836
2110	100-104	0.106914074264715
2110	105-109	0.20191292561015928
2110	110-114	-0.0731393136441838
2110	115-119	0.1345580393279704
2110	120-124	0.11181867692136649
2110	125-129	0.12759731377152406
2110	130-134	-0.2400031254289985
2110	135-139	-0.05018471580975614
2110	140-144	-0.055747182383314
2110	145-149	0.01021292467067525
2110	150	-1.0905655148834796
2111	1	-0.02359536935372475
2111	2	-0.014994364274869554
2111	3	-0.6327139754382927
2111	4	-0.09630369188607091
2111	5	0.11920475671048791
2111	6	0.024032545707157738
2111	7	0.0011209381865313617
2111	8	0.1466030724151679
2111	9	-0.5564998581520086
2111	10-14	-0.21137600240704302
2111	15-19	0.04575323277396848
2111	20-24	0.01229163436272529
2111	25-29	-0.1962965568041426
2111	30-34	0.07300010859580652
2111	35-39	-0.0273745122370741
2111	40-44	-0.06505637842111156
2111	45-49	-0.26302199988414543
2111	50-54	-0.3629133516004188
2111	55-59	-0.3012817949784008
2111	60-64	-0.32163366507989366
2111	65-69	-0.4250393157122474
2111	70-74	-0.0744088090889008
2111	75-79	-0.4204272460798606
2111	80-84	-0.43087478647510125
2111	85-89	-0.9205823865634457
2111	90-94	-0.5580499704573896
2111	95-99	-1.149577438272452
2111	100-104	-0.4269666095235962
2111	105-109	-0.40536011851304465
2111	110-114	-2.9908070799364452
2111	115-119	-0.6340490330375488
2111	120-124	-0.7279974884558982
2111	125-129	-1.057440500911035
2111	130-134	-1.4330791751815752
2111	135-139	-1.1800791138329672
2111	140-144	-0.8124720830066607
2111	145-149	-0.6296274684970982
2111	150	-1.3736802922665845
2112	1	0.10771145464465803
2112	2	0.022665374379140957
2112	3	0.007565705844136517
2112	4	0.24452390737701535
2112	5	0.20105736161146837
2112	6	0.17231589022807725
2112	7	0.3028405941790382
2112	8	0.11903769020239707
2112	9	-0.11605428056545009
2112	10-14	0.10338052852107893
2112	15-19	0.10328076319808588
2112	20-24	0.07775532525806028
2112	25-29	0.19908873525697857
2112	30-34	0.19862611265016739
2112	35-39	0.18473048684699478
2112	40-44	0.21043206452044672
2112	45-49	0.1833570330865797
2112	50-54	0.26210215185581376
2112	55-59	0.14202203572172323
2112	60-64	0.22556180582341057
2112	65-69	-2.670734938367829
2112	70-74	-0.9310892400867061
2112	75-79	0.05661964075715531
2112	80-84	0.048249221983724055
2112	85-89	-0.5275245351367417
2112	90-94	0.01459386370559912
2112	95-99	0.28171252692468585
2112	100-104	-0.4001695295785126
2112	105-109	0.16930539866596206
2112	110-114	0.14969489537474345
2112	115-119	-0.42346398727826795
2112	120-124	0.24434164965875027
2112	125-129	0.10401053556369533
2112	130-134	0.17905667189997843
2112	135-139	0.2393194345826828
2112	140-144	0.29206287147589194
2112	145-149	0.394629952035082
2112	150	0.6232682310073869
2113	1	-0.5639269690241129
2113	2	-0.17371490949784985
2113	3	-0.10294026634371534
2113	4	-0.2589166803052052
2113	5	-0.01565926483382185
2113	6	0.019624159931240115
2113	7	5.033834640215673E-4
2113	8	-0.03791163473771775
2113	9	-0.03950444452249258
2113	10-14	0.01624597374224379
2113	15-19	-0.008555992649775135
2113	20-24	-0.1553103293826581
2113	25-29	-0.09478175237521214
2113	30-34	-0.19235061991553692
2113	35-39	-0.19965516255307136
2113	40-44	-0.2051715872424964
2113	45-49	-0.21423050286273337
2113	50-54	-0.09241910421980037
2113	55-59	-0.03383796417257656
2113	60-64	-0.12840994431702768
2113	65-69	-0.09363546719321647
2113	70-74	-0.37629612560357373
2113	75-79	-0.8229530664716478
2113	80-84	-0.45928266227867454
2113	85-89	-0.7389721553891917
2113	90-94	-0.8098331288775142
2113	95-99	-0.6087994061896893
2113	100-104	-0.5159109134021236
2113	105-109	-0.5492804599941934
2113	110-114	-0.49366004894844906
2113	115-119	-0.40787163337544285
2113	120-124	-0.521955107319485
2113	125-129	-1.184640864141116
2113	130-134	-0.8559586279501801
2113	135-139	-0.14214151127983143
2113	140-144	-0.41670351683400497
2113	145-149	-0.44296073497575605
2113	150	-0.38409552654121626
2114	1	0.09982821484030424
2114	2	0.026720059969822074
2114	3	-0.1637641405190351
2114	4	0.17092961614479663
2114	5	0.04064949159729281
2114	6	0.16948153276796774
2114	7	0.05410327629897438
2114	8	0.25398148459688485
2114	9	-0.17875221381818562
2114	10-14	-0.5698020422561498
2114	15-19	0.12826410828740364
2114	20-24	0.1792756681711083
2114	25-29	0.21576058210029458
2114	30-34	0.3093170894746464
2114	35-39	0.3372713796084028
2114	40-44	0.30343401145312754
2114	45-49	0.04260346009576921
2114	50-54	0.26514753053549356
2114	55-59	0.42714988583121993
2114	60-64	0.3665303813282179
2114	65-69	0.3755674764011374
2114	70-74	0.3987250939769851
2114	75-79	0.38451936940757037
2114	80-84	0.22449927933319458
2114	85-89	0.1607253317127828
2114	90-94	0.27789218447836106
2114	95-99	0.415336632365765
2114	100-104	-0.08459924412279918
2114	105-109	0.4022851824759499
2114	110-114	0.41802618806168823
2114	115-119	0.3161476686051188
2114	120-124	0.397728309853278
2114	125-129	0.36983710549850457
2114	130-134	0.39272412364970677
2114	135-139	0.5329000622182534
2114	140-144	-0.24332938632265666
2114	145-149	0.11935639482809535
2114	150	0.3500662976239397
2115	1	0.08681241659703076
2115	2	-0.18596906907608002
2115	3	-0.21192701157186633
2115	4	0.07852842555029582
2115	5	0.1596195753676426
2115	6	0.2698819147697833
2115	7	0.19463401208966502
2115	8	0.12014916591532909
2115	9	-0.055345546699989256
2115	10-14	0.011229926503496301
2115	15-19	0.2029336189264015
2115	20-24	0.19974249078853745
2115	25-29	0.13479947341679122
2115	30-34	0.19337246210680092
2115	35-39	0.059699093538185366
2115	40-44	0.07637890425989724
2115	45-49	0.04637402932736734
2115	50-54	-0.14484630452354708
2115	55-59	0.08665986599659448
2115	60-64	0.12245968049844436
2115	65-69	0.0670869043348361
2115	70-74	0.19601349690334047
2115	75-79	0.13964305830785406
2115	80-84	0.10824143875741044
2115	85-89	0.08820036936704412
2115	90-94	0.1268267637595173
2115	95-99	0.060689313948145696
2115	100-104	0.04358004430986284
2115	105-109	0.26750624900792985
2115	110-114	0.24632900340856168
2115	115-119	0.09798131183548264
2115	120-124	0.11976194989404831
2115	125-129	-0.38272938429478387
2115	130-134	0.010506930965149763
2115	135-139	-0.06888991802662048
2115	140-144	-0.49128819213759556
2115	145-149	0.08914281540825897
2115	150	0.046305777047344066
2116	1	0.004819421468166496
2116	2	-0.03101596352220426
2116	3	0.024709168151211713
2116	4	0.09073606613531382
2116	5	0.11859640896332024
2116	6	0.13721957681504904
2116	7	0.1963831790718089
2116	8	0.09541046299696632
2116	9	-0.11005528253387098
2116	10-14	0.09364463349820795
2116	15-19	0.07560412395361027
2116	20-24	0.13270503881943796
2116	25-29	0.22390178731893684
2116	30-34	0.24783513761887122
2116	35-39	0.2174726286505333
2116	40-44	0.26550882414395005
2116	45-49	0.1633046091382937
2116	50-54	0.18841054776576271
2116	55-59	0.16804619675758659
2116	60-64	0.2334728556418284
2116	65-69	0.36686115694676147
2116	70-74	0.331286894204915
2116	75-79	0.3027538083301309
2116	80-84	0.2347055501092825
2116	85-89	0.25405585638512207
2116	90-94	0.07183612962734998
2116	95-99	0.06202598419573491
2116	100-104	0.29602607127957725
2116	105-109	0.23423142627744653
2116	110-114	0.36392779835658473
2116	115-119	0.17019239760286098
2116	120-124	0.34899847161566555
2116	125-129	0.14061885288132459
2116	130-134	0.06777666403066718
2116	135-139	0.15131512072786535
2116	140-144	-1.3223502528773778
2116	145-149	0.0015145641781373342
2116	150	0.28321004729843224
2117	1	0.03947794821433703
2117	2	0.019644755506039502
2117	3	0.2204237414333008
2117	4	0.15819002187812714
2117	5	0.09061874604098108
2117	6	-0.020826272428088544
2117	7	-0.07786241770713787
2117	8	0.10706443441700486
2117	9	0.12968673944897802
2117	10-14	0.12558104444970297
2117	15-19	0.09068300143985653
2117	20-24	0.13844663241636113
2117	25-29	0.20940170123033397
2117	30-34	0.08050125989806389
2117	35-39	0.16377141988206745
2117	40-44	0.11123000288703366
2117	45-49	0.14895357291968025
2117	50-54	0.17415590780141343
2117	55-59	0.16206314649258502
2117	60-64	0.23987103458624404
2117	65-69	0.27366465181825106
2117	70-74	0.2573895440073599
2117	75-79	0.39414556720198135
2117	80-84	0.31240566123025104
2117	85-89	0.38814292228332903
2117	90-94	0.38943056521826946
2117	95-99	0.2779725011794696
2117	100-104	0.23908647268126515
2117	105-109	0.2976901791646043
2117	110-114	0.34602502251055256
2117	115-119	0.23487171503642656
2117	120-124	0.2509637560516964
2117	125-129	0.1276789630444739
2117	130-134	-0.19811336426921144
2117	135-139	-0.13540564672818078
2117	140-144	0.239039834155939
2117	145-149	-0.010886254426310416
2117	150	0.15896727414143896
2118	1	0.12174874584153272
2118	2	0.045612560603562
2118	3	0.29001731089988425
2118	4	0.10167321239772775
2118	5	0.14407624327452595
2118	6	0.1304219702962186
2118	7	0.08316650918489188
2118	8	-0.19535030627071137
2118	9	0.09557726854212945
2118	10-14	0.08412225303241172
2118	15-19	-0.037601560174856274
2118	20-24	0.166876437988293
2118	25-29	0.14430115831065393
2118	30-34	0.22175619327020968
2118	35-39	0.2770009783976022
2118	40-44	0.31345644329759637
2118	45-49	0.1805741932077325
2118	50-54	0.3197214498700518
2118	55-59	0.32167082203120145
2118	60-64	0.22970849483126443
2118	65-69	0.2507152398490078
2118	70-74	0.2413200520478398
2118	75-79	0.2991384881864647
2118	80-84	0.2802703198872649
2118	85-89	0.33234694312749724
2118	90-94	0.2715625918358384
2118	95-99	0.22474445948735422
2118	100-104	0.1748313799435337
2118	105-109	0.2089453210491854
2118	110-114	0.231957427813704
2118	115-119	0.1899483646270852
2118	120-124	0.29655409521148357
2118	125-129	-0.0013226921927156354
2118	130-134	-0.28402302386666634
2118	135-139	-0.34118247291863213
2118	140-144	-0.3478407617538366
2118	145-149	-0.2898678345640917
2118	150	-0.15912926336785915
2119	1	0.09918385732580504
2119	2	0.1414869107007064
2119	3	0.35954158239292866
2119	4	0.2242110239349273
2119	5	0.16297079425024208
2119	6	0.2337664786920115
2119	7	0.07664489622119675
2119	8	0.1614128738033358
2119	9	0.2098561165803119
2119	10-14	0.19321718018696998
2119	15-19	0.23528171527933495
2119	20-24	0.24887270929616534
2119	25-29	0.2880898446957545
2119	30-34	0.3006140556394783
2119	35-39	0.3122110358822354
2119	40-44	0.2891187441097287
2119	45-49	0.4133338619107505
2119	50-54	0.36682229738602246
2119	55-59	0.053424589158247215
2119	60-64	0.40766575198859556
2119	65-69	0.12175995860580002
2119	70-74	0.38985674672401416
2119	75-79	0.5429054436936056
2119	80-84	-0.5160625311797347
2119	85-89	0.5105782626962423
2119	90-94	0.20699752830676488
2119	95-99	0.32730436042397315
2119	100-104	0.5647058463205497
2119	105-109	0.4872738509393457
2119	110-114	0.5558727857925376
2119	115-119	0.32105493755390313
2119	120-124	-0.2813267118727012
2119	125-129	0.49033900539303943
2119	130-134	0.2697179712260649
2119	135-139	0.2209557977578669
2119	140-144	0.3632683633443108
2119	145-149	0.4389284008962093
2119	150	0.4983982431581495
2120	1	0.014279873959587519
2120	2	0.040343923392409664
2120	3	0.30184691450139667
2120	4	0.23872165297439807
2120	5	0.13465340001981474
2120	6	0.09606935884563228
2120	7	0.10270427055741749
2120	8	0.1347310465964071
2120	9	0.1550885296678075
2120	10-14	0.19322426474063548
2120	15-19	0.20809992990484716
2120	20-24	0.17514835695427422
2120	25-29	0.24460873714839693
2120	30-34	0.2531098411984871
2120	35-39	0.22237173289953915
2120	40-44	0.13197313803225086
2120	45-49	0.1845631115276518
2120	50-54	0.2595356880001276
2120	55-59	0.18944692514003947
2120	60-64	0.2043899284632218
2120	65-69	0.2129170986098572
2120	70-74	0.18152536651092532
2120	75-79	0.13623222710871374
2120	80-84	-0.01568539811038505
2120	85-89	0.29069086092694363
2120	90-94	0.3033837359408338
2120	95-99	0.3632254891860569
2120	100-104	0.37488450057846023
2120	105-109	0.3145794135990556
2120	110-114	0.4138336691333322
2120	115-119	-0.0049778168882284035
2120	120-124	0.0672487661042993
2120	125-129	0.22099146831726557
2120	130-134	0.247356428745249
2120	135-139	0.27386075516086095
2120	140-144	0.03452099290463195
2120	145-149	-0.1057686729680185
2120	150	-0.10783290449084149
2121	1	-0.12665541653425194
2121	2	-0.26135673395182124
2121	3	-0.3682874882526974
2121	4	-0.06349909490077721
2121	5	0.06541410267658421
2121	6	-0.22748452467061497
2121	7	0.06435942459440724
2121	8	0.0603863533431408
2121	9	-0.08310573622256356
2121	10-14	0.05094395668907481
2121	15-19	0.08775836512194957
2121	20-24	0.09689002539039393
2121	25-29	-0.009159618141460157
2121	30-34	0.07949351532916182
2121	35-39	0.13032437969609134
2121	40-44	0.13528486783160787
2121	45-49	0.15770850512440404
2121	50-54	-0.03574994402454479
2121	55-59	0.21411516836921862
2121	60-64	-0.018099826045755663
2121	65-69	0.10403078228743112
2121	70-74	0.08760056857299503
2121	75-79	0.0364475270729443
2121	80-84	0.046820548939749074
2121	85-89	0.18753003860572193
2121	90-94	-0.01599969699188364
2121	95-99	0.1724769664268564
2121	100-104	0.12531952408460256
2121	105-109	0.05245323671530144
2121	110-114	0.08731601254040555
2121	115-119	-0.03920140092819935
2121	120-124	-0.07878101338916821
2121	125-129	-0.15866427616470702
2121	130-134	-0.09863099441941614
2121	135-139	-0.4676778871003009
2121	140-144	-0.17560720798498863
2121	145-149	-0.2739890882979239
2121	150	-0.11316653056778847
2122	1	0.0015396679929260415
2122	2	-0.11696223083486146
2122	3	0.14744269607763982
2122	4	-0.06490222783389754
2122	5	0.054000818358638014
2122	6	0.14692401432922964
2122	7	0.1222215583091284
2122	8	0.17247390677264463
2122	9	0.002223752798364842
2122	10-14	0.11314853129405833
2122	15-19	0.16167249599465805
2122	20-24	0.21242761519116726
2122	25-29	0.16143996480879963
2122	30-34	0.24838180920641406
2122	35-39	0.2142003063503708
2122	40-44	0.24509715134350785
2122	45-49	0.28219829481519554
2122	50-54	0.21024292184538496
2122	55-59	0.3520652545089362
2122	60-64	0.30701553443017815
2122	65-69	0.2426115534633908
2122	70-74	0.33556930885848857
2122	75-79	0.4703228982738068
2122	80-84	0.4055214328100405
2122	85-89	0.2911112960203752
2122	90-94	0.4692206290122556
2122	95-99	0.3214336084552514
2122	100-104	0.25506637613104743
2122	105-109	0.35975941367492936
2122	110-114	0.25791866236249206
2122	115-119	0.1812986408740116
2122	120-124	0.041072465767399535
2122	125-129	0.21446558933811843
2122	130-134	0.2427884003761278
2122	135-139	0.2942309714361997
2122	140-144	0.25069479140917394
2122	145-149	0.19654137681161643
2122	150	0.222287082641067
2123	1	0.10465810300005529
2123	2	0.039934303308523766
2123	3	0.2639266234050126
2123	4	0.15259600355798142
2123	5	0.15293176274673215
2123	6	0.15544350346314673
2123	7	0.15121695321877127
2123	8	0.11935391285101815
2123	9	0.019056565972093154
2123	10-14	0.14761569526654483
2123	15-19	0.22415573143259593
2123	20-24	0.2339116012777751
2123	25-29	0.27756940528356466
2123	30-34	0.2831308820615064
2123	35-39	0.2985341348645818
2123	40-44	0.25384574548845507
2123	45-49	0.29619758457395307
2123	50-54	0.27440706692972583
2123	55-59	0.358700414507922
2123	60-64	0.2918986933983021
2123	65-69	0.3083539966019089
2123	70-74	0.30497680814201544
2123	75-79	0.4446970782112345
2123	80-84	0.3587559606143529
2123	85-89	0.491336765445368
2123	90-94	0.41801605326778457
2123	95-99	0.444470937379549
2123	100-104	0.35431812958021425
2123	105-109	0.41438901556970364
2123	110-114	0.4288828034073475
2123	115-119	0.35887587120432585
2123	120-124	0.4583227972996582
2123	125-129	-0.19231670298457004
2123	130-134	-0.245910545733814
2123	135-139	0.378025105665003
2123	140-144	0.26328001480209196
2123	145-149	0.3200028974737208
2123	150	0.43797906095232975
2124	1	0.09900979277688648
2124	2	0.0745505942763387
2124	3	0.21992177542202995
2124	4	0.19339345368940286
2124	5	0.09590280917474558
2124	6	0.17624422524914962
2124	7	0.12893499959435673
2124	8	-0.012038195252038975
2124	9	0.053615427111225245
2124	10-14	0.15893426848814585
2124	15-19	0.1786165663123711
2124	20-24	0.1061374711566998
2124	25-29	-0.013080071179999209
2124	30-34	0.09968744355371939
2124	35-39	0.20059312748522018
2124	40-44	0.23523207639159693
2124	45-49	0.3081708994695447
2124	50-54	0.2803728021273386
2124	55-59	0.3010783748093999
2124	60-64	0.16720874708916256
2124	65-69	0.17498671425143897
2124	70-74	0.2568753242476163
2124	75-79	0.43521445046577156
2124	80-84	0.24488986476839614
2124	85-89	0.40988257355790125
2124	90-94	0.41586373987448866
2124	95-99	0.4603382875380646
2124	100-104	0.4013125334322112
2124	105-109	0.3705914214848107
2124	110-114	0.3781794803032952
2124	115-119	0.20315002601858367
2124	120-124	0.2928988472216716
2124	125-129	0.2279126388340842
2124	130-134	0.2498064212822797
2124	135-139	0.2971437065611511
2124	140-144	0.2760490745777133
2124	145-149	0.2946825550507839
2124	150	0.4415805871321794
2201	1	-0.8728810411861048
2201	2	-0.2107468817419047
2201	3	-0.6141673065884632
2201	4	-0.7651240002221797
2201	5	-0.2860996890273029
2201	6	-0.2027487356663471
2201	7	-0.3862494048073941
2201	8	-0.1747823557442132
2201	9	-0.555796577304335
2201	10-14	-0.38568913275285865
2201	15-19	-0.45742566740140234
2201	20-24	-0.46300454603812824
2201	25-29	-0.8140213515807844
2201	30-34	-0.5309073288124964
2201	35-39	-0.5063357967730369
2201	40-44	-0.7192174214979872
2201	45-49	-0.5872230684864164
2201	50-54	-0.5894672933073579
2201	55-59	-0.536228515726414
2201	60-64	-0.5653423055268902
2201	65-69	-0.4720748589886625
2201	70-74	-0.39157877537451213
2201	75-79	-0.5108167489640039
2201	80-84	-0.26636024783979195
2201	85-89	-0.3361415282108169
2201	90-94	-0.5023606567261396
2201	95-99	-0.34841954056793867
2201	100-104	-0.3286905845429544
2201	105-109	-0.40935868234462447
2201	110-114	-0.643768388796019
2201	115-119	-0.7043923111428114
2201	120-124	-0.5534976019004247
2201	125-129	-0.6557480661850832
2201	130-134	-0.6993124254484542
2201	135-139	-0.677753521360593
2201	140-144	-0.6143736302879503
2201	145-149	-0.7113731383820863
2201	150	-1.275924859296083
2202	1	0.014714818557806097
2202	2	-0.11861802779177921
2202	3	-0.15462984633701637
2202	4	0.03381990388398748
2202	5	-0.01532860461949781
2202	6	-0.07846375656131954
2202	7	0.029032718562035598
2202	8	-0.03760003827730429
2202	9	0.09274978757897401
2202	10-14	-0.01462515717569346
2202	15-19	-0.04018543449047485
2202	20-24	-0.012885145170372425
2202	25-29	-0.02781324775920524
2202	30-34	0.08501347353127642
2202	35-39	0.05025596542016331
2202	40-44	0.12994226749114546
2202	45-49	0.09082236760408335
2202	50-54	-0.19057014456779342
2202	55-59	-0.04035746652400718
2202	60-64	0.11994984251384011
2202	65-69	0.13242503530870664
2202	70-74	0.05942837762274422
2202	75-79	0.008754320647916813
2202	80-84	0.14193765920602175
2202	85-89	0.0014609642394987077
2202	90-94	0.051805581600582684
2202	95-99	-0.0069557489284903795
2202	100-104	0.014821379290900438
2202	105-109	0.20822534777539659
2202	110-114	0.18778716536387918
2202	115-119	0.2612353138739465
2202	120-124	0.3116120127461457
2202	125-129	0.3949500423958483
2202	130-134	0.3235890263378778
2202	135-139	-0.017785360919283733
2202	140-144	0.21796894442977788
2202	145-149	0.3880430780952082
2202	150	0.09126355838414923
2203	1	-0.15657377067322997
2203	2	0.13378230290816617
2203	3	-0.06458184141302326
2203	4	-0.2521763489080868
2203	5	0.0364563252512724
2203	6	-0.21534215937144552
2203	7	-0.1345062113037514
2203	8	-0.053523715938524674
2203	9	0.19703691152695768
2203	10-14	0.054360616964530095
2203	15-19	0.0308760898287872
2203	20-24	-0.1577623420056682
2203	25-29	0.009556791407625553
2203	30-34	0.029145691372505667
2203	35-39	0.05759853160246564
2203	40-44	-0.026692310781875506
2203	45-49	0.13004606469266378
2203	50-54	0.2050230021705275
2203	55-59	0.14805213988677224
2203	60-64	0.18643915751408002
2203	65-69	-0.030305592320274855
2203	70-74	0.24862325474781954
2203	75-79	-0.1308581175278647
2203	80-84	-0.14746152498936027
2203	85-89	-0.6945045742337186
2203	90-94	-0.18320800725845032
2203	95-99	0.006479845447060484
2203	100-104	0.22588363729108352
2203	105-109	0.18531018166277136
2203	110-114	0.329212709345299
2203	115-119	0.28564237023292094
2203	120-124	0.10276450705547546
2203	125-129	0.2068784914679611
2203	130-134	0.2838292712414443
2203	135-139	0.5244428168149611
2203	140-144	0.527777663694053
2203	145-149	0.3351240342720203
2203	150	0.2455560901394236
2204	1	-0.3822791328526307
2204	2	0.0695645393272244
2204	3	0.05732094393904674
2204	4	0.016757189388492577
2204	5	-0.07432588294130937
2204	6	-0.15324251723261284
2204	7	0.08871627823456407
2204	8	0.04934904228088044
2204	9	0.20997546223636476
2204	10-14	0.11932562565686311
2204	15-19	0.08380926240719333
2204	20-24	0.11937941026232579
2204	25-29	0.11717267181635549
2204	30-34	0.19340291328298065
2204	35-39	0.08134378700002287
2204	40-44	0.10750190166742613
2204	45-49	0.14720920470350762
2204	50-54	0.20614423635594648
2204	55-59	0.30678385583470913
2204	60-64	0.15105818490882683
2204	65-69	0.3504692287927469
2204	70-74	0.28849948264028313
2204	75-79	0.2986855146876479
2204	80-84	0.22955853915470215
2204	85-89	0.19607333247665792
2204	90-94	0.04562484048862103
2204	95-99	0.2643892852810268
2204	100-104	0.3727361827194784
2204	105-109	0.30402271303535144
2204	110-114	0.44061375690440485
2204	115-119	0.35744188903777996
2204	120-124	0.2531913043590066
2204	125-129	0.1343476488001656
2204	130-134	0.34476378644064454
2204	135-139	0.4486452866486914
2204	140-144	0.6318351356643248
2204	145-149	0.3578115777284623
2204	150	0.5818192765083126
2205	1	0.07647306400568965
2205	2	0.04967588379839327
2205	3	0.13241104133554416
2205	4	0.09780431697966918
2205	5	0.0965105578588421
2205	6	-0.04027264369077699
2205	7	0.11953752723199074
2205	8	-0.02319530737045028
2205	9	0.07476359043400294
2205	10-14	0.06591145985998281
2205	15-19	0.12720777183364618
2205	20-24	0.13919057191505146
2205	25-29	0.08112893123103504
2205	30-34	0.1879334896456939
2205	35-39	0.18489536535484774
2205	40-44	0.19651021076744968
2205	45-49	0.2919496899118741
2205	50-54	0.24585912613419936
2205	55-59	0.35819143539617215
2205	60-64	0.33939322980646125
2205	65-69	0.36044247594129786
2205	70-74	0.3044464659622861
2205	75-79	0.3958511719158153
2205	80-84	0.27254267572552493
2205	85-89	0.2946480525115476
2205	90-94	0.3136309431634956
2205	95-99	0.32384764069686867
2205	100-104	0.2754160601907998
2205	105-109	0.25578124361817345
2205	110-114	0.29207438367454586
2205	115-119	0.2698225740776863
2205	120-124	0.43366702688161496
2205	125-129	0.4724583656003958
2205	130-134	0.5781943117440989
2205	135-139	0.5509726751687367
2205	140-144	0.639853134805918
2205	145-149	0.35806143434320603
2205	150	0.16221359107187538
2206	1	0.104694264353693
2206	2	-0.07317275158762726
2206	3	-0.19632532932322988
2206	4	0.13805886871332973
2206	5	-0.2127907412306982
2206	6	0.08809346538765794
2206	7	-0.06676323209021007
2206	8	0.05988091441859211
2206	9	-0.4164059440700285
2206	10-14	0.04710493944410388
2206	15-19	0.09488507266997459
2206	20-24	0.034535082498614145
2206	25-29	-0.047064122806986575
2206	30-34	-0.14610015167633605
2206	35-39	-0.19559110849631622
2206	40-44	-0.21422649201579702
2206	45-49	-0.3263554901236745
2206	50-54	0.01652489845785965
2206	55-59	-0.13329330083772817
2206	60-64	-0.281014579045781
2206	65-69	-0.5678785083541484
2206	70-74	-0.34263720879813775
2206	75-79	-0.1616171672163489
2206	80-84	-0.22741513916535894
2206	85-89	-0.33997903209414915
2206	90-94	-0.7662813645223352
2206	95-99	-0.4588375361326058
2206	100-104	-0.242102721527921
2206	105-109	-0.5070170357415407
2206	110-114	-0.5524199811454338
2206	115-119	-0.3612252977721724
2206	120-124	-0.3439010547099244
2206	125-129	-0.46832033351378044
2206	130-134	-0.7009110805345955
2206	135-139	-0.751277765917024
2206	140-144	-0.643101724767476
2206	145-149	-0.40310387870199804
2206	150	-0.2566601428923079
2207	1	0.11765866480614307
2207	2	0.15403705806157575
2207	3	0.29902805332935145
2207	4	0.3245103831001046
2207	5	0.14419029500926683
2207	6	0.05986430530887077
2207	7	0.06965095631120732
2207	8	0.04940173032021278
2207	9	0.20604300119946828
2207	10-14	0.11944639125805878
2207	15-19	0.17730018040681017
2207	20-24	0.1465236821968432
2207	25-29	0.19750103084927417
2207	30-34	0.24609626003424978
2207	35-39	0.21481880826290478
2207	40-44	0.19864920138986975
2207	45-49	0.1956888879939811
2207	50-54	0.27874307850688496
2207	55-59	0.27828332478579654
2207	60-64	0.330841369059371
2207	65-69	0.29032099829348823
2207	70-74	0.358742204358812
2207	75-79	0.3962623257373039
2207	80-84	0.309679076618842
2207	85-89	0.22275791876801776
2207	90-94	0.3106360573635456
2207	95-99	0.1869268986127537
2207	100-104	0.29790224887494077
2207	105-109	0.3054548194295279
2207	110-114	0.290363597024502
2207	115-119	0.3861542131912401
2207	120-124	0.3209375826394023
2207	125-129	0.6304608878112674
2207	130-134	0.4551625247479336
2207	135-139	0.2173128544150913
2207	140-144	0.30438616611714053
2207	145-149	0.23619117699856673
2207	150	0.32874468356877173
2208	1	-0.2286874709257205
2208	2	0.1028997143899737
2208	3	-0.04452644735447109
2208	4	-0.021863009524182075
2208	5	0.08650883242649599
2208	6	0.09514980119025296
2208	7	-0.009672724715649395
2208	8	-0.38496084073628367
2208	9	-0.00605364662796859
2208	10-14	-0.051066366161201415
2208	15-19	0.01569130037201205
2208	20-24	-0.014844165213759197
2208	25-29	-0.08263869264549584
2208	30-34	-0.13202955330874744
2208	35-39	-0.10629209869186695
2208	40-44	-0.016367140042419237
2208	45-49	-0.31239864947146145
2208	50-54	-0.07317944014091893
2208	55-59	-0.033737737574796256
2208	60-64	-0.08978223716852796
2208	65-69	-0.14411314682754295
2208	70-74	-0.08927393348903934
2208	75-79	-0.1589720197863116
2208	80-84	-0.20850597967771733
2208	85-89	-0.6804208554472524
2208	90-94	-0.35549050945468963
2208	95-99	-0.3385926439207907
2208	100-104	-0.1068443026962882
2208	105-109	-0.28601109806199787
2208	110-114	-0.12757927425982984
2208	115-119	-0.14876073079175
2208	120-124	-0.12558505896330985
2208	125-129	-0.07306543192733983
2208	130-134	0.1009724629013391
2208	135-139	0.11708793731465761
2208	140-144	-0.02333161425254815
2208	145-149	-0.2536379597483531
2208	150	0.2750220122175904
2209	1	-0.1353380269484603
2209	2	-0.023902685849705563
2209	3	-0.14963248302031218
2209	4	-0.2418505265035904
2209	5	-0.353268472896616
2209	6	-0.0805314428564401
2209	7	-0.13754859240227546
2209	8	-0.3010604174384923
2209	9	-0.18704139705980793
2209	10-14	-0.14806267592738465
2209	15-19	-0.022178376522610677
2209	20-24	-0.2973749391763647
2209	25-29	-0.13479710492955377
2209	30-34	-0.2054672397120143
2209	35-39	-0.20161056906302122
2209	40-44	-0.42451691909390377
2209	45-49	-0.09883008423408057
2209	50-54	-0.1500701399412918
2209	55-59	-0.26274594012670605
2209	60-64	-0.42966764709543526
2209	65-69	-0.30214597682044797
2209	70-74	-0.4308716492013005
2209	75-79	-0.3568480599348831
2209	80-84	-0.4708823362498862
2209	85-89	-0.6281350375540526
2209	90-94	-0.31165580870128196
2209	95-99	-0.4557683990690151
2209	100-104	-0.32215115834208774
2209	105-109	-0.2327068569841444
2209	110-114	-0.24512315971222876
2209	115-119	-0.2337142031612558
2209	120-124	-0.12945595541090427
2209	125-129	-0.34156788896957124
2209	130-134	-0.18567572949248046
2209	135-139	-0.30090546481940095
2209	140-144	0.035568986128012625
2209	145-149	-0.18001393540410504
2209	150	-0.32112423695614467
2210	1	-0.34264263655127536
2210	2	0.07114976984173182
2210	3	0.14540773403786034
2210	4	0.25098981394976505
2210	5	0.09257488488638899
2210	6	0.17586896983520006
2210	7	0.1604263513921893
2210	8	-0.0995872812445171
2210	9	-0.18686445520928885
2210	10-14	0.0416024832093953
2210	15-19	0.0825909966397802
2210	20-24	0.007482429633860477
2210	25-29	-0.028865402548632346
2210	30-34	-0.026380522556664232
2210	35-39	-0.044736490190672384
2210	40-44	0.04184855620058414
2210	45-49	0.08260121852894997
2210	50-54	0.15446729581802998
2210	55-59	2.898743289776462E-4
2210	60-64	0.06880431033824408
2210	65-69	-0.1278838104315767
2210	70-74	0.09407385997801754
2210	75-79	0.19181950502753864
2210	80-84	0.01693063218052515
2210	85-89	0.1830190567090071
2210	90-94	0.23784515207972845
2210	95-99	0.07843606208808751
2210	100-104	0.10556135821964574
2210	105-109	0.10729291948702269
2210	110-114	-0.0025570330919606477
2210	115-119	0.0841118499387008
2210	120-124	0.06007073928467577
2210	125-129	0.4006681936069896
2210	130-134	0.3202222993118866
2210	135-139	-0.19679713975433089
2210	140-144	-0.2544480579224029
2210	145-149	-0.26428794947655376
2210	150	-0.29161254099572886
2211	1	-0.04252663163726922
2211	2	0.12096877577612375
2211	3	0.29370955043074076
2211	4	0.16374908567656377
2211	5	0.0021933886579716955
2211	6	0.2251645646333742
2211	7	0.140581267102327
2211	8	-0.05410361993268964
2211	9	0.042973969730752515
2211	10-14	-0.05831756477561356
2211	15-19	0.014644066975570524
2211	20-24	-0.03418823732017273
2211	25-29	-0.1275376391800549
2211	30-34	-0.19020076792152452
2211	35-39	-0.14013695561229156
2211	40-44	-0.21448478100978008
2211	45-49	-0.25285865872801594
2211	50-54	-0.3460654644396044
2211	55-59	-0.10878260428891195
2211	60-64	-0.23994847230760286
2211	65-69	-0.21165463986809385
2211	70-74	-0.2643971182940845
2211	75-79	-0.485115678854946
2211	80-84	-0.3360861164788034
2211	85-89	-0.14956192655296974
2211	90-94	-0.096130301130124
2211	95-99	-0.09267262827913214
2211	100-104	-0.15947914714893585
2211	105-109	-0.04788287998000129
2211	110-114	-0.2333998702589568
2211	115-119	-0.3252597296422124
2211	120-124	-0.4632322542617757
2211	125-129	-0.10460827080032686
2211	130-134	-0.2412301624245643
2211	135-139	-0.5493022514585775
2211	140-144	-0.5016610248088611
2211	145-149	-0.35274398238247784
2211	150	-0.20449796017540933
2212	1	0.1165806623185297
2212	2	0.12389934164490768
2212	3	0.25524039247767405
2212	4	0.3118860613804344
2212	5	0.1395037628279141
2212	6	0.08377725935162772
2212	7	0.12008490306971709
2212	8	-0.07579398130861392
2212	9	0.16607023111240693
2212	10-14	0.09096245557791605
2212	15-19	0.06536872060422638
2212	20-24	0.16270762709038422
2212	25-29	0.09389092110572506
2212	30-34	0.0610090887733179
2212	35-39	0.09688250014544764
2212	40-44	0.15763583886285204
2212	45-49	0.19405495600553735
2212	50-54	0.10141436334481568
2212	55-59	0.22143493564176708
2212	60-64	0.037634444107283116
2212	65-69	0.050811773428968365
2212	70-74	-0.003911660816562801
2212	75-79	-0.1041869082268363
2212	80-84	-0.012861951245490388
2212	85-89	0.2791648226051038
2212	90-94	0.3729552293820717
2212	95-99	0.0666544405043652
2212	100-104	-0.16603901184910796
2212	105-109	0.06633637169025519
2212	110-114	0.141715030556405
2212	115-119	0.4039362561320061
2212	120-124	0.2771415676012836
2212	125-129	0.47840050592920846
2212	130-134	0.3473674603766952
2212	135-139	-0.09175288780365065
2212	140-144	-0.09313472372669906
2212	145-149	-0.040486017431412336
2212	150	-0.25962735004004855
2213	1	-0.18662919907036724
2213	2	-0.12316970451406206
2213	3	-0.20042599739974776
2213	4	-0.4987073563324316
2213	5	0.030871430377594322
2213	6	-0.49896047455042947
2213	7	0.0061686445405797485
2213	8	-0.2083166126023599
2213	9	-0.14658317467645787
2213	10-14	-0.08514400653705678
2213	15-19	-0.12829894494625904
2213	20-24	-0.1163750943649049
2213	25-29	-0.24257872840785666
2213	30-34	-0.15222992300302707
2213	35-39	-0.06662182302203234
2213	40-44	-0.14334517426463833
2213	45-49	-0.2584039507599982
2213	50-54	-0.1254509543925053
2213	55-59	-0.24759567560337814
2213	60-64	-0.45946392967226757
2213	65-69	-0.5463794662560559
2213	70-74	-0.46086511213532333
2213	75-79	-0.41192499303527796
2213	80-84	-0.32851765679868805
2213	85-89	-0.4036085287440656
2213	90-94	-0.4374811950137385
2213	95-99	-0.39103365606951
2213	100-104	-0.39368234121820933
2213	105-109	-0.39424847260880114
2213	110-114	-0.36380205481071215
2213	115-119	-0.13928336227362337
2213	120-124	-0.5425815970036396
2213	125-129	-0.629526853707219
2213	130-134	-0.5326084012944605
2213	135-139	-0.715594216860957
2213	140-144	-0.7152678978810911
2213	145-149	-0.5271198654872435
2213	150	-0.9929385152559078
2214	1	0.04623516637786196
2214	2	0.13270405478006708
2214	3	0.3151595366241082
2214	4	0.18903862221904433
2214	5	0.013524977619866263
2214	6	0.2598304713110906
2214	7	0.123139333294354
2214	8	-0.030337458047810628
2214	9	0.2898604115664867
2214	10-14	0.15313966602826667
2214	15-19	0.14978375031327573
2214	20-24	0.1714528144497791
2214	25-29	0.09689648986104515
2214	30-34	0.06553283678972122
2214	35-39	0.09624877471086535
2214	40-44	0.12308396903971897
2214	45-49	0.2131474433289995
2214	50-54	0.165910964916975
2214	55-59	0.09760718713350514
2214	60-64	0.07723361167395382
2214	65-69	0.2983644817658231
2214	70-74	0.25491764466120514
2214	75-79	0.2833236014951268
2214	80-84	0.38599384946787296
2214	85-89	0.2547660750626619
2214	90-94	0.2948136256049594
2214	95-99	0.18931964127615686
2214	100-104	0.31606478600932775
2214	105-109	0.207362147303634
2214	110-114	0.18608933031849517
2214	115-119	0.35532283280273447
2214	120-124	0.3065665812173535
2214	125-129	0.3137794326776131
2214	130-134	0.2172539881377631
2214	135-139	-0.1468966634066149
2214	140-144	-0.25543132150869496
2214	145-149	0.08578749301518229
2214	150	0.13370502263543216
2215	1	0.05688998888413366
2215	2	0.15702181885078303
2215	3	0.17647101448754654
2215	4	0.3127232109012752
2215	5	0.15618934056894318
2215	6	0.22085490870776425
2215	7	0.06767217197960917
2215	8	0.037872407773726025
2215	9	0.1487568650371216
2215	10-14	0.2293430450341134
2215	15-19	0.14403076097158873
2215	20-24	0.12328414517570963
2215	25-29	0.06493269561471493
2215	30-34	0.10216763524100259
2215	35-39	0.14783609427201583
2215	40-44	0.15373037236258114
2215	45-49	0.07553366747497847
2215	50-54	0.07312230334834169
2215	55-59	-0.0046131821476009804
2215	60-64	0.057241273809140125
2215	65-69	0.22170092460324042
2215	70-74	0.1418620546717264
2215	75-79	0.1952112836897797
2215	80-84	0.19952381395918195
2215	85-89	0.11544655390345326
2215	90-94	-0.038776273983046394
2215	95-99	0.35107783181899066
2215	100-104	0.36332137894702043
2215	105-109	0.07947310528495422
2215	110-114	0.3436771627194304
2215	115-119	0.2590321106361202
2215	120-124	0.4305019016895031
2215	125-129	0.36555886439323615
2215	130-134	0.3093766707068397
2215	135-139	-0.03273764732960416
2215	140-144	0.10313103351642638
2215	145-149	-0.05609280553314022
2215	150	0.11447007864706649
2216	1	0.0887001033937338
2216	2	0.08080712080591113
2216	3	0.06323588468643493
2216	4	0.10652665192291266
2216	5	0.04774890284470956
2216	6	-0.014739174045928394
2216	7	-0.11074571709607994
2216	8	0.11804102716065046
2216	9	0.242852479704446
2216	10-14	0.08761828923075399
2216	15-19	0.1580414643156658
2216	20-24	0.06573794849975911
2216	25-29	0.21249460931328912
2216	30-34	0.252074224432441
2216	35-39	0.22195322247208082
2216	40-44	0.10069975081024296
2216	45-49	0.24371656467128844
2216	50-54	0.30126632259879926
2216	55-59	-0.2710296036569346
2216	60-64	0.23298720405468742
2216	65-69	0.38077368176561777
2216	70-74	0.22103449388330176
2216	75-79	0.32962110749515716
2216	80-84	0.37596142197959637
2216	85-89	0.39912524166480523
2216	90-94	0.28303504936148016
2216	95-99	0.18871981684878847
2216	100-104	0.2736499476195533
2216	105-109	0.315175757359313
2216	110-114	0.2563200030102095
2216	115-119	0.32396970650511037
2216	120-124	0.24141057440409242
2216	125-129	0.37112450435909494
2216	130-134	0.24655995543606934
2216	135-139	0.07920248377982375
2216	140-144	0.2877455677481038
2216	145-149	0.13325445591056706
2216	150	0.33631158503681746
2217	1	0.08780639777553745
2217	2	0.14116333705223028
2217	3	0.29185860402955655
2217	4	0.33232465131750644
2217	5	0.12761085566293673
2217	6	0.22227248732342986
2217	7	0.145772878163541
2217	8	0.11895368165716036
2217	9	0.22107005430708426
2217	10-14	0.19818848911847198
2217	15-19	0.22588188737974946
2217	20-24	0.23138161524329348
2217	25-29	0.24360152568454652
2217	30-34	0.25205990909378784
2217	35-39	0.2789710971441224
2217	40-44	0.27735748504496627
2217	45-49	0.3615023892441087
2217	50-54	0.30542963476010243
2217	55-59	0.3866614749598156
2217	60-64	0.35456731782848294
2217	65-69	0.447750463610852
2217	70-74	0.4144363135863287
2217	75-79	0.4483529152337624
2217	80-84	0.372808218471782
2217	85-89	0.45439661969158607
2217	90-94	0.46991547133459477
2217	95-99	0.46303262668809
2217	100-104	0.41301660068968005
2217	105-109	0.30825914536841736
2217	110-114	0.4158524607150227
2217	115-119	0.36021752988315825
2217	120-124	0.4335464541121894
2217	125-129	0.4112753042658994
2217	130-134	0.4453275316999239
2217	135-139	0.44915176599019446
2217	140-144	0.45344383020929513
2217	145-149	0.33863798642691023
2217	150	0.6274207072171052
2218	1	0.1408001172588449
2218	2	0.12663265779986688
2218	3	0.2742969297426967
2218	4	0.3082732353605877
2218	5	0.16794568604704807
2218	6	0.2312168017547478
2218	7	0.18244403748870752
2218	8	0.15805706023230925
2218	9	0.26045516702862415
2218	10-14	0.20635514205530825
2218	15-19	0.12161291645298888
2218	20-24	0.1901190889017954
2218	25-29	0.1878804422986491
2218	30-34	0.16102625384863956
2218	35-39	0.2534065936040264
2218	40-44	0.3039205376398826
2218	45-49	0.31325125300839574
2218	50-54	0.27027834689493346
2218	55-59	0.23359259208222483
2218	60-64	0.26845250341806803
2218	65-69	0.44788218520243106
2218	70-74	0.3016516311681485
2218	75-79	0.3902833214985435
2218	80-84	0.35026081060760816
2218	85-89	0.42071439311114744
2218	90-94	0.3987143658341594
2218	95-99	0.41021337142483105
2218	100-104	0.3093889467081965
2218	105-109	0.20697062885652429
2218	110-114	0.35582021647412887
2218	115-119	0.2690884426301423
2218	120-124	0.35834218510635907
2218	125-129	0.3144167729758749
2218	130-134	0.21894219816283567
2218	135-139	0.27353443594375193
2218	140-144	0.25770769448286757
2218	145-149	-0.0031339982798428423
2218	150	0.24180995268778815
2219	1	0.07094621982232852
2219	2	0.12959780959668166
2219	3	0.2774173825101016
2219	4	0.28415227689967537
2219	5	0.14806402359925386
2219	6	0.25761611527121886
2219	7	0.21382884001065605
2219	8	0.17510968220280887
2219	9	0.24325636243698767
2219	10-14	0.2396304031122014
2219	15-19	0.22453116075133295
2219	20-24	0.2476515675192701
2219	25-29	0.258479334039464
2219	30-34	0.31296858805225725
2219	35-39	0.28580388555582203
2219	40-44	0.3011081065368444
2219	45-49	0.3891578893710843
2219	50-54	0.3321854568295777
2219	55-59	0.3924739747102919
2219	60-64	0.40292181290834606
2219	65-69	0.47348366198109915
2219	70-74	0.43351595549302857
2219	75-79	0.530418807259089
2219	80-84	0.4798947680255665
2219	85-89	0.4473044667388564
2219	90-94	0.5463292817992098
2219	95-99	0.5872480464629319
2219	100-104	0.6214893916799653
2219	105-109	0.5110503618629281
2219	110-114	0.6242542831603473
2219	115-119	0.5987862803889783
2219	120-124	0.6647197502576603
2219	125-129	0.6196029498890354
2219	130-134	0.5716936463463966
2219	135-139	0.5907397154587244
2219	140-144	0.6401771686926594
2219	145-149	0.6163989979188429
2219	150	0.5501489038728238
2220	1	0.046536553120386515
2220	2	0.13897615616543035
2220	3	0.2908891259815647
2220	4	0.34813701047609413
2220	5	0.23075250576079043
2220	6	0.24270507318787793
2220	7	0.20270591819092232
2220	8	0.0709569615217518
2220	9	0.2415675421768384
2220	10-14	0.23104236225910313
2220	15-19	0.198390203620896
2220	20-24	0.1718452974038911
2220	25-29	0.2081252837678207
2220	30-34	0.2040259039378185
2220	35-39	0.15537411718400307
2220	40-44	0.21321033697599034
2220	45-49	0.22292245283738055
2220	50-54	0.2264971218341003
2220	55-59	0.2075010186097117
2220	60-64	0.29630285615708374
2220	65-69	0.34553631989506073
2220	70-74	0.24113619936483133
2220	75-79	0.15839051335350973
2220	80-84	0.03682448679995076
2220	85-89	0.20129511765161823
2220	90-94	0.09066028490156697
2220	95-99	0.3634688051859172
2220	100-104	0.3008308377093556
2220	105-109	0.2774288204455715
2220	110-114	0.27980150109345203
2220	115-119	0.06269963880921381
2220	120-124	0.13326002718834218
2220	125-129	0.2788691381679911
2220	130-134	0.2209656077240112
2220	135-139	0.1437347991475164
2220	140-144	-0.02235546291662871
2220	145-149	0.07104506466689031
2220	150	0.1592383501425303
2221	1	0.05070483025980366
2221	2	0.053073825514260875
2221	3	-0.09095286432420124
2221	4	0.06892679518952605
2221	5	0.15389431371318096
2221	6	0.042850389885110474
2221	7	0.0046182223684283485
2221	8	0.13776890856762236
2221	9	0.06063065078610208
2221	10-14	0.05165503742551181
2221	15-19	-0.09223689536003832
2221	20-24	-0.13730712683381086
2221	25-29	-0.053282536746685594
2221	30-34	-0.11364551516045651
2221	35-39	-0.06979010988644063
2221	40-44	-0.1043381877063112
2221	45-49	-0.19598111102060756
2221	50-54	-0.11751620339227742
2221	55-59	-0.17440713715875233
2221	60-64	-0.2165970974601521
2221	65-69	-0.003518353100155025
2221	70-74	-0.1127214741133784
2221	75-79	0.04629141086645916
2221	80-84	-0.034839818004947176
2221	85-89	0.031246950814548313
2221	90-94	0.10383258108943494
2221	95-99	0.12150258934453717
2221	100-104	0.11037378468355286
2221	105-109	-0.00958732614175517
2221	110-114	0.11716594984154227
2221	115-119	-0.1469980655604104
2221	120-124	-0.15958428016852366
2221	125-129	-0.09855204125386763
2221	130-134	-0.1940827334442261
2221	135-139	-0.6041341426253908
2221	140-144	-0.2131149837170767
2221	145-149	-0.25012082913719524
2221	150	-0.16047822291903913
2222	1	-0.07570559497941431
2222	2	0.11731346485449379
2222	3	-0.1229088754897063
2222	4	0.22061161815052088
2222	5	0.1622091711033491
2222	6	0.22086130228449719
2222	7	0.2665490416345335
2222	8	0.10881698806394269
2222	9	0.12799401828270618
2222	10-14	0.16518951281811667
2222	15-19	0.1166212858752047
2222	20-24	0.11453142976876052
2222	25-29	0.19079616697639779
2222	30-34	0.15611567475600197
2222	35-39	0.23831661797358095
2222	40-44	0.2425931607625813
2222	45-49	0.2757708742777467
2222	50-54	0.2124265298088872
2222	55-59	0.3547138389395599
2222	60-64	0.35373597444613836
2222	65-69	0.40771949211168845
2222	70-74	0.32763826814054653
2222	75-79	0.42530177600194463
2222	80-84	0.34360721784939585
2222	85-89	0.43804557972826075
2222	90-94	0.45929902813911383
2222	95-99	0.4679620895705483
2222	100-104	0.45636913707703997
2222	105-109	0.34559119514035075
2222	110-114	0.5252794304218398
2222	115-119	0.4607740244629497
2222	120-124	0.5173984202581963
2222	125-129	0.3505242131696349
2222	130-134	0.4187063852233095
2222	135-139	0.42877256614377046
2222	140-144	0.46271033368977044
2222	145-149	0.38400841631838745
2222	150	0.4529057860308612
2223	1	0.06093340288144944
2223	2	0.16480987820828474
2223	3	0.2924407879070685
2223	4	0.31864270890665836
2223	5	0.2218652748202814
2223	6	0.33396207720278426
2223	7	0.2652866502089424
2223	8	0.20675994365159056
2223	9	0.2949755028893293
2223	10-14	0.2473478998189691
2223	15-19	0.17812002340528466
2223	20-24	0.24341218217932692
2223	25-29	0.2681653695273454
2223	30-34	0.2589878310157374
2223	35-39	0.2618860826335947
2223	40-44	0.2955944916985942
2223	45-49	0.2719076013851307
2223	50-54	0.23472148808194504
2223	55-59	0.284251415331191
2223	60-64	0.3347618121702425
2223	65-69	0.40273561459847684
2223	70-74	0.2655582196797184
2223	75-79	0.3862682922858838
2223	80-84	0.38295857647823794
2223	85-89	0.41826662266432635
2223	90-94	0.4272950018051702
2223	95-99	0.5115258679626962
2223	100-104	0.3875502570294529
2223	105-109	0.3488650707646599
2223	110-114	0.44300778086707027
2223	115-119	0.38688579621437924
2223	120-124	0.37908031517685714
2223	125-129	0.46664184253690877
2223	130-134	0.25440540620506624
2223	135-139	0.4487764852284073
2223	140-144	0.44409955801096146
2223	145-149	0.45094715440779254
2223	150	0.4587096804818813
2224	1	0.09513601092138302
2224	2	0.11820211958977112
2224	3	0.27641536271446654
2224	4	0.2240058563186338
2224	5	0.03443038439210255
2224	6	0.2011689673860957
2224	7	0.09333555359842194
2224	8	0.18448395765867787
2224	9	0.19972530543537204
2224	10-14	0.17955270489046882
2224	15-19	0.11573963807198595
2224	20-24	0.08150590189923435
2224	25-29	0.1122800295695967
2224	30-34	0.15249602580518484
2224	35-39	0.25237470720102806
2224	40-44	0.2435530439336091
2224	45-49	0.28324496562753154
2224	50-54	0.2670199785117262
2224	55-59	0.32897372190220153
2224	60-64	0.25826984681195597
2224	65-69	0.26077880339595083
2224	70-74	0.2642252180680629
2224	75-79	0.3624941708773477
2224	80-84	0.30801617342747534
2224	85-89	0.336348740592193
2224	90-94	0.3662360874124957
2224	95-99	0.35591048386034174
2224	100-104	0.3904455097060051
2224	105-109	0.349102380366233
2224	110-114	0.35052082586475564
2224	115-119	0.32179502997257003
2224	120-124	0.31327643105118597
2224	125-129	0.321708087279454
2224	130-134	0.23300996334459256
2224	135-139	0.2292331131784877
2224	140-144	0.20899357366950966
2224	145-149	0.20841672147597023
2224	150	0.39272280067579146
>>END_MODULE
>>Per sequence quality scores	pass
#Quality	Count
20	4.0
21	344.0
22	5044.0
23	21251.0
24	45393.0
25	80418.0
26	128451.0
27	193604.0
28	277797.0
29	378967.0
30	499740.0
31	643799.0
32	808806.0
33	1008288.0
34	1256100.0
35	1586103.0
36	2064489.0
37	2846821.0
38	4320565.0
39	8225352.0
40	2.7878715E7
>>END_MODULE
>>Per base sequence content	fail
#Base	G	A	T	C
1	42.41059378342676	8.202745009757118	9.77463174849399	39.61202945832213
2	22.508595223722047	10.168154972329008	31.711721181222114	35.61152862272683
3	21.84478279649164	14.091968821918899	26.18613007570566	37.8771183058838
4	27.028768347671978	20.33642362430448	20.918431856896408	31.71637617112713
5	26.69647341068164	24.92786213137351	24.595603026972427	23.78006143097242
6	22.64799779896905	28.730155629654924	27.721038573312278	20.900807998063748
7	18.08357784397715	21.686888030275234	41.452719893183954	18.776814232563662
8	19.573615874222124	20.730117519877684	34.409440312197134	25.28682629370306
9	20.792539498383118	21.634115107329816	35.60645846701011	21.96688692727696
10-14	22.427672100138842	25.636045488595542	28.816510352425368	23.11977205884024
15-19	23.129075552109047	23.568802107679677	28.901796342532315	24.400325997678962
20-24	23.34975344766346	23.888087091117093	27.806396084885186	24.955763376334257
25-29	23.26071876108166	24.281237426088193	26.876133151490606	25.581910661339542
30-34	22.591941269505327	23.872487161617663	27.71618453645024	25.81938703242678
35-39	21.95816906621847	24.407777376319515	27.746375208352315	25.887678349109695
40-44	21.901298839024083	24.63626405860725	28.00975003694019	25.452687065428474
45-49	22.368803905789637	24.51328488852272	27.194297098988923	25.923614106698718
50-54	22.110330453870244	24.350943184832712	27.794470969783113	25.744255391513924
55-59	21.281482301790888	24.453339347549434	28.439028372464815	25.826149978194863
60-64	22.383200590554036	23.807933941932607	28.29238434287687	25.516481124636485
65-69	23.426482995716555	23.70893679992556	26.851908632655913	26.012671571701972
70-74	23.238280616791055	24.38651256464889	26.920834041407087	25.45437277715297
75-79	21.84484178324621	23.932034882144375	28.16333646003628	26.05978687457313
80-84	22.17259893676833	24.473584181341817	27.06801021203115	26.285806669858697
85-89	23.504618211824553	24.785935653700708	26.83882310490159	24.87062302957315
90-94	21.88500752010661	24.298582600552145	28.07963512233626	25.736774757004987
95-99	21.331059196640588	23.694707473517678	28.152587505169386	26.821645824672345
100-104	21.41992002981492	23.593900671535533	29.35522533233969	25.63095396630986
105-109	22.18069480015551	24.75791304889911	27.519370294550544	25.542021856394843
110-114	22.225309109836893	24.604761061372947	27.295960771621424	25.87396905716874
115-119	22.550001792083624	24.339039801425994	27.411726291109307	25.699232115381083
120-124	21.627088621926614	24.00356128319062	27.529811392889673	26.839538701993092
125-129	21.752216114990205	23.99777055388883	27.87677839223563	26.373234938885332
130-134	22.39908044490728	23.870176475839465	27.749784137740583	25.980958941512668
135-139	22.40468404063086	23.620814143371852	28.336224967387086	25.638276848610207
140-144	21.647842022251414	24.84999364726505	27.248613515236087	26.25355081524745
145-149	21.903943686037817	24.113579884304347	28.037412147159774	25.945064282498066
150	22.729740682835274	23.670292440854528	29.48809646060398	24.111870415706214
>>END_MODULE
>>Per sequence GC content	warn
#GC Content	Count
0	0.0
1	1.5
2	1.5
3	3.0
4	8.5
5	18.0
6	27.5
7	60.5
8	293.5
9	635.5
10	819.0
11	909.5
12	1573.0
13	2645.0
14	3568.0
15	5455.5
16	9114.5
17	13673.0
18	19261.0
19	27066.5
20	38880.5
21	61208.5
22	81841.5
23	103473.0
24	137956.0
25	173650.0
26	209066.5
27	249170.0
28	297617.5
29	349917.5
30	405260.5
31	456678.5
32	491004.5
33	542659.5
34	604526.0
35	734784.0
36	968955.5
37	1033766.5
38	992929.5
39	1166700.0
40	1450559.5
41	1514833.0
42	1513462.0
43	1605962.0
44	2092160.5
45	2504593.0
46	2543448.5
47	2617253.0
48	2394447.0
49	2074066.0
50	1907387.5
51	1864218.5
52	1820086.0
53	1706961.0
54	1616452.5
55	1573022.0
56	1406165.5
57	1197282.0
58	1059559.5
59	973138.5
60	1042787.5
61	1117434.0
62	1007070.5
63	838471.5
64	647431.0
65	445272.5
66	360012.5
67	306461.0
68	265622.0
69	217432.5
70	164848.0
71	146701.0
72	138386.0
73	122856.0
74	115756.0
75	120395.5
76	114046.5
77	124709.0
78	121533.5
79	104293.5
80	107734.0
81	118360.5
82	135088.0
83	107070.0
84	58882.5
85	37426.5
86	35697.0
87	44268.5
88	36584.5
89	17081.0
90	6564.5
91	3716.0
92	1680.0
93	596.0
94	305.5
95	146.0
96	44.0
97	14.5
98	6.0
99	2.5
100	0.0
>>END_MODULE
>>Per base N content	pass
#Base	N-Count
1	0.0
2	0.0034015654585835397
3	0.01791083004682739
4	0.0
5	1.913141427774769E-6
6	0.0
7	3.826282855549538E-6
8	0.0
9	0.0
10-14	3.826282855549538E-7
15-19	9.114205761919001E-4
20-24	2.4870838561071998E-5
25-29	2.2995959961852726E-4
30-34	5.065998500747589E-4
35-39	1.0254438052872763E-4
40-44	2.143012828365628E-5
45-49	8.422547121892372E-6
50-54	3.758104173513746E-4
55-59	2.043951891324098E-4
60-64	9.401192214033993E-4
65-69	5.726653746956089E-4
70-74	6.639544154530079E-5
75-79	5.0768834313227384E-5
80-84	5.729186249987274E-4
85-89	3.76207058878854E-5
90-94	1.0937492133741837E-4
95-99	7.17927595204215E-4
100-104	0.04663957922883654
105-109	2.6560587873909075E-5
110-114	1.3276735935712984E-5
115-119	7.090669693324652E-5
120-124	2.157268396999735E-4
125-129	4.7827975297969386E-4
130-134	1.6258171306091656E-5
135-139	1.733002824450791E-4
140-144	1.6063366382956194E-4
145-149	1.1904550831165607E-4
150	0.0
>>END_MODULE
>>Sequence Length Distribution	warn
#Length	Count
40-44	19417.0
45-49	27141.0
50-54	45610.0
55-59	64016.0
60-64	95563.0
65-69	137056.0
70-74	185667.0
75-79	233741.0
80-84	289164.0
85-89	354384.0
90-94	440325.0
95-99	529471.0
100-104	622860.0
105-109	715180.0
110-114	779096.0
115-119	894087.0
120-124	993517.0
125-129	1089398.0
130-134	1190920.0
135-139	1329136.0
140-144	1797705.0
145-149	2059230.0
150-151	3.8377367E7
>>END_MODULE
>>Sequence Duplication Levels	fail
#Total Deduplicated Percentage	23.12301610734385
#Duplication Level	Percentage of deduplicated	Percentage of total
1	74.12944652182398	17.14096385952621
2	12.366908256742033	5.719204376373795
3	4.616405057505568	3.202356255081746
4	2.3267507524732665	2.152059805088551
5	1.4284636909867956	1.651519446772176
6	0.9437943095160692	1.3094022612575724
7	0.6675802410537526	1.080552806678129
8	0.4949830465567261	0.9156400766714647
9	0.37154913533271466	0.7732202976871239
>10	2.2487087291263737	9.687490785953965
>50	0.1921222972829065	3.090264715929673
>100	0.15938983926053457	7.557517257385246
>500	0.023764053120162	3.8329744095813396
>1k	0.022501309451873494	10.936016842581363
>5k	0.00371808566697749	6.0066064969778035
>10k+	0.003914674100554536	24.94421030645377
>>END_MODULE
>>Overrepresented sequences	warn
#Sequence	Count	Percentage	Possible Source
CCGAGAACGTATTCACCGTAGCGTAGCTGATCTACGATTACTAGCGATTC	486344	0.9304448545496924	No Hit
CGAGAACGTATTCACCGTAGCGTAGCTGATCTACGATTACTAGCGATTCC	273916	0.5240400473303537	No Hit
GTCTGATTAGTATTTAGCCTTACCGGGTGGTCCCGGCAGATTCAGACAGG	207812	0.39757374638873033	No Hit
ATTCAGGCGGATCATTTAACGCGTTAGCTGCGTTAGTGAAATTATTCCAC	204712	0.3916430079626285	No Hit
GGCGGATCATTTAACGCGTTAGCTGCGTTAGTGAAATTATTCCACCAACT	181603	0.3474322227081814	No Hit
CCCATTTTTAAGTGAAGCTGTGAAGCTCCTTTCTATTACTCATCATGCGA	178169	0.34086249504520283	No Hit
GTCCCTTAGTGTCAATATATAACCAGTTAGCTGCCTTCGCCTATTGGTGT	113908	0.21792211375496842	No Hit
GTCTGGAGTCTTGGAAGCTTGACTACCCTACGTTCTCCTACAAATGGACC	106500	0.20374956205801292	No Hit
CTGATTAGTATTTAGCCTTACCGGGTGGTCCCGGCAGATTCAGACAGGGT	105547	0.20192633827734358	No Hit
CTGGAGTCTTGGAAGCTTGACTACCCTACGTTCTCCTACAAATGGACCTT	97265	0.18608170097251292	No Hit
CCAGGCTGGAGTGCAGTGGCTATTCACAGGCGCGATCCCACTACTGATCA	97079	0.18572585666694683	No Hit
CCGGATAACGCTTGCGACCTATGTATTACCGCGGCTGCTGGCACATAGTT	86790	0.16604154451657221	No Hit
CCTTAGTGTCAATATATAACCAGTTAGCTGCCTTCGCCTATTGGTGTTCT	85659	0.16387778156175895	No Hit
CACGTGTGTTGCCCCACTCGTAAGAGGCATGATGATTTGACGTCGTCCCC	85404	0.16338993049767636	No Hit
GCTCAGGCTGGAGTGCAGTGGCTATTCACAGGCGCGATCCCACTACTGAT	83134	0.15904709945662765	No Hit
CCGGCATTCTCACTTTTAATCTCTCCACCAGTCCTCACGGTCTGACTTCA	80277	0.15358125439747514	No Hit
CCCCTCCTTAGGCAACCTGGTGGTCCCCCGCTCCCGGGAGGTCACCATAT	77082	0.14746876753573476	No Hit
GTGGCTATTCACAGGCGCGATCCCACTACTGATCAGCACGGGAGTTTTGA	76783	0.1468967382488301	No Hit
GTCCCCACCTTCCTCCTGGTTACCCAGGCAGTATCTCTAGAGTCCTTAAC	70879	0.13560155125924786	No Hit
GGCTGGAGTGCAGTGGCTATTCACAGGCGCGATCCCACTACTGATCAGCA	70018	0.1339543364899338	No Hit
CCACAATCCAGTAAGTGGTAGAACTATCCTTTTTCGTCACTCCATCATTC	67978	0.13005152797727326	No Hit
GCTCCGTTTCCGACCTGGGCCGGTTCACCCCTCCTTAGGCAACCTGGTGG	67765	0.12964402885315723	No Hit
CTCCGTTTAACCTTCGGGCACTGGGCAGGCTTCACCCTCTATACGTCGTT	65846	0.12597271045325745	No Hit
GCCCAGGCTGGAGTGCAGTGGCTATTCACAGGCGCGATCCCACTACTGAT	63068	0.12065800356689915	No Hit
CCCCCATTAAACAATACTATACGCTAGCCCTAAAGCTATTTCGAAGAGAA	62151	0.11890365287762968	No Hit
GGGGTCTTGTCGTCTTGATGCGGGTAACCAGCGTTTTCACTGGTACCATA	62019	0.1186511182091634	No Hit
CCATTTTTAAGTGAAGCTGTGAAGCTCCTTTCTATTACTCATCATGCGAT	61746	0.1181288305993809	No Hit
CCCTAGAGTACCTTTTATCCGTTGAGCGATGGCCCTTCCATACAGAACCA	61517	0.11769072121242047	No Hit
CAGGCGGATCATTTAACGCGTTAGCTGCGTTAGTGAAATTATTCCACCAA	59421	0.11368077677980455	No Hit
CTTAGTGTCAATATATAACCAGTTAGCTGCCTTCGCCTATTGGTGTTCTT	59148	0.11315848917002205	No Hit
CCCTCCTTAGGCAACCTGGTGGTCCCCCGCTCCCGGGAGGTCACCATATT	59010	0.11289447565298913	No Hit
AGCACGTGTGTTGCCCCACTCGTAAGAGGCATGATGATTTGACGTCGTCC	56315	0.10773855950513613	No Hit
GCCGTATCTCAGTCCCAGTGTGGCCGTACAGCCTCTCGGCCCGGCTAAAC	56158	0.1074381963009755	No Hit
AGGCGGATCATTTAACGCGTTAGCTGCGTTAGTGAAATTATTCCACCAAC	55760	0.10667676601272114	No Hit
GCTCCATGTCACCATATTGCTTCTCTTTGTACCGACCATTGTAGCACGTG	55625	0.10641849191997153	No Hit
GCTCCACGGGGTCTTGTCGTCTTGATGCGGGTAACCAGCGTTTTCACTGG	54092	0.10348564611119282	No Hit
CCTCTTTATAATTCTATTTTGCCAGTATCCAAAGCGGACTGAAGTTGAGC	54036	0.10337851019123744	No Hit
GCGGATCATTTAACGCGTTAGCTGCGTTAGTGAAATTATTCCACCAACTA	54025	0.1033574656355319	No Hit
CTCCATCATTCTTTTACCAAGTACAGGAATATTAACCTGTTGTCCATCGA	53437	0.10223253847600033	No Hit
GGGACCTTAGCTGACGATCTGGGTTGTTTCCCTCGCGAGCGTGGACGTTA	53342	0.10205079004036173	No Hit
GCACGTGTGTTGCCCCACTCGTAAGAGGCATGATGATTTGACGTCGTCCC	53259	0.10189199930185644	No Hit
CCTCCTTAGGCAACCTGGTGGTCCCCCGCTCCCGGGAGGTCACCATATTG	52545	0.10052601632242525	No Hit
>>END_MODULE
>>Adapter Content	pass
#Position	Illumina Universal Adapter	Illumina Small RNA 3' Adapter	Illumina Small RNA 5' Adapter	Nextera Transposase Sequence	SOLID Small RNA Adapter
1	0.0	1.913141427774769E-6	0.0	3.252340427217108E-5	1.913141427774769E-6
2	0.0	7.078623282766646E-5	0.0	1.1478848566648615E-4	1.913141427774769E-6
3	0.0	7.843879853876553E-5	1.913141427774769E-6	1.1670162709426092E-4	1.913141427774769E-6
4	0.0	8.226508139431507E-5	1.913141427774769E-6	1.4539874851088246E-4	1.913141427774769E-6
5	0.0	8.991764710541415E-5	1.913141427774769E-6	1.49225031366432E-4	1.913141427774769E-6
6	0.0	9.374392996096369E-5	1.913141427774769E-6	1.5113817279420677E-4	1.913141427774769E-6
7	0.0	1.0139649567206276E-4	1.913141427774769E-6	1.5305131422198152E-4	1.913141427774769E-6
8	0.0	1.1287534423871138E-4	1.913141427774769E-6	1.607038799330806E-4	1.913141427774769E-6
9	0.0	1.3774618279978337E-4	1.913141427774769E-6	1.607038799330806E-4	1.913141427774769E-6
10-11	0.0	1.4922503136643198E-4	1.913141427774769E-6	1.6548673350251752E-4	1.913141427774769E-6
12-13	0.0	1.5974730921919323E-4	2.8697121416621537E-6	1.7218272849972924E-4	1.913141427774769E-6
14-15	0.0	1.7409586992750398E-4	3.826282855549538E-6	1.8366157706637784E-4	1.913141427774769E-6
16-17	0.0	1.8940100134970215E-4	3.826282855549538E-6	1.9035757206358953E-4	1.913141427774769E-6
18-19	0.0	1.9514042563302644E-4	7.652565711099077E-6	2.0279299134412553E-4	1.913141427774769E-6
20-21	0.0	1.980101377746886E-4	9.565707138873845E-6	2.056627034857877E-4	1.913141427774769E-6
22-23	0.0	2.037495620580129E-4	9.565707138873845E-6	2.2288097633576062E-4	1.913141427774769E-6
24-25	0.0	2.2001126419409845E-4	9.565707138873845E-6	2.4296896132739565E-4	1.913141427774769E-6
26-27	0.0	2.2670725919131016E-4	9.565707138873845E-6	2.5731752203570645E-4	1.913141427774769E-6
28-29	0.0	2.3244668347463445E-4	9.565707138873845E-6	2.61143804891256E-4	2.8697121416621537E-6
30-31	0.0	2.36272966330184E-4	9.565707138873845E-6	2.6975294131624246E-4	3.826282855549538E-6
32-33	0.0	2.3722953704407137E-4	9.565707138873845E-6	2.86014643452328E-4	3.826282855549538E-6
34-35	0.0	2.4775181489683257E-4	9.565707138873845E-6	3.032329163023009E-4	4.7828535694369225E-6
36-37	0.0	2.6305694631903074E-4	1.052227785276123E-5	3.242774720078234E-4	7.652565711099077E-6
38-39	0.0	2.726226534579046E-4	1.3391989994423383E-5	3.615837298494314E-4	7.652565711099077E-6
40-41	0.0	2.7740550702734154E-4	1.3391989994423383E-5	3.9506370483548985E-4	7.652565711099077E-6
42-43	0.0	2.812317898828911E-4	1.3391989994423383E-5	4.218476848243366E-4	9.565707138873845E-6
44-45	0.0	2.898409263078775E-4	1.3391989994423383E-5	4.3141339196321044E-4	1.3391989994423383E-5
46-47	0.0	2.965369213050892E-4	1.3391989994423383E-5	4.4863166481318335E-4	1.3391989994423383E-5
48-49	0.0	2.965369213050892E-4	1.3391989994423383E-5	4.6680650837704364E-4	1.4348560708310767E-5
50-51	0.0	3.0897234058562526E-4	1.3391989994423383E-5	4.7828535694369233E-4	1.5305131422198153E-5
52-53	0.0	3.2714718414948555E-4	1.3391989994423383E-5	4.916773469381156E-4	1.5305131422198153E-5
54-55	0.0	3.548877348522197E-4	1.3391989994423383E-5	5.002864833631021E-4	1.721827284997292E-5
56-57	0.0	3.797585734132917E-4	1.4348560708310767E-5	5.242007512102867E-4	1.913141427774769E-5
58-59	1.913141427774769E-6	4.10368836257688E-4	1.5305131422198153E-5	5.366361704908227E-4	2.104455570552246E-5
60-61	1.913141427774769E-6	4.2567396767988615E-4	1.626170213608554E-5	5.548110140546831E-4	2.3914267847184612E-5
62-63	1.913141427774769E-6	4.92633917652003E-4	1.721827284997292E-5	5.835081354713047E-4	2.4870838561071998E-5
64-65	1.913141427774769E-6	5.184613269269624E-4	1.721827284997292E-5	6.007264083212776E-4	2.4870838561071998E-5
66-67	1.913141427774769E-6	5.328098876352732E-4	1.721827284997292E-5	6.102921154601513E-4	2.4870838561071998E-5
68-69	3.826282855549538E-6	5.404624533463723E-4	1.721827284997292E-5	6.437720904462099E-4	2.4870838561071998E-5
70-71	5.7394242833243075E-6	5.557675847685704E-4	1.721827284997292E-5	6.695994997211693E-4	2.6783979988846767E-5
72-73	5.7394242833243075E-6	5.892475597546289E-4	1.721827284997292E-5	7.556908639710339E-4	2.7740550702734152E-5
74-75	5.7394242833243075E-6	6.34206383307336E-4	1.721827284997292E-5	7.729091368210068E-4	3.0610262844396307E-5
76-77	5.7394242833243075E-6	6.523812268711963E-4	1.8174843563860304E-5	7.939536925265292E-4	3.539311641383323E-5
78-79	9.565707138873845E-6	6.619469340100701E-4	1.913141427774769E-5	8.092588239487274E-4	3.6349687127720615E-5
80-81	1.1478848566648615E-5	6.619469340100701E-4	1.913141427774769E-5	8.446519403625606E-4	3.6349687127720615E-5
82-83	1.1478848566648615E-5	6.638600754378448E-4	1.913141427774769E-5	8.647399253541956E-4	3.6349687127720615E-5
84-85	1.2435419280535999E-5	6.8394806042948E-4	1.913141427774769E-5	9.412655824651865E-4	3.6349687127720615E-5
86-87	1.3391989994423383E-5	7.069057575627771E-4	1.913141427774769E-5	0.0011000563209704922	3.9219399269382766E-5
88-89	1.3391989994423383E-5	7.260371718405248E-4	1.913141427774769E-5	0.0011507545688065237	4.017596998327015E-5
90-91	1.3391989994423383E-5	7.53777722543259E-4	1.913141427774769E-5	0.001201452816642555	4.017596998327015E-5
92-93	1.5305131422198153E-5	7.566474346849211E-4	1.913141427774769E-5	0.0012454550694813746	4.017596998327015E-5
94-95	1.5305131422198153E-5	7.604737175404707E-4	1.913141427774769E-5	0.0012789350444674331	4.017596998327015E-5
96-97	1.721827284997292E-5	7.78648561104331E-4	1.913141427774769E-5	0.0012875441808924196	4.208911141104492E-5
98-99	1.913141427774769E-5	8.102153946626147E-4	1.913141427774769E-5	0.0012885007516063069	4.400225283881969E-5
100-101	2.8697121416621538E-5	8.197811018014886E-4	1.913141427774769E-5	0.0012980664587451808	4.400225283881969E-5
102-103	3.0610262844396307E-5	8.398690867931236E-4	1.913141427774769E-5	0.0013028493123146178	4.782853569436923E-5
104-105	3.252340427217108E-5	8.436953696486732E-4	2.104455570552246E-5	0.0013095453073118295	4.782853569436923E-5
106-107	3.443654569994584E-5	8.503913646458849E-4	2.295769713329723E-5	0.0013191110144507032	4.782853569436923E-5
108-109	3.6349687127720615E-5	8.628267839264209E-4	2.4870838561071998E-5	0.0013286767215895771	4.782853569436923E-5
110-111	3.6349687127720615E-5	8.714359203514073E-4	2.4870838561071998E-5	0.0013487647065812123	4.782853569436923E-5
112-113	3.7306257841607994E-5	8.90567334629155E-4	2.4870838561071998E-5	0.001358330413720086	4.782853569436923E-5
114-115	4.017596998327015E-5	8.991764710541415E-4	2.4870838561071998E-5	0.0013688526915728474	4.9741677122143996E-5
116-117	4.304568212493231E-5	9.010896124819163E-4	2.4870838561071998E-5	0.0014807714650976714	5.2611389263806154E-5
118-119	4.9741677122143996E-5	9.03002753909691E-4	2.4870838561071998E-5	0.0015286000007920407	5.7394242833243076E-5
120-121	5.165481854991877E-5	9.087421781930154E-4	2.4870838561071998E-5	0.0016003428043335943	5.7394242833243076E-5
122-123	5.5481101405468305E-5	9.163947439041144E-4	2.4870838561071998E-5	0.0016146913650419053	5.7394242833243076E-5
124-125	5.8350813547130455E-5	9.240473096152135E-4	2.4870838561071998E-5	0.0016319096378918782	5.930738426101784E-5
126-127	5.930738426101784E-5	9.269170217568756E-4	2.4870838561071998E-5	0.0016893038807251212	5.930738426101784E-5
128-129	6.409023783045476E-5	9.345695874679748E-4	2.4870838561071998E-5	0.0017275667092806165	6.026395497490523E-5
130-131	6.79165206860043E-5	9.355261581818621E-4	2.4870838561071998E-5	0.0017342627042778282	6.122052568879261E-5
132-133	7.269937425544123E-5	9.355261581818621E-4	2.4870838561071998E-5	0.0017428718407028147	6.313366711656738E-5
134-135	7.269937425544123E-5	9.40309011751299E-4	2.4870838561071998E-5	0.0017600901135527876	6.313366711656738E-5
136-137	7.269937425544123E-5	9.527444310318351E-4	2.4870838561071998E-5	0.001768699249977774	6.504680854434216E-5
138-139	7.365594496932862E-5	9.613535674568214E-4	2.5827409274959384E-5	0.0017801780985444227	6.695994997211693E-5
>>END_MODULE
