# Supplementary material for: Variation of Long Non-Coding RNA And mRNA Profiles in Breast Cancer Cells With Influences of Adipocytes
Source: Front Oncol. 2021 May 21;11:631551. doi: 10.3389/fonc.2021.631551 (PMC8176020; doi:10.3389/fonc.2021.631551)
Supplement: Supplementary file 1 [file DataSheet_1.zip › sequencing/025G-201090513-CX-116_│┬╨π_6╚╦╤∙▒╛lncRNA_20190627/025G-201090513-CX-116_chenxiu_6╚╦╤∙▒╛lncRNA_20190627/1-Quality/clean/B1_clean_R1_fastqc/summary.txt]

PASS	Basic Statistics	B1_clean_R1.fastq.gz
PASS	Per base sequence quality	B1_clean_R1.fastq.gz
PASS	Per tile sequence quality	B1_clean_R1.fastq.gz
PASS	Per sequence quality scores	B1_clean_R1.fastq.gz
FAIL	Per base sequence content	B1_clean_R1.fastq.gz
WARN	Per sequence GC content	B1_clean_R1.fastq.gz
PASS	Per base N content	B1_clean_R1.fastq.gz
WARN	Sequence Length Distribution	B1_clean_R1.fastq.gz
FAIL	Sequence Duplication Levels	B1_clean_R1.fastq.gz
WARN	Overrepresented sequences	B1_clean_R1.fastq.gz
PASS	Adapter Content	B1_clean_R1.fastq.gz
