# Supplementary material for: Variation of Long Non-Coding RNA And mRNA Profiles in Breast Cancer Cells With Influences of Adipocytes
Source: Front Oncol. 2021 May 21;11:631551. doi: 10.3389/fonc.2021.631551 (PMC8176020; doi:10.3389/fonc.2021.631551)
Supplement: Supplementary file 1 [file DataSheet_1.zip › sequencing/025G-201090513-CX-116_│┬╨π_6╚╦╤∙▒╛lncRNA_20190627/025G-201090513-CX-116_chenxiu_6╚╦╤∙▒╛lncRNA_20190627/1-Quality/clean/B1_clean_R2_fastqc/fastqc_data.txt]

##FastQC	0.11.7
>>Basic Statistics	pass
#Measure	Value
Filename	B1_clean_R2.fastq.gz
File type	Conventional base calls
Encoding	Sanger / Illumina 1.9
Total Sequences	52270051
Sequences flagged as poor quality	0
Sequence length	40-150
%GC	48
>>END_MODULE
>>Per base sequence quality	pass
#Base	Mean	Median	Lower Quartile	Upper Quartile	10th Percentile	90th Percentile
1	31.20126490789152	32.0	32.0	32.0	32.0	32.0
2	31.154043297183698	32.0	32.0	32.0	32.0	32.0
3	34.192351983739215	37.0	32.0	37.0	32.0	37.0
4	35.07526537519544	37.0	37.0	37.0	32.0	37.0
5	35.20276764222021	37.0	37.0	37.0	32.0	37.0
6	38.28748014804883	41.0	37.0	41.0	32.0	41.0
7	38.285160024045126	41.0	37.0	41.0	32.0	41.0
8	38.301249409532815	41.0	37.0	41.0	32.0	41.0
9	38.48735892758169	41.0	41.0	41.0	32.0	41.0
10-14	38.55384226045619	41.0	41.0	41.0	32.0	41.0
15-19	38.436735801156956	41.0	41.0	41.0	32.0	41.0
20-24	38.42252610390604	41.0	41.0	41.0	32.0	41.0
25-29	38.32138153452347	41.0	38.6	41.0	32.0	41.0
30-34	38.20617338215338	41.0	37.8	41.0	32.0	41.0
35-39	37.8993197385631	41.0	37.0	41.0	27.0	41.0
40-44	37.7766371718847	41.0	37.0	41.0	27.0	41.0
45-49	37.74362555354219	41.0	37.0	41.0	27.0	41.0
50-54	37.60733730511007	41.0	37.0	41.0	27.0	41.0
55-59	37.504556288993946	41.0	37.0	41.0	27.0	41.0
60-64	37.377422335423475	41.0	37.0	41.0	27.0	41.0
65-69	37.27233425969745	41.0	37.0	41.0	27.0	41.0
70-74	37.17478372384111	41.0	37.0	41.0	27.0	41.0
75-79	36.73741711329941	41.0	36.0	41.0	25.0	41.0
80-84	36.963794740993784	41.0	37.0	41.0	27.0	41.0
85-89	36.84359451818209	41.0	37.0	41.0	22.0	41.0
90-94	36.27560105645594	41.0	36.0	41.0	20.0	41.0
95-99	36.4299113541355	41.0	37.0	41.0	22.0	41.0
100-104	36.102976525676624	41.0	37.0	41.0	22.0	41.0
105-109	35.747614663601034	41.0	34.0	41.0	22.0	41.0
110-114	35.41463759749918	41.0	32.0	41.0	22.0	41.0
115-119	34.86313240907356	41.0	32.0	41.0	18.0	41.0
120-124	34.42335049568966	41.0	32.0	41.0	12.0	41.0
125-129	33.993884850361454	37.8	32.0	41.0	12.0	41.0
130-134	33.489941397301145	37.0	28.0	41.0	12.0	41.0
135-139	33.16822905291279	37.0	27.0	41.0	12.0	41.0
140-144	33.00127649986011	37.0	27.0	41.0	12.0	41.0
145-149	33.87760667718901	37.0	29.0	41.0	20.0	41.0
150	33.6403328775161	37.0	27.0	41.0	22.0	41.0
>>END_MODULE
>>Per tile sequence quality	fail
#Tile	Base	Mean
1101	1	0.08106790530307251
1101	2	0.029598623351571263
1101	3	-0.1058134095814438
1101	4	-0.4983699100270087
1101	5	0.09593065960773117
1101	6	-0.836411268941383
1101	7	-0.7358054925546682
1101	8	-0.065773444040083
1101	9	-0.2520034094045087
1101	10-14	-0.2569688286086418
1101	15-19	-0.24981700565247422
1101	20-24	-0.24879329442269693
1101	25-29	-0.18260249559379815
1101	30-34	-0.3139672643690119
1101	35-39	-0.12951430090029703
1101	40-44	0.06943832971401065
1101	45-49	-0.14779311100396342
1101	50-54	-0.16176945727359993
1101	55-59	-0.25396238994271414
1101	60-64	0.23200102671962242
1101	65-69	1.4735536622367817E-4
1101	70-74	0.0347118039399561
1101	75-79	0.29561097724131713
1101	80-84	0.09380205189829383
1101	85-89	0.20048343027836069
1101	90-94	0.8019239858826239
1101	95-99	0.5869956441882849
1101	100-104	0.6421903836691953
1101	105-109	0.34491923350356046
1101	110-114	0.7843657428626472
1101	115-119	0.9061751764172712
1101	120-124	0.8358214050760822
1101	125-129	0.08589085383156458
1101	130-134	0.1525072374610943
1101	135-139	0.6507381619089756
1101	140-144	0.24987904669465166
1101	145-149	0.7224701309925337
1101	150	-2.038247115052627E-4
1102	1	0.24102449346570154
1102	2	0.12426750835477662
1102	3	0.14582982299128844
1102	4	0.38897356912114844
1102	5	0.43129140219372886
1102	6	0.36662399326075246
1102	7	0.4152500966839128
1102	8	0.3076734635065961
1102	9	0.1744105736634438
1102	10-14	0.4665261001649341
1102	15-19	0.3444292355526457
1102	20-24	0.3011174193571051
1102	25-29	0.44246615904390296
1102	30-34	0.0403804383373938
1102	35-39	0.28683665666903124
1102	40-44	0.16199491231850516
1102	45-49	0.06661419684449754
1102	50-54	-0.170774515865439
1102	55-59	-0.019592941891282578
1102	60-64	0.3849575616264147
1102	65-69	0.18999434298729767
1102	70-74	0.04523723042890282
1102	75-79	-0.22277228047786934
1102	80-84	0.2654346506831615
1102	85-89	-0.009486465889082751
1102	90-94	0.06366950350112432
1102	95-99	-0.33144940554659286
1102	100-104	-0.08464147391428156
1102	105-109	-0.051712141008025014
1102	110-114	-0.48533082823198725
1102	115-119	-0.32270035469887404
1102	120-124	-1.2190355033534175
1102	125-129	-1.3337279617790614
1102	130-134	-1.56701633935306
1102	135-139	-1.8785632628462636
1102	140-144	-2.1591455948228315
1102	145-149	-1.9565676844135211
1102	150	-2.1298246210518563
1103	1	0.21634420118511244
1103	2	0.1506191525901066
1103	3	0.2636120558111159
1103	4	0.3674491277087242
1103	5	0.591549239984495
1103	6	0.5520808303759139
1103	7	0.5795320175616467
1103	8	0.49686604563056846
1103	9	0.6498914611636977
1103	10-14	0.42446296941313477
1103	15-19	0.5075570524561002
1103	20-24	0.4926548596482192
1103	25-29	0.5490936301571665
1103	30-34	0.5241214875729625
1103	35-39	0.5902949403110185
1103	40-44	0.45443753312171964
1103	45-49	0.4357343181413711
1103	50-54	0.22525378811565844
1103	55-59	0.36186700313151476
1103	60-64	0.5006973342796996
1103	65-69	0.15648877462709265
1103	70-74	-0.013221586298236332
1103	75-79	-0.11207115782955412
1103	80-84	-0.17897668845477455
1103	85-89	-0.00806313596892494
1103	90-94	0.4734063462770308
1103	95-99	-0.46923312843861
1103	100-104	-0.7708545768577011
1103	105-109	-0.26063378083904354
1103	110-114	-0.7889518219941607
1103	115-119	-1.1810109159788666
1103	120-124	-2.1537224357471345
1103	125-129	-1.750731507805277
1103	130-134	-2.2713598454590738
1103	135-139	-1.828618467939851
1103	140-144	-2.0350061674032602
1103	145-149	-1.9722214643287117
1103	150	-2.6694917864465744
1104	1	0.25600986691539873
1104	2	0.008535392087733129
1104	3	0.15026132382086388
1104	4	0.312793701115865
1104	5	0.07813518499924754
1104	6	0.14299817313271745
1104	7	0.30079737167795884
1104	8	0.3402949715103887
1104	9	0.5358875396603011
1104	10-14	0.21581665667767425
1104	15-19	-0.06654890368673705
1104	20-24	-0.07652277576692512
1104	25-29	0.008740299999203671
1104	30-34	-0.027015324534090723
1104	35-39	0.13568186379134772
1104	40-44	-0.16876503756876815
1104	45-49	-0.20903826546234683
1104	50-54	-0.4558014281544871
1104	55-59	0.09733756465673338
1104	60-64	-0.10839734086523123
1104	65-69	-0.32778306324637185
1104	70-74	-0.24683416618335485
1104	75-79	-0.4366818050921921
1104	80-84	-0.502092041468039
1104	85-89	-0.4897377657194468
1104	90-94	-0.1826365269699437
1104	95-99	-0.6545838591189224
1104	100-104	-0.9105100771625771
1104	105-109	-1.1632323131353104
1104	110-114	-1.4009514201685676
1104	115-119	-1.319419896635111
1104	120-124	-1.9184615903058528
1104	125-129	-2.327557019739995
1104	130-134	-2.693493495915906
1104	135-139	-3.5038231456439775
1104	140-144	-3.0986084271492444
1104	145-149	-2.99429829352502
1104	150	-1.9541594382574132
1105	1	0.23572296352170952
1105	2	0.14092779842808412
1105	3	0.5527472051334641
1105	4	-0.0037465912971867965
1105	5	0.41992184342105077
1105	6	0.6536406368822867
1105	7	0.2837790791098058
1105	8	0.4805281643641024
1105	9	0.05283543103979582
1105	10-14	0.3936900573439104
1105	15-19	0.4172217677391856
1105	20-24	0.4435665168696019
1105	25-29	0.32754155904337523
1105	30-34	0.41382732917904264
1105	35-39	0.281606066057158
1105	40-44	0.5413199206004364
1105	45-49	0.5149326654499973
1105	50-54	0.5253013633545791
1105	55-59	0.5326609522127299
1105	60-64	0.7446901687171703
1105	65-69	0.45749060599581526
1105	70-74	0.6739603050908229
1105	75-79	0.5811005865305603
1105	80-84	0.6223803421667427
1105	85-89	0.9864372293707504
1105	90-94	1.051494170241135
1105	95-99	0.9527302832445628
1105	100-104	1.1213795394549138
1105	105-109	0.8868028161308459
1105	110-114	0.6157329111706886
1105	115-119	0.9681326115360207
1105	120-124	0.9810183031271507
1105	125-129	1.312933330974431
1105	130-134	1.2610037908616505
1105	135-139	0.2503720741975002
1105	140-144	0.4474513487335159
1105	145-149	0.1489968808587534
1105	150	0.6032637754266901
1106	1	0.27142279379632583
1106	2	0.08823342630071451
1106	3	-0.16477964011576063
1106	4	-0.649898524278818
1106	5	-0.34002633605923194
1106	6	-0.13831609714502235
1106	7	-0.5143450894049906
1106	8	0.02349703073203102
1106	9	-0.12132661189004779
1106	10-14	-0.16352452501943304
1106	15-19	-0.22380822708378645
1106	20-24	0.11091203695706753
1106	25-29	0.18815650479226065
1106	30-34	-0.19912657569749825
1106	35-39	-0.3170737764840652
1106	40-44	-0.22106863012653122
1106	45-49	-0.10618217712769251
1106	50-54	-0.15529538295896828
1106	55-59	-0.4652927456955638
1106	60-64	-0.18067632454240368
1106	65-69	0.22983501060545564
1106	70-74	0.002390260714250303
1106	75-79	-0.22544359667055147
1106	80-84	-0.039294618872567355
1106	85-89	-0.09867866466031217
1106	90-94	0.1308374726442736
1106	95-99	-0.29366759078921945
1106	100-104	-0.08333056303855813
1106	105-109	0.235437765838995
1106	110-114	-0.27276305360008024
1106	115-119	0.01672893952686394
1106	120-124	0.5053142482640993
1106	125-129	0.08243025265829118
1106	130-134	0.7068832270962133
1106	135-139	0.5450949540033676
1106	140-144	0.9321545172898382
1106	145-149	0.7338289935252789
1106	150	0.673626489858691
1107	1	0.29024963630940803
1107	2	0.09848610149775539
1107	3	0.3330185311758598
1107	4	0.29667068468985747
1107	5	0.38446668567957687
1107	6	0.2190546927805812
1107	7	0.6173287700533834
1107	8	0.5900460004318191
1107	9	0.6310071029753388
1107	10-14	0.6021183721867587
1107	15-19	0.42318708983331277
1107	20-24	0.417033752632598
1107	25-29	0.5261415850908762
1107	30-34	0.5595792724145454
1107	35-39	0.36959078276614576
1107	40-44	0.33441239710960957
1107	45-49	0.6256147791888083
1107	50-54	0.6276096252880805
1107	55-59	0.6536522084544458
1107	60-64	0.5739441109351944
1107	65-69	0.706932686513305
1107	70-74	0.7022474417779208
1107	75-79	0.6983791498586669
1107	80-84	1.0236045796246174
1107	85-89	1.068053447115588
1107	90-94	1.3513847719436427
1107	95-99	1.2481779948106535
1107	100-104	1.485677259473455
1107	105-109	1.5024042209970006
1107	110-114	1.5877020315142971
1107	115-119	1.9038397267183527
1107	120-124	2.128905038027341
1107	125-129	2.217038376030068
1107	130-134	2.212642941170941
1107	135-139	2.219733110245869
1107	140-144	1.9736595943150164
1107	145-149	1.9773949136079736
1107	150	1.9896108128347052
1108	1	0.08700204873231954
1108	2	-0.03513904103841625
1108	3	-0.05556800616199098
1108	4	0.1978953459283801
1108	5	0.0721651503164864
1108	6	-0.13375774296303433
1108	7	-0.22606562493705695
1108	8	-0.05467421186907018
1108	9	-0.040828309786157035
1108	10-14	0.1571080331480843
1108	15-19	0.11001379548810775
1108	20-24	0.14870727273834916
1108	25-29	0.13731026169028127
1108	30-34	0.23407816955356964
1108	35-39	-0.07566255002924294
1108	40-44	0.12313312487356853
1108	45-49	0.3372267365408703
1108	50-54	0.41965833713359757
1108	55-59	0.666616589084704
1108	60-64	0.6599421576012219
1108	65-69	0.6204943730786852
1108	70-74	0.6398435908428652
1108	75-79	0.7074665549657411
1108	80-84	0.6377436167128181
1108	85-89	0.6689908969253295
1108	90-94	1.2053413247047828
1108	95-99	0.8358284135183496
1108	100-104	1.1755419624308487
1108	105-109	0.9672064690760749
1108	110-114	1.215848500194646
1108	115-119	1.869432672381258
1108	120-124	1.7690556588839286
1108	125-129	2.0579064082294423
1108	130-134	1.9269011826585256
1108	135-139	2.025699586843551
1108	140-144	1.735777970496784
1108	145-149	1.694708361495465
1108	150	1.8359924799466256
1109	1	0.05549851782411963
1109	2	0.002727547224495197
1109	3	0.13114172121123602
1109	4	0.017230652212660402
1109	5	-0.40862587340278367
1109	6	-0.507438705309994
1109	7	-0.0027780199491971302
1109	8	-0.001150965237542323
1109	9	-0.013084805383556386
1109	10-14	-0.185158189932082
1109	15-19	0.10628739065147386
1109	20-24	0.1579007421911527
1109	25-29	0.10760346057000447
1109	30-34	-0.04337802763301113
1109	35-39	0.06234021459966499
1109	40-44	0.24436227133843857
1109	45-49	0.23657635946171496
1109	50-54	0.15768427626051107
1109	55-59	0.17152592408074696
1109	60-64	0.13995051550723758
1109	65-69	0.44723182509703463
1109	70-74	0.3259150547430494
1109	75-79	0.414543051752176
1109	80-84	0.37089494878555485
1109	85-89	0.3746787249732293
1109	90-94	0.6578202205154255
1109	95-99	0.36434574082259275
1109	100-104	0.6119860008940066
1109	105-109	0.4814125219799976
1109	110-114	0.8308572900656159
1109	115-119	1.0704561028007902
1109	120-124	1.0894206387273613
1109	125-129	1.0252929938083355
1109	130-134	1.1132056204647682
1109	135-139	0.9760156211412792
1109	140-144	1.0726117913947917
1109	145-149	1.2204442865834508
1109	150	1.1028693558714124
1110	1	0.08061395419182915
1110	2	-0.03493314615840504
1110	3	0.34040379796461906
1110	4	0.36097600982267863
1110	5	0.2030429112882004
1110	6	0.18992641144390632
1110	7	0.2132389825555876
1110	8	0.11452362448270748
1110	9	0.07691646632589766
1110	10-14	0.0949535341317258
1110	15-19	0.17025163708020585
1110	20-24	0.2181417114110289
1110	25-29	0.1967308756597248
1110	30-34	0.09053909985544806
1110	35-39	0.06852889030268017
1110	40-44	0.3349381579059383
1110	45-49	0.33540578238880414
1110	50-54	0.31288864390738524
1110	55-59	0.374581353661533
1110	60-64	0.5396571366732914
1110	65-69	0.6624322994746166
1110	70-74	0.5871126922751913
1110	75-79	0.3752536959682118
1110	80-84	0.6175443754782819
1110	85-89	0.7205397491647929
1110	90-94	1.0386650806695599
1110	95-99	1.106073247962371
1110	100-104	1.052661555898645
1110	105-109	1.158608351816504
1110	110-114	1.223116320880365
1110	115-119	1.6103513103211355
1110	120-124	1.630942897418386
1110	125-129	1.6915655446968998
1110	130-134	1.7997542292667177
1110	135-139	1.7813190011580176
1110	140-144	1.9868312585786185
1110	145-149	1.5272419506785297
1110	150	1.4713068947462276
1111	1	-0.07133240647730688
1111	2	0.07318424599868578
1111	3	0.08489758767645839
1111	4	0.14350482118753405
1111	5	0.2047807296218167
1111	6	-0.06890925560367123
1111	7	0.30356970401252426
1111	8	0.30501455859088367
1111	9	-0.01904326746400642
1111	10-14	0.0382781189463941
1111	15-19	-0.1282048093473449
1111	20-24	-0.033787466885577544
1111	25-29	0.2401074482241654
1111	30-34	-0.12479102303431944
1111	35-39	-0.22690385904297017
1111	40-44	-0.33591116042454416
1111	45-49	-0.3086742761564736
1111	50-54	-0.39749346451161927
1111	55-59	0.222590766765137
1111	60-64	0.3180980164969398
1111	65-69	0.2759438796099616
1111	70-74	-0.20524282560430152
1111	75-79	-0.4986618007092858
1111	80-84	0.013163049553675421
1111	85-89	0.20596878686547626
1111	90-94	0.5850275179253757
1111	95-99	0.3198574498183717
1111	100-104	0.25541987738412075
1111	105-109	0.4635095151388242
1111	110-114	0.8093437449540772
1111	115-119	-0.03178345901925894
1111	120-124	0.4979173411110338
1111	125-129	0.8440042007811286
1111	130-134	0.6692377348063587
1111	135-139	0.4950552908024406
1111	140-144	0.7175002814824012
1111	145-149	0.5576759857174451
1111	150	0.33954450527198077
1112	1	0.1631725925926304
1112	2	0.21183763682667944
1112	3	0.19003331708633908
1112	4	0.37299108164652495
1112	5	0.26503107933949366
1112	6	0.3368163492401379
1112	7	-0.06619866052032108
1112	8	-0.3030762897732444
1112	9	0.1712971096017597
1112	10-14	0.3040590610024978
1112	15-19	0.37896941146283325
1112	20-24	0.2212511081374373
1112	25-29	0.17128386487704006
1112	30-34	0.2915026804757801
1112	35-39	0.16313907301665154
1112	40-44	0.5967297878908369
1112	45-49	0.4544144584754548
1112	50-54	0.585284820705283
1112	55-59	0.6976384592754172
1112	60-64	0.7210717963964726
1112	65-69	0.5632069751031636
1112	70-74	0.657287007345694
1112	75-79	0.9888456602961853
1112	80-84	0.857128756115813
1112	85-89	0.8455996641605239
1112	90-94	1.3378846807780604
1112	95-99	0.9686788346294009
1112	100-104	1.2058028402666494
1112	105-109	1.4120744262059972
1112	110-114	1.4761878316046335
1112	115-119	1.4158667345014706
1112	120-124	1.675349254623569
1112	125-129	1.706878243417009
1112	130-134	1.9363380481698869
1112	135-139	1.9335836264322737
1112	140-144	1.6374467350292221
1112	145-149	1.6022624080208274
1112	150	1.519233763138864
1113	1	0.16695926782945136
1113	2	0.06330183055555594
1113	3	-0.8763432118184937
1113	4	-0.47444526533884357
1113	5	-0.7228868346500263
1113	6	-0.3540281577148079
1113	7	-0.2600979637994669
1113	8	-0.3965775084114611
1113	9	-1.3634955788418708
1113	10-14	-0.6278137670833388
1113	15-19	-0.7501324923157426
1113	20-24	-0.4756629091315574
1113	25-29	-0.14115547600061973
1113	30-34	-0.44018323565187245
1113	35-39	-0.8178002192477365
1113	40-44	-0.3086118870626038
1113	45-49	-0.26102147408440857
1113	50-54	-0.4832614798846109
1113	55-59	-0.08731596357002047
1113	60-64	-0.6784493442927442
1113	65-69	-0.2473042074768017
1113	70-74	-0.45080922735944995
1113	75-79	-1.13970465528746
1113	80-84	-0.47411026088749253
1113	85-89	-0.034116111874702426
1113	90-94	0.22488252845953838
1113	95-99	0.2946318927150742
1113	100-104	0.12118919634595926
1113	105-109	-0.7041856265517126
1113	110-114	-0.8088704291526909
1113	115-119	-0.1645120804342639
1113	120-124	-0.31289895760071573
1113	125-129	-0.6934111523874904
1113	130-134	0.8590752060807603
1113	135-139	0.2643399287755699
1113	140-144	-0.23107754024548655
1113	145-149	-0.6720877190119339
1113	150	0.5712167480383812
1114	1	0.06326384554380482
1114	2	0.10124394915827395
1114	3	0.18593328814937138
1114	4	0.3976544571367171
1114	5	0.16806748629737456
1114	6	-0.017557266997052068
1114	7	0.09198939825186869
1114	8	0.26144810911851835
1114	9	0.1616575339002324
1114	10-14	0.36229617089166766
1114	15-19	0.32504750348891776
1114	20-24	0.2820730640089977
1114	25-29	0.2368975226358927
1114	30-34	0.21602497574046708
1114	35-39	-0.05891945924644659
1114	40-44	0.4847434596703195
1114	45-49	0.366818867440756
1114	50-54	0.47289930739110986
1114	55-59	0.5987199333878053
1114	60-64	0.6006528709904089
1114	65-69	0.8133960075133828
1114	70-74	0.5830435393860469
1114	75-79	0.6752934967004691
1114	80-84	0.8730824766582899
1114	85-89	0.9935625139701258
1114	90-94	1.5418690776994453
1114	95-99	1.3688959052985297
1114	100-104	1.3934944929417696
1114	105-109	1.487787288071445
1114	110-114	1.420943978142951
1114	115-119	1.7435689524112306
1114	120-124	1.8140903748608963
1114	125-129	1.9368150189860174
1114	130-134	2.0319747579829723
1114	135-139	1.7204790542364563
1114	140-144	1.6551116153435288
1114	145-149	1.2932147686432955
1114	150	1.7069820601579977
1115	1	0.24737971940252734
1115	2	0.19317642410517877
1115	3	0.32927827627304396
1115	4	0.10992121993022153
1115	5	0.18863130709392806
1115	6	0.19287847998031538
1115	7	0.3424277000898499
1115	8	0.47796233401089694
1115	9	0.5200112857544852
1115	10-14	0.430790557762748
1115	15-19	0.34478365260632415
1115	20-24	0.3537775456558663
1115	25-29	0.3253629575030814
1115	30-34	0.406042507764667
1115	35-39	0.598147825295321
1115	40-44	0.5675928973833706
1115	45-49	0.5045184161267144
1115	50-54	0.6897633891474086
1115	55-59	0.6484672091162054
1115	60-64	0.5766016005148842
1115	65-69	0.5749030654317409
1115	70-74	0.5300651118868771
1115	75-79	0.6384228593317403
1115	80-84	0.7576281320316838
1115	85-89	0.8215799428488566
1115	90-94	1.1628703442181845
1115	95-99	0.9235884516033224
1115	100-104	0.6559012813253204
1115	105-109	0.8535599848603113
1115	110-114	1.2878891410545918
1115	115-119	1.7236659942091208
1115	120-124	1.7651684068732862
1115	125-129	1.1027183155007734
1115	130-134	1.4285224650399826
1115	135-139	1.3991444829567925
1115	140-144	1.397961072912203
1115	145-149	1.580246232252975
1115	150	1.3192955011801004
1116	1	-0.05424735656250945
1116	2	0.21676937613518277
1116	3	0.1420673573746214
1116	4	0.2586251785040119
1116	5	0.30256195594817115
1116	6	0.31607726193248453
1116	7	0.45478366547023796
1116	8	0.41880116359875785
1116	9	0.3933351023605951
1116	10-14	0.29222533052514876
1116	15-19	0.4448203243217108
1116	20-24	0.3238606714160497
1116	25-29	0.4490203414181053
1116	30-34	0.5045213276029301
1116	35-39	0.4514951147655992
1116	40-44	0.6021053246263861
1116	45-49	0.5071124527482027
1116	50-54	0.5757524579605118
1116	55-59	0.7084738875770569
1116	60-64	0.6920591092816295
1116	65-69	0.7544636910900593
1116	70-74	0.5280048932106283
1116	75-79	0.5704033087060125
1116	80-84	0.8405260394067255
1116	85-89	1.002208700178393
1116	90-94	1.2268216008511104
1116	95-99	1.126947775805938
1116	100-104	0.9576715425894022
1116	105-109	0.8855720014813073
1116	110-114	0.9475907117275426
1116	115-119	1.390778417081151
1116	120-124	1.6706660046625572
1116	125-129	1.4768763434644256
1116	130-134	1.5120042035626895
1116	135-139	1.2481633387305493
1116	140-144	1.5054923628898393
1116	145-149	1.4919135473490002
1116	150	1.0896529651984252
1117	1	0.09019374095752397
1117	2	0.09167935070983546
1117	3	0.07053178131966575
1117	4	-0.02282277497163676
1117	5	0.08405820990860491
1117	6	0.16791816802492576
1117	7	0.2844450357611308
1117	8	0.08048265427932932
1117	9	0.3622190067019915
1117	10-14	0.49184176994898365
1117	15-19	0.4104634223420405
1117	20-24	0.009116776514595415
1117	25-29	0.11708910034288778
1117	30-34	0.22157774349985715
1117	35-39	0.21189511780810477
1117	40-44	0.3119703440370074
1117	45-49	0.23936174236579433
1117	50-54	0.5343331976567001
1117	55-59	0.32853130172707523
1117	60-64	0.15178656595789164
1117	65-69	0.48208449832348066
1117	70-74	0.40139441697207445
1117	75-79	0.3529409470102465
1117	80-84	0.6727770629839043
1117	85-89	1.008167470625871
1117	90-94	1.1926193312554076
1117	95-99	0.8176485128759552
1117	100-104	1.0123871520985617
1117	105-109	0.9943707907691675
1117	110-114	1.219384282735163
1117	115-119	1.5524580086317172
1117	120-124	1.715105670858037
1117	125-129	1.07189928634142
1117	130-134	0.8770600116504639
1117	135-139	0.8593416914407683
1117	140-144	1.3125171083900753
1117	145-149	0.6527539587983071
1117	150	1.0798127075609543
1118	1	0.13341882406890448
1118	2	0.08318479873659257
1118	3	0.3136518357925695
1118	4	0.39629422661059266
1118	5	0.0863823181874892
1118	6	0.2759029917774285
1118	7	0.6000456028468335
1118	8	0.21153806460282
1118	9	0.4825331395101031
1118	10-14	0.43200803481241223
1118	15-19	0.39940952825389786
1118	20-24	0.33401994375709165
1118	25-29	0.2674304422338025
1118	30-34	0.4278151141698814
1118	35-39	0.19593840277487828
1118	40-44	0.10011005771308845
1118	45-49	0.2960969976317216
1118	50-54	0.2281224222455407
1118	55-59	0.24156043333818644
1118	60-64	0.4606187962826951
1118	65-69	0.5618328469263929
1118	70-74	0.4077160230261896
1118	75-79	0.3697862268365171
1118	80-84	0.7128270905379708
1118	85-89	0.596498228143858
1118	90-94	1.204109467429518
1118	95-99	0.6250978126539337
1118	100-104	0.8199341583616473
1118	105-109	1.0752630793256515
1118	110-114	1.3421200620883198
1118	115-119	1.3320360431444414
1118	120-124	1.3447774725913249
1118	125-129	1.3873849388610893
1118	130-134	1.3774166192874304
1118	135-139	1.1901079420679679
1118	140-144	1.54226580213124
1118	145-149	0.8924396815976507
1118	150	1.2135630248828093
1119	1	0.1350504258777967
1119	2	0.15765518875918616
1119	3	0.4329705397478776
1119	4	0.42355905852247844
1119	5	0.19328748308328159
1119	6	0.362955627463748
1119	7	0.34006324869633886
1119	8	0.3462666714994498
1119	9	0.28954048594034276
1119	10-14	0.5220211522325897
1119	15-19	0.602014958249967
1119	20-24	0.44583446041341546
1119	25-29	0.3722992497937341
1119	30-34	0.42798688195211554
1119	35-39	0.49627162676122794
1119	40-44	0.5322017535337906
1119	45-49	0.44339748780092947
1119	50-54	0.5743566011798649
1119	55-59	0.5720227180207615
1119	60-64	0.6656713809912631
1119	65-69	0.7208570258770379
1119	70-74	0.6826245333305678
1119	75-79	0.798917083886856
1119	80-84	0.950024097251756
1119	85-89	1.0332581007966226
1119	90-94	1.4134350254926744
1119	95-99	1.1355026330971683
1119	100-104	1.2855692033534183
1119	105-109	1.4576666573216173
1119	110-114	1.3876154695497647
1119	115-119	1.6160607997737628
1119	120-124	1.719252087609263
1119	125-129	1.7146806629624862
1119	130-134	1.8486740296318942
1119	135-139	1.7269073406872835
1119	140-144	1.6682491117257854
1119	145-149	1.3308714598684617
1119	150	1.3064365331329952
1120	1	0.008145423711297894
1120	2	-0.1037713187528233
1120	3	-0.3054623713053033
1120	4	-0.3100148615917604
1120	5	-0.06786198983267866
1120	6	0.05282939231913275
1120	7	-0.1332686818255837
1120	8	0.12345376454925372
1120	9	-0.05048100451379156
1120	10-14	-0.009711514830065937
1120	15-19	0.11648693294534951
1120	20-24	0.16854638307096792
1120	25-29	0.008533472805481779
1120	30-34	-0.07892901688342135
1120	35-39	-0.17153615453189985
1120	40-44	-0.16034999011002782
1120	45-49	-0.1939592964098651
1120	50-54	-0.04909000612226322
1120	55-59	0.026238805035575297
1120	60-64	0.049270046098996545
1120	65-69	0.055111332436148075
1120	70-74	-0.048562443570702385
1120	75-79	-0.218197116488966
1120	80-84	0.22097820245090105
1120	85-89	0.18371220138214284
1120	90-94	0.7282877912505086
1120	95-99	0.2265580186654148
1120	100-104	0.16707843846614168
1120	105-109	0.6731951984443256
1120	110-114	0.5267347900207113
1120	115-119	0.7389443570024525
1120	120-124	0.9620048939788788
1120	125-129	0.6852881593135223
1120	130-134	0.8536540711025609
1120	135-139	0.7445269819070646
1120	140-144	0.5279149592137244
1120	145-149	0.4380942593524182
1120	150	-0.05743316972321111
1121	1	0.07806011039792793
1121	2	-0.21895018345694695
1121	3	-0.6646767559605706
1121	4	0.08079538916453544
1121	5	-0.7836122157417122
1121	6	-0.43561767774195914
1121	7	-0.9252926892608997
1121	8	-0.3022709761604503
1121	9	-0.13855348795730293
1121	10-14	-0.4613791903047755
1121	15-19	-0.05645548374667442
1121	20-24	-0.4591850998117124
1121	25-29	-0.7245009666034719
1121	30-34	-0.5886297603631121
1121	35-39	-0.5514070464106098
1121	40-44	-0.7139337591860482
1121	45-49	-0.3576147541358594
1121	50-54	-0.5504892045139869
1121	55-59	-0.34350802813553116
1121	60-64	-0.5767918202249049
1121	65-69	-0.6632599115438538
1121	70-74	-0.6286051461006466
1121	75-79	-0.39635607961595554
1121	80-84	-0.6599542272313528
1121	85-89	-0.5143006770992784
1121	90-94	0.26033324984140194
1121	95-99	-0.9684716032853231
1121	100-104	-0.5029994189306564
1121	105-109	-0.6945230085538086
1121	110-114	-0.6500851620749302
1121	115-119	-0.2616137043032296
1121	120-124	-0.6473003881225239
1121	125-129	0.02532288749200262
1121	130-134	-0.5323138681321495
1121	135-139	-0.5675771752623646
1121	140-144	-0.22899955501421942
1121	145-149	-0.2759240962609937
1121	150	-0.6287952723047496
1122	1	0.03098755698860245
1122	2	0.0741659643790058
1122	3	0.14015802277248923
1122	4	0.058257549791669305
1122	5	0.12947214366594295
1122	6	-0.06190576777014911
1122	7	-0.3555397332637469
1122	8	0.07541871812838963
1122	9	0.2153692662217992
1122	10-14	0.1777500765847222
1122	15-19	0.18372793350409466
1122	20-24	0.1997651995320453
1122	25-29	0.03853799214505216
1122	30-34	0.1317824154787246
1122	35-39	0.06967240020773602
1122	40-44	0.11307730820761464
1122	45-49	0.05289490967543031
1122	50-54	0.09280963341818449
1122	55-59	0.20508808973017523
1122	60-64	0.27933847827701896
1122	65-69	0.08746903713691978
1122	70-74	0.28827484414482996
1122	75-79	0.39153890910630906
1122	80-84	0.26274701695131597
1122	85-89	0.5393478259936799
1122	90-94	0.8872376487725688
1122	95-99	0.5269544747298553
1122	100-104	0.5209589652426772
1122	105-109	0.529994169256419
1122	110-114	0.47947572897078317
1122	115-119	0.9671661983020527
1122	120-124	0.981398725343027
1122	125-129	1.2208653767685078
1122	130-134	1.3249261630974658
1122	135-139	1.2786918788332642
1122	140-144	1.146715743071539
1122	145-149	0.6270042075195192
1122	150	0.9725524198087285
1123	1	-0.03405715463244974
1123	2	0.0935188773880995
1123	3	0.03561755289534574
1123	4	-0.017052126165417292
1123	5	-0.3299018265014837
1123	6	-0.060847691592485376
1123	7	-0.09931352767181778
1123	8	-0.09272989120984221
1123	9	0.21934384177217936
1123	10-14	-0.041933957591233195
1123	15-19	-0.0015763626715710188
1123	20-24	0.04881466405876722
1123	25-29	-0.13986555830839364
1123	30-34	0.014978907571503441
1123	35-39	0.09964342129416792
1123	40-44	0.11619795943915534
1123	45-49	0.009425100952093146
1123	50-54	0.15919129141954613
1123	55-59	0.226576208092375
1123	60-64	0.19657435323890837
1123	65-69	0.17976841198309046
1123	70-74	0.1904355487476792
1123	75-79	0.32920056226188876
1123	80-84	0.5058301815355506
1123	85-89	0.5479038329060941
1123	90-94	0.9609806514491552
1123	95-99	0.3479511494374634
1123	100-104	0.5940489751123437
1123	105-109	0.8419602109391917
1123	110-114	0.9452271341491212
1123	115-119	0.9112046112608709
1123	120-124	1.2148038813416946
1123	125-129	0.888623807336991
1123	130-134	1.1353659916815744
1123	135-139	1.221834204331273
1123	140-144	1.2142794801216326
1123	145-149	0.6165522192609671
1123	150	0.8009001098816952
1124	1	0.03813853719115201
1124	2	0.10431705253693124
1124	3	0.4371093689221155
1124	4	0.38074118324421846
1124	5	0.038118690758146556
1124	6	-0.06763594582086796
1124	7	0.17167217517769728
1124	8	0.21170634679188538
1124	9	0.27203614205182447
1124	10-14	0.27775650472730007
1124	15-19	0.33306961572701255
1124	20-24	0.05813502520853575
1124	25-29	-0.08363637870073148
1124	30-34	0.08028825424718633
1124	35-39	0.16578976160474923
1124	40-44	0.11346959619719854
1124	45-49	0.24364648765835994
1124	50-54	0.2575983462820801
1124	55-59	0.32292309886928194
1124	60-64	0.29415076576790256
1124	65-69	0.3789492444927163
1124	70-74	0.33819308715374063
1124	75-79	0.4079609835211997
1124	80-84	0.5953509656887164
1124	85-89	0.7083032528649298
1124	90-94	1.2110096840292073
1124	95-99	0.8665178527296646
1124	100-104	0.9975465213776431
1124	105-109	1.2546654784045685
1124	110-114	1.3336184228442178
1124	115-119	1.3675203807565808
1124	120-124	1.3223248521945123
1124	125-129	1.5855635170185636
1124	130-134	1.4011995145365788
1124	135-139	1.5034757348654821
1124	140-144	1.6630494583310238
1124	145-149	1.126222448523123
1124	150	0.9418654236637494
1201	1	0.25645958319384476
1201	2	-0.25786072924413617
1201	3	-0.23061207451794274
1201	4	-0.22286235108668961
1201	5	-0.06179757740063252
1201	6	-0.09032816597704851
1201	7	-0.30913746334280745
1201	8	-0.12342406242014192
1201	9	0.053435467221767396
1201	10-14	-0.28851835304744355
1201	15-19	-0.23775356559726646
1201	20-24	-0.22742190510950877
1201	25-29	-0.07281654579711727
1201	30-34	-0.4342776390089895
1201	35-39	-0.09999674232432909
1201	40-44	-0.3197977623071182
1201	45-49	-0.24589060998097523
1201	50-54	-0.18026629537975936
1201	55-59	-0.19894823824462549
1201	60-64	-0.12191439596534792
1201	65-69	-0.14666765220431444
1201	70-74	0.1348694654392233
1201	75-79	0.07049919343722877
1201	80-84	-0.30394562137513503
1201	85-89	-0.10683230004311639
1201	90-94	0.3548907087971003
1201	95-99	0.0646129837602345
1201	100-104	0.43935822245546774
1201	105-109	0.5313018049314095
1201	110-114	0.425697518524224
1201	115-119	0.9267377206103404
1201	120-124	0.993943140223287
1201	125-129	0.8266351440513162
1201	130-134	0.9465856140027995
1201	135-139	0.851736200582458
1201	140-144	1.010411712538719
1201	145-149	0.7219094009587863
1201	150	0.9877415548457193
1202	1	0.3111769494694556
1202	2	-0.005377847896784971
1202	3	-0.32544821193441464
1202	4	-0.046742033397976
1202	5	0.4304851170551558
1202	6	-0.24967117981159248
1202	7	0.18029796064847403
1202	8	0.22634119106057682
1202	9	-0.10396947674932733
1202	10-14	0.13186522872438644
1202	15-19	0.30764021768749217
1202	20-24	0.008735397498604414
1202	25-29	0.11904446259752177
1202	30-34	-0.03909444696898845
1202	35-39	0.17082767900394913
1202	40-44	-0.19539235524313625
1202	45-49	0.09696137938068006
1202	50-54	-0.028082161670695882
1202	55-59	-0.05760882407721368
1202	60-64	-0.2130861358351126
1202	65-69	0.006943934296451459
1202	70-74	0.06784826460299342
1202	75-79	0.14522812091409776
1202	80-84	0.19060100814245118
1202	85-89	0.1650720006642885
1202	90-94	0.8732170511954891
1202	95-99	0.19427022312245157
1202	100-104	0.14612775915706777
1202	105-109	0.7737801326988034
1202	110-114	0.1875792631498001
1202	115-119	0.9749889502109284
1202	120-124	1.034797166145843
1202	125-129	1.1011590123981634
1202	130-134	0.6310783060180398
1202	135-139	1.3089873162882668
1202	140-144	1.2382301537459313
1202	145-149	0.9233053088385859
1202	150	0.9118371825752618
1203	1	0.25752501870583444
1203	2	0.11127509791429802
1203	3	-0.17978220863690808
1203	4	0.1431083773988675
1203	5	0.4937894437305488
1203	6	0.11557403144946932
1203	7	1.1570355712109404E-4
1203	8	0.31092513703801217
1203	9	0.48303353864667997
1203	10-14	0.2772920032712989
1203	15-19	0.37966220993927635
1203	20-24	0.38832094529450956
1203	25-29	0.40022600748887527
1203	30-34	0.3622330007269525
1203	35-39	0.41542173236327784
1203	40-44	0.4836168431862049
1203	45-49	0.37544364847874334
1203	50-54	0.30248895079143523
1203	55-59	0.22070217320159458
1203	60-64	0.15647645888835626
1203	65-69	0.34423366416167056
1203	70-74	0.2513607919182519
1203	75-79	0.2729088853522583
1203	80-84	0.5173489962381765
1203	85-89	0.0488054491772516
1203	90-94	1.0861690687833772
1203	95-99	0.8133062818417329
1203	100-104	0.5554975927336585
1203	105-109	0.9505610156105178
1203	110-114	1.3031303509343033
1203	115-119	1.1584193312814364
1203	120-124	1.47504870511289
1203	125-129	1.146084268370089
1203	130-134	0.9923707334330345
1203	135-139	1.152550828123914
1203	140-144	1.2510247140501534
1203	145-149	1.1814496231017912
1203	150	1.804789084073505
1204	1	0.30596163739330606
1204	2	0.07329596519108961
1204	3	-0.015007060274371042
1204	4	-0.007456147119505374
1204	5	0.18248117680073506
1204	6	0.3848373918493593
1204	7	0.1869462850987702
1204	8	0.2713759403654734
1204	9	0.47385264876698585
1204	10-14	0.13482244739772398
1204	15-19	0.3824085708295186
1204	20-24	0.2655235272003864
1204	25-29	0.13555751641013813
1204	30-34	0.2472242692769342
1204	35-39	0.07345393392839838
1204	40-44	0.1846698547854615
1204	45-49	0.10103606461726855
1204	50-54	0.2208015363851743
1204	55-59	0.5477311028937919
1204	60-64	0.4248392255472382
1204	65-69	0.6354894804567977
1204	70-74	0.6490175138740142
1204	75-79	0.6573855165375377
1204	80-84	0.5045799652037317
1204	85-89	0.3044020292759839
1204	90-94	1.3812419087980388
1204	95-99	1.0342627240816071
1204	100-104	1.0653628374372701
1204	105-109	1.1845235879471616
1204	110-114	1.2347404640626536
1204	115-119	1.605842531933206
1204	120-124	1.3521927602899666
1204	125-129	1.7776753128784648
1204	130-134	0.9581024724362024
1204	135-139	1.4928943898807887
1204	140-144	1.5098817724191278
1204	145-149	1.2510750432796982
1204	150	1.3554499319103925
1205	1	0.1859114285865715
1205	2	-0.030163189588947148
1205	3	0.3901353559923777
1205	4	0.29400919454104724
1205	5	0.13752089878642693
1205	6	0.5291889225611541
1205	7	0.41305904287061423
1205	8	0.472670076765219
1205	9	0.3997661566632402
1205	10-14	0.5577724952158931
1205	15-19	0.4967043783165934
1205	20-24	0.21874180067761273
1205	25-29	0.2553516338931274
1205	30-34	0.335526071632799
1205	35-39	0.3445139966525872
1205	40-44	0.3390178097785892
1205	45-49	0.3518510624870501
1205	50-54	0.30223446232782436
1205	55-59	0.3605714941306317
1205	60-64	0.3382174720998492
1205	65-69	0.5843030843589574
1205	70-74	0.44440708475287494
1205	75-79	0.647839128705435
1205	80-84	0.4914842791403373
1205	85-89	0.9102965461193904
1205	90-94	1.405067842805508
1205	95-99	1.1302738017066147
1205	100-104	0.9188294619007706
1205	105-109	1.42170959374468
1205	110-114	1.4280875273656903
1205	115-119	1.5681623255894976
1205	120-124	1.8314187256039673
1205	125-129	1.789152275507547
1205	130-134	1.9530630743496502
1205	135-139	1.8246961867977305
1205	140-144	1.5139687886199624
1205	145-149	1.3750782685296983
1205	150	1.0743373343015605
1206	1	0.23241628857309493
1206	2	0.08709149119822257
1206	3	-0.011702834237063087
1206	4	-0.7145621121219463
1206	5	-0.23059948101139582
1206	6	-0.03177402666196372
1206	7	-0.021268411690648747
1206	8	0.2612017251090393
1206	9	-0.3625640266497214
1206	10-14	0.29190085548822964
1206	15-19	0.3063437484420177
1206	20-24	0.043667686184051036
1206	25-29	0.2015455533990007
1206	30-34	0.08246623788572549
1206	35-39	0.3065208946464324
1206	40-44	0.568670449442628
1206	45-49	0.38807921327723705
1206	50-54	0.2981777640422507
1206	55-59	0.15331888206134892
1206	60-64	0.3751922618552044
1206	65-69	0.407751971844462
1206	70-74	0.3670962042011965
1206	75-79	0.34040065935183605
1206	80-84	0.3638901912709187
1206	85-89	0.55314807348595
1206	90-94	0.4482372664192198
1206	95-99	0.5400709587776191
1206	100-104	0.33034232377677597
1206	105-109	-0.03419246565584899
1206	110-114	0.412769147126248
1206	115-119	0.5816672705389863
1206	120-124	0.747658691767576
1206	125-129	0.9267891847776824
1206	130-134	1.1206842782810895
1206	135-139	1.516661037495453
1206	140-144	1.3983748124244713
1206	145-149	0.9917413934634496
1206	150	0.6323806448505991
1207	1	0.25511080591741475
1207	2	0.12034051368794607
1207	3	0.6248106499521384
1207	4	0.5267782216216759
1207	5	0.43502543814848593
1207	6	0.6666619636630813
1207	7	0.5824710752329096
1207	8	0.7601010379230075
1207	9	0.5095577200324755
1207	10-14	0.6298571763116243
1207	15-19	0.5574162551281461
1207	20-24	0.6340875755393043
1207	25-29	0.5856704138158335
1207	30-34	0.7408817988713494
1207	35-39	0.8586449888214389
1207	40-44	0.8495207144675874
1207	45-49	0.7757018427319906
1207	50-54	0.8866178691919302
1207	55-59	0.9203241354314642
1207	60-64	0.8997473693001368
1207	65-69	1.0669187351717966
1207	70-74	0.9578109655534846
1207	75-79	1.0022092423242697
1207	80-84	1.0650670005496465
1207	85-89	1.3194445031925142
1207	90-94	1.733510746888335
1207	95-99	1.4497804604873892
1207	100-104	1.6148949202643834
1207	105-109	1.926576191037043
1207	110-114	1.8916605999025364
1207	115-119	2.1848913890304686
1207	120-124	2.2524069757720753
1207	125-129	2.417242839511893
1207	130-134	2.589805363793495
1207	135-139	2.576454376417587
1207	140-144	2.49847632173843
1207	145-149	1.9264707538936108
1207	150	1.8758164173724552
1208	1	0.16329657690983623
1208	2	-0.05736485381571299
1208	3	0.10250094376923613
1208	4	0.3036974058515298
1208	5	-0.1120595046480588
1208	6	0.4319875557560451
1208	7	0.31690930927755545
1208	8	0.12316352660031527
1208	9	-0.19055766757178105
1208	10-14	-0.2044250589880292
1208	15-19	-0.07149342631146993
1208	20-24	0.021400884404989995
1208	25-29	-0.09733170294185811
1208	30-34	-0.08311378807852776
1208	35-39	0.002055234963584951
1208	40-44	0.12369283966441458
1208	45-49	0.19924951314256134
1208	50-54	0.04558527260588363
1208	55-59	0.07252124384113046
1208	60-64	0.2544579133955409
1208	65-69	0.39823950645487827
1208	70-74	0.1964188316571338
1208	75-79	0.4851529253668261
1208	80-84	0.4030585385214138
1208	85-89	0.19776009361742553
1208	90-94	0.8944596817477617
1208	95-99	0.6221915993568956
1208	100-104	0.7741260805466439
1208	105-109	0.8215025726663825
1208	110-114	1.127502601171365
1208	115-119	1.2247653219577899
1208	120-124	1.5618022343940723
1208	125-129	1.3144689728120866
1208	130-134	1.7541584256034852
1208	135-139	1.8067801685894267
1208	140-144	1.562503982055155
1208	145-149	1.0649978402907223
1208	150	1.2063023770723547
1209	1	0.0954906110383682
1209	2	0.0011537485356392096
1209	3	0.16952235787264414
1209	4	-0.29310421967503686
1209	5	0.05547988249894331
1209	6	-0.6559770276869443
1209	7	-0.33343023297990015
1209	8	0.07800520861520255
1209	9	-0.22735701529787633
1209	10-14	-0.22065429643100032
1209	15-19	-0.4239551406036668
1209	20-24	-0.3147786269698969
1209	25-29	-0.15768440108393378
1209	30-34	-0.2613064606710651
1209	35-39	0.0038653393047951567
1209	40-44	0.15029146012332006
1209	45-49	-0.16566493471108146
1209	50-54	0.08667495353327581
1209	55-59	0.23887304741955262
1209	60-64	0.36727742856916024
1209	65-69	0.26180614540104585
1209	70-74	0.2506884170501422
1209	75-79	-0.02776691061379921
1209	80-84	-0.12452243310165301
1209	85-89	-0.20797143635913784
1209	90-94	0.16942772541743523
1209	95-99	0.15213131905813526
1209	100-104	-0.3700739723796005
1209	105-109	-0.4541911545316424
1209	110-114	-0.4185074545585721
1209	115-119	0.16199218820721484
1209	120-124	0.7782461921912258
1209	125-129	-0.2464719805947695
1209	130-134	0.20215682782855282
1209	135-139	0.5596902292960309
1209	140-144	0.6610381363342768
1209	145-149	0.6328101659431482
1209	150	0.7295029418152268
1210	1	0.22938139556132597
1210	2	0.10464896207576047
1210	3	-0.11705918879886923
1210	4	0.05026142560856073
1210	5	0.3323060016470052
1210	6	0.38212526426234916
1210	7	-0.002002317595980685
1210	8	0.42287073897002614
1210	9	0.3621491947095592
1210	10-14	0.2847983107490961
1210	15-19	0.3443623536190401
1210	20-24	0.30490365595942137
1210	25-29	0.42466547987714165
1210	30-34	0.19961762405853278
1210	35-39	0.17656058816049125
1210	40-44	0.3232605490895111
1210	45-49	0.3772405395375742
1210	50-54	0.4849624132418313
1210	55-59	0.5756282696993296
1210	60-64	0.4231364227549008
1210	65-69	0.6336294777555622
1210	70-74	0.4619957236532741
1210	75-79	0.6214846182375524
1210	80-84	0.934655799932024
1210	85-89	0.867385439438138
1210	90-94	1.1908590803609371
1210	95-99	0.9798188812873789
1210	100-104	1.2733907385408472
1210	105-109	1.2895676706540584
1210	110-114	1.7011865791644425
1210	115-119	1.8660580547610834
1210	120-124	1.5789932661371537
1210	125-129	1.885090261676055
1210	130-134	1.9979791084271525
1210	135-139	2.249676588763556
1210	140-144	2.1055713944515873
1210	145-149	1.457974717403225
1210	150	1.253535017396942
1211	1	0.15292643425227936
1211	2	-0.20160979424433023
1211	3	0.042448437209984036
1211	4	0.13536706537051657
1211	5	-0.13573734735835075
1211	6	-0.2438601696949192
1211	7	-0.41395940684436994
1211	8	-0.04743338558444776
1211	9	-0.14038373037673324
1211	10-14	-0.2062006054014347
1211	15-19	-0.006848691435273224
1211	20-24	-0.05694233275395533
1211	25-29	0.17936337061844654
1211	30-34	-0.018394375116272954
1211	35-39	0.06931831710192426
1211	40-44	0.25573176500428474
1211	45-49	-0.1013767516921007
1211	50-54	-0.14494056407493616
1211	55-59	-0.07898651434390302
1211	60-64	-0.39373136031930756
1211	65-69	-0.4047856571057977
1211	70-74	-0.361842633237039
1211	75-79	-0.45800772106854737
1211	80-84	-0.6598690113502172
1211	85-89	-0.48543637804922923
1211	90-94	0.2614507043971983
1211	95-99	0.17416254990934732
1211	100-104	-0.365738158343369
1211	105-109	0.7833833647795174
1211	110-114	0.36526239829329654
1211	115-119	0.15908042326137206
1211	120-124	0.9753639805751817
1211	125-129	0.34757442598024824
1211	130-134	0.9734814839102981
1211	135-139	0.951190126584585
1211	140-144	0.7961946224509902
1211	145-149	0.08625600671810219
1211	150	0.41006998328529676
1212	1	0.27056155175798935
1212	2	0.140014179897463
1212	3	0.2151562253000776
1212	4	-0.03719038425938237
1212	5	-0.001347430730405108
1212	6	-0.01698266954548444
1212	7	-0.1906516780600782
1212	8	0.15882362571023378
1212	9	0.10564120732080085
1212	10-14	-0.02535796489175368
1212	15-19	0.19067381265222139
1212	20-24	0.25008799790064984
1212	25-29	0.25747748813419946
1212	30-34	0.19007597348998218
1212	35-39	0.5082686766148328
1212	40-44	0.5584633754669497
1212	45-49	0.5024787743721646
1212	50-54	0.5979399976765549
1212	55-59	0.5454787410739925
1212	60-64	0.5489406231163443
1212	65-69	0.5363070753685477
1212	70-74	0.3518843882125182
1212	75-79	0.5566529005375926
1212	80-84	0.6719371075585912
1212	85-89	0.8354113397338381
1212	90-94	1.0419692205796025
1212	95-99	0.501912756234816
1212	100-104	1.0190657582705072
1212	105-109	1.1687006870902152
1212	110-114	1.3418692837392143
1212	115-119	1.1202464767573304
1212	120-124	1.1769862848797672
1212	125-129	1.0331376768138512
1212	130-134	1.5631917815057577
1212	135-139	1.5382962684669579
1212	140-144	1.2274506500029716
1212	145-149	1.1206949692770465
1212	150	1.23724205117432
1213	1	0.27104976232185507
1213	2	-0.49286360534870965
1213	3	-0.949832751148115
1213	4	-1.3303365545494614
1213	5	-0.11261618034308185
1213	6	-2.247351989893666
1213	7	-1.1286658694940996
1213	8	-2.0285104950284207
1213	9	-1.0807302697704415
1213	10-14	-0.9461262250466476
1213	15-19	-1.0140527884096997
1213	20-24	-0.6702447830112632
1213	25-29	-0.7031896827775626
1213	30-34	-0.5034893870606396
1213	35-39	-0.7070472417471123
1213	40-44	-1.3923159562682699
1213	45-49	-0.5301261573369089
1213	50-54	-0.8848678434269743
1213	55-59	-0.3609886467615624
1213	60-64	-0.30891500150938356
1213	65-69	-0.7110722847215172
1213	70-74	-0.5171570513267909
1213	75-79	-0.09663337857116971
1213	80-84	-0.348709000867764
1213	85-89	-0.33612206808375333
1213	90-94	0.024765391028580552
1213	95-99	-0.3165089803277894
1213	100-104	-0.23340645057107423
1213	105-109	-0.0650548600077201
1213	110-114	-0.3806852408337562
1213	115-119	0.026497735493393293
1213	120-124	-0.344650888803514
1213	125-129	0.21478935573261282
1213	130-134	0.4943882445557435
1213	135-139	0.5287257127070362
1213	140-144	0.6929001049991612
1213	145-149	-0.04862152306892398
1213	150	0.2297253656140441
1214	1	-0.024589659938015984
1214	2	-0.18579363015482997
1214	3	0.3149142955233941
1214	4	0.11026817620500395
1214	5	0.015434329681205838
1214	6	0.43651819136722025
1214	7	0.5267799879249253
1214	8	0.4138050315430135
1214	9	0.504219220664126
1214	10-14	0.40370401682728385
1214	15-19	0.19090875990821132
1214	20-24	0.38355376739217206
1214	25-29	0.3712319045107577
1214	30-34	0.38135635190018036
1214	35-39	0.5481781334434856
1214	40-44	0.4797665054012086
1214	45-49	0.6259911491747943
1214	50-54	0.6341494504627647
1214	55-59	0.5298630201934813
1214	60-64	0.5894855633798031
1214	65-69	0.47224794716058227
1214	70-74	0.6430415578627233
1214	75-79	0.4894356243118736
1214	80-84	0.8621326055914196
1214	85-89	0.9441930255712663
1214	90-94	1.6932665667366038
1214	95-99	1.4993908119531554
1214	100-104	1.5360655451638578
1214	105-109	1.6507816947526024
1214	110-114	1.4879937184338132
1214	115-119	1.8220625937920616
1214	120-124	1.977655955702751
1214	125-129	2.0649455119493894
1214	130-134	2.491760599524646
1214	135-139	2.329483888959892
1214	140-144	2.3840479669499146
1214	145-149	1.6649155244545355
1214	150	1.709324883475027
1215	1	0.17565550752467374
1215	2	0.14148741942701193
1215	3	-0.00568412899546189
1215	4	0.4573623564136824
1215	5	0.36969567887991417
1215	6	0.2917050600096118
1215	7	0.40414308782244035
1215	8	0.460708420341426
1215	9	0.16060244528020462
1215	10-14	0.17437484798766434
1215	15-19	0.31046208360578476
1215	20-24	0.29041646190193404
1215	25-29	0.30892732554166
1215	30-34	0.36398142793654387
1215	35-39	0.4282976420820219
1215	40-44	0.48758202986212495
1215	45-49	0.2689862163865655
1215	50-54	0.5260304347025979
1215	55-59	0.45909295172173614
1215	60-64	0.36764361969682824
1215	65-69	0.3008404967688847
1215	70-74	0.25839952855854165
1215	75-79	0.42045182180749663
1215	80-84	0.48118077630998357
1215	85-89	0.39996436896254295
1215	90-94	0.9505448166999884
1215	95-99	0.6672855695529449
1215	100-104	0.7633404543351858
1215	105-109	1.3729477899610956
1215	110-114	1.3500901450931764
1215	115-119	1.1469576430098627
1215	120-124	1.1381551320905174
1215	125-129	1.8176201351422065
1215	130-134	1.6290387470105472
1215	135-139	1.5154045304118213
1215	140-144	1.215764260988344
1215	145-149	1.527509399863547
1215	150	1.269334439934326
1216	1	0.19216354315975082
1216	2	0.05077421959260775
1216	3	0.3105622719597534
1216	4	0.12237657877499686
1216	5	0.13475234232021194
1216	6	0.371690804731557
1216	7	0.37637361233802835
1216	8	0.5496014794000175
1216	9	0.23085039315019174
1216	10-14	0.39290915916440383
1216	15-19	0.40074163883844705
1216	20-24	0.5573007618866583
1216	25-29	0.47222374316544347
1216	30-34	0.6154554553325937
1216	35-39	0.6305020736113462
1216	40-44	0.6606472425950543
1216	45-49	0.6809926558965032
1216	50-54	0.8458338864297588
1216	55-59	0.7862528405427369
1216	60-64	0.9192417797168062
1216	65-69	0.8102850997512476
1216	70-74	0.6872383248264882
1216	75-79	0.7246285232297822
1216	80-84	0.7989049441791352
1216	85-89	0.7161274795295469
1216	90-94	1.1263074066174994
1216	95-99	1.0310913689127474
1216	100-104	1.5075105531961128
1216	105-109	1.597972397989082
1216	110-114	1.8230154832515097
1216	115-119	1.4986425683805464
1216	120-124	1.8003975063924784
1216	125-129	2.069390447120213
1216	130-134	2.2613067923158994
1216	135-139	2.308544020707245
1216	140-144	1.8649914285829041
1216	145-149	1.4968344565573801
1216	150	1.7823382446953673
1217	1	0.14066995642396307
1217	2	0.1503395624848025
1217	3	0.5517631803046825
1217	4	0.5147151185657961
1217	5	0.4162930720059279
1217	6	0.5900541316882979
1217	7	0.5058914217393777
1217	8	0.7058499197950354
1217	9	0.5713187840473068
1217	10-14	0.5350400295372495
1217	15-19	0.6007716175740043
1217	20-24	0.3409691202639209
1217	25-29	0.4273962754673164
1217	30-34	0.5791184990205593
1217	35-39	0.6275007588151595
1217	40-44	0.7189776879271079
1217	45-49	0.7345102930988219
1217	50-54	0.6723240695651782
1217	55-59	0.7622537872239405
1217	60-64	0.7617662371580707
1217	65-69	0.8257457676851843
1217	70-74	0.951322268751241
1217	75-79	0.8484796024134766
1217	80-84	1.019584191753026
1217	85-89	1.1929546425400517
1217	90-94	1.5947979983200327
1217	95-99	1.2827039784252463
1217	100-104	1.6846510597542235
1217	105-109	1.7720343971616046
1217	110-114	1.7071395512916396
1217	115-119	1.948595993165604
1217	120-124	2.3449992168777882
1217	125-129	2.3685529441156135
1217	130-134	2.1397933826114652
1217	135-139	2.0395117833358043
1217	140-144	2.153676986196267
1217	145-149	1.659398930415371
1217	150	1.9372307715542476
1218	1	0.22757476857228198
1218	2	0.0790095440748253
1218	3	0.36188844378651197
1218	4	0.36229614412390987
1218	5	0.28490060377226456
1218	6	0.36119898780856374
1218	7	0.5165267252325094
1218	8	0.5020468994005398
1218	9	0.5838520871046242
1218	10-14	0.3071066840807788
1218	15-19	0.19138848643301287
1218	20-24	0.19422392130955046
1218	25-29	0.331043652983972
1218	30-34	0.33166688029501046
1218	35-39	0.4624030550253906
1218	40-44	0.523603708154603
1218	45-49	0.24446259756306432
1218	50-54	0.5363082134375006
1218	55-59	0.4694954766661681
1218	60-64	0.5827613107732077
1218	65-69	0.7203709741892084
1218	70-74	0.679122189714036
1218	75-79	0.8640240765609661
1218	80-84	0.7582324290453712
1218	85-89	0.8564715336435356
1218	90-94	1.171652849971636
1218	95-99	0.8631708355662298
1218	100-104	1.1347540651539632
1218	105-109	1.2932030329993864
1218	110-114	1.2157169663155685
1218	115-119	1.4553493002148628
1218	120-124	1.622753756520396
1218	125-129	1.9135842219281045
1218	130-134	1.6370528969010323
1218	135-139	1.7763612516593028
1218	140-144	1.8443088817415187
1218	145-149	1.3596846829452787
1218	150	1.5308311945584094
1219	1	0.18073041816385071
1219	2	0.011494745629132552
1219	3	0.3680911957376054
1219	4	0.2914497188598162
1219	5	0.35435541467062137
1219	6	0.34865688220586577
1219	7	0.24849782864512093
1219	8	0.27125604970973427
1219	9	0.3238548997250206
1219	10-14	0.3861909224761746
1219	15-19	0.5063623832768442
1219	20-24	0.454993217461066
1219	25-29	0.42332021100634876
1219	30-34	0.593706957219851
1219	35-39	0.447361572033266
1219	40-44	0.5422693093899511
1219	45-49	0.642154610141354
1219	50-54	0.6938594400423383
1219	55-59	0.7055230249909528
1219	60-64	0.756813783848088
1219	65-69	0.9095768931037327
1219	70-74	0.8572782928241836
1219	75-79	0.8302864483260421
1219	80-84	1.0488531183860914
1219	85-89	1.0497882995886485
1219	90-94	1.5788920116554976
1219	95-99	1.2776660046940904
1219	100-104	1.4819248453889031
1219	105-109	1.5616683232994077
1219	110-114	1.6438960536642924
1219	115-119	1.7989843196739628
1219	120-124	1.968923662436488
1219	125-129	1.9093847081128814
1219	130-134	2.0793051893032057
1219	135-139	2.163906004204186
1219	140-144	1.941768332085239
1219	145-149	1.7374795602399615
1219	150	1.2819332680298743
1220	1	0.022687988759127364
1220	2	0.13838286384536147
1220	3	0.2741450462364696
1220	4	0.03822147971758483
1220	5	-0.03443016830576795
1220	6	0.11680358384089828
1220	7	-0.39516384824577955
1220	8	0.05182783721153328
1220	9	0.11632548544272225
1220	10-14	0.09814601680311341
1220	15-19	0.10751656300568868
1220	20-24	0.007843010506100256
1220	25-29	-0.005500431613292278
1220	30-34	-0.010631461550815402
1220	35-39	0.05206355270859575
1220	40-44	0.2177352597249964
1220	45-49	0.16871628358889978
1220	50-54	0.20879577679278327
1220	55-59	0.17357627162321876
1220	60-64	0.17080975089509565
1220	65-69	0.3094373751377475
1220	70-74	0.04294108864192481
1220	75-79	0.11718024969376728
1220	80-84	0.10265825862950351
1220	85-89	0.36900129341423593
1220	90-94	0.8743241244611824
1220	95-99	0.3138048215411686
1220	100-104	0.8393658418902348
1220	105-109	0.43938328109878455
1220	110-114	0.6298530171258179
1220	115-119	0.6943325908111149
1220	120-124	1.1544861674528448
1220	125-129	1.4324839779986362
1220	130-134	1.164928587916556
1220	135-139	0.7768895145094845
1220	140-144	0.9980129446227437
1220	145-149	0.8041440616195743
1220	150	0.6733751842202551
1221	1	-0.07401051384359647
1221	2	-0.37687052938793997
1221	3	-0.18430926407206272
1221	4	-0.42690922815619814
1221	5	-0.5422776916876941
1221	6	-0.6684833890152504
1221	7	-0.4820343095398343
1221	8	-0.2717238190093525
1221	9	-0.2610827847743806
1221	10-14	-0.3828760186160025
1221	15-19	-0.36553347195432906
1221	20-24	-0.3935392663741837
1221	25-29	-0.5521621510198642
1221	30-34	-0.4271571507320857
1221	35-39	-0.43816165345230473
1221	40-44	-0.40531011850566045
1221	45-49	-0.48557752362868456
1221	50-54	-0.31754728253302034
1221	55-59	-0.32198823722335845
1221	60-64	-0.13368476158397868
1221	65-69	-0.10437734386323427
1221	70-74	-0.33444999221748617
1221	75-79	-0.15162713025444674
1221	80-84	-0.2505004909753481
1221	85-89	0.0046203192676443905
1221	90-94	0.4690754470493843
1221	95-99	-0.12082483543551348
1221	100-104	0.1327950838224794
1221	105-109	0.004435390970392916
1221	110-114	-0.08418226955957664
1221	115-119	0.3975493568468593
1221	120-124	0.16916906629926132
1221	125-129	0.3680797585196842
1221	130-134	0.5023308495341183
1221	135-139	0.20117905987936524
1221	140-144	0.44904894734865053
1221	145-149	0.5457369948097011
1221	150	0.5903528630191417
1222	1	0.10246527550247109
1222	2	-0.22929595292589156
1222	3	-0.06672461188684053
1222	4	0.172164276210367
1222	5	0.07029481356402556
1222	6	0.5178253635647749
1222	7	0.23644956372266535
1222	8	0.2076756631676986
1222	9	0.1134196560340186
1222	10-14	0.275402920525714
1222	15-19	0.2380723290300537
1222	20-24	0.19253137292877653
1222	25-29	0.17537939897933086
1222	30-34	0.23992198368340212
1222	35-39	0.20433330189874255
1222	40-44	0.35135466559452766
1222	45-49	0.16833831572010638
1222	50-54	0.12293599965890678
1222	55-59	0.18877472647336901
1222	60-64	0.1843824562729921
1222	65-69	0.3999407316261241
1222	70-74	0.32374986145785556
1222	75-79	0.347242165445266
1222	80-84	0.28686423344969825
1222	85-89	0.5053739441361671
1222	90-94	1.1934661042783858
1222	95-99	0.8107558731570919
1222	100-104	1.02114878968964
1222	105-109	1.2331621333613896
1222	110-114	1.2424919641789316
1222	115-119	1.4067869472982721
1222	120-124	1.545556111279737
1222	125-129	1.4990465505486839
1222	130-134	1.597747425912246
1222	135-139	1.6020965492554495
1222	140-144	1.777134647070703
1222	145-149	1.3942609955145926
1222	150	1.3384366413656466
1223	1	0.02153442911757608
1223	2	-0.05019643588291345
1223	3	0.1473471722720774
1223	4	0.0705871370143285
1223	5	0.0245344485865715
1223	6	0.030302059923457136
1223	7	0.09393566344527216
1223	8	0.21856496883797405
1223	9	-0.06571464419971562
1223	10-14	0.1118718565943908
1223	15-19	0.2162740914446104
1223	20-24	-0.0017763078167973845
1223	25-29	0.013312865734960155
1223	30-34	0.153532230489553
1223	35-39	0.15799961225250314
1223	40-44	0.145835083423286
1223	45-49	0.12850852728897877
1223	50-54	0.2380462366282572
1223	55-59	0.2119387191881188
1223	60-64	0.2869585561884094
1223	65-69	0.3956924602280978
1223	70-74	0.46378157785132146
1223	75-79	0.4261337952004354
1223	80-84	0.42845724466985047
1223	85-89	0.4606218391352144
1223	90-94	1.1114025841362434
1223	95-99	0.6612671143713058
1223	100-104	0.9537795148347499
1223	105-109	1.0185166008901234
1223	110-114	0.9604679591517566
1223	115-119	1.217185373166302
1223	120-124	1.1001193921056185
1223	125-129	1.1032896201549534
1223	130-134	1.5247639388987864
1223	135-139	1.2871146540067073
1223	140-144	1.4734077358821267
1223	145-149	1.276052537241604
1223	150	0.963715280754819
1224	1	0.07687715257787531
1224	2	0.1646093714429817
1224	3	0.2993754887830562
1224	4	0.3973288660190093
1224	5	0.1014716994472451
1224	6	0.16679248939072977
1224	7	0.36944793917110275
1224	8	0.5007028894897232
1224	9	0.344366741978547
1224	10-14	0.4475596802445452
1224	15-19	0.4005603029057525
1224	20-24	0.2908064905290644
1224	25-29	0.04886043648227201
1224	30-34	0.1104740627256362
1224	35-39	0.2514640808745483
1224	40-44	0.3485286457687451
1224	45-49	0.3259891829922168
1224	50-54	0.3841057451138923
1224	55-59	0.3332598635165738
1224	60-64	0.46367528877606645
1224	65-69	0.35460455638013855
1224	70-74	0.417907398947456
1224	75-79	0.4630334197051056
1224	80-84	0.6188711195908994
1224	85-89	0.8191229102183186
1224	90-94	1.2133603251036718
1224	95-99	1.0277072409429309
1224	100-104	1.297431179276927
1224	105-109	1.1780797986296037
1224	110-114	1.472915758986403
1224	115-119	1.5771825479795538
1224	120-124	1.6233126749184876
1224	125-129	1.868358541827071
1224	130-134	1.7490349920468589
1224	135-139	1.513768110902248
1224	140-144	1.7948896101881289
1224	145-149	1.4404482460927213
1224	150	1.0390795077552326
2101	1	-1.3771641531640597
2101	2	-0.4852569771857027
2101	3	-0.7641187204464117
2101	4	-0.6406114861561818
2101	5	-0.42682315737110343
2101	6	-0.34225873908109605
2101	7	-0.8568396189805938
2101	8	-1.4116629476589324
2101	9	-0.6703945465097334
2101	10-14	-0.9749016442585088
2101	15-19	-1.1091323211664843
2101	20-24	-0.5622596257394008
2101	25-29	-0.5047216197369195
2101	30-34	-0.08987027392047509
2101	35-39	-0.3161473192395263
2101	40-44	-0.362472019435522
2101	45-49	-0.06631921009942232
2101	50-54	-0.34021536902787375
2101	55-59	-0.31072602080644884
2101	60-64	0.004216514506389046
2101	65-69	-0.05567668266179737
2101	70-74	-0.4176226852022893
2101	75-79	-0.1575279334342241
2101	80-84	-0.18632681077169622
2101	85-89	-0.631232017302878
2101	90-94	0.032393281454190515
2101	95-99	-0.6604045842662742
2101	100-104	-1.5702778102422599
2101	105-109	-2.2620628865806793
2101	110-114	-3.1894129542448653
2101	115-119	-3.8562807686896363
2101	120-124	-4.787719092483087
2101	125-129	-5.212681329379677
2101	130-134	-6.245419742490917
2101	135-139	-6.077125165261613
2101	140-144	-5.975094464607544
2101	145-149	-4.478004690885896
2101	150	-4.8795006410993444
2102	1	-0.6267136902057402
2102	2	-0.6617192633845868
2102	3	-1.1922720838484935
2102	4	-1.1046091451050586
2102	5	-0.6790534600761475
2102	6	-0.7830527059055328
2102	7	-0.6647448598997983
2102	8	-1.59110505837549
2102	9	-1.1272632751672518
2102	10-14	-1.0954807658461405
2102	15-19	-1.3001290485687136
2102	20-24	-1.4112233434519368
2102	25-29	-1.692779511534141
2102	30-34	-2.5900389375113804
2102	35-39	-3.6603800955037897
2102	40-44	-4.0143467330963105
2102	45-49	-3.96654464765237
2102	50-54	-4.127168388156257
2102	55-59	-4.518220268168783
2102	60-64	-4.994329748745933
2102	65-69	-4.94577136511483
2102	70-74	-5.144339014462318
2102	75-79	-4.765689284086584
2102	80-84	-5.138391388578285
2102	85-89	-6.06512230268266
2102	90-94	-6.680191019658412
2102	95-99	-7.962936288385649
2102	100-104	-8.416258724892458
2102	105-109	-8.491106840513169
2102	110-114	-8.668739478375933
2102	115-119	-9.430566848421833
2102	120-124	-11.16284408580259
2102	125-129	-10.332311788656519
2102	130-134	-10.22691567035827
2102	135-139	-9.706520410510723
2102	140-144	-8.598451870020625
2102	145-149	-6.238745078661122
2102	150	-6.4669627382288475
2103	1	-0.6603181404838807
2103	2	-0.2884980258375265
2103	3	-0.7531882732341799
2103	4	-0.3424980910127786
2103	5	-0.7156694888643855
2103	6	-1.2658136381657812
2103	7	-1.614043078298387
2103	8	-2.4506832060734283
2103	9	-2.0063320973178236
2103	10-14	-2.1455663879334637
2103	15-19	-2.4546566139954322
2103	20-24	-2.5744308661433806
2103	25-29	-3.0543890557755944
2103	30-34	-3.2599309540179533
2103	35-39	-3.6305513131949354
2103	40-44	-3.9135393300950767
2103	45-49	-4.0360252967258035
2103	50-54	-4.012454185853336
2103	55-59	-4.413823639645479
2103	60-64	-4.722096764936829
2103	65-69	-5.068851644512662
2103	70-74	-5.434067842267879
2103	75-79	-6.069833330842258
2103	80-84	-7.157470394129952
2103	85-89	-7.685666946702817
2103	90-94	-7.706561085805362
2103	95-99	-9.402351086357385
2103	100-104	-10.61135318692061
2103	105-109	-10.469427598314898
2103	110-114	-10.395168898506299
2103	115-119	-10.161573835557128
2103	120-124	-10.261233324479434
2103	125-129	-10.061452175618324
2103	130-134	-10.060497324783057
2103	135-139	-10.172969490926086
2103	140-144	-9.022089147014853
2103	145-149	-6.452819562314403
2103	150	-6.129984514469886
2104	1	-0.11660633434977541
2104	2	-0.5235939914259049
2104	3	-0.9619984059810278
2104	4	-1.087543779270078
2104	5	-0.8000363145480591
2104	6	-1.7449069648941133
2104	7	-2.7723861585309635
2104	8	-2.6716181232216343
2104	9	-2.217634009783943
2104	10-14	-2.5949013346689256
2104	15-19	-3.24613981653404
2104	20-24	-2.994472383354669
2104	25-29	-3.346327378821968
2104	30-34	-3.681883082172753
2104	35-39	-3.893965424441241
2104	40-44	-3.9904078246391848
2104	45-49	-4.241219905676779
2104	50-54	-4.577793476838018
2104	55-59	-4.760624935412004
2104	60-64	-4.900562072091525
2104	65-69	-4.875027862575216
2104	70-74	-5.293631894650787
2104	75-79	-5.916372583661669
2104	80-84	-6.3265977396971635
2104	85-89	-7.753748443852899
2104	90-94	-7.946369025859088
2104	95-99	-8.586381415901691
2104	100-104	-10.003180633299444
2104	105-109	-11.432040580136317
2104	110-114	-11.157035928041818
2104	115-119	-11.268761735573772
2104	120-124	-10.920364493470704
2104	125-129	-10.886653543191454
2104	130-134	-10.104250985655934
2104	135-139	-10.007480218645384
2104	140-144	-9.047656932905639
2104	145-149	-6.5120331425161275
2104	150	-5.8859514012620515
2105	1	-0.17834946551724684
2105	2	0.18330122577022223
2105	3	0.3143939823754991
2105	4	0.229297026246293
2105	5	0.44594999425327586
2105	6	0.3487005538706782
2105	7	0.3518723814414315
2105	8	0.13414443396247577
2105	9	0.598777937990242
2105	10-14	0.49859125842790064
2105	15-19	0.38096466219973735
2105	20-24	0.40501505266721693
2105	25-29	0.42845322368486904
2105	30-34	0.46431705139209356
2105	35-39	0.306338201418491
2105	40-44	0.29772020232863383
2105	45-49	0.36682354644541704
2105	50-54	0.13967163448487696
2105	55-59	-0.08296377383548759
2105	60-64	-0.2268003893090338
2105	65-69	-0.5219359552939835
2105	70-74	-0.4835767625283083
2105	75-79	-0.27660865324170203
2105	80-84	-0.32953849325871687
2105	85-89	-0.3124516797828747
2105	90-94	0.23462969399037092
2105	95-99	-0.3950335643344758
2105	100-104	-0.35891812772000264
2105	105-109	-0.5052423349971562
2105	110-114	-0.6793923302699056
2105	115-119	-1.0985785344460979
2105	120-124	-3.0982247226513095
2105	125-129	-3.1307871437659003
2105	130-134	-3.427813116423618
2105	135-139	-3.590639062813551
2105	140-144	-3.7346455782242316
2105	145-149	-3.396904873645937
2105	150	-3.394644673904615
2106	1	-0.02587510240328683
2106	2	-0.08629953485053576
2106	3	0.2556454570660378
2106	4	-0.18696466694931502
2106	5	-0.41375209129267887
2106	6	-0.5236212341306796
2106	7	0.1030076389895811
2106	8	-0.12436231400223363
2106	9	-0.36804448609385787
2106	10-14	-1.703548659805442
2106	15-19	-0.18533235500390077
2106	20-24	0.09682999967893124
2106	25-29	-0.03813790953752516
2106	30-34	-0.11630227953767758
2106	35-39	0.3620392942868662
2106	40-44	-0.24395163399625375
2106	45-49	0.38079191082640307
2106	50-54	0.24453256748715546
2106	55-59	0.1058199086778302
2106	60-64	0.30728181711966585
2106	65-69	0.2828025536087324
2106	70-74	0.28688809299829643
2106	75-79	-0.13863734237811087
2106	80-84	-0.06817694566068866
2106	85-89	-0.09132485447434391
2106	90-94	-0.3448165664350782
2106	95-99	-0.1500995822327269
2106	100-104	0.06182439476886259
2106	105-109	-0.25308815435548837
2106	110-114	-0.9880362470183499
2106	115-119	-0.27801752264358015
2106	120-124	-0.1432117039726606
2106	125-129	-0.014049144046985873
2106	130-134	-3.028303165672945
2106	135-139	-0.4461518848212833
2106	140-144	-0.3408699888558644
2106	145-149	-0.2566220228347973
2106	150	-0.5927155083432396
2107	1	0.09054403279339951
2107	2	0.13275825050579115
2107	3	0.551700253787395
2107	4	0.29512735036762194
2107	5	0.3129456466296361
2107	6	0.45349030405620283
2107	7	0.2947383750911925
2107	8	0.3621474783932541
2107	9	0.4958860070976101
2107	10-14	0.25493056584056006
2107	15-19	0.3589446883742653
2107	20-24	-1.5638789678920588
2107	25-29	0.20865776694944316
2107	30-34	0.4588372113895929
2107	35-39	0.5906228072464472
2107	40-44	0.6036056573892665
2107	45-49	0.3587065652670631
2107	50-54	0.636461091650915
2107	55-59	0.42015003337020573
2107	60-64	0.36873120459356556
2107	65-69	0.6332601037117556
2107	70-74	0.6017933760329512
2107	75-79	0.4414246017818684
2107	80-84	0.7796870995698626
2107	85-89	0.6679821756899358
2107	90-94	1.1741168436518308
2107	95-99	0.26527795149242195
2107	100-104	1.3055209882982979
2107	105-109	1.2682997839335641
2107	110-114	0.24047220413838488
2107	115-119	0.9510382498763477
2107	120-124	1.1655970491718364
2107	125-129	0.7982579571337993
2107	130-134	0.7726389781056966
2107	135-139	1.0032315583131393
2107	140-144	0.5891834485985967
2107	145-149	0.8296401724723168
2107	150	0.9169497855659188
2108	1	-0.3420736841703089
2108	2	-0.07325322364087938
2108	3	-0.23093481255958892
2108	4	-0.12225214412729457
2108	5	-0.5410785909606517
2108	6	-0.017316027287307634
2108	7	0.09419666039859464
2108	8	-0.03074998939869289
2108	9	-0.08109665333162042
2108	10-14	0.07684524190101882
2108	15-19	0.01867541768989156
2108	20-24	0.23201810099065767
2108	25-29	0.0801846105972075
2108	30-34	0.16593548831660598
2108	35-39	0.3273368628911868
2108	40-44	0.4689754849464478
2108	45-49	0.3158579526747758
2108	50-54	0.31698000335848064
2108	55-59	0.16307706974342295
2108	60-64	0.09781556753113563
2108	65-69	0.1690405715435901
2108	70-74	0.011347970742889402
2108	75-79	0.19659671688017255
2108	80-84	0.11955477474432996
2108	85-89	0.33163259359768205
2108	90-94	0.7838502223370227
2108	95-99	0.03092244212883344
2108	100-104	0.6454403425589206
2108	105-109	0.9487083895925679
2108	110-114	0.8711218048177116
2108	115-119	1.1999803854645634
2108	120-124	1.2943068527716761
2108	125-129	1.0393928188031296
2108	130-134	1.4450509611867872
2108	135-139	1.2263475824286587
2108	140-144	0.7854913722080639
2108	145-149	0.9039244429758995
2108	150	1.1223916980637796
2109	1	-0.0996956784660945
2109	2	-0.3048303953394438
2109	3	-0.1756657130245003
2109	4	-0.38925072083894463
2109	5	-0.07012096035645499
2109	6	0.012004317589010327
2109	7	0.045417590110979233
2109	8	0.12040669045735797
2109	9	0.015349621270708269
2109	10-14	-0.2730358262751764
2109	15-19	-0.5914380193288054
2109	20-24	-0.42032950307227424
2109	25-29	-0.030345954469147784
2109	30-34	-0.12017756257456824
2109	35-39	-0.23564940160708403
2109	40-44	-0.18709910792649254
2109	45-49	-0.1901205664553558
2109	50-54	-0.41801225106878803
2109	55-59	-0.6294393143967483
2109	60-64	-0.3808611531751893
2109	65-69	0.06762388716209955
2109	70-74	-0.0820332575984466
2109	75-79	-0.2032604515399825
2109	80-84	-0.5489380595540183
2109	85-89	-0.730145738087657
2109	90-94	-0.747194369501301
2109	95-99	-0.5959672976401293
2109	100-104	-0.7486373547402323
2109	105-109	-1.7698923691934354
2109	110-114	-2.2483726286796326
2109	115-119	-2.071830255849342
2109	120-124	-1.1199861236997464
2109	125-129	-0.48341393094993634
2109	130-134	-1.2151394525554977
2109	135-139	-1.5241456317281319
2109	140-144	-1.1720945525857935
2109	145-149	-0.28505240384360064
2109	150	0.09505922665083233
2110	1	-0.63512759049339
2110	2	0.05379047150118055
2110	3	-0.16250725851915604
2110	4	-0.6202032337645278
2110	5	-0.3760560001127331
2110	6	-0.0965438690900271
2110	7	-0.47431029740920394
2110	8	-1.2970677449080128
2110	9	-0.682452102994354
2110	10-14	-0.17247030532241325
2110	15-19	-0.03969081721746193
2110	20-24	-0.4548829451179941
2110	25-29	0.1319484348330846
2110	30-34	0.29855101354694114
2110	35-39	0.26039055219886365
2110	40-44	-0.1519518123342607
2110	45-49	-0.3216458534859541
2110	50-54	-0.498115143643723
2110	55-59	-0.509362682031977
2110	60-64	-0.5898135536170415
2110	65-69	0.20348342573959854
2110	70-74	0.2108613820195515
2110	75-79	0.5767806217506433
2110	80-84	0.03401073602152849
2110	85-89	0.01642882071003271
2110	90-94	0.08247471411489471
2110	95-99	-0.4696006757130533
2110	100-104	0.14224562146242192
2110	105-109	0.10764378331240465
2110	110-114	-0.21817582295839344
2110	115-119	-0.41403850095529293
2110	120-124	-0.32162753188587345
2110	125-129	0.11321864996131126
2110	130-134	-0.10173767467025385
2110	135-139	-0.6175152873761434
2110	140-144	-0.740061450100697
2110	145-149	-0.1719323245548594
2110	150	0.22058502674790503
2111	1	0.11954785742597451
2111	2	-0.22300278271012175
2111	3	-0.7481720566925958
2111	4	-0.07617196373861645
2111	5	-0.052298926883672436
2111	6	-0.38321332725787016
2111	7	-0.2613020111158093
2111	8	-0.40529659003155416
2111	9	0.11276379673547154
2111	10-14	-0.46952434549860556
2111	15-19	-0.35320152885432066
2111	20-24	-0.17453547679283332
2111	25-29	-0.24267915605616253
2111	30-34	-0.25469700414393515
2111	35-39	0.05409297396997914
2111	40-44	-0.06805029736963775
2111	45-49	-0.7079127530913425
2111	50-54	-0.2663383315583374
2111	55-59	-0.5634084556656376
2111	60-64	-0.3811480417159814
2111	65-69	-0.6429963075285698
2111	70-74	-0.46402642490983226
2111	75-79	-0.4035565970748607
2111	80-84	-0.27392728230051233
2111	85-89	-0.30905791563967
2111	90-94	0.006332832998204196
2111	95-99	0.13885123889298256
2111	100-104	0.04147191913241244
2111	105-109	0.0920210434359987
2111	110-114	-0.4957358723329506
2111	115-119	-0.1257947134243409
2111	120-124	-0.48030048314352314
2111	125-129	-0.5009169455508697
2111	130-134	-0.19237410925423148
2111	135-139	-0.6104599787060181
2111	140-144	-0.45612279955161483
2111	145-149	-1.4960955691717075
2111	150	-0.16990338799550386
2112	1	-0.11946202333727385
2112	2	-0.1957285229091852
2112	3	-0.7488603255465804
2112	4	0.21634159346587722
2112	5	0.021459178370328402
2112	6	-0.33209761904856805
2112	7	0.14399866081824797
2112	8	-0.28549484325084507
2112	9	-0.150934998909527
2112	10-14	-0.07261479018815464
2112	15-19	0.05884489159831929
2112	20-24	-0.19608771017234972
2112	25-29	0.031056284512132493
2112	30-34	0.20991311028727466
2112	35-39	-0.07210297959108658
2112	40-44	0.04443493092725248
2112	45-49	0.25199070007360547
2112	50-54	0.06349449746805647
2112	55-59	0.15147010092859148
2112	60-64	-0.15913963218362426
2112	65-69	0.03863641686869812
2112	70-74	0.2712921252776681
2112	75-79	0.20731313848525446
2112	80-84	-0.11256352525765578
2112	85-89	0.41843193946901636
2112	90-94	0.9580937712679116
2112	95-99	0.02845843205427201
2112	100-104	-0.06065718452445168
2112	105-109	0.1056627445530296
2112	110-114	0.3052105861698635
2112	115-119	0.4860862450277921
2112	120-124	0.9318524565216819
2112	125-129	0.11239836180453722
2112	130-134	0.03809446592920551
2112	135-139	0.21374251716878234
2112	140-144	0.13524791704135453
2112	145-149	0.17520610357177446
2112	150	0.16915433459207918
2113	1	0.17323581637692342
2113	2	-0.25590642817060427
2113	3	-1.0399471429689058
2113	4	-0.982659268427085
2113	5	-1.267254290261448
2113	6	-1.9384696293343495
2113	7	-1.0265150990738263
2113	8	-0.9507524041505349
2113	9	-1.27796361569159
2113	10-14	-0.9207748478236866
2113	15-19	-0.6302425217436394
2113	20-24	-1.144876572365142
2113	25-29	-0.4805942087215982
2113	30-34	-0.5968625841995774
2113	35-39	-0.963554088934778
2113	40-44	-1.1782524070491078
2113	45-49	-1.3104537526155866
2113	50-54	-1.1764229543147309
2113	55-59	-1.5290753869820435
2113	60-64	-1.101634324039665
2113	65-69	-1.2325645791318962
2113	70-74	-1.69363148263173
2113	75-79	-2.305405469143153
2113	80-84	-1.6149321413951085
2113	85-89	-2.4754677520746853
2113	90-94	-1.3055448452763017
2113	95-99	-2.2725513814804685
2113	100-104	-2.5581448761065673
2113	105-109	-2.7085502346379258
2113	110-114	-2.5508498376726862
2113	115-119	-2.814043992315071
2113	120-124	-2.6036966078450234
2113	125-129	-3.942314510438713
2113	130-134	-3.5490178350116395
2113	135-139	-3.182180879027115
2113	140-144	-2.8129209103655874
2113	145-149	-1.7162619478054353
2113	150	-2.3295481947267476
2114	1	-0.4137583476284803
2114	2	0.021475908435959923
2114	3	0.3199150551985568
2114	4	-0.1724040506434008
2114	5	-0.08745259396985716
2114	6	-0.3334911533710354
2114	7	0.063197308360472
2114	8	0.025624169796429896
2114	9	-0.14360331089565648
2114	10-14	0.19741663676458643
2114	15-19	0.2081753763616021
2114	20-24	-0.4880208657118956
2114	25-29	0.2436496619647741
2114	30-34	-0.9928320186585466
2114	35-39	-0.46055960401061213
2114	40-44	0.46818782791157076
2114	45-49	-0.014011732801108678
2114	50-54	0.3103960317641139
2114	55-59	0.0691837840458831
2114	60-64	-0.06713657963766906
2114	65-69	-0.45042371938055936
2114	70-74	0.2474060642182465
2114	75-79	0.5458676008097285
2114	80-84	0.3330769945779366
2114	85-89	0.3415494233552323
2114	90-94	1.1443998554406534
2114	95-99	0.9481065352915863
2114	100-104	0.9457678403580942
2114	105-109	0.7809545173826322
2114	110-114	0.6067781764237736
2114	115-119	0.5215322537470755
2114	120-124	0.5981367843974752
2114	125-129	0.7865369539131066
2114	130-134	0.8369909315563007
2114	135-139	0.37902264789986617
2114	140-144	0.20509046175489942
2114	145-149	0.40006615473779306
2114	150	0.7019328611490963
2115	1	0.09985195022029103
2115	2	-0.059257906413630934
2115	3	0.056033067983619844
2115	4	0.19222528406891826
2115	5	-0.22938597253660475
2115	6	0.2621798474246546
2115	7	0.023283163480137148
2115	8	0.17460784949794572
2115	9	-0.004556340926228586
2115	10-14	-0.024793285917333208
2115	15-19	0.10886620156755811
2115	20-24	0.19042172664084234
2115	25-29	0.06873639769179363
2115	30-34	0.2426001065287977
2115	35-39	0.09529790461208876
2115	40-44	0.29707388139549806
2115	45-49	0.04211697497508737
2115	50-54	0.3374741281230129
2115	55-59	0.37220675324452657
2115	60-64	0.19265352349211184
2115	65-69	-0.37997799176425673
2115	70-74	0.07360542931647984
2115	75-79	0.13643890047017493
2115	80-84	0.07869083595610249
2115	85-89	0.1555532885787727
2115	90-94	0.7132009770039929
2115	95-99	0.49607411610492136
2115	100-104	0.3125184493389028
2115	105-109	0.4911174259643971
2115	110-114	0.4576747895380251
2115	115-119	0.4517497443389189
2115	120-124	-1.3662647379740207
2115	125-129	0.0938484620175899
2115	130-134	0.465075370785172
2115	135-139	0.8342817757537659
2115	140-144	0.6372953043889638
2115	145-149	0.5317158459548281
2115	150	0.7951775271438493
2116	1	-0.12718826212294587
2116	2	0.052879777875581624
2116	3	0.37347332443515313
2116	4	0.07372928827770409
2116	5	0.2131448176252846
2116	6	0.39649685849320093
2116	7	0.25615416968396687
2116	8	0.22785885377847137
2116	9	0.3524606794631069
2116	10-14	0.2696157433106876
2116	15-19	0.26509918182168946
2116	20-24	0.40513859465612256
2116	25-29	0.522132869595815
2116	30-34	0.5642859106208391
2116	35-39	0.6091403281221304
2116	40-44	0.5639240290945722
2116	45-49	0.6569452172348491
2116	50-54	0.737945122561193
2116	55-59	0.5119464879918283
2116	60-64	0.5214288735911055
2116	65-69	0.6210131349488748
2116	70-74	0.4385152617064847
2116	75-79	0.42440499195649295
2116	80-84	0.5650427285567403
2116	85-89	0.8982228765701024
2116	90-94	1.2848090769579485
2116	95-99	0.769930566429025
2116	100-104	0.9409309296046757
2116	105-109	0.9736421927890362
2116	110-114	0.9466284799372886
2116	115-119	1.030458984889826
2116	120-124	0.7098898861004272
2116	125-129	0.7639418700700276
2116	130-134	0.9758983110096082
2116	135-139	0.8689564506092182
2116	140-144	0.7641589960646442
2116	145-149	0.39609569527797106
2116	150	0.809448541072399
2117	1	-0.2415330213831801
2117	2	0.06636908691120169
2117	3	0.3936102841218485
2117	4	0.3750655876774758
2117	5	0.34403791212661616
2117	6	0.5553079360272761
2117	7	0.7198534034103048
2117	8	0.612107660010544
2117	9	0.4749703014810791
2117	10-14	0.4781964390900555
2117	15-19	0.3882051543896168
2117	20-24	0.33571656924829085
2117	25-29	0.2499808248220745
2117	30-34	0.4599857909552014
2117	35-39	0.446289964240016
2117	40-44	0.613954628813012
2117	45-49	0.5397556532341667
2117	50-54	0.7367197954586686
2117	55-59	0.706395923256359
2117	60-64	0.71827229333541
2117	65-69	0.6820691548502467
2117	70-74	0.8802809921580774
2117	75-79	0.9304699527610722
2117	80-84	0.8931665787048715
2117	85-89	0.967294021271428
2117	90-94	1.2990502554595906
2117	95-99	1.039675163649413
2117	100-104	1.1982513625349682
2117	105-109	1.3909722225849706
2117	110-114	1.4260624038164238
2117	115-119	1.5725767415611784
2117	120-124	1.5212964538693967
2117	125-129	1.3841326164727548
2117	130-134	1.3472806348486515
2117	135-139	1.0289401950621553
2117	140-144	0.9775720649373767
2117	145-149	0.30868889142615075
2117	150	0.2755475165629875
2118	1	0.26681728402622085
2118	2	0.03135718565710732
2118	3	-0.33908449231766724
2118	4	-0.2706001402384999
2118	5	-0.1566223699338707
2118	6	-0.5769018417617744
2118	7	0.18693385537847007
2118	8	0.26052796032859504
2118	9	-0.1839027175449104
2118	10-14	0.24103510869382205
2118	15-19	-0.2713892829038471
2118	20-24	0.20857257157491205
2118	25-29	-1.3239269527318243
2118	30-34	0.22767674977561114
2118	35-39	0.1774631341627071
2118	40-44	0.43027071079047374
2118	45-49	0.34839600723406505
2118	50-54	0.43711470036168265
2118	55-59	0.29170111724585013
2118	60-64	0.2063102117926192
2118	65-69	0.1908264388743106
2118	70-74	0.2697999379392968
2118	75-79	0.3468272831751875
2118	80-84	0.13035326105556067
2118	85-89	0.08520632778530768
2118	90-94	0.3884953781482494
2118	95-99	0.31171448230605847
2118	100-104	0.05430436752988754
2118	105-109	0.3272120607289466
2118	110-114	0.02506286203070829
2118	115-119	0.3086156946245069
2118	120-124	-0.5956018375505678
2118	125-129	-0.44435321985769605
2118	130-134	-0.06187100120549616
2118	135-139	-0.36779151639932195
2118	140-144	-0.22273180116714997
2118	145-149	-0.3878739658367252
2118	150	-0.46860665597854023
2119	1	0.13007124188152375
2119	2	0.1434824008949782
2119	3	0.37693125967626173
2119	4	0.28490952172874984
2119	5	0.205872094710422
2119	6	0.3611974913645426
2119	7	0.5667716281200441
2119	8	0.422928062944699
2119	9	0.437302696546233
2119	10-14	0.45861020184494095
2119	15-19	0.2929404648897531
2119	20-24	-0.1125915033297531
2119	25-29	0.09597444067077276
2119	30-34	0.22592690197249254
2119	35-39	0.3598159392910887
2119	40-44	0.6431313635310048
2119	45-49	0.6296371528757305
2119	50-54	0.5477009215723427
2119	55-59	0.6271507811951338
2119	60-64	0.7417589505152762
2119	65-69	0.8827844903455428
2119	70-74	0.8423940350910826
2119	75-79	0.9231810240963867
2119	80-84	0.9216609856878009
2119	85-89	0.939710181007662
2119	90-94	1.4597564405776637
2119	95-99	1.0607960085603452
2119	100-104	0.9650212369594087
2119	105-109	0.8954084794067967
2119	110-114	1.0687601756672578
2119	115-119	1.1417922108646579
2119	120-124	1.3772403581513615
2119	125-129	1.3166570039857959
2119	130-134	1.2487187769404073
2119	135-139	-0.9794862409153566
2119	140-144	0.7651829082537205
2119	145-149	1.1610336477142411
2119	150	0.8363721207891501
2120	1	-0.033144005980815905
2120	2	0.07023808101240547
2120	3	-0.07869195006762197
2120	4	-0.6982088014848387
2120	5	-0.2353746771196512
2120	6	-0.0500742697812413
2120	7	0.20057216889230034
2120	8	-0.23334250173270732
2120	9	0.0484087433185465
2120	10-14	0.1466758488691582
2120	15-19	0.2590393154861843
2120	20-24	0.26010323784699807
2120	25-29	0.005389305790231447
2120	30-34	0.21643647188638226
2120	35-39	0.22492645483555407
2120	40-44	0.18077852890851887
2120	45-49	0.28553327865017764
2120	50-54	0.35223918213969796
2120	55-59	0.4112014727347102
2120	60-64	0.417528025739891
2120	65-69	0.21159611128945954
2120	70-74	0.47358198902623627
2120	75-79	0.4382380923914866
2120	80-84	0.2297116401010797
2120	85-89	0.5583413789563352
2120	90-94	1.023120822903195
2120	95-99	0.495038694457719
2120	100-104	0.35503488604999234
2120	105-109	0.4215370252169848
2120	110-114	0.0543026497482586
2120	115-119	0.407694526603251
2120	120-124	0.4431851557596147
2120	125-129	0.3026191515790586
2120	130-134	0.3610885114343674
2120	135-139	0.01363879711640692
2120	140-144	0.419659687474379
2120	145-149	0.3141583284908549
2120	150	0.13104606572139943
2121	1	0.13826486109264025
2121	2	-0.033642327885921475
2121	3	-0.3396968853615192
2121	4	-0.28565662665062774
2121	5	-0.2976462604329626
2121	6	-0.23719419557346555
2121	7	-0.12631861998814742
2121	8	-0.5321118398566966
2121	9	-0.07361938810350921
2121	10-14	0.09202389291747437
2121	15-19	-0.043064584481413704
2121	20-24	-0.01920911753093435
2121	25-29	-0.7890349477204097
2121	30-34	-0.3337096223325915
2121	35-39	-0.24156534148061581
2121	40-44	-0.36389339437652524
2121	45-49	-0.35701217101009064
2121	50-54	-0.3802693323776438
2121	55-59	-0.6813430365518514
2121	60-64	-0.4762529713035235
2121	65-69	-0.37693038351216757
2121	70-74	-0.4697811840353694
2121	75-79	-0.7582805103141652
2121	80-84	-0.8514093417806237
2121	85-89	-0.872293372939609
2121	90-94	-0.7842432437088647
2121	95-99	-0.9433813001893228
2121	100-104	-1.0302775248558618
2121	105-109	-1.3771211366172196
2121	110-114	-1.7309492757691771
2121	115-119	-1.152832924721487
2121	120-124	-2.0169338943338317
2121	125-129	-2.121546957933358
2121	130-134	-2.206636032842514
2121	135-139	-2.1117472965248254
2121	140-144	-1.8245364214462256
2121	145-149	-1.4807137027541586
2121	150	-1.1747878322592555
2122	1	-0.29702552206532573
2122	2	0.12075653661632657
2122	3	0.07889731984779758
2122	4	0.34585107748320354
2122	5	0.2550524736748443
2122	6	0.2369165643483555
2122	7	-0.16940695132569772
2122	8	0.10915670200441951
2122	9	0.013620903137351092
2122	10-14	0.3084941593762949
2122	15-19	0.1504538322430875
2122	20-24	0.27941172777870094
2122	25-29	0.1510240157736007
2122	30-34	0.22437078904672347
2122	35-39	0.036311244445201396
2122	40-44	0.16382275025161874
2122	45-49	0.2216348024709518
2122	50-54	0.4797903352617041
2122	55-59	0.3137578417416762
2122	60-64	0.4531371778438924
2122	65-69	0.3824518537592141
2122	70-74	0.39183802851623284
2122	75-79	0.0901930135715503
2122	80-84	-0.9411911025160293
2122	85-89	0.1778780006020355
2122	90-94	0.5507273637461338
2122	95-99	0.6442436702866772
2122	100-104	0.46139200430473437
2122	105-109	0.7336269977642047
2122	110-114	0.5124556800792774
2122	115-119	0.374613468694065
2122	120-124	0.8766902323517485
2122	125-129	0.6564580104108018
2122	130-134	0.3246042013448047
2122	135-139	-0.031428246859270814
2122	140-144	0.45431811497491736
2122	145-149	0.40506922866959627
2122	150	0.3920415874337593
2123	1	0.016616243534191
2123	2	-0.013972266816146828
2123	3	0.24154044697619526
2123	4	-0.13586437137734464
2123	5	-0.06193114629471097
2123	6	0.21341988181178806
2123	7	0.12652288194939132
2123	8	0.3935143452115497
2123	9	0.23953565643967778
2123	10-14	0.2255916390681918
2123	15-19	0.4489010600260528
2123	20-24	0.3978165149188655
2123	25-29	0.28999338620438664
2123	30-34	0.3585805184060362
2123	35-39	0.44071613230378404
2123	40-44	0.3570373730773042
2123	45-49	0.3770306408250548
2123	50-54	0.6516373172548029
2123	55-59	0.6165299276206042
2123	60-64	0.5032251573834827
2123	65-69	0.639939831604849
2123	70-74	0.6317310948840813
2123	75-79	0.8554420696136376
2123	80-84	0.8357810278359921
2123	85-89	0.634450007220245
2123	90-94	0.9292692255359754
2123	95-99	-1.6613377707183403
2123	100-104	0.43867461196028756
2123	105-109	0.5737481899229451
2123	110-114	0.40951368472566685
2123	115-119	0.1729855372309146
2123	120-124	0.3756646943853994
2123	125-129	0.4249602114748541
2123	130-134	-0.2968243455467814
2123	135-139	-0.7320077087496983
2123	140-144	-1.3615140100495182
2123	145-149	-1.2776710359887105
2123	150	-1.8309619846012026
2124	1	0.07328564206036248
2124	2	0.11338226916462446
2124	3	0.32364263851566477
2124	4	0.18696012760532454
2124	5	0.09209252805754176
2124	6	0.33456650860258463
2124	7	0.3398671328053027
2124	8	0.5530249061753665
2124	9	0.47657337155447266
2124	10-14	0.48814041086211546
2124	15-19	0.5027970452763739
2124	20-24	0.33303801422736257
2124	25-29	0.28877163335567957
2124	30-34	0.35324846716368086
2124	35-39	0.5036223610247248
2124	40-44	-2.305590036180753
2124	45-49	0.45560541021032464
2124	50-54	0.6736970597943142
2124	55-59	0.7913442371216064
2124	60-64	0.7892132261482132
2124	65-69	0.5830383548607543
2124	70-74	0.8770257473315581
2124	75-79	0.8893088470475519
2124	80-84	0.7951503192288527
2124	85-89	0.8672897533717929
2124	90-94	1.3495734173978136
2124	95-99	1.0289705158916505
2124	100-104	1.10062640485706
2124	105-109	1.1198221790916847
2124	110-114	0.9200071094825404
2124	115-119	0.833031198647177
2124	120-124	1.2529699078259995
2124	125-129	1.1557936098077022
2124	130-134	1.189361940706462
2124	135-139	0.772856849855927
2124	140-144	0.7091556717194294
2124	145-149	0.6515603739954585
2124	150	0.8292410506600802
2201	1	-1.1815321900162843
2201	2	0.060679900611528836
2201	3	-0.8349069220366374
2201	4	-0.28928167733824495
2201	5	-0.6932236495335644
2201	6	-0.5886147564955166
2201	7	-0.056064920912405114
2201	8	-0.7884831590405454
2201	9	-0.47084312347552526
2201	10-14	-0.7842107207984057
2201	15-19	-0.6911919734037255
2201	20-24	-0.02870893327988
2201	25-29	-0.2469793650061618
2201	30-34	-0.41430624427742657
2201	35-39	-0.049549451275481715
2201	40-44	-0.29897074023094916
2201	45-49	-0.031018698446338533
2201	50-54	-0.24798062629516693
2201	55-59	-0.4085138927794034
2201	60-64	-0.10073045246313228
2201	65-69	-0.08529338705670142
2201	70-74	-0.3512100212663185
2201	75-79	-0.7099851998744668
2201	80-84	-0.5316836016948017
2201	85-89	-0.4739503230295057
2201	90-94	-1.898983613793284
2201	95-99	-0.30326493145178546
2201	100-104	-0.8694067439109006
2201	105-109	-0.9392654512578105
2201	110-114	-0.7686710958247787
2201	115-119	-1.288077779013122
2201	120-124	-0.9042871670030195
2201	125-129	-1.3606823416532379
2201	130-134	-2.036171937707792
2201	135-139	-1.1290613130200668
2201	140-144	-1.9275076187054552
2201	145-149	-2.4409334511240317
2201	150	-2.6325844583736995
2202	1	-0.1302758224399163
2202	2	0.10105536280358152
2202	3	0.4854292653493104
2202	4	0.2767908460618145
2202	5	0.41721972563336607
2202	6	0.39423676286718035
2202	7	0.25832480992054485
2202	8	0.22904893051430264
2202	9	0.4475938952824734
2202	10-14	0.013450954814310023
2202	15-19	-0.15447672284558678
2202	20-24	0.045654234056065945
2202	25-29	-0.4880566104161801
2202	30-34	-0.4209402637406612
2202	35-39	-0.8155944679187996
2202	40-44	-0.7519382074821479
2202	45-49	-0.7275792181885379
2202	50-54	-0.91898407252787
2202	55-59	-1.4422126812184999
2202	60-64	-1.1624650507257073
2202	65-69	-1.8172853187729672
2202	70-74	-1.3871964044158105
2202	75-79	-1.4486275659412158
2202	80-84	-1.2735749734406951
2202	85-89	-1.5215118776983374
2202	90-94	-2.6561865319122546
2202	95-99	-1.5725875046999178
2202	100-104	-1.7622561283781621
2202	105-109	-1.7918328937400005
2202	110-114	-2.2032764687197783
2202	115-119	-2.948521593818352
2202	120-124	-4.56155218037312
2202	125-129	-4.115965619199017
2202	130-134	-4.405121788832531
2202	135-139	-5.525146469964557
2202	140-144	-5.320783111492421
2202	145-149	-3.831938340959578
2202	150	-3.6208415367416187
2203	1	-0.575033803146141
2203	2	-0.17525562601899125
2203	3	-0.18258090189203813
2203	4	0.2076627052747
2203	5	0.331479705181394
2203	6	0.17852767063572372
2203	7	0.018464992035632122
2203	8	-0.5900097172689769
2203	9	-0.18542067801484308
2203	10-14	-0.10748982033815224
2203	15-19	-0.15811247385990868
2203	20-24	0.0025700884428232484
2203	25-29	0.02682826223458079
2203	30-34	-0.16046117666395787
2203	35-39	-0.5019024905641061
2203	40-44	-0.5956758949252361
2203	45-49	-0.41069593982879127
2203	50-54	-0.839702983759615
2203	55-59	-0.9253114655686829
2203	60-64	-1.0689549173161907
2203	65-69	-1.3272483640059463
2203	70-74	-1.7047282552071934
2203	75-79	-1.6168032424485475
2203	80-84	-1.2330124791865344
2203	85-89	-1.6095278664507617
2203	90-94	-2.702496747912207
2203	95-99	-2.2110231071868682
2203	100-104	-2.8799415679723026
2203	105-109	-4.276213017047926
2203	110-114	-4.21734536072908
2203	115-119	-4.027999394368791
2203	120-124	-4.666535526046676
2203	125-129	-4.502463929759017
2203	130-134	-4.164716940251083
2203	135-139	-4.241278202297487
2203	140-144	-4.493913379863621
2203	145-149	-3.044247845069137
2203	150	-2.853982040912843
2204	1	0.049299115319158204
2204	2	0.06398868967238869
2204	3	-0.14378487980689414
2204	4	0.02617673612324012
2204	5	0.3335150974158694
2204	6	0.1582668672666756
2204	7	0.4350067128437374
2204	8	0.6349190240364777
2204	9	0.40645522263923084
2204	10-14	0.3649610420229763
2204	15-19	-0.17980471587391378
2204	20-24	0.27775904995483813
2204	25-29	0.3017497015061963
2204	30-34	0.33701298147651215
2204	35-39	0.13796872618485878
2204	40-44	-0.24500862020182979
2204	45-49	-0.27745220265607884
2204	50-54	-0.37107418553108573
2204	55-59	-0.6137161879749939
2204	60-64	-0.8948022134151472
2204	65-69	-1.242920967464812
2204	70-74	-1.1487918051681518
2204	75-79	-0.9458028981389646
2204	80-84	-0.9945401730241699
2204	85-89	-1.010201728986246
2204	90-94	-2.5215962801598195
2204	95-99	-1.2980380005647945
2204	100-104	-1.3122242057629592
2204	105-109	-1.71016324016734
2204	110-114	-1.3659300325352604
2204	115-119	-3.203967294527253
2204	120-124	-3.936611948200543
2204	125-129	-4.293088472132748
2204	130-134	-4.248874424154607
2204	135-139	-3.9695853052476906
2204	140-144	-4.25038117475259
2204	145-149	-3.5647934687427423
2204	150	-2.0020325629108804
2205	1	0.06645885832704579
2205	2	0.0886269748331614
2205	3	0.24955612617857525
2205	4	0.30388346830550717
2205	5	0.2963085856329286
2205	6	0.6963225100383497
2205	7	0.32955926865187735
2205	8	0.4682800310079642
2205	9	0.538519242649734
2205	10-14	0.5237464792930098
2205	15-19	0.4663974532397859
2205	20-24	0.6167476463022368
2205	25-29	0.5883424457687951
2205	30-34	0.5327464300301443
2205	35-39	0.7281776317070694
2205	40-44	0.5336299577164567
2205	45-49	0.9226262700734509
2205	50-54	0.948832843530873
2205	55-59	0.9750545442765173
2205	60-64	0.7687450381512022
2205	65-69	0.8224006286011303
2205	70-74	0.6916719352642389
2205	75-79	0.6932768746132396
2205	80-84	0.6117894539055939
2205	85-89	1.0752648099948487
2205	90-94	-0.47995408275443907
2205	95-99	1.0767275179708875
2205	100-104	1.3104212986236163
2205	105-109	1.5504165327002823
2205	110-114	1.34274405220809
2205	115-119	1.3989082098919283
2205	120-124	1.4752518592870203
2205	125-129	1.3580925344427186
2205	130-134	1.1981143177680451
2205	135-139	-0.350751063708195
2205	140-144	-1.0435200545243077
2205	145-149	-0.023905995359690735
2205	150	-0.49894049105668614
2206	1	0.30227559075615673
2206	2	-0.001861636053629212
2206	3	0.47189075452940443
2206	4	-0.0892496191293759
2206	5	-0.38642730325964436
2206	6	-0.006759674077976285
2206	7	-0.24875878138746543
2206	8	0.14266328791500626
2206	9	0.3430994372341942
2206	10-14	0.09005603866304313
2206	15-19	-0.03945322065406032
2206	20-24	0.17663429644125017
2206	25-29	0.19682586213817643
2206	30-34	0.18485051401050612
2206	35-39	0.33724400351941597
2206	40-44	0.3863751408258267
2206	45-49	0.06421423888554045
2206	50-54	-0.10328382204676245
2206	55-59	0.055593972453614526
2206	60-64	0.17361136710952962
2206	65-69	-0.437783365432054
2206	70-74	-0.2402217160448501
2206	75-79	0.06687459639216087
2206	80-84	-0.4621414571004365
2206	85-89	-1.0646628737000512
2206	90-94	-1.4856702279955059
2206	95-99	-0.8809731750774503
2206	100-104	-0.8059450022893699
2206	105-109	-0.5189230550495836
2206	110-114	-0.7074916200850652
2206	115-119	-0.8831674770893159
2206	120-124	-0.22800960854704044
2206	125-129	0.050241854818018794
2206	130-134	-0.29098933805173743
2206	135-139	0.2771018633588369
2206	140-144	0.2278243412008436
2206	145-149	0.012492193374392002
2206	150	-1.3504025199897427
2207	1	0.17439863992866123
2207	2	0.20873539698024146
2207	3	0.31355889248708024
2207	4	0.3930752742924426
2207	5	0.4860422306932435
2207	6	0.43114881406551575
2207	7	0.3382485582351862
2207	8	0.5508539708362648
2207	9	0.29878809780917237
2207	10-14	0.4135281537625346
2207	15-19	0.40812281051611166
2207	20-24	0.5460045166966694
2207	25-29	0.6170948254427913
2207	30-34	0.696372120117779
2207	35-39	0.6912124654784222
2207	40-44	0.8291012458112661
2207	45-49	0.8527068965898863
2207	50-54	0.7411894457616839
2207	55-59	0.5656410915739585
2207	60-64	0.8984646212068341
2207	65-69	0.6230361434130174
2207	70-74	0.3372605491848688
2207	75-79	0.7871205834487398
2207	80-84	0.7666235979685965
2207	85-89	0.9297618991827221
2207	90-94	-0.2693908543664989
2207	95-99	0.8988180470356468
2207	100-104	1.0059797388072838
2207	105-109	1.001443368747708
2207	110-114	0.9653833004395409
2207	115-119	1.1691545443859468
2207	120-124	1.3400060815957247
2207	125-129	1.5727240568165612
2207	130-134	0.6412289992240758
2207	135-139	1.3616082108982752
2207	140-144	1.5454383662394449
2207	145-149	0.662592576838918
2207	150	0.7716350732123871
2208	1	-0.86877818334494
2208	2	0.030189028293047926
2208	3	0.15831694748437286
2208	4	0.15855344210514488
2208	5	0.19890485351110954
2208	6	-0.23190573795936587
2208	7	0.29037262242795947
2208	8	0.4460076225234886
2208	9	8.145888969721682E-4
2208	10-14	0.15882667688376273
2208	15-19	0.11544083705279462
2208	20-24	0.027617735064069393
2208	25-29	0.034643057624890616
2208	30-34	0.04472767419450463
2208	35-39	0.26903889637050327
2208	40-44	0.28701086110123697
2208	45-49	0.11551645892113527
2208	50-54	0.05828290014929394
2208	55-59	0.12852368043918005
2208	60-64	0.23500114157828733
2208	65-69	0.10303959581626287
2208	70-74	0.22655604808007013
2208	75-79	0.5580807351775974
2208	80-84	0.42406487483335553
2208	85-89	0.28887853208377123
2208	90-94	-1.5429728835550307
2208	95-99	0.20273967281280392
2208	100-104	0.6419189629789415
2208	105-109	0.743820893101919
2208	110-114	0.8691096026334151
2208	115-119	0.8115934225996497
2208	120-124	0.5498530420741901
2208	125-129	0.4781333820188749
2208	130-134	0.949944173879345
2208	135-139	1.290901602272875
2208	140-144	0.8023430104445808
2208	145-149	1.1253908091093834
2208	150	-0.2856967802169734
2209	1	-0.38794663705945354
2209	2	-0.16598499239058384
2209	3	-0.9741308782618603
2209	4	0.0010770894222744687
2209	5	-0.38575892939338985
2209	6	-0.6572692795336863
2209	7	-0.922946585406514
2209	8	-0.7733041872050777
2209	9	-0.5229146303933803
2209	10-14	-0.5377156688125027
2209	15-19	-0.8091726032883599
2209	20-24	-0.36789490579676
2209	25-29	-0.3920873917254184
2209	30-34	-0.2482457484766698
2209	35-39	0.0015623409793192877
2209	40-44	-0.2703857247419421
2209	45-49	-0.4032762469050297
2209	50-54	-0.36668589277896757
2209	55-59	-0.021735754387542272
2209	60-64	-0.40993484608237907
2209	65-69	-0.5012509473586633
2209	70-74	0.09602133695874215
2209	75-79	0.03291076890942435
2209	80-84	-0.40809769268417995
2209	85-89	-0.3398885510415255
2209	90-94	-1.694791541820024
2209	95-99	-0.5614750897055956
2209	100-104	-1.1910974789255064
2209	105-109	-1.0445404778648921
2209	110-114	-0.8015755793657746
2209	115-119	-0.8412934845773421
2209	120-124	-1.6777890915248008
2209	125-129	-1.589362528921889
2209	130-134	-0.7490179998646127
2209	135-139	-0.1165136893433143
2209	140-144	-0.34627009597021896
2209	145-149	-0.8852269092275051
2209	150	-0.8322096972947293
2210	1	-0.1680438493557581
2210	2	-0.2172159984595723
2210	3	-0.3521381053126049
2210	4	0.08647525849247018
2210	5	-0.47512919146285526
2210	6	0.08413103345279893
2210	7	-0.24211810259588873
2210	8	-0.07800354572891166
2210	9	-0.678297600967916
2210	10-14	-0.2855253588440476
2210	15-19	-0.31943539417070355
2210	20-24	-0.02577082209551662
2210	25-29	-0.0550957941269985
2210	30-34	-0.035536545557306454
2210	35-39	0.11272821067552741
2210	40-44	-0.029809784038441478
2210	45-49	-0.15884776831618552
2210	50-54	-0.3768119575392106
2210	55-59	-0.6742028838791754
2210	60-64	-0.17260289911766336
2210	65-69	-0.2419791249014409
2210	70-74	0.2307156758787059
2210	75-79	0.18845915668813262
2210	80-84	0.3642747548432226
2210	85-89	0.31508531147208174
2210	90-94	-1.013057351828337
2210	95-99	0.33040955241479253
2210	100-104	0.2601935017149444
2210	105-109	0.6997383729560269
2210	110-114	0.540068150430713
2210	115-119	1.0447468158214335
2210	120-124	0.5275428437754286
2210	125-129	0.5964229741547697
2210	130-134	0.14176424677818744
2210	135-139	0.6041088804999859
2210	140-144	0.877854870185935
2210	145-149	-0.18728737525132289
2210	150	-0.39692754574609523
2211	1	0.06889336335296292
2211	2	0.08749855150941244
2211	3	-0.06413639506187963
2211	4	-0.04518129805462934
2211	5	-0.01743006574875494
2211	6	-0.4547946488292709
2211	7	-0.6861801314260845
2211	8	-0.37995029490917176
2211	9	-0.338132705311466
2211	10-14	-0.5886786022734114
2211	15-19	-0.47371796245666076
2211	20-24	-0.5966115316222016
2211	25-29	-0.5014769172475155
2211	30-34	-0.6006073036598778
2211	35-39	-0.8056571518132358
2211	40-44	-0.6689001713885574
2211	45-49	-1.0379826729064376
2211	50-54	-0.7842167905244466
2211	55-59	-1.0009232167868092
2211	60-64	-1.047415507255728
2211	65-69	-1.0421259335171982
2211	70-74	-0.4366693139508939
2211	75-79	-1.0637103574615523
2211	80-84	-0.29838688682034586
2211	85-89	-0.4326267241775881
2211	90-94	-1.9376219043284735
2211	95-99	-1.0468749184312571
2211	100-104	-1.2078829963125273
2211	105-109	-0.5274005408197766
2211	110-114	-0.408150322716331
2211	115-119	-2.49870991437011
2211	120-124	-0.9306886116867901
2211	125-129	-1.5469434510226208
2211	130-134	-0.9548077879856365
2211	135-139	-0.2335865586365813
2211	140-144	0.026952324660207694
2211	145-149	-0.22761806501866744
2211	150	-1.0285939103179516
2212	1	-0.038575826353838494
2212	2	-0.04110538256133012
2212	3	-0.040084774416939695
2212	4	0.14177188102502214
2212	5	-0.0669519639316647
2212	6	0.11079935389765438
2212	7	0.37538845729373804
2212	8	-0.10334711041222988
2212	9	-0.8974339710249453
2212	10-14	-0.2751356664398159
2212	15-19	-0.22279733812701608
2212	20-24	-0.24100003918929502
2212	25-29	-0.2214161345195862
2212	30-34	-0.08453758790701471
2212	35-39	-0.020490263925871943
2212	40-44	0.17123775227084792
2212	45-49	0.11728799974640935
2212	50-54	-0.326204663689893
2212	55-59	-0.40716753090118374
2212	60-64	-0.4056056476973424
2212	65-69	-0.7276538757268725
2212	70-74	0.09074964242626038
2212	75-79	-0.2882968623449571
2212	80-84	0.02683886684006609
2212	85-89	-1.1516475555931152
2212	90-94	-2.1153989558609894
2212	95-99	-0.6677857225334805
2212	100-104	-2.3340741737995074
2212	105-109	-1.3969352720413752
2212	110-114	0.02000264647661254
2212	115-119	-0.6983773988206039
2212	120-124	-0.3485423549626461
2212	125-129	-2.011823298031427
2212	130-134	-1.1665014041854533
2212	135-139	0.03780579328665823
2212	140-144	-0.24738643849681097
2212	145-149	-0.001719606380795824
2212	150	-0.7049405324893101
2213	1	0.02998210311655214
2213	2	0.03767134927770499
2213	3	-0.6452792752364402
2213	4	-0.10200583017998355
2213	5	-0.5544196872295117
2213	6	-0.19516286073729816
2213	7	-1.0486247068462902
2213	8	-0.9494803162165724
2213	9	-0.6053541969485039
2213	10-14	-1.104003541035219
2213	15-19	-0.6927064008440738
2213	20-24	-0.5039321737962581
2213	25-29	-0.7349606075795663
2213	30-34	-0.7641245149331013
2213	35-39	-0.7872028701412788
2213	40-44	-0.7239330183697206
2213	45-49	-0.513911029586211
2213	50-54	-0.8304379592022784
2213	55-59	-0.7883058290349467
2213	60-64	-0.8505504775903674
2213	65-69	-1.1132822509318316
2213	70-74	-1.375311251805556
2213	75-79	-0.7339053717333996
2213	80-84	-1.1990615466597987
2213	85-89	-1.1157865208245283
2213	90-94	-2.381910673735362
2213	95-99	-0.23463271086712467
2213	100-104	-1.2337334262780928
2213	105-109	-1.488954959629531
2213	110-114	-1.702145254430576
2213	115-119	-4.030500624015993
2213	120-124	-2.868583283924938
2213	125-129	-1.6498506724853783
2213	130-134	-1.447714510431716
2213	135-139	-1.8969627238364808
2213	140-144	-2.163279895044372
2213	145-149	-1.3013727627931502
2213	150	-2.138418125790764
2214	1	0.12179856014030577
2214	2	-0.038573063889881354
2214	3	-0.648025561538951
2214	4	-0.2627409858830916
2214	5	-0.2722980286109262
2214	6	-0.16908104278036262
2214	7	-0.945026948693453
2214	8	-1.0283619917341014
2214	9	-0.6350303022691435
2214	10-14	-0.605281026454513
2214	15-19	-0.49133309833226946
2214	20-24	-0.008055518949667828
2214	25-29	-0.09961680331907274
2214	30-34	-0.41432131660218374
2214	35-39	-0.21300599310649204
2214	40-44	-0.14124061889757655
2214	45-49	-0.7085954565277675
2214	50-54	-0.7030677395308444
2214	55-59	-0.24407786823309863
2214	60-64	-0.6516273650402198
2214	65-69	-0.7320618000419614
2214	70-74	-0.2958930844789691
2214	75-79	-0.4124018554520674
2214	80-84	-0.6323447608181851
2214	85-89	-0.3015598579701688
2214	90-94	-2.017850602091002
2214	95-99	-0.41988785709829557
2214	100-104	-0.48142089951438294
2214	105-109	-0.9781995137374011
2214	110-114	-1.550358795812258
2214	115-119	-0.5383065918945533
2214	120-124	0.1485092546594018
2214	125-129	-0.20150164533607295
2214	130-134	-0.9823159024716119
2214	135-139	-0.9082772763595273
2214	140-144	-1.076951904497033
2214	145-149	-1.2689231344109615
2214	150	-0.09987030054590917
2215	1	-0.5066087532007373
2215	2	0.1825809641986993
2215	3	0.0391416502678581
2215	4	0.041477745258369225
2215	5	0.2829877861886061
2215	6	0.30873926459744183
2215	7	0.2095995814106928
2215	8	0.04724856418982171
2215	9	-0.37973806940750876
2215	10-14	0.06918559632415366
2215	15-19	0.20116535474803499
2215	20-24	0.23762112749758302
2215	25-29	0.36255795405960356
2215	30-34	0.32720261660871586
2215	35-39	0.407268005380061
2215	40-44	0.6396410892092206
2215	45-49	0.4422907942661496
2215	50-54	0.37290785624546885
2215	55-59	0.28415955757048295
2215	60-64	0.3279260951221801
2215	65-69	0.057098379968287816
2215	70-74	0.5118789274517752
2215	75-79	0.6388948650856818
2215	80-84	0.7743593103492756
2215	85-89	0.9900878210937947
2215	90-94	-0.5238069438004445
2215	95-99	0.42365426034585596
2215	100-104	0.28122328188810286
2215	105-109	0.6070698399531693
2215	110-114	0.8458117804182805
2215	115-119	1.0929158912188086
2215	120-124	1.1886258108941234
2215	125-129	0.5225888726588792
2215	130-134	1.1217538694565334
2215	135-139	1.3923531286496669
2215	140-144	0.9104063884231977
2215	145-149	0.7597284855416362
2215	150	0.6066966403628555
2216	1	0.16073288102364813
2216	2	0.013315103028634923
2216	3	0.20793755101255584
2216	4	-0.37610909174136253
2216	5	0.23794684135211241
2216	6	0.40127175870949117
2216	7	0.08331570451269243
2216	8	0.1493091924881682
2216	9	0.23594103658514598
2216	10-14	0.1052352849538778
2216	15-19	-0.08154331003125748
2216	20-24	0.1137063134238332
2216	25-29	0.27086056766367506
2216	30-34	0.3782099357622002
2216	35-39	0.3043766098552183
2216	40-44	-0.017545069556746284
2216	45-49	0.05347095376568234
2216	50-54	0.18554601921618996
2216	55-59	0.4900341144069813
2216	60-64	0.4257824377131598
2216	65-69	0.39895994973249316
2216	70-74	0.25900848983904723
2216	75-79	0.363694843250272
2216	80-84	0.11552884629750793
2216	85-89	0.2689268808220362
2216	90-94	-1.196850628490047
2216	95-99	0.26713669648964355
2216	100-104	0.07762154958420808
2216	105-109	0.2745990448212936
2216	110-114	0.25295969092541526
2216	115-119	0.4763977014935108
2216	120-124	0.37227599980530357
2216	125-129	0.7210316165636144
2216	130-134	0.37510016433287774
2216	135-139	-0.1597250003661017
2216	140-144	-0.4184827313807986
2216	145-149	0.3412553739821149
2216	150	0.42677368381919223
2217	1	0.012004812255469233
2217	2	0.14490771771061617
2217	3	0.479774322715798
2217	4	0.4473900677408267
2217	5	0.5232060196829948
2217	6	0.6727236080878498
2217	7	0.7501759996585449
2217	8	0.8293232518960565
2217	9	0.660821729625674
2217	10-14	0.5688379966666091
2217	15-19	0.6249512456553461
2217	20-24	0.5679357019547311
2217	25-29	0.5669219861177623
2217	30-34	0.625155446775139
2217	35-39	0.7614607514399836
2217	40-44	0.7398428745601322
2217	45-49	0.7334256342530949
2217	50-54	0.8255152048562735
2217	55-59	0.7240472835230349
2217	60-64	0.754323088073221
2217	65-69	0.8679035325899989
2217	70-74	0.8745098666811089
2217	75-79	0.9546693069691443
2217	80-84	1.019602024312448
2217	85-89	1.057945747673962
2217	90-94	-0.04647515891532095
2217	95-99	1.2508473679256298
2217	100-104	1.2555169352013138
2217	105-109	1.5558960410664469
2217	110-114	1.4057317596608954
2217	115-119	1.8790409021693648
2217	120-124	2.074774052308392
2217	125-129	1.940367355097301
2217	130-134	1.7179268797387337
2217	135-139	1.8255693731781975
2217	140-144	1.8373449447890025
2217	145-149	1.277162432080118
2217	150	1.447095210481642
2218	1	0.2168850075431088
2218	2	0.13036173844257348
2218	3	0.5885311882546347
2218	4	0.6013813218987636
2218	5	0.2872710346415417
2218	6	0.6619986344448847
2218	7	0.6685592596709355
2218	8	0.6304691248211682
2218	9	0.4781396895725294
2218	10-14	0.49909098594088874
2218	15-19	0.4019529845531693
2218	20-24	0.3848382196291311
2218	25-29	0.4167332301924773
2218	30-34	0.46199766389527497
2218	35-39	0.6250161043715181
2218	40-44	0.5688192337181022
2218	45-49	0.47124320292395794
2218	50-54	0.6701385399854942
2218	55-59	0.45749325084508285
2218	60-64	0.470433429819046
2218	65-69	0.7023197821730562
2218	70-74	0.5308798953009628
2218	75-79	0.7434779629728041
2218	80-84	0.7238196355831477
2218	85-89	0.4548211586371309
2218	90-94	-0.43965217222631026
2218	95-99	0.5928784608751272
2218	100-104	0.6483188355921712
2218	105-109	0.9360735287985875
2218	110-114	1.1739097269442667
2218	115-119	1.1826964296143316
2218	120-124	1.0563454228368698
2218	125-129	1.0504532302081486
2218	130-134	1.4310313473160932
2218	135-139	1.7183947374142292
2218	140-144	1.2701872483383525
2218	145-149	1.2431196695158278
2218	150	0.757951973789794
2219	1	0.18096213068789524
2219	2	0.15436532536421765
2219	3	0.46879470710260307
2219	4	0.6224819891539397
2219	5	0.5369967150239958
2219	6	0.6986403383601285
2219	7	0.761428097269075
2219	8	0.415443476863274
2219	9	0.47811219303254404
2219	10-14	0.6483877024014859
2219	15-19	0.5400356701813465
2219	20-24	0.3937264814400123
2219	25-29	0.6179224438768145
2219	30-34	0.3167685562953153
2219	35-39	-0.8551361338494914
2219	40-44	0.8053290927285914
2219	45-49	-0.3292224724582269
2219	50-54	-0.3585989435896124
2219	55-59	0.4256862097620697
2219	60-64	-0.4510822179010958
2219	65-69	1.027744703666798
2219	70-74	1.0009623301710207
2219	75-79	0.45473449785313846
2219	80-84	-0.5218064787547689
2219	85-89	0.34821063546124975
2219	90-94	-0.6151599841756195
2219	95-99	1.1712366852173943
2219	100-104	1.4720373072811554
2219	105-109	-0.8909630966079334
2219	110-114	0.9570054665035599
2219	115-119	-2.2517660079513604
2219	120-124	-0.2672696991777599
2219	125-129	0.08870989998239764
2219	130-134	0.13366629460164603
2219	135-139	0.5008310343968816
2219	140-144	0.3249535927447127
2219	145-149	0.05352368752524228
2219	150	-0.0454859204237934
2220	1	-0.191728076854897
2220	2	0.09228795213216401
2220	3	0.21656261068230265
2220	4	-0.3434138080116895
2220	5	-0.19295893256359875
2220	6	-0.0319645043582355
2220	7	-0.17499774824752734
2220	8	-0.06343004617025372
2220	9	-0.020368465105804034
2220	10-14	-0.0204524357073268
2220	15-19	0.36743062684729466
2220	20-24	0.24211313324630623
2220	25-29	0.40410180601745793
2220	30-34	0.4286420566283553
2220	35-39	0.37420203584674994
2220	40-44	0.2544013144581214
2220	45-49	0.2577244912028078
2220	50-54	0.16083140620337133
2220	55-59	0.3893820608172547
2220	60-64	0.34261392335459107
2220	65-69	0.49296466467126976
2220	70-74	0.4275990286165907
2220	75-79	0.4338883064979555
2220	80-84	0.5713361184043535
2220	85-89	0.5110383986983749
2220	90-94	-0.7995146385702654
2220	95-99	0.29568115894056746
2220	100-104	0.34902577802347423
2220	105-109	-1.1881297531094432
2220	110-114	0.39519941969960826
2220	115-119	-0.25379293434104966
2220	120-124	0.030520359519691453
2220	125-129	-0.010936275535385676
2220	130-134	0.2983117322562592
2220	135-139	0.7123561335518005
2220	140-144	0.3082554392763086
2220	145-149	-0.5684729843382357
2220	150	-0.0894914351085987
2221	1	-0.040611975604967654
2221	2	0.024442580232847178
2221	3	-0.0744202832522447
2221	4	-0.3621800298229374
2221	5	-0.33497958391325255
2221	6	-0.19672801470437662
2221	7	-0.02198450146682518
2221	8	-0.19239170596767252
2221	9	-0.17638093971298474
2221	10-14	0.013547425041863903
2221	15-19	-0.4522184789352863
2221	20-24	-0.20212255916523958
2221	25-29	-0.5346657544794766
2221	30-34	-0.3351115629474606
2221	35-39	-0.45440770621947735
2221	40-44	-0.32766465165114056
2221	45-49	-0.11497666401010065
2221	50-54	-0.08687089867702724
2221	55-59	-0.15626002600583178
2221	60-64	-0.5422483627739538
2221	65-69	-0.2500330423983712
2221	70-74	-0.3965973265803129
2221	75-79	-0.6749912721195273
2221	80-84	-0.5439495756535777
2221	85-89	-0.3171675647179626
2221	90-94	-1.2899064505565292
2221	95-99	-0.9133703685891845
2221	100-104	-1.3523168534584897
2221	105-109	-1.4263298461369445
2221	110-114	-1.1753729659194576
2221	115-119	-1.3955396498016128
2221	120-124	-1.1697672776648034
2221	125-129	-1.4670522060092068
2221	130-134	-1.7611887056061306
2221	135-139	-0.871639804415814
2221	140-144	-0.9839864082678638
2221	145-149	-0.7092256504803842
2221	150	-1.4545350328133075
2222	1	0.04376666774371074
2222	2	0.08984652151262651
2222	3	0.12202045481609503
2222	4	-0.04374258420947541
2222	5	-0.10265853918615875
2222	6	0.2107127012758312
2222	7	0.24813288350465967
2222	8	0.21020699853438174
2222	9	0.10051881682298358
2222	10-14	0.17864225347808826
2222	15-19	0.0804717571473006
2222	20-24	0.3576486916430994
2222	25-29	0.32119738657445396
2222	30-34	0.17673582881293726
2222	35-39	0.40729982504116435
2222	40-44	0.16274319583647667
2222	45-49	0.37970111607199897
2222	50-54	0.4269087727608607
2222	55-59	0.3558801169870591
2222	60-64	0.44001647361351814
2222	65-69	0.34564299867232506
2222	70-74	0.2655438355856816
2222	75-79	0.494348599228168
2222	80-84	0.39516998155693983
2222	85-89	-0.05228154058853107
2222	90-94	-0.706714146913761
2222	95-99	0.40774691277125896
2222	100-104	0.555337378188618
2222	105-109	0.7135871490499213
2222	110-114	0.7112549117589282
2222	115-119	0.5830889252227607
2222	120-124	0.5536708730261921
2222	125-129	0.7462822705076206
2222	130-134	0.25761895102082377
2222	135-139	0.3024543846296197
2222	140-144	0.37679843973830174
2222	145-149	0.4764829219087616
2222	150	0.5158863333761659
2223	1	0.05001537507484244
2223	2	0.07981175525062767
2223	3	0.014660266576427716
2223	4	0.006033111394231128
2223	5	-0.054664095087382236
2223	6	0.13824335727418458
2223	7	0.13901362907452608
2223	8	0.30203588258695646
2223	9	0.0575538422544426
2223	10-14	0.042749901117382194
2223	15-19	0.03367636479332958
2223	20-24	0.11305352085324927
2223	25-29	0.11263324813998565
2223	30-34	-0.30649816401267316
2223	35-39	0.24657463803726642
2223	40-44	0.21370347888791486
2223	45-49	0.2947696002440807
2223	50-54	0.30222858684982157
2223	55-59	0.30025665553144876
2223	60-64	0.3442564673741515
2223	65-69	0.24272381572060198
2223	70-74	0.17240476217903478
2223	75-79	0.2830006441068065
2223	80-84	0.5541181011051037
2223	85-89	-0.3107460230379502
2223	90-94	-1.1446179942250794
2223	95-99	-0.022159542389417197
2223	100-104	0.15326254957339813
2223	105-109	0.09393182938838152
2223	110-114	-0.30802678374983117
2223	115-119	-0.9950880965341327
2223	120-124	-0.8784301819512947
2223	125-129	-0.37041198278208043
2223	130-134	0.15955749091462934
2223	135-139	-0.09803536276628222
2223	140-144	-0.1977910144936601
2223	145-149	-0.41215470131897547
2223	150	-0.2194155037317529
2224	1	-0.04165431336678793
2224	2	0.06364456751968461
2224	3	0.19954954857055895
2224	4	0.016853906086794268
2224	5	0.23308864521348482
2224	6	0.15242129879614197
2224	7	0.5288424924713198
2224	8	0.3334571623997604
2224	9	0.47234367366191066
2224	10-14	0.22602273980319154
2224	15-19	0.15899752043968363
2224	20-24	0.21850051733142095
2224	25-29	0.1624277620294734
2224	30-34	0.3211068493450284
2224	35-39	0.386483377966961
2224	40-44	0.23186021376573507
2224	45-49	0.27545649246346926
2224	50-54	0.20577311650377794
2224	55-59	0.25366712493741517
2224	60-64	0.3171377319784341
2224	65-69	0.10852579808182128
2224	70-74	0.3252938228572333
2224	75-79	0.25138084649408654
2224	80-84	0.6847952526047507
2224	85-89	0.5935639225218381
2224	90-94	-0.79042522786402
2224	95-99	0.4763008810629117
2224	100-104	0.5634751396505848
2224	105-109	0.9869533247407105
2224	110-114	1.11048967380097
2224	115-119	1.0904042100537197
2224	120-124	0.22021598245727603
2224	125-129	1.2146853434586902
2224	130-134	1.1751270320073957
2224	135-139	1.1650675211837864
2224	140-144	0.831217959929468
2224	145-149	0.6347987806358759
2224	150	0.8344500463840205
>>END_MODULE
>>Per sequence quality scores	pass
#Quality	Count
19	155.0
20	3723.0
21	38370.0
22	231078.0
23	533960.0
24	685361.0
25	781528.0
26	876799.0
27	973186.0
28	1075551.0
29	1181695.0
30	1301471.0
31	1447687.0
32	1628367.0
33	1855335.0
34	2150506.0
35	2545533.0
36	3102213.0
37	3908006.0
38	5252391.0
39	8247230.0
40	1.4449906E7
>>END_MODULE
>>Per base sequence content	warn
#Base	G	A	T	C
1	42.975538707624374	19.613062937321413	12.517931157174496	24.89346719787972
2	26.33651480645441	25.460691753952684	29.210193916311617	18.992599523281296
3	25.596051627704338	27.05552224444217	27.35039781925498	19.998028308598517
4	28.686952073244644	32.246256726642706	20.125625218099337	18.94116598201331
5	27.884381833754123	33.54480027071768	20.83928448987288	17.731533405655316
6	23.74827479908695	36.56718646579657	20.80798968448421	18.876549050632278
7	23.37542391148614	21.95076679760653	33.49470617505232	21.179103115855007
8	24.448710368995584	23.516043964697246	26.447651291718245	25.587594374588924
9	26.0622603538235	24.69850538288031	26.206434279167773	23.032799984128413
10-14	26.403969484325806	27.946534903242288	23.369671242953576	22.27982436947833
15-19	25.98589104773939	28.212258812891395	24.380972091872874	21.420878047496345
20-24	25.768462354800235	27.69562661513625	24.406425632032587	22.129485398030926
25-29	26.195138235544245	27.46493450333481	24.46874444159369	21.87118281952726
30-34	26.62535941269714	27.495342812227413	23.983341185806566	21.895956589268874
35-39	26.667995759968292	26.958136638856107	24.354015559441446	22.019852041734154
40-44	26.740935574424334	27.230155828348195	24.227945669213224	21.800962928014243
45-49	26.86621649374361	27.278609050982833	24.132160904227675	21.723013551045884
50-54	26.36260277587994	27.529163559876196	24.303719041817644	21.80451462242622
55-59	26.350580402110303	26.886137926674746	24.45900904583193	22.304272625383025
60-64	26.24960815513562	27.059498200451742	24.154830666560663	22.536062977851977
65-69	26.442539011987254	27.533280076532378	23.942885597155957	22.081295314324407
70-74	26.78560529652793	26.821089070492256	24.029947996369188	22.36335763661063
75-79	26.605890571609265	26.575126387755148	24.24381181420554	22.57517122643005
80-84	26.9468609914566	26.483103033316002	24.548816117004147	22.021219858223255
85-89	26.35837770297088	27.153912417128495	24.141594366942538	22.34611551295809
90-94	26.449696731652445	27.23063735040855	23.834791752400196	22.48487416553881
95-99	26.409777769229294	27.02403572457502	24.107431594297775	22.458754911897913
100-104	26.74926559852865	27.03402859490885	24.01616112030051	22.200544686261992
105-109	26.706395877494487	27.117774073189626	23.903377161489466	22.27245288782642
110-114	26.14771951534207	27.46262295813555	23.97607516631052	22.413582360211855
115-119	26.410851242317317	27.28498067831596	23.58795667609228	22.716211403274443
120-124	26.419098088987923	27.558407682379354	23.866026875107035	22.156467353525684
125-129	27.306327276652347	27.10873423566692	23.769294782414224	21.815643705266506
130-134	26.755034743535088	26.770968500643473	23.880021993244043	22.593974762577393
135-139	26.731539896118324	27.053490732393737	23.477094158297305	22.737875213190634
140-144	26.46492043781966	27.62088657764315	23.841108100522185	22.073084884015
145-149	26.26872449881304	27.74798946961256	23.904735135912283	22.07855089566212
150	25.33007005782979	27.373637805071354	23.876091654539525	23.42020048255933
>>END_MODULE
>>Per sequence GC content	warn
#GC Content	Count
0	6.0
1	5.0
2	6.5
3	7.5
4	13.5
5	30.5
6	66.0
7	133.5
8	299.0
9	494.5
10	695.5
11	966.0
12	1494.5
13	2500.0
14	4490.5
15	8972.5
16	36467.5
17	65924.0
18	61688.5
19	50359.0
20	50609.5
21	60565.5
22	76613.5
23	98389.5
24	125387.0
25	156636.5
26	196169.5
27	245421.5
28	312860.0
29	375769.0
30	417256.0
31	452282.0
32	486946.5
33	544498.5
34	620872.0
35	852699.0
36	1002084.0
37	993942.5
38	1133941.0
39	1349033.5
40	1626668.5
41	1731960.0
42	1840192.5
43	2010689.0
44	2148305.0
45	2395597.5
46	2379656.0
47	2200402.0
48	2024936.0
49	1775944.0
50	1531150.0
51	1402496.0
52	1435993.0
53	1507074.0
54	1479409.5
55	1376279.0
56	1282630.0
57	1179108.5
58	1062006.0
59	1007699.5
60	996295.0
61	1022268.0
62	1021154.0
63	947394.0
64	875823.5
65	761069.5
66	612541.5
67	461807.0
68	345825.0
69	265313.0
70	204189.5
71	176308.5
72	164355.0
73	148359.5
74	135490.0
75	132880.0
76	140961.5
77	173258.0
78	204887.5
79	166774.0
80	122517.0
81	119999.0
82	104599.5
83	83281.5
84	66615.5
85	52701.0
86	43498.0
87	40460.0
88	36175.0
89	26474.0
90	13214.5
91	4411.5
92	2278.0
93	1137.5
94	692.5
95	335.5
96	130.5
97	63.0
98	26.0
99	6.0
100	1.5
>>END_MODULE
>>Per base N content	pass
#Base	N-Count
1	0.0
2	0.012485160957658144
3	3.9793341697715197E-4
4	5.567241554824578E-4
5	1.8940100134970213E-4
6	9.948335424428799E-5
7	0.0
8	4.208911141104492E-5
9	0.0010407489367094745
10-14	9.068290367652406E-5
15-19	4.955036297936652E-4
20-24	1.5305131422198152E-4
25-29	2.3455113904518668E-4
30-34	0.002235697072497595
35-39	0.04957599907449871
40-44	2.919873214283227E-4
45-49	5.761911911561444E-4
50-54	4.022580822575024E-5
55-59	2.2894904339433058E-4
60-64	1.1598824972970706E-4
65-69	1.3779861667509913E-4
70-74	3.1348856635968637E-4
75-79	4.457490170158563E-4
80-84	0.051103078032237736
85-89	0.00175182274137884
90-94	1.2000946515472528
95-99	7.371285243693315E-4
100-104	5.847694461104164E-4
105-109	0.0010251589391277155
110-114	0.0022483457970475474
115-119	0.051344624834615285
120-124	7.517621988376179E-4
125-129	2.8074888104441217E-4
130-134	9.598667445808285E-4
135-139	1.9036661401918917E-4
140-144	9.648620565889135E-4
145-149	0.0016970240367276041
150	0.0
>>END_MODULE
>>Sequence Length Distribution	warn
#Length	Count
40-44	20202.0
45-49	27994.0
50-54	46246.0
55-59	64701.0
60-64	99719.0
65-69	138289.0
70-74	184250.0
75-79	236094.0
80-84	292653.0
85-89	359486.0
90-94	448986.0
95-99	543362.0
100-104	644749.0
105-109	748129.0
110-114	835578.0
115-119	980647.0
120-124	1134014.0
125-129	1320594.0
130-134	1618896.0
135-139	2200794.0
140-144	3825007.0
145-149	4041476.0
150-151	3.2458185E7
>>END_MODULE
>>Sequence Duplication Levels	fail
#Total Deduplicated Percentage	29.4667334278776
#Duplication Level	Percentage of deduplicated	Percentage of total
1	78.30337517690087	23.073446828408258
2	10.782236247501281	6.35434562523039
3	3.9043610616833173	3.4514629983242244
4	1.957819294548917	2.3076215700971323
5	1.1903067675779433	1.7537226108808959
6	0.7486713612830597	1.3236539656808497
7	0.5335653368595094	1.1005699283316415
8	0.3949547176357545	0.9310420304524357
9	0.2992384823743063	0.7935822532337699
>10	1.6091325190963128	8.656145771044544
>50	0.12974990713865284	2.656901052490088
>100	0.10312099342680003	6.1867983482818
>500	0.016493912942146974	3.4179807611753765
>1k	0.01963138190645436	12.88520151569245
>5k	0.004351562735684402	8.95425862647263
>10k+	0.0029912763887903378	16.153266114203653
>>END_MODULE
>>Overrepresented sequences	warn
#Sequence	Count	Percentage	Possible Source
CTAAAATTAAAACAAAACCAATTTATTAAACACGCAATTTTTTGAGAGTT	202054	0.3865578780476032	No Hit
GCGGTGGCGCGTGCCTGTAGTCCCAGCTACTCGGGAGGCTGAGGCTGGAG	84342	0.16135817430137958	No Hit
ATTAAAACAAAACCAATTTATTAAACACGCAATTTTTTGAGAGTTTGATC	83872	0.16045899783032544	No Hit
GCGGTGGCGCGTGCCTGTAGTCCCAGCTACTCGGGAGGCTGAGGTGGGAG	70673	0.13520744412512625	No Hit
GGTGGCGCGTGCCTGTAGTCCCAGCTACTCGGGAGGCTGAGGCTGGAGGA	67401	0.12894764537344722	No Hit
GTTAGGTTAAGTCCTGCAACGAGCGCAACCCTTTTCTTTAGTTACTAATA	59889	0.11457612696800315	No Hit
GGTGGCGCGTGCCTGTAGTCCCAGCTACTCGGGAGGCTGAGGTGGGAGGA	58508	0.1119340786562462	No Hit
GTTTTTTGCTAAGTCTGGAGTTAAATGCTGAAGCTCAACTTCAGTCCGCT	57739	0.11046287289828739	No Hit
GGAACATTAGTTAGTTGGTAGGGTAATGGCCTACCAAGACGATGATGTTT	53159	0.10170068515907896	No Hit
>>END_MODULE
>>Adapter Content	pass
#Position	Illumina Universal Adapter	Illumina Small RNA 3' Adapter	Illumina Small RNA 5' Adapter	Nextera Transposase Sequence	SOLID Small RNA Adapter
1	0.0	0.0	3.826282855549538E-6	7.4612515683216E-5	0.0
2	0.0	3.826282855549538E-6	7.652565711099077E-6	7.4612515683216E-5	0.0
3	0.0	3.826282855549538E-6	1.1478848566648615E-5	7.4612515683216E-5	1.913141427774769E-6
4	0.0	3.826282855549538E-6	1.5305131422198153E-5	7.652565711099076E-5	1.913141427774769E-6
5	0.0	3.826282855549538E-6	1.721827284997292E-5	7.652565711099076E-5	1.913141427774769E-6
6	0.0	3.826282855549538E-6	2.4870838561071998E-5	7.652565711099076E-5	1.913141427774769E-6
7	0.0	3.826282855549538E-6	3.0610262844396307E-5	7.652565711099076E-5	1.913141427774769E-6
8	0.0	3.826282855549538E-6	3.6349687127720615E-5	7.843879853876553E-5	1.913141427774769E-6
9	0.0	3.826282855549538E-6	4.782853569436923E-5	8.226508139431507E-5	3.826282855549538E-6
10-11	0.0	7.652565711099077E-6	6.79165206860043E-5	8.226508139431507E-5	3.826282855549538E-6
12-13	0.0	8.60913642498646E-6	9.948335424428799E-5	8.513479353597722E-5	3.826282855549538E-6
14-15	0.0	1.1478848566648615E-5	1.4539874851088246E-4	8.800450567763938E-5	4.7828535694369225E-6
16-17	0.0	1.5305131422198153E-5	2.0853241562744982E-4	8.800450567763938E-5	5.7394242833243075E-6
18-19	0.0	1.5305131422198153E-5	2.716660827440172E-4	9.087421781930153E-5	5.7394242833243075E-6
20-21	0.0	1.626170213608554E-5	3.3766946200224676E-4	9.374392996096369E-5	5.7394242833243075E-6
22-23	0.0	1.721827284997292E-5	4.4384881124374644E-4	9.948335424428799E-5	5.7394242833243075E-6
24-25	0.0	1.721827284997292E-5	5.548110140546831E-4	1.0330963709983754E-4	6.6959949972116925E-6
26-27	0.0	1.913141427774769E-5	5.787252819018677E-4	1.0522277852761231E-4	8.60913642498646E-6
28-29	0.0	2.3914267847184612E-5	5.863778476129667E-4	1.1287534423871138E-4	1.1478848566648615E-5
30-31	0.0	3.156683355828369E-5	5.892475597546289E-4	1.291370463747969E-4	1.1478848566648615E-5
32-33	0.0	3.6349687127720615E-5	6.064658326046018E-4	1.5783416779141843E-4	1.1478848566648615E-5
34-35	0.0	3.9219399269382766E-5	6.131618276018136E-4	1.8270500635249044E-4	1.3391989994423383E-5
36-37	0.0	4.4958823552707074E-5	6.141183983157009E-4	2.2192440562187325E-4	1.3391989994423383E-5
38-39	0.0	5.2611389263806154E-5	6.141183983157009E-4	2.8314493131066583E-4	1.3391989994423383E-5
40-41	0.0	5.5481101405468305E-5	6.141183983157009E-4	3.424523155716837E-4	1.3391989994423383E-5
42-43	0.0	6.026395497490523E-5	6.208143933129125E-4	4.199345433965618E-4	1.3391989994423383E-5
44-45	0.0	6.982966211377907E-5	6.313366711656737E-4	4.8593792265479136E-4	1.3391989994423383E-5
46-47	0.0	7.174280354155384E-5	6.409023783045477E-4	5.347230290630479E-4	1.626170213608554E-5
48-49	0.0	7.269937425544123E-5	6.409023783045477E-4	5.79681852615755E-4	1.913141427774769E-5
50-51	0.0	7.843879853876553E-5	6.447286611600972E-4	6.313366711656737E-4	1.913141427774769E-5
52-53	0.0	8.226508139431507E-5	6.447286611600972E-4	6.762954947183809E-4	1.913141427774769E-5
54-55	0.0	8.417822282208985E-5	6.46641802587872E-4	7.145583232738763E-4	2.104455570552246E-5
56-57	1.913141427774769E-6	8.609136424986462E-5	6.46641802587872E-4	7.518645811154843E-4	2.104455570552246E-5
58-59	1.913141427774769E-6	8.609136424986462E-5	6.46641802587872E-4	7.738657075348941E-4	2.104455570552246E-5
60-61	1.913141427774769E-6	8.609136424986462E-5	6.46641802587872E-4	8.073456825209526E-4	2.104455570552246E-5
62-63	1.913141427774769E-6	8.704793496375199E-5	6.46641802587872E-4	8.389125160792362E-4	2.295769713329723E-5
64-65	1.913141427774769E-6	8.896107639152676E-5	6.485549440156468E-4	8.609136424986461E-4	2.678397998884677E-5
66-67	1.913141427774769E-6	8.991764710541415E-5	6.514246561573089E-4	8.934370467708172E-4	2.8697121416621538E-5
68-69	1.913141427774769E-6	9.183078853318892E-5	6.562075097267459E-4	9.230907389013261E-4	3.156683355828369E-5
70-71	1.913141427774769E-6	9.757021281651322E-5	6.581206511545206E-4	9.422221531790739E-4	3.443654569994584E-5
72-73	2.8697121416621537E-6	1.0235306638595015E-4	6.59077221868408E-4	9.709192745956953E-4	3.9219399269382766E-5
74-75	3.826282855549538E-6	1.0330963709983754E-4	6.609903632961827E-4	9.967466838706547E-4	4.113254069715754E-5
76-77	3.826282855549538E-6	1.0330963709983754E-4	6.638600754378449E-4	0.0010216175224317266	4.400225283881969E-5
78-79	3.826282855549538E-6	1.0330963709983754E-4	6.648166461517323E-4	0.0010436186488511365	4.782853569436923E-5
80-81	3.826282855549538E-6	1.0617934924149968E-4	6.657732168656197E-4	0.0010665763459844339	5.069824783603138E-5
82-83	3.826282855549538E-6	1.0713591995538707E-4	6.657732168656197E-4	0.0010818814774066318	5.165481854991877E-5
84-85	3.826282855549538E-6	1.1670162709426092E-4	6.657732168656197E-4	0.0011086654573954787	5.165481854991877E-5
86-87	3.826282855549538E-6	1.2052790994981045E-4	6.657732168656197E-4	0.0011230140181037896	5.356795997769354E-5
88-89	3.826282855549538E-6	1.2244105137758523E-4	6.657732168656197E-4	0.0011364060080982128	5.5481101405468305E-5
90-91	5.7394242833243075E-6	1.2435419280536E-4	6.676863582933944E-4	0.001153624280948186	5.930738426101784E-5
92-93	5.7394242833243075E-6	1.2722390494702214E-4	6.695994997211692E-4	0.0011651031295148344	6.313366711656738E-5
94-95	5.7394242833243075E-6	1.2913704637479694E-4	6.695994997211692E-4	0.0011794516902231451	6.695994997211691E-5
96-97	5.7394242833243075E-6	1.3105018780257169E-4	6.695994997211692E-4	0.0011909305387897938	6.695994997211691E-5
98-99	5.7394242833243075E-6	1.3200675851645908E-4	6.695994997211692E-4	0.0011985831045008928	6.79165206860043E-5
100-101	5.7394242833243075E-6	1.3774618279978337E-4	6.695994997211692E-4	0.001218671089492528	7.269937425544123E-5
102-103	8.60913642498646E-6	1.4157246565533292E-4	6.695994997211692E-4	0.0012253670844897396	7.269937425544123E-5
104-105	1.1478848566648615E-5	1.4157246565533292E-4	6.695994997211692E-4	0.0012444984987674873	7.269937425544123E-5
106-107	1.3391989994423383E-5	1.4157246565533292E-4	6.695994997211692E-4	0.0012578904887619107	7.4612515683216E-5
108-109	1.5305131422198153E-5	1.4539874851088246E-4	6.695994997211692E-4	0.0012674561959007844	7.556908639710339E-5
110-111	1.5305131422198153E-5	1.4731188993865723E-4	6.705560704350565E-4	0.0012846744687507574	7.748222782487815E-5
112-113	1.721827284997292E-5	1.49225031366432E-4	6.71512641148944E-4	0.0012961533173174063	7.843879853876553E-5
114-115	1.8174843563860304E-5	1.49225031366432E-4	6.71512641148944E-4	0.0013085887365979422	8.03519399665403E-5
116-117	1.913141427774769E-5	1.549644556497563E-4	6.71512641148944E-4	0.0013277201508756897	8.513479353597723E-5
118-119	1.913141427774769E-5	1.559210263636437E-4	6.71512641148944E-4	0.0013449384237256628	8.800450567763938E-5
120-121	2.104455570552246E-5	1.5783416779141843E-4	6.71512641148944E-4	0.001350677848008987	8.896107639152676E-5
122-123	2.104455570552246E-5	1.6166045064696798E-4	6.71512641148944E-4	0.0013659829794311852	8.991764710541415E-5
124-125	2.4870838561071998E-5	1.7026958707195444E-4	6.71512641148944E-4	0.0013717224037145094	8.991764710541415E-5
126-127	2.4870838561071998E-5	1.7409586992750398E-4	6.71512641148944E-4	0.001380331540139496	9.183078853318892E-5
128-129	2.4870838561071998E-5	1.7409586992750398E-4	6.71512641148944E-4	0.0013937235301339193	9.470050067485108E-5
130-131	2.4870838561071998E-5	1.7600901135527875E-4	6.71512641148944E-4	0.0013975498129894688	9.757021281651322E-5
132-133	2.4870838561071998E-5	1.7792215278305352E-4	6.71512641148944E-4	0.0014023326665589058	9.757021281651322E-5
134-135	2.8697121416621538E-5	1.7792215278305352E-4	6.71512641148944E-4	0.0014052023787005678	9.948335424428799E-5
136-137	2.8697121416621538E-5	1.798352942108283E-4	6.71512641148944E-4	0.00140807209084223	9.948335424428799E-5
138-139	2.965369213050892E-5	1.807918649247157E-4	6.724692118628314E-4	0.0014147680858394417	1.0235306638595015E-4
>>END_MODULE
