# Supplementary material for: Variation of Long Non-Coding RNA And mRNA Profiles in Breast Cancer Cells With Influences of Adipocytes
Source: Front Oncol. 2021 May 21;11:631551. doi: 10.3389/fonc.2021.631551 (PMC8176020; doi:10.3389/fonc.2021.631551)
Supplement: Supplementary file 2 [file DataSheet_2.zip › Supplementary Table 1.XLSX]

## Sheet: Table S1
Table S1
Differential genes in MDA-MB-231/H vs MDA-MB-231 cells
gene ID	gene name	chromosome	strand	log2 fold change	p value	style
ENSG00000005102.12	MEOX1	17	-	5.38597	0.0493252	up
ENSG00000013619.13	MAMLD1	X	+	0.709354	0.00125163	up
ENSG00000026559.13	KCNG1	20	-	5.08925	0.0239978	up
ENSG00000060642.10	PIGV	1	+	0.985968	0.00470693	up
ENSG00000090661.11	CERS4	19	+	0.570038	0.040439	up
ENSG00000091986.15	CCDC80	3	-	0.530508	0.0409927	up
ENSG00000100744.14	GSKIP	14	+	0.867388	0.0217387	up
ENSG00000105519.15	CAPS	19	+	1.87238	0.00342304	up
ENSG00000109180.14	OCIAD1	4	+	0.460196	0.0425951	up
ENSG00000111652.9	COPS7A	12	+	0.844432	0.00799928	up
ENSG00000112195.8	TREML2	6	-	5.33575	0.0121082	up
ENSG00000116138.12	DNAJC16	1	+	1.01258	9.76633e-08	up
ENSG00000117595.10	IRF6	1	-	1.45341	0.0280376	up
ENSG00000119401.10	TRIM32	9	+	1.34616	0.0356564	up
ENSG00000119574.12	ZBTB45	19	-	0.593084	0.0139294	up
ENSG00000124749.16	COL21A1	6	-	6.1978	0.0135359	up
ENSG00000125931.10	CITED1	X	-	1.70602	0.0456662	up
ENSG00000129465.15	RIPK3	14	-	5.47404	0.00836314	up
ENSG00000129538.13	RNASE1	14	-	4.81774	0.0411638	up
ENSG00000131503.20	ANKHD1	5	+	0.641176	0.0248037	up
ENSG00000133317.14	LGALS12	11	+	2.16601	0.000166322	up
ENSG00000134108.12	ARL8B	3	+	1.22454	0.0179375	up
ENSG00000135362.13	PRR5L	11	+	1.22894	2.8249e-05	up
ENSG00000135472.8	FAIM2	12	-	5.69748	0.027076	up
ENSG00000135477.11	KRT87P	12	-	4.93156	0.0355738	up
ENSG00000137210.13	TMEM14B	6	+	0.807029	0.000522465	up
ENSG00000137404.14	NRM	6	-	0.718751	0.0160912	up
ENSG00000138018.17	SELENOI	2	+	1.48165	0.00201132	up
ENSG00000138606.19	SHF	15	-	1.72848	0.0284942	up
ENSG00000140992.18	PDPK1	16	+	0.949482	0.0166877	up
ENSG00000141086.17	CTRL	16	-	1.98282	0.0377181	up
ENSG00000141682.11	PMAIP1	18	+	0.689392	0.0468935	up
ENSG00000142677.3	IL22RA1	1	-	1.21247	0.00208351	up
ENSG00000143570.17	SLC39A1	1	-	1.42435	0.000241131	up
ENSG00000144182.16	LIPT1	2	+	1.10261	0.0101141	up
ENSG00000152642.10	GPD1L	3	+	0.899202	0.0449507	up
ENSG00000157017.15	GHRL	3	-	5.57751	0.00671885	up
ENSG00000157087.17	ATP2B2	3	-	1.49766	0.0314881	up
ENSG00000160446.18	ZDHHC12	9	-	1.03839	0.0406251	up
ENSG00000160767.20	FAM189B	1	-	0.493267	0.0275183	up
ENSG00000162065.12	TBC1D24	16	+	0.55394	0.0407424	up
ENSG00000162896.5	PIGR	1	-	5.42595	0.043455	up
ENSG00000165282.13	PIGO	9	-	0.507116	0.0175814	up
ENSG00000166913.12	YWHAB	20	+	1.23076	0.000437365	up
ENSG00000167565.12	SERTAD3	19	-	1.04967	0.00365533	up
ENSG00000167588.12	GPD1	12	+	3.32502	0.0361644	up
ENSG00000168101.14	NUDT16L1	16	+	0.710549	0.0170857	up
ENSG00000168301.12	KCTD6	3	+	1.19735	0.00160307	up
ENSG00000168461.12	RAB31	18	+	1.37481	0.00381159	up
ENSG00000168876.8	ANKRD49	11	+	0.871828	0.00681567	up
ENSG00000169490.16	TM2D2	8	-	0.639411	0.00311675	up
ENSG00000169618.6	PROKR1	2	+	3.27899	0.00547315	up
ENSG00000169989.2	TIGD4	4	-	2.40865	0.0383663	up
ENSG00000170915.8	PAQR8	6	+	0.763373	0.0466004	up
ENSG00000171443.6	ZNF524	19	+	0.751975	0.0250535	up
ENSG00000171476.21	HOPX	4	-	5.59737	0.0332615	up
ENSG00000173153.13	ESRRA	11	+	0.883535	2.83941e-05	up
ENSG00000173457.10	PPP1R14B	11	-	0.636895	0.00550323	up
ENSG00000173875.13	ZNF791	19	+	1.48836	0.00113889	up
ENSG00000179766.18	ATP8B5P	9	+	4.31192	0.0263806	up
ENSG00000180113.15	TDRD6	6	+	5.33532	0.0497212	up
ENSG00000185298.12	CCDC137	17	+	1.11754	0.0306778	up
ENSG00000197406.7	DIO3	14	+	5.39971	0.0465208	up
ENSG00000197713.14	RPE	2	+	0.696885	0.040741	up
ENSG00000197813.5	AC011450.1	19	-	2.77449	0.028777	up
ENSG00000198001.13	IRAK4	12	+	0.854911	0.0246885	up
ENSG00000198691.11	ABCA4	1	-	4.9503	0.0321972	up
ENSG00000199270.1	RNA5S12	1	-	5.26311	8.96889e-05	up
ENSG00000199415.1	RNA5SP370	12	+	5.73446	0.000883868	up
ENSG00000199480.1	RNA5SP389	14	+	5.73446	0.000883868	up
ENSG00000199523.1	RNA5SP226	6	+	5.78729	0.000738853	up
ENSG00000199994.1	RNA5SP145	3	+	4.49229	0.000400451	up
ENSG00000200370.1	RNA5S17	1	-	4.42875	0.00480461	up
ENSG00000200624.1	RNA5S6	1	-	4.55351	0.00244925	up
ENSG00000200741.1	RNA5SP161	4	+	4.13033	0.0111846	up
ENSG00000201185.1	RNA5SP202	6	+	5.58312	0.00159965	up
ENSG00000201321.1	RNA5S9	1	-	5.21756	0.00376227	up
ENSG00000201355.1	RNA5S14	1	-	4.35595	0.00555335	up
ENSG00000201925.1	RNA5S15	1	-	4.33731	0.00758508	up
ENSG00000202257.1	RNA5S16	1	-	4.33731	0.00758508	up
ENSG00000202521.1	RNA5S7	1	-	4.31188	0.00795928	up
ENSG00000202526.1	RNA5S13	1	-	4.35595	0.00555335	up
ENSG00000205363.5	C15orf59	15	-	5.14597	0.0189114	up
ENSG00000205704.6	LINC00634	22	+	4.99911	0.0320666	up
ENSG00000206588.1	RNU1-28P	14	-	0.679039	0.0400024	up
ENSG00000206652.1	RNU1-1	1	-	0.684872	0.0452278	up
ENSG00000206737.1	RNVU1-18	1	-	0.729163	0.0487842	up
ENSG00000209582.1	SNORA48	17	+	1.52406	0.0172491	up
ENSG00000210825.1	SNORA40	11	-	6.60925	1.24106e-07	up
ENSG00000213015.8	ZNF580	19	+	0.791474	0.0192209	up
ENSG00000213057.5	C1orf220	1	+	1.31197	0.0476732	up
ENSG00000217576.7	AL158066.1	13	-	7.84562	0.0447478	up
ENSG00000221946.7	FXYD7	19	+	5.19376	0.0185195	up
ENSG00000225595.2	LINC01623	6	-	4.93123	0.0078117	up
ENSG00000225880.5	LINC00115	1	-	1.22034	0.0320079	up
ENSG00000225963.7	AC009950.1	2	+	5.54586	0.0425179	up
ENSG00000226445.1	BX322234.1	6	+	4.98318	0.0284743	up
ENSG00000234616.8	JRK	8	-	1.29302	0.0164674	up
ENSG00000237461.1	AL359710.1	9	-	5.48792	0.00758547	up
ENSG00000238961.1	SNORA47	5	-	1.36666	0.0485702	up
ENSG00000239884.3	RN7SL608P	17	+	2.94833	0.00626187	up
ENSG00000240180.1	RPL12P28	10	-	6.711	0.02126	up
ENSG00000240963.1	AL645465.1	1	-	2.82848	0.0368845	up
ENSG00000241326.1	AL603962.1	1	+	6.17208	0.00929749	up
ENSG00000241529.3	RN7SL767P	3	+	0.646913	0.0425107	up
ENSG00000241539.1	AC079804.1	7	-	5.02478	0.0315155	up
ENSG00000241962.9	AC079447.1	2	+	1.35915	0.0221003	up
ENSG00000242436.3	RN7SL789P	19	-	5.44221	0.00889255	up
ENSG00000243335.9	KCTD7	7	+	1.69336	0.0256696	up
ENSG00000243364.7	EFNA4	1	+	0.745281	0.025081	up
ENSG00000243943.9	ZNF512	2	+	0.674167	0.0267612	up
ENSG00000247877.6	AC021086.1	5	-	5.63306	0.00559833	up
ENSG00000248101.2	AC002116.1	19	-	6.14629	0.00961718	up
ENSG00000249140.1	PRDX2P3	5	+	1.41741	0.048193	up
ENSG00000249839.1	AC011330.1	15	-	10.6767	0.00628249	up
ENSG00000252623.1	RNA5SP481	20	+	4.05529	0.0449626	up
ENSG00000254779.4	EGLN1P1	15	+	2.25444	0.0322968	up
ENSG00000254781.1	AC091564.4	11	+	5.40421	0.0438997	up
ENSG00000254788.7	CKLF-CMTM1	16	+	4.12407	0.0012683	up
ENSG00000255036.6	AL512590.3	9	+	0.700368	0.0402995	up
ENSG00000255185.5	PDXDC2P	16	-	1.94196	0.0036564	up
ENSG00000255435.6	AP001267.3	11	-	1.25364	0.0387343	up
ENSG00000255513.1	AC005363.1	16	-	4.25909	0.0117817	up
ENSG00000255690.2	TRIL	7	-	5.01408	0.0257253	up
ENSG00000255823.4	MTRNR2L8	11	-	4.26946	0.00107987	up
ENSG00000256349.1	AP002748.4	11	+	20.9555	8.31545e-08	up
ENSG00000257411.1	AC034102.2	12	+	5.38136	0.0487521	up
ENSG00000258311.5	AC009779.3	12	+	1.02604	0.0269351	up
ENSG00000258572.1	AL133467.1	14	+	5.90972	0.0164529	up
ENSG00000258864.1	AC008575.1	5	+	5.79503	0.0212236	up
ENSG00000258984.5	UBE2F-SCLY	2	+	3.30441	0.0313039	up
ENSG00000259288.6	BUB1B-PAK6	15	+	3.14897	0.00290225	up
ENSG00000259450.1	AC113146.2	15	-	5.33532	0.0497212	up
ENSG00000260484.1	AC131902.2	8	-	5.34293	0.014041	up
ENSG00000260597.1	AC012531.1	12	+	3.716	0.0222154	up
ENSG00000260861.6	AL049634.2	20	-	5.72668	0.0254621	up
ENSG00000261067.7	AC109460.3	16	+	1.3152	0.00279805	up
ENSG00000263335.1	AF001548.2	16	+	1.01213	0.0466446	up
ENSG00000264070.1	AC126544.1	17	+	1.31553	0.0322838	up
ENSG00000266967.6	AARSD1	17	-	0.820693	0.0253149	up
ENSG00000267370.1	AC008752.3	19	-	3.79636	0.0404491	up
ENSG00000267475.1	AC008736.1	19	-	1.36284	0.0129778	up
ENSG00000267750.5	RUNDC3A-AS1	17	-	1.25892	0.0426093	up
ENSG00000268173.3	AC007192.1	19	+	2.45307	1.09475e-12	up
ENSG00000269028.3	MTRNR2L12	3	-	4.24063	0.00735036	up
ENSG00000269693.1	AC010422.6	19	-	3.22257	0.00118877	up
ENSG00000269807.1	AC007292.3	19	-	5.39935	0.00957299	up
ENSG00000270021.1	AC026691.1	5	+	1.32198	0.0439528	up
ENSG00000270181.2	BIVM-ERCC5	13	+	7.4431	0.000219064	up
ENSG00000270249.1	AC093668.1	7	-	6.93855	0.00157469	up
ENSG00000271849.1	AC012603.1	5	-	3.16115	0.0496561	up
ENSG00000272162.1	AL024498.2	6	+	6.94922	0.0136648	up
ENSG00000272741.1	AC069257.3	3	-	6.20687	0.0466963	up
ENSG00000273209.1	AC069148.1	2	-	1.25977	0.0188159	up
ENSG00000273333.2	AL662884.1	6	-	5.6436	0.0136246	up
ENSG00000274391.4	TPTE	21	+	5.67732	0.00531781	up
ENSG00000274978.1	RNU11	1	+	2.89515	0.0103155	up
ENSG00000275175.1	AC106028.5	15	+	4.41235	0.0237238	up
ENSG00000275215.1	RNA5-8SN4	21	+	1.95121	0.00388184	up
ENSG00000275558.1	RN7SKP175	8	+	6.27642	0.000366583	up
ENSG00000276524.1	AC010999.2	15	+	3.74696	0.0346319	up
ENSG00000277368.1	AL138966.2	13	+	2.23258	0.0293765	up
ENSG00000277739.1	RNA5-8SN1	21	+	2.75859	0.0137797	up
ENSG00000277971.1	AC007731.5	22	-	3.01386	0.00711409	up
ENSG00000278189.1	RNA5-8SN5	21	+	1.69268	0.00577929	up
ENSG00000278233.1	RNA5-8SN5	21	+	2.80259	0.0125891	up
ENSG00000279162.1	AC141586.5	16	+	1.76878	0.0459938	up
ENSG00000279748.1	AC008764.9	19	+	3.1668	0.0402556	up
ENSG00000279982.1	AL162274.3	10	+	5.81025	0.0254371	up
ENSG00000280046.1	AC104581.5	17	+	2.38279	0.000591762	up
ENSG00000280071.3	FP565260.6	21	-	1.36908	0.00207904	up
ENSG00000280614.1	FP236383.2	21	-	3.64803	0.0105881	up
ENSG00000280800.1	FP671120.3	21	-	3.5247	0.0114795	up
ENSG00000281181.1	FP236383.3	21	-	3.61515	0.0109678	up
ENSG00000281383.1	FP671120.4	21	-	3.59498	0.0102986	up
ENSG00000281453.1	TGFB2-OT1	1	+	4.86509	0.00338487	up
ENSG00000281842.2	MIR1291	12	-	3.4236	0.00069735	up
ENSG00000282980.1	AC055839.1	17	-	2.4263	0.0444602	up
ENSG00000283149.1	AC068631.2	3	+	7.00612	0.00146218	up
ENSG00000283907.1	AD000090.1	19	+	4.48336	0.00010332	up
ENSG00000284118.1	MIR4707	14	-	4.49673	0.0110032	up
ENSG00000047249.17	ATP6V1H	8	-	-0.560315	0.0485808	down
ENSG00000063978.15	RNF4	4	+	-1.04047	0.034556	down
ENSG00000065802.11	ASB1	2	+	-0.939298	0.0470269	down
ENSG00000067445.20	TRO	X	+	-5.33978	0.0478296	down
ENSG00000069667.15	RORA	15	-	-1.86091	0.0485767	down
ENSG00000069998.12	HDHD5	22	-	-0.60581	0.0332309	down
ENSG00000091527.15	CDV3	3	+	-0.710298	0.0488304	down
ENSG00000093100.13	AC016026.1	22	-	-0.947661	0.00941952	down
ENSG00000095209.11	TMEM38B	9	+	-0.539827	0.0391574	down
ENSG00000100664.10	EIF5	14	+	-0.991087	0.00807302	down
ENSG00000104419.14	NDRG1	8	-	-1.50141	0.00981141	down
ENSG00000104953.19	TLE6	19	+	-5.59263	0.0358521	down
ENSG00000105877.17	DNAH11	7	+	-1.2194	0.00662064	down
ENSG00000108830.9	RND2	17	+	-4.85077	0.0357057	down
ENSG00000109519.12	GRPEL1	4	-	-0.745924	0.0123598	down
ENSG00000112041.12	TULP1	6	-	-4.82764	0.0338305	down
ENSG00000112782.15	CLIC5	6	-	-1.1124	0.0249907	down
ENSG00000113356.11	POLR3G	5	+	-1.11895	0.0232451	down
ENSG00000114268.11	PFKFB4	3	-	-1.29589	0.0130592	down
ENSG00000115548.16	KDM3A	2	+	-0.772181	0.0422909	down
ENSG00000116285.12	ERRFI1	1	-	-0.975328	0.0122408	down
ENSG00000116883.8	AL591845.1	1	+	-0.803732	0.0205525	down
ENSG00000120129.5	DUSP1	5	-	-0.684691	0.0102565	down
ENSG00000120217.13	CD274	9	+	-0.801225	0.0146175	down
ENSG00000124226.10	RNF114	20	+	-1.48135	5.88265e-10	down
ENSG00000124813.20	RUNX2	6	+	-1.2116	0.0111744	down
ENSG00000125629.14	INSIG2	2	+	-1.16715	0.00997178	down
ENSG00000125695.12	AC046185.1	17	-	-6.04577	0.00169155	down
ENSG00000129521.13	EGLN3	14	-	-1.18878	0.0112721	down
ENSG00000136830.11	FAM129B	9	-	-0.64065	0.0460088	down
ENSG00000138760.9	SCARB2	4	-	-0.737001	0.0162296	down
ENSG00000141560.14	FN3KRP	17	+	-0.888924	0.035338	down
ENSG00000141580.15	WDR45B	17	-	-1.63962	3.08947e-16	down
ENSG00000143847.15	PPFIA4	1	+	-1.32759	0.0145981	down
ENSG00000144792.9	ZNF660	3	+	-2.94437	0.00132293	down
ENSG00000146054.17	TRIM7	5	-	-1.84566	0.0276057	down
ENSG00000146666.5	LINC00525	7	+	-3.95521	0.00413684	down
ENSG00000147872.9	PLIN2	9	-	-0.788588	0.041079	down
ENSG00000149043.16	SYT8	11	+	-3.41379	0.0270005	down
ENSG00000151151.5	IPMK	10	-	-0.666014	0.0447662	down
ENSG00000152256.13	PDK1	2	+	-0.786221	0.032907	down
ENSG00000155749.12	ALS2CR12	2	-	-5.62932	0.0294811	down
ENSG00000156515.21	HK1	10	+	-0.44634	0.0222883	down
ENSG00000159184.7	HOXB13	17	-	-5.203	0.0135911	down
ENSG00000159399.9	HK2	2	+	-1.23961	0.0082784	down
ENSG00000160216.18	AGPAT3	21	+	-0.655298	0.0486657	down
ENSG00000160862.12	AZGP1	7	-	-4.88526	0.0312117	down
ENSG00000162779.21	AXDND1	1	+	-1.45304	0.029575	down
ENSG00000162888.4	C1orf147	1	-	-5.70882	0.00306751	down
ENSG00000163328.13	GPR155	2	-	-0.836181	0.0214392	down
ENSG00000163378.13	EOGT	3	-	-0.578845	0.0352018	down
ENSG00000164054.15	SHISA5	3	-	-0.602013	0.0465192	down
ENSG00000164080.13	RAD54L2	3	+	-0.619111	0.0314586	down
ENSG00000164105.3	SAP30	4	+	-0.749019	0.0377837	down
ENSG00000164669.13	INTS4P1	7	+	-5.26519	7.75706e-07	down
ENSG00000165195.15	PIGA	X	-	-0.706286	0.0211338	down
ENSG00000166225.8	FRS2	12	+	-1.41317	2.96318e-05	down
ENSG00000167522.14	ANKRD11	16	-	-1.40128	3.20693e-07	down
ENSG00000168152.12	THAP9	4	+	-0.967732	0.0381415	down
ENSG00000168939.11	SPRY3	X	+	-5.27594	0.0123244	down
ENSG00000169933.13	FRMPD4	X	+	-4.79439	0.0425365	down
ENSG00000170379.19	TCAF2	7	+	-1.516	0.00325194	down
ENSG00000171310.10	CHST11	12	+	-1.3468	0.0323187	down
ENSG00000171388.11	APLN	X	-	-0.782017	0.0415921	down
ENSG00000173110.7	HSPA6	1	+	-1.69577	0.0271297	down
ENSG00000174521.7	TTC9B	19	-	-5.23615	0.0129593	down
ENSG00000177150.12	FAM210A	18	-	-0.580305	0.0364967	down
ENSG00000177181.14	RIMKLA	1	+	-1.58605	0.0144006	down
ENSG00000177453.7	NIM1K	5	+	-1.34677	0.0451502	down
ENSG00000178826.10	TMEM139	7	+	-0.727195	0.0425875	down
ENSG00000182220.14	ATP6AP2	X	+	-0.774915	0.00976003	down
ENSG00000183479.12	TREX2	X	-	-0.728584	0.0294134	down
ENSG00000185728.16	YTHDF3	8	+	-0.89866	0.0145002	down
ENSG00000186352.8	ANKRD37	4	+	-1.41317	0.0151168	down
ENSG00000187607.15	ZNF286A	17	+	-0.877496	0.0195322	down
ENSG00000188820.12	FAM26F	6	+	-1.13561	0.0360551	down
ENSG00000196562.14	SULF2	20	-	-5.11285	0.0169041	down
ENSG00000196796.5	NPIPB10P	16	+	-6.19314	0.000643225	down
ENSG00000196826.7	AC008758.1	19	-	-21.6562	3.02772e-08	down
ENSG00000196968.10	FUT11	10	+	-0.998226	0.0101661	down
ENSG00000197181.11	PIWIL2	8	+	-3.88878	0.0223275	down
ENSG00000197859.9	ADAMTSL2	9	+	-4.81538	0.0348681	down
ENSG00000198312.4	BMS1P9	9	+	-5.58907	0.0299037	down
ENSG00000205485.13	AC004980.1	7	+	-0.651573	0.0396501	down
ENSG00000207501.1	RNVU1-14	1	+	-23.9052	9.46401e-10	down
ENSG00000213160.9	KLHL23	2	+	-1.15131	0.00199594	down
ENSG00000225205.5	AC078883.1	2	-	-0.984384	0.0331649	down
ENSG00000226645.1	AP006216.1	11	+	-4.87863	0.032938	down
ENSG00000227811.2	FAM212B-AS1	1	+	-2.37091	0.0423396	down
ENSG00000229167.1	AC114488.1	1	-	-5.25451	0.011843	down
ENSG00000229422.1	AL512625.2	9	-	-1.5133	0.0474484	down
ENSG00000229719.5	MIR194-2HG	11	-	-3.26388	0.0396464	down
ENSG00000230836.1	LINC01293	2	+	-1.39032	0.047557	down
ENSG00000232028.1	AC007391.1	2	+	-4.99028	0.0260126	down
ENSG00000232194.1	Z99943.1	1	+	-5.42179	0.0104092	down
ENSG00000232479.2	AC010900.1	2	+	-4.32395	0.0315979	down
ENSG00000232530.1	LIF-AS1	22	+	-4.89299	0.0300069	down
ENSG00000232828.1	AC231533.1	X	-	-3.2283	0.0311832	down
ENSG00000233266.1	HMGB1P31	2	+	-4.57417	0.0117244	down
ENSG00000233806.7	LINC01237	2	+	-5.1626	0.0180769	down
ENSG00000234698.1	AL161937.1	20	+	-3.25522	0.028331	down
ENSG00000234912.11	SNHG20	17	+	-0.81096	0.00675075	down
ENSG00000236098.1	AC097059.2	1	-	-1.33362	0.0250218	down
ENSG00000236269.1	ENO1-IT1	1	-	-0.619272	0.0353293	down
ENSG00000237594.2	AP000251.1	21	+	-1.46343	0.0312501	down
ENSG00000239195.1	SNORD5	11	-	-3.68799	0.0391029	down
ENSG00000240356.6	RPL23AP7	2	-	-0.82631	0.0400006	down
ENSG00000240731.1	AL139287.1	1	-	-2.40332	0.0317214	down
ENSG00000240758.2	AC010655.2	7	+	-2.59422	0.0168494	down
ENSG00000241155.1	ARHGAP31-AS1	3	-	-5.21567	0.0146136	down
ENSG00000241255.1	AL136126.1	11	+	-4.14925	0.0160475	down
ENSG00000241657.1	TRBV11-2	7	+	-1.94243	0.0285087	down
ENSG00000241697.4	TMEFF1	9	+	-0.846227	0.0479223	down
ENSG00000241770.1	AC104411.1	3	+	-5.40596	0.00836628	down
ENSG00000242419.5	PCDHGC4	5	+	-1.84372	0.0195546	down
ENSG00000242612.6	DECR2	16	+	-0.519779	0.0390968	down
ENSG00000243137.7	PSG4	19	-	-0.826985	0.00407411	down
ENSG00000244041.7	LINC01011	6	+	-1.53833	7.26697e-05	down
ENSG00000245522.2	AC026250.1	11	-	-0.912634	0.0421454	down
ENSG00000245534.6	RORA-AS1	15	+	-5.3113	0.00951699	down
ENSG00000247095.2	MIR210HG	11	-	-1.07744	0.0302502	down
ENSG00000248323.5	LUCAT1	5	-	-0.816521	0.0246332	down
ENSG00000248710.1	AC079594.2	3	-	-7.74548	0.0475316	down
ENSG00000249673.6	NOP14-AS1	4	+	-0.696457	0.0347981	down
ENSG00000250170.1	RASA2-IT1	3	+	-5.67186	0.0045415	down
ENSG00000251314.2	AC104123.1	5	+	-2.99605	0.0496675	down
ENSG00000253525.1	AC104966.1	8	+	-5.07189	0.0200739	down
ENSG00000253882.6	AC099548.2	7	-	-1.35977	0.0287328	down
ENSG00000254245.2	PCDHGA3	5	+	-3.67746	0.0266237	down
ENSG00000254484.1	AP002336.1	11	+	-2.51837	0.0460705	down
ENSG00000254536.1	AL360181.3	10	+	-1.57649	0.043395	down
ENSG00000254839.1	AF131215.3	8	-	-5.02663	0.0277412	down
ENSG00000256448.5	AP000763.3	11	+	-5.6202	0.00400721	down
ENSG00000256966.6	AL513165.2	9	-	-1.55972	0.00169055	down
ENSG00000257556.1	LINC02298	14	+	-2.30486	0.0478975	down
ENSG00000258667.1	HIF1A-AS2	14	-	-1.59347	0.0139452	down
ENSG00000259083.1	AL132639.3	14	-	-5.44474	0.038702	down
ENSG00000259399.1	TGIF2-C20orf24	20	+	-1.22736	0.00316364	down
ENSG00000259469.1	AC084757.2	15	-	-4.87393	0.0436036	down
ENSG00000259624.1	AC009269.4	15	-	-5.27678	0.0113505	down
ENSG00000259867.5	AC105411.1	16	-	-5.54986	0.0324997	down
ENSG00000260231.1	JHDM1D-AS1	7	+	-1.10479	0.0125975	down
ENSG00000260566.2	AC127459.1	16	-	-1.65563	0.0256479	down
ENSG00000260570.1	AC133550.1	16	-	-4.85077	0.0357057	down
ENSG00000261777.5	AC012184.3	16	-	-0.974383	0.0493005	down
ENSG00000264187.1	AC055811.2	17	-	-3.64905	0.0020324	down
ENSG00000264668.1	AC138696.1	8	+	-7.01853	0.0120271	down
ENSG00000264808.1	AC068025.1	17	-	-4.99744	0.0231616	down
ENSG00000265590.9	AP000275.2	21	-	-5.32921	0.00858949	down
ENSG00000265753.2	RN7SL444P	1	-	-2.78832	0.046317	down
ENSG00000267270.5	PARD6G-AS1	18	+	-1.52643	0.0310937	down
ENSG00000268400.5	AC008763.2	19	+	-1.94885	0.0202674	down
ENSG00000268412.2	TRMT112P6	2	-	-6.41136	0.0318481	down
ENSG00000268533.1	AC003002.3	19	+	-4.66392	0.000825927	down
ENSG00000269001.2	AC092070.2	19	+	-1.73366	0.0236391	down
ENSG00000269590.1	AC010422.5	19	-	-5.52444	0.0343068	down
ENSG00000269982.1	AC018809.2	3	+	-0.942396	0.0413113	down
ENSG00000270299.1	AL121758.1	20	-	-7.20322	0.0159955	down
ENSG00000270757.1	HSPE1-MOB4	2	+	-0.792124	0.0288819	down
ENSG00000271741.1	AC114490.2	1	-	-2.11391	0.025316	down
ENSG00000272384.1	AC016405.3	8	-	-3.91165	0.0197375	down
ENSG00000272414.5	FAM47E-STBD1	4	+	-4.38232	0.0135161	down
ENSG00000272567.1	AC109347.2	4	-	-4.9125	0.027974	down
ENSG00000273088.1	AL713999.1	1	-	-22.0727	1.62992e-08	down
ENSG00000273217.1	AC008695.1	5	-	-23.2769	2.56928e-09	down
ENSG00000273291.5	AC092042.3	3	+	-2.39658	0.00957913	down
ENSG00000273544.1	SNORA44	1	-	-4.16823	0.0184178	down
ENSG00000273628.1	AL354798.1	13	+	-6.6999	0.00260301	down
ENSG00000274654.1	AC022467.1	15	-	-5.64353	0.0294737	down
ENSG00000274769.1	AC016747.4	2	+	-3.62184	0.0173242	down
ENSG00000275121.1	AC211486.4	7	-	-3.66842	0.017518	down
ENSG00000275325.4	PDCD6IPP1	15	+	-21.656	3.0287e-08	down
ENSG00000276027.1	RNU12	22	+	-23.791	1.1368e-09	down
ENSG00000276087.1	AC008073.3	2	+	-4.43906	0.0176369	down
ENSG00000276570.1	AC010327.5	19	-	-1.40369	0.00598447	down
ENSG00000276612.3	FP565260.2	21	-	-11.4227	1.80668e-20	down
ENSG00000277459.1	AP001527.2	11	-	-1.80896	0.014773	down
ENSG00000278396.1	AL122023.1	14	+	-1.89344	0.0369045	down
ENSG00000278700.1	Metazoa_SRP	16	+	-6.0257	0.000661301	down
ENSG00000279122.1	AC020763.2	16	-	-2.33368	0.0128777	down
ENSG00000279357.1	AC007224.2	16	+	-5.3466	0.013196	down
ENSG00000279689.1	AC022400.8	10	-	-1.17177	0.0154631	down
ENSG00000279903.1	AP006248.3	8	+	-5.09508	0.0222295	down
ENSG00000283528.2	AC073264.3	7	-	-1.74307	0.0213856	down
ENSG00000283635.1	AC012485.3	2	+	-4.71864	0.0449751	down
ENSG00000283709.1	FAM238C	10	-	-5.33341	0.047561	down
ENSG00000283900.1	Z98749.3	22	-	-1.9568	0.0309269	down
ENSG00000284337.1	AC013271.1	2	+	-6.29589	0.0376917	down
ENSG00000284461.1	RABGEF1	7	+	-3.21511	2.23515e-08	down
ENSG00000284669.1	AC092053.3	3	+	-5.38194	0.0435185	down
