# Supplementary material for: Variation of Long Non-Coding RNA And mRNA Profiles in Breast Cancer Cells With Influences of Adipocytes
Source: Front Oncol. 2021 May 21;11:631551. doi: 10.3389/fonc.2021.631551 (PMC8176020; doi:10.3389/fonc.2021.631551)
Supplement: Supplementary file 2 [file DataSheet_2.zip › Supplementary Table 2.XLSX]

## Sheet: Table S2
Table S2
Differential transcripts in MDA-MB-231/H vs MDA-MB-231 cells
name	type	length	gene name	log2 fold change	p value	style
ENST00000000442.10	protein_coding	11161	ESRRA	1.88918	0.0325305	up
ENST00000080059.11	protein_coding	37064	HDAC7	1.64947	0.0152016	up
ENST00000159647.9	protein_coding	9562	PANX2	8.36487	9.06815e-05	up
ENST00000161559.10	protein_coding	21204	CEACAM1	1.23941	0.0386172	up
ENST00000162330.9	protein_coding	22580	BCAR1	2.36184	0.0136132	up
ENST00000164247.5	protein_coding	66897	KCNAB2	6.50291	0.0376257	up
ENST00000196551.7	protein_coding	7535	RPS5	5.55321	0.000964971	up
ENST00000202831.7	protein_coding	36354	SLC8B1	4.97206	0.00159816	up
ENST00000215659.12	protein_coding	8923	MAPK12	0.653757	0.0448345	up
ENST00000216029.7	protein_coding	17200	CBY1	2.59855	0.00994472	up
ENST00000216271.9	protein_coding	6203	HDAC10	4.3111	0.0123486	up
ENST00000216274.9	protein_coding	4025	RIPK3	5.49431	0.00240852	up
ENST00000217964.11	protein_coding	254736	TBL1X	2.37605	0.00508686	up
ENST00000218328.12	processed_transcript	102518	HUWE1	1.61054	0.0413059	up
ENST00000219281.7	protein_coding	20246	USB1	2.43952	0.000996973	up
ENST00000219334.9	protein_coding	90364	SMPD3	3.29878	0.0336072	up
ENST00000225873.8	protein_coding	3835	PEX12	2.2736	0.00146214	up
ENST00000227135.6	protein_coding	20864	SPA17	2.68112	0.00393691	up
ENST00000227868.8	protein_coding	79400	PDHX	0.901634	0.0122644	up
ENST00000228463.6	protein_coding	9250	SELPLG	5.42572	0.0264536	up
ENST00000229251.7	protein_coding	7737	COPS7A	2.86188	0.00119295	up
ENST00000232519.9	protein_coding	14625	C3orf14	8.67839	7.18888e-07	up
ENST00000234091.8	protein_coding	5609	ID2	2.5342	0.048292	up
ENST00000235532.9	protein_coding	32546	OSCP1	1.84978	0.0232306	up
ENST00000236698.9	protein_coding	416143	STAG1	24.4428	8.72435e-13	up
ENST00000237019.11	protein_coding	59909	B4GALT6	21.9121	2.0614e-08	up
ENST00000240095.10	protein_coding	66843	SLC39A14	3.29728	0.028345	up
ENST00000240851.8	protein_coding	39542	TFG	1.31625	0.0427225	up
ENST00000241014.6	protein_coding	20815	MAPK8IP1	24.4319	4.01617e-10	up
ENST00000242066.9	protein_coding	100193	ETV1	3.67737	0.00664903	up
ENST00000242804.8	protein_coding	19685	ZNF442	1.16146	0.0344372	up
ENST00000243050.5	protein_coding	8105	NR4A1	6.95226	0.00141612	up
ENST00000247087.9	protein_coding	69557	AHDC1	2.59869	0.0480177	up
ENST00000248070.10	protein_coding	110505	EPS15L1	1.80833	0.0084163	up
ENST00000248211.10	protein_coding	28874	ZNF10	4.26204	0.026321	up
ENST00000248633.8	protein_coding	41512	PEX1	1.96749	0.00561655	up
ENST00000250894.8	protein_coding	64135	MAPK8IP3	10.6213	2.22327e-08	up
ENST00000251268.10	protein_coding	51543	MEGF8	11.1755	0.000207701	up
ENST00000253382.5	protein_coding	51349	ACSS2	8.27624	0.00160221	up
ENST00000254235.7	protein_coding	30221	ADCY7	1.8328	9.42877e-05	up
ENST00000254977.7	protein_coding	35887	BTBD3	2.03963	0.0453865	up
ENST00000255108.7	protein_coding	3366	DPH2	1.84492	0.00406828	up
ENST00000255977.6	protein_coding	26530	MKRN1	2.50897	0.0387529	up
ENST00000256733.8	protein_coding	3416	SAA2	1.02519	0.00928505	up
ENST00000258975.6	protein_coding	7494	TACO1	0.647857	0.0417442	up
ENST00000259351.9	protein_coding	308391	RALGPS1	1.65269	0.000379675	up
ENST00000259881.9	protein_coding	25262	PSORS1C1	1.19541	0.0315465	up
ENST00000260008.3	protein_coding	36714	FHDC1	21.2666	5.31398e-08	up
ENST00000260058.9	nonsense_mediated_decay	4501	CREBZF	3.35541	1.79373e-10	up
ENST00000260385.10	protein_coding	19968	RMDN3	5.2047	0.00299347	up
ENST00000260585.11	protein_coding	49778	SELENOI	1.96092	0.0110042	up
ENST00000261168.8	protein_coding	137304	ATF7IP	3.66727	1.44289e-20	up
ENST00000261207.9	protein_coding	161893	PPP1R12A	11.5027	1.31588e-19	up
ENST00000261497.8	protein_coding	43447	USP22	3.72205	0.000315009	up
ENST00000262244.5	protein_coding	204573	MOB3B	1.25668	0.0498413	up
ENST00000262461.6	protein_coding	105923	SLC12A2	1.2334	0.0310611	up
ENST00000262858.7	protein_coding	68725	MAMLD1	10.5412	7.5281e-27	up
ENST00000263331.9	protein_coding	34385	POLR1B	2.45852	0.00724567	up
ENST00000263335.11	protein_coding	62915	PAX8	8.91769	0.0022282	up
ENST00000263646.11	protein_coding	34002	TOLLIP	4.65574	0.00713531	up
ENST00000263650.11	protein_coding	78239	OSBPL5	1.65754	0.0247521	up
ENST00000263801.7	protein_coding	103406	TP53BP1	9.92129	0.000763131	up
ENST00000263981.9	protein_coding	31709	FBXW7	5.20754	0.00236812	up
ENST00000264027.8	protein_coding	16242	SC5D	2.3993	0.00153593	up
ENST00000264094.7	protein_coding	21498	LOXL3	9.47192	5.6626e-13	up
ENST00000264211.12	protein_coding	244525	EIF4G3	1.20268	0.040575	up
ENST00000264485.10	protein_coding	382961	SLC4A4	20.7653	1.09065e-07	up
ENST00000264668.6	protein_coding	32021	MTRR	2.10233	0.0316606	up
ENST00000265028.7	protein_coding	15122	DNAJB11	1.40542	0.0264547	up
ENST00000265195.9	protein_coding	251563	SIL1	1.7966	0.00747104	up
ENST00000265261.10	protein_coding	63610	ST3GAL6	6.6064	0.00680514	up
ENST00000265277.9	protein_coding	49540	SHOC2	8.74283	0.00199809	up
ENST00000265393.10	protein_coding	88787	TAX1BP1	2.78701	0.0484293	up
ENST00000265586.10	protein_coding	98002	ABCC5	23.231	2.74933e-09	up
ENST00000265626.8	protein_coding	63143	PMEPA1	24.5516	3.29824e-10	up
ENST00000265741.7	protein_coding	501192	CDK14	10.4275	0.000637853	up
ENST00000265800.9	protein_coding	24663	DMTN	5.94759	0.0014411	up
ENST00000266000.10	protein_coding	4453	DAXX	1.07045	0.049808	up
ENST00000266563.9	protein_coding	21900	PEX5	1.68522	0.0124084	up
ENST00000267023.8	protein_coding	5530	NABP2	1.23176	0.0314772	up
ENST00000268349.7	protein_coding	180434	FTO	4.87091	0.0141944	up
ENST00000269137.11	protein_coding	72888	SS18	2.54415	0.0306348	up
ENST00000269260.6	protein_coding	10983	ARRB2	1.16555	0.0310724	up
ENST00000269318.9	protein_coding	31250	CCDC40	6.67358	0.000812453	up
ENST00000269518.9	protein_coding	3522	PMAIP1	2.14823	0.0259349	up
ENST00000270310.6	protein_coding	11052	FXYD7	5.08753	0.00970438	up
ENST00000270800.1	protein_coding	23351	IL22RA1	1.22787	0.00175363	up
ENST00000272746.9	protein_coding	122130	WIPF1	1.91046	0.039701	up
ENST00000272898.11	protein_coding	90841	SPAG16	6.69885	0.00640603	up
ENST00000273342.8	protein_coding	158138	COL8A1	2.09623	0.0145909	up
ENST00000273450.7	protein_coding	77618	ALDH1L1	6.4327	0.0362874	up
ENST00000273814.7	protein_coding	14670	DGKQ	1.31648	0.0156101	up
ENST00000274026.9	protein_coding	7489	CCNA2	5.47184	0.00634233	up
ENST00000275233.11	protein_coding	78605	SHPRH	9.92721	4.26743e-07	up
ENST00000276052.10	protein_coding	6976	CDK16	1.8061	0.0348018	up
ENST00000277895.9	protein_coding	222261	ABLIM1	3.57732	0.0427803	up
ENST00000280350.8	protein_coding	6371	PIH1D2	1.1274	0.00846511	up
ENST00000280700.9	protein_coding	64439	NGLY1	2.98905	0.000980182	up
ENST00000280780.6	protein_coding	77080	FAM53B	1.18648	0.0374859	up
ENST00000281182.8	protein_coding	12361	ACAD8	0.798866	0.0429839	up
ENST00000282050.6	protein_coding	20090	ATP5A1	2.04443	0.0255468	up
ENST00000282110.8	processed_transcript	9630	FASTKD3	2.22525	0.036424	up
ENST00000282292.8	protein_coding	8221	ZNF773	4.26325	0.0036688	up
ENST00000282369.7	protein_coding	55398	TRIM36	6.12353	0.0389341	up
ENST00000282488.11	protein_coding	197740	MBNL1	2.32067	0.033686	up
ENST00000284006.10	protein_coding	18902	KCTD15	6.89265	0.0164891	up
ENST00000284110.1	protein_coding	106239	HS3ST3A1	0.988328	0.0347508	up
ENST00000284437.6	protein_coding	7594	C4orf19	7.73653	0.0094356	up
ENST00000284957.9	protein_coding	70732	RABGEF1	2.74835	0.0463009	up
ENST00000285279.9	protein_coding	101913	VOPP1	3.11468	0.0219749	up
ENST00000287196.13	protein_coding	30106	PARP6	5.1329	0.0057051	up
ENST00000287463.8	retained_intron	5429	PRR14	10.4473	0.00051421	up
ENST00000287468.5	protein_coding	6354	FBRS	6.09694	0.00247535	up
ENST00000288025.3	protein_coding	8562	TMED6	3.36509	0.023257	up
ENST00000288050.8	protein_coding	48912	PDPR	1.69131	0.024613	up
ENST00000288381.4	protein_coding	174674	TMEM164	10.0237	0.000576368	up
ENST00000288599.9	protein_coding	186226	NCOA1	1.31993	0.0272469	up
ENST00000288774.7	protein_coding	8567	PEX10	1.43326	0.0388735	up
ENST00000289422.11	protein_coding	195499	NRG2	21.164	6.16389e-08	up
ENST00000289656.3	protein_coding	9718	OBSL1	23.9389	8.9528e-10	up
ENST00000289734.11	protein_coding	144403	ANK1	22.7264	6.02495e-09	up
ENST00000290277.10	protein_coding	10821	ARAF	0.960412	0.037876	up
ENST00000290363.5	protein_coding	4275	CIART	0.968303	0.0270379	up
ENST00000290470.3	protein_coding	3564	ARHGAP27	1.08744	0.014699	up
ENST00000290894.12	protein_coding	33962	SHF	1.75666	0.0318306	up
ENST00000291598.11	protein_coding	21018	ZNF583	7.0465	0.0454009	up
ENST00000291901.12	protein_coding	16413	TNNT1	7.70024	0.00785917	up
ENST00000292314.6	protein_coding	60280	CCDC12	23.2507	2.67158e-09	up
ENST00000292433.3	protein_coding	4476	IER2	7.03407	0.017734	up
ENST00000293981.10	protein_coding	16170	FLYWCH2	22.3151	1.12708e-08	up
ENST00000294256.12	protein_coding	7254	SYVN1	3.79396	0.0242419	up
ENST00000294428.7	protein_coding	88135	RAVER2	9.62036	0.0018832	up
ENST00000295404.9	retained_intron	18994	CPT1C	4.06607	0.0295402	up
ENST00000296444.6	protein_coding	36634	SHISA5	2.02855	0.030105	up
ENST00000296859.10	protein_coding	208553	RAPGEF6	22.4322	9.44027e-09	up
ENST00000297565.8	protein_coding	7663	OSR2	6.79997	0.0185505	up
ENST00000297788.8	protein_coding	30086	CCDC136	3.21954	0.0347955	up
ENST00000298004.9	protein_coding	7533	PIGO	2.52186	0.000796602	up
ENST00000298375.11	protein_coding	21809	AKR1E2	8.20185	3.1511e-07	up
ENST00000298406.6	protein_coding	21446	NAA30	9.93709	0.000835221	up
ENST00000300141.10	protein_coding	71081	DPP8	2.04404	0.00452834	up
ENST00000300245.8	protein_coding	11866	AKTIP	1.26627	0.00131425	up
ENST00000300278.8	protein_coding	17604	SON	1.23215	0.0224384	up
ENST00000301149.7	protein_coding	7501	GPD1	3.40488	0.0266937	up
ENST00000302251.9	protein_coding	257191	PDGFD	8.35428	0.000267541	up
ENST00000302731.4	protein_coding	4102	CLP1	10.1058	0.00113471	up
ENST00000302755.4	protein_coding	2963	ANKRD49	2.09045	0.000603977	up
ENST00000303251.10	protein_coding	2245	RAB24	0.905626	0.0373913	up
ENST00000303553.5	protein_coding	4077	NDUFA3	9.65253	5.18124e-11	up
ENST00000303698.7	protein_coding	41356	NFU1	3.64279	0.0300971	up
ENST00000303786.4	protein_coding	14659	PROKR1	3.28759	0.0207136	up
ENST00000304337.2	protein_coding	10411	TIGD4	2.37808	0.0288009	up
ENST00000305768.9	protein_coding	96039	CEP89	0.807197	0.0196397	up
ENST00000305852.11	protein_coding	38749	FEZ2	11.9431	7.66001e-10	up
ENST00000306006.10	protein_coding	12116	ZNF239	2.14073	0.0348387	up
ENST00000306450.5	nonsense_mediated_decay	23696	ARMC10	1.11601	0.0391106	up
ENST00000307305.12	protein_coding	158421	PHTF2	3.18239	0.016656	up
ENST00000307363.9	protein_coding	100623	GLB1	1.84101	0.0412059	up
ENST00000307635.3	protein_coding	16111	ZNF556	6.47844	0.0260786	up
ENST00000307738.5	protein_coding	36261	ETFDH	21.2596	5.36817e-08	up
ENST00000308127.8	protein_coding	9153	SSH3	1.25456	0.00953603	up
ENST00000308964.7	protein_coding	5127	CCDC106	1.32846	0.0306767	up
ENST00000309190.9	protein_coding	71883	CAST	3.62622	0.000884993	up
ENST00000309318.7	protein_coding	2458	PPP1R14B	0.6569	0.0123194	up
ENST00000310298.8	protein_coding	158706	PDE8A	8.34396	5.71397e-05	up
ENST00000310826.9	protein_coding	23527	ZBTB21	1.35071	0.00320859	up
ENST00000311337.10	protein_coding	12363	GNPDA1	4.15829	0.0316708	up
ENST00000311350.7	protein_coding	62067	HERPUD2	1.67964	0.0158141	up
ENST00000311381.7	protein_coding	23130	C6orf203	1.16665	0.000796507	up
ENST00000311445.6	protein_coding	6014	CNIH2	6.38675	0.0301443	up
ENST00000311521.8	protein_coding	5477	DBI	8.95475	6.69222e-05	up
ENST00000311559.13	protein_coding	56544	CYLD	21.6375	3.09329e-08	up
ENST00000312010.10	protein_coding	44005	USP36	1.43649	0.0432258	up
ENST00000312431.10	protein_coding	393928	DST	11.7414	7.93137e-12	up
ENST00000312541.9	protein_coding	11713	BTN2A1	3.10641	0.026279	up
ENST00000312942.1	protein_coding	5669	KCNRG	5.91637	0.0126592	up
ENST00000312990.10	protein_coding	4721	CDK4	12.9118	3.81681e-05	up
ENST00000314686.9	protein_coding	11274	ZNF619	7.00917	0.0284126	up
ENST00000314970.10	protein_coding	45340	PRIMPOL	2.29749	0.00129603	up
ENST00000315144.14	protein_coding	9753	FLAD1	2.53965	0.00673073	up
ENST00000315660.8	protein_coding	62765	TSC22D3	8.25126	0.000135895	up
ENST00000316068.7	protein_coding	24518	MCM9	1.06278	0.0242394	up
ENST00000316707.10	protein_coding	220418	PTPN13	20.9699	8.14649e-08	up
ENST00000317287.5	protein_coding	8808	DNAJC14	7.37541	0.000478029	up
ENST00000317635.5	protein_coding	17345	TMEM11	1.17218	0.00414679	up
ENST00000317840.9	protein_coding	37666	COL3A1	20.9773	8.06168e-08	up
ENST00000319212.8	protein_coding	40198	DIS3L	1.76045	0.0224291	up
ENST00000319394.7	protein_coding	74118	WDTC1	3.8343	0.0367159	up
ENST00000319432.9	protein_coding	98656	CCDC93	23.6473	1.42794e-09	up
ENST00000319466.8	protein_coding	13995	MCFD2	3.16298	0.0131725	up
ENST00000319928.7	protein_coding	9177	MOB3C	4.05293	0.027987	up
ENST00000319957.10	retained_intron	72890	SLC4A8	7.50364	0.0148555	up
ENST00000320963.9	protein_coding	18123	RCN2	4.05809	0.00216749	up
ENST00000322342.3	protein_coding	14241	ZADH2	0.908033	0.0152484	up
ENST00000322748.7	protein_coding	19928	ZNF18	2.32594	0.0397613	up
ENST00000323130.7	nonsense_mediated_decay	64308	TMEM67	4.35224	0.0326003	up
ENST00000323249.7	protein_coding	9492	PRR7	2.76348	9.68656e-06	up
ENST00000323702.9	protein_coding	9388	LRRC23	6.16594	0.0359917	up
ENST00000323883.11	protein_coding	54976	PIP4K2A	3.31009	0.0342033	up
ENST00000323977.7	protein_coding	73999	MRE11	1.09689	0.0333663	up
ENST00000324306.10	protein_coding	26109	ZKSCAN1	1.75865	0.000828567	up
ENST00000324330.13	protein_coding	105289	NIN	4.10161	0.000891601	up
ENST00000324774.9	protein_coding	60612	CAMKK2	8.59771	0.0183853	up
ENST00000325006.7	protein_coding	205189	AHCYL2	2.26784	0.0399503	up
ENST00000325278.6	protein_coding	144927	MTHFD2L	6.99178	5.58583e-07	up
ENST00000325971.12	protein_coding	133689	CEP192	2.79763	0.00256196	up
ENST00000326764.9	protein_coding	13151	LENG8	1.11903	4.89523e-05	up
ENST00000326804.8	protein_coding	30126	ZNF274	8.69903	2.51675e-06	up
ENST00000326958.5	protein_coding	81088	NPR3	2.36583	0.000787335	up
ENST00000327359.7	protein_coding	105213	BRF1	10.4902	0.00118004	up
ENST00000327471.4	protein_coding	2414	BTBD6	23.2726	2.58166e-09	up
ENST00000327569.7	protein_coding	105940	ATP11C	2.7451	0.039709	up
ENST00000328766.9	protein_coding	4564	ARMCX2	2.93356	0.0404975	up
ENST00000330072.9	protein_coding	8096	AKR7A2	2.02699	0.0193945	up
ENST00000331662.3	protein_coding	9278	NAT8L	8.15624	0.004767	up
ENST00000332180.9	protein_coding	61421	WASHC4	2.54762	2.38279e-11	up
ENST00000332324.5	protein_coding	10586	DGAT1	20.9779	8.05435e-08	up
ENST00000332704.5	protein_coding	4106	TBL3	11.1899	2.11737e-12	up
ENST00000332854.10	protein_coding	8383	ZNF530	6.64998	0.0102498	up
ENST00000332954.8	processed_transcript	4069	PLEKHA7	4.14998	0.0325139	up
ENST00000333145.9	antisense_RNA	31465	PAX8-AS1	25.172	1.17148e-10	up
ENST00000333319.6	lincRNA	2292	LINC01006	7.40508	0.00185509	up
ENST00000333611.8	protein_coding	31333	LIMK2	2.69501	0.0286471	up
ENST00000333651.10	protein_coding	6151	HMG20B	1.6344	0.00879145	up
ENST00000333877.8	nonsense_mediated_decay	26454	NELFA	23.5596	1.63856e-09	up
ENST00000334538.13	nonsense_mediated_decay	23971	POFUT2	2.43142	0.018527	up
ENST00000334975.13	retained_intron	16933	KTN1	1.7082	0.022029	up
ENST00000335102.9	protein_coding	117198	MARK3	22.1624	1.41839e-08	up
ENST00000335539.7	protein_coding	70259	PLA2G6	7.13047	0.0128388	up
ENST00000335542.12	protein_coding	7273	GHRL	5.61615	0.0023573	up
ENST00000335877.10	protein_coding	49781	PSMF1	2.86837	0.00210491	up
ENST00000336086.10	protein_coding	13722	URGCP	3.1805	0.00509666	up
ENST00000336112.8	protein_coding	140775	ASXL2	11.2337	1.8773e-08	up
ENST00000336174.11	protein_coding	39057	STRADA	2.71696	0.0166425	up
ENST00000336483.9	protein_coding	7947	PIK3R1	8.56285	4.85843e-05	up
ENST00000336655.6	protein_coding	45416	TMEM217	7.90581	0.00619327	up
ENST00000336708.11	protein_coding	54913	TRIM16	26.3151	1.63169e-11	up
ENST00000336783.8	protein_coding	14145	ATXN2L	2.94425	0.0262188	up
ENST00000337338.9	protein_coding	115580	LRRC8D	3.13547	0.0200517	up
ENST00000337385.7	protein_coding	64652	KCNE1	8.42883	0.00359384	up
ENST00000337898.10	protein_coding	119302	PPHLN1	4.0309	0.0325038	up
ENST00000337907.7	protein_coding	465069	RERE	3.2341	0.0110245	up
ENST00000337920.8	protein_coding	36909	PHF20L1	2.08206	0.0310447	up
ENST00000338008.9	protein_coding	71338	ZFYVE16	2.75259	0.0311459	up
ENST00000338354.7	protein_coding	83072	DMBT1	4.98597	0.00631585	up
ENST00000338525.6	protein_coding	25868	TREX2	9.80474	2.26565e-12	up
ENST00000338895.7	protein_coding	28154	DFFB	4.6659	0.00898505	up
ENST00000339162.11	protein_coding	15548	PDLIM2	7.02821	3.07689e-06	up
ENST00000339511.9	protein_coding	7397	OGG1	1.50516	3.18731e-05	up
ENST00000339757.11	protein_coding	35803	NLRP2	20.9949	7.86015e-08	up
ENST00000339788.10	protein_coding	53303	DAB2	21.7739	2.52974e-08	up
ENST00000340246.9	protein_coding	10412	LGALS12	7.59481	0.00854947	up
ENST00000340624.9	protein_coding	5414	SHBG	6.58514	0.0245195	up
ENST00000340647.8	protein_coding	49899	BRCC3	6.56314	0.000107106	up
ENST00000340699.7	protein_coding	233332	PBX1	1.8472	0.0256454	up
ENST00000340840.6	protein_coding	223113	TRERF1	1.11386	0.0271682	up
ENST00000341037.8	protein_coding	70588	TNC	3.90784	1.48686e-05	up
ENST00000341285.7	protein_coding	50874	FBXL5	2.27108	0.00429792	up
ENST00000341356.9	protein_coding	5437	CORO1B	3.48106	0.0280939	up
ENST00000341396.2	protein_coding	5403	LBX2	3.19594	0.00298775	up
ENST00000341516.9	protein_coding	102246	DCAF5	2.36015	0.0351841	up
ENST00000341582.10	protein_coding	48073	CFLAR	5.7927	0.00168428	up
ENST00000341590.7	protein_coding	93830	FERMT2	1.35175	0.015269	up
ENST00000341690.10	protein_coding	9198	TAF1C	6.73103	0.00523248	up
ENST00000342020.5	protein_coding	2858	CTSL	1.83468	0.00144118	up
ENST00000342045.6	protein_coding	448110	BABAM2	1.74639	0.0114112	up
ENST00000342085.8	protein_coding	65225	PDPK1	1.34078	0.0490837	up
ENST00000342512.3	protein_coding	60900	PANK1	22.5296	8.14049e-09	up
ENST00000342651.9	protein_coding	16475	ZNF12	8.41778	0.00291887	up
ENST00000342818.4	protein_coding	67505	BTBD8	7.67712	0.00740995	up
ENST00000342873.7	protein_coding	2094	WFDC2	1.71044	0.0342521	up
ENST00000343325.8	protein_coding	21004	ZNF791	2.72145	0.00562737	up
ENST00000343742.6	protein_coding	79966	LRRK2	8.49832	0.00306293	up
ENST00000343827.7	protein_coding	69041	TCF12	24.6279	2.908e-10	up
ENST00000344102.9	protein_coding	41781	WARS	2.0542	0.000204128	up
ENST00000344347.5	protein_coding	5350	XBP1	1.98243	0.0216041	up
ENST00000344442.9	protein_coding	20623	LARP7	1.45089	0.000351391	up
ENST00000344458.6	protein_coding	6917	TMEM198	7.60414	9.88068e-05	up
ENST00000344836.8	protein_coding	71391	USP7	3.18092	0.00345787	up
ENST00000344921.10	protein_coding	47554	SMARCB1	2.6275	0.0152132	up
ENST00000344930.7	protein_coding	44829	ZNF107	1.98607	0.0339363	up
ENST00000344980.10	protein_coding	20953	ZNF433	5.81969	0.00449145	up
ENST00000345093.8	protein_coding	19747	RNF41	4.42896	2.17071e-05	up
ENST00000345239.6	protein_coding	45916	GFM2	1.53753	0.0104617	up
ENST00000345425.6	protein_coding	18371	GIPC1	5.37163	0.0218659	up
ENST00000345724.7	protein_coding	76623	MALT1	8.4747	0.002682	up
ENST00000345781.10	protein_coding	41535	RBM10	0.88098	0.0283855	up
ENST00000346177.6	protein_coding	28849	FLNC	1.46035	0.0212254	up
ENST00000346226.7	protein_coding	59262	BIN1	3.78388	0.00590648	up
ENST00000346348.7	protein_coding	88418	SNX14	1.10164	0.0014819	up
ENST00000346365.8	protein_coding	14206	NUDT2	0.8375	0.0253901	up
ENST00000346436.10	protein_coding	36934	CLCN6	2.18214	0.0208567	up
ENST00000346498.6	protein_coding	61831	FBXO16	7.50565	0.0196539	up
ENST00000347464.9	protein_coding	44103	ATG16L1	3.61201	0.0252017	up
ENST00000347557.6	protein_coding	23306	SMTN	22.7657	5.65512e-09	up
ENST00000347631.6	protein_coding	222649	ST3GAL3	1.63281	0.0276955	up
ENST00000348069.6	protein_coding	30769	NLRP3	20.8442	9.74936e-08	up
ENST00000348222.3	protein_coding	32136	DGUOK	1.27377	0.0120751	up
ENST00000348417.6	protein_coding	80086	IFT122	6.33238	0.0339452	up
ENST00000348476.7	protein_coding	75227	ARID4A	21.8106	2.3962e-08	up
ENST00000348495.10	protein_coding	15227	SSBP4	1.17806	0.00561513	up
ENST00000348499.9	protein_coding	12044	C21orf33	0.735349	0.0447599	up
ENST00000348925.2	protein_coding	39335	ALDH5A1	6.99247	0.00835144	up
ENST00000348956.6	protein_coding	3453	CKB	0.634551	0.0436883	up
ENST00000349225.2	protein_coding	24500	RLIM	2.6029	3.41779e-13	up
ENST00000349777.5	protein_coding	37754	SNAP23	2.31649	0.0227167	up
ENST00000350148.9	protein_coding	75408	SMAD9	8.57487	0.00236774	up
ENST00000352035.6	protein_coding	52080	ACLY	4.57996	0.0104783	up
ENST00000352077.6	protein_coding	27123	ELMO2	10.6502	6.74047e-15	up
ENST00000352268.10	protein_coding	22147	ZNF385A	8.35047	0.00360549	up
ENST00000353187.6	protein_coding	29993	AADAT	8.19127	0.0110867	up
ENST00000354190.9	protein_coding	16642	PLEKHB1	5.0222	0.02085	up
ENST00000354273.4	protein_coding	52182	ACSL5	1.17157	0.045198	up
ENST00000354325.2	protein_coding	223113	TRERF1	1.81338	0.0151847	up
ENST00000354334.7	protein_coding	37145	HDAC7	1.73936	0.0142594	up
ENST00000354441.10	protein_coding	53292	TTC8	7.09613	0.0117492	up
ENST00000354691.9	nonsense_mediated_decay	29241	YY1AP1	23.2258	2.77818e-09	up
ENST00000354719.10	protein_coding	52642	STK26	20.7393	1.13176e-07	up
ENST00000355040.8	protein_coding	3618	DNAJC4	1.06279	0.0186244	up
ENST00000355119.8	protein_coding	36763	LIMS2	1.71308	0.0357065	up
ENST00000355167.7	protein_coding	290763	EYA4	3.46208	0.039078	up
ENST00000355387.6	protein_coding	246530	RNF220	2.27532	0.00232066	up
ENST00000355568.8	protein_coding	64323	NEK5	3.25321	0.0107305	up
ENST00000355628.9	protein_coding	60379	FAM208A	0.738745	0.0433125	up
ENST00000355780.9	protein_coding	197237	STAU2	1.67212	0.0357693	up
ENST00000355830.10	protein_coding	74135	FAM227A	5.4753	0.00434732	up
ENST00000356003.6	protein_coding	103005	WWP2	23.9259	2.28419e-12	up
ENST00000356151.6	protein_coding	92272	PXK	1.84093	0.000435024	up
ENST00000356175.7	protein_coding	282751	NF1	23.3892	2.14742e-09	up
ENST00000356200.7	protein_coding	20102	CDK11A	1.72881	0.0123083	up
ENST00000356245.7	protein_coding	33408	G3BP1	4.12268	0.000571083	up
ENST00000356348.6	protein_coding	60656	KPNA5	20.339	1.97386e-07	up
ENST00000356591.4	protein_coding	5860	APOLD1	6.64727	0.00832389	up
ENST00000356799.6	protein_coding	21719	RNF146	1.62754	0.00143494	up
ENST00000357080.8	protein_coding	188280	OSBPL6	4.38482	0.000523026	up
ENST00000357277.7	protein_coding	206590	REPS2	2.01203	0.0287675	up
ENST00000357376.7	protein_coding	77010	RTN4	9.45961	2.33975e-05	up
ENST00000357440.6	protein_coding	9299	SLC29A2	1.29075	0.0210594	up
ENST00000357529.7	protein_coding	79270	RIMKLB	4.65818	2.83558e-05	up
ENST00000357537.4	protein_coding	32560	GPALPP1	2.47023	0.0169159	up
ENST00000357558.9	protein_coding	25524	CIZ1	3.33583	0.013381	up
ENST00000357666.8	protein_coding	13483	ZNF816	3.79705	0.0218096	up
ENST00000357672.7	protein_coding	71885	WDR47	5.45827	0.00766381	up
ENST00000357943.9	protein_coding	11655	CCNE1	21.0466	7.29883e-08	up
ENST00000357988.9	protein_coding	108574	PHF8	7.7312	0.0073952	up
ENST00000358075.10	protein_coding	69230	MAGT1	3.79238	0.0403752	up
ENST00000358154.7	protein_coding	57998	METTL9	1.02317	0.00177142	up
ENST00000358186.6	protein_coding	63541	BDH1	23.6089	1.41431e-11	up
ENST00000358299.6	protein_coding	94087	ICA1L	4.11886	0.000730913	up
ENST00000358334.9	protein_coding	175765	MYOF	1.03154	0.0159838	up
ENST00000358485.8	protein_coding	29676	CASP8	2.14817	0.0469036	up
ENST00000358747.10	protein_coding	8122	SLC26A6	3.34357	0.0258975	up
ENST00000358825.9	protein_coding	103130	PRDM10	3.62954	0.00835958	up
ENST00000358883.8	protein_coding	163909	LPAR1	4.04482	0.0435613	up
ENST00000358971.7	nonsense_mediated_decay	38140	SEPSECS	4.98441	0.00670565	up
ENST00000359087.8	protein_coding	28102	NAE1	2.33297	0.0193419	up
ENST00000359366.9	nonsense_mediated_decay	43817	ATXN3	1.99635	0.0366291	up
ENST00000359421.9	nonsense_mediated_decay	27885	FAM92A	3.29681	0.0194025	up
ENST00000359445.7	protein_coding	132482	EFL1	23.3182	2.40321e-09	up
ENST00000359755.5	protein_coding	15088	AKAP12	7.61789	0.00643585	up
ENST00000359867.7	protein_coding	27394	CSNK1E	5.82755	0.00133847	up
ENST00000360051.7	protein_coding	38736	SEPT2	2.1247	0.0363925	up
ENST00000360150.8	protein_coding	43802	ERGIC2	7.99158	4.15064e-06	up
ENST00000360221.8	protein_coding	29478	PTGES3L-AARSD1	8.4599	0.0207378	up
ENST00000360265.8	protein_coding	113600	AFAP1	8.7206	2.16773e-06	up
ENST00000360366.8	protein_coding	128491	TIAM2	6.57861	0.00078007	up
ENST00000360370.8	protein_coding	77755	SLC41A3	2.74698	0.0168429	up
ENST00000360666.6	protein_coding	141182	ATG5	21.3996	4.37256e-08	up
ENST00000360796.9	protein_coding	17123	BSCL2	4.97113	0.0122174	up
ENST00000360802.5	protein_coding	127257	UBAP2	2.65317	0.0229601	up
ENST00000360839.6	protein_coding	138043	ANKHD1	2.89739	0.0404301	up
ENST00000361024.6	protein_coding	26990	DENND4C	0.717945	0.0485056	up
ENST00000361092.8	protein_coding	27010	NMRK1	5.58584	0.00792955	up
ENST00000361310.7	protein_coding	139793	ZNF438	3.99824	0.0265301	up
ENST00000361332.8	protein_coding	57382	CTNND1	1.77754	0.00953475	up
ENST00000361361.6	protein_coding	8171	FAM189B	1.22283	0.049843	up
ENST00000361488.7	protein_coding	154235	FAM110B	3.55598	0.0055336	up
ENST00000361499.7	protein_coding	147082	FAM135A	7.41504	6.50861e-16	up
ENST00000361521.8	protein_coding	130119	ACOT7	5.09046	0.000443866	up
ENST00000361625.5	retained_intron	121674	ZFYVE9	5.0751	0.000540133	up
ENST00000361672.6	protein_coding	17589	MSL3	22.06	1.65358e-08	up
ENST00000361689.6	protein_coding	402821	MACF1	24.8691	1.94634e-10	up
ENST00000361711.7	protein_coding	17265	OSGIN1	23.2245	2.77753e-09	up
ENST00000361746.8	protein_coding	193959	ST3GAL3	4.67356	0.000489679	up
ENST00000361764.8	protein_coding	13107	HHLA3	4.77997	0.000470096	up
ENST00000361897.9	protein_coding	300700	NOS1AP	1.17519	0.0166252	up
ENST00000361900.10	protein_coding	25898	SCAMP5	5.10352	0.021658	up
ENST00000361936.9	protein_coding	11531	MINDY1	21.7075	2.79019e-08	up
ENST00000362400.1	rRNA	119	RNA5S12	5.23958	0.00188234	up
ENST00000362545.1	rRNA	121	RNA5SP370	5.72292	0.000540838	up
ENST00000362610.1	rRNA	115	RNA5SP389	5.72292	0.000540838	up
ENST00000362653.1	rRNA	115	RNA5SP226	5.77868	0.00044727	up
ENST00000363124.1	rRNA	125	RNA5SP145	4.48425	0.00424143	up
ENST00000363500.1	rRNA	119	RNA5S17	4.43461	0.00944176	up
ENST00000363754.1	rRNA	119	RNA5S6	4.55845	0.00684646	up
ENST00000363871.1	rRNA	115	RNA5SP161	4.13338	0.0180424	up
ENST00000364315.1	rRNA	119	RNA5SP202	5.58326	0.000913461	up
ENST00000364451.1	rRNA	119	RNA5S9	5.25975	0.00703987	up
ENST00000364485.1	rRNA	119	RNA5S14	4.36183	0.0102774	up
ENST00000365055.1	rRNA	119	RNA5S15	4.34377	0.0141936	up
ENST00000365387.1	rRNA	119	RNA5S16	4.34377	0.0141936	up
ENST00000365651.1	rRNA	119	RNA5S7	4.31835	0.0146085	up
ENST00000365656.1	rRNA	119	RNA5S13	4.36183	0.0102774	up
ENST00000366496.6	protein_coding	30766	NLRP3	20.8586	9.55146e-08	up
ENST00000366858.7	protein_coding	22595	CNIH4	5.35691	0.0250409	up
ENST00000367225.6	protein_coding	39585	RGS17	1.08215	0.0303533	up
ENST00000367526.8	protein_coding	267794	UTRN	3.2552	0.000840077	up
ENST00000367579.7	protein_coding	21521	MR1	7.12066	0.0261811	up
ENST00000367765.5	protein_coding	147592	KIFAP3	6.47672	3.01426e-05	up
ENST00000367770.5	protein_coding	35815	SCYL3	10.0767	0.000551248	up
ENST00000368073.7	protein_coding	46737	DCAF8	2.32165	0.00305095	up
ENST00000368276.8	protein_coding	30257	PMF1-BGLAP	4.88333	0.0111734	up
ENST00000368347.8	protein_coding	7178	RUSC1	3.25574	0.0034955	up
ENST00000368399.1	protein_coding	517	DPM3	1.00395	0.0044195	up
ENST00000368409.7	protein_coding	5823	EFNA4	1.16492	0.0239062	up
ENST00000368449.8	protein_coding	8450	SHC1	8.72583	0.000958925	up
ENST00000368593.7	protein_coding	240029	INPP5A	3.76044	0.000966745	up
ENST00000368614.7	protein_coding	47719	LRRC27	1.88644	0.0019764	up
ENST00000368622.5	protein_coding	99723	STK32C	3.61561	0.0309688	up
ENST00000368632.6	protein_coding	30440	HDAC2	10.221	0.000508559	up
ENST00000368709.5	protein_coding	5413	S100A2	2.20609	0.00424388	up
ENST00000368935.1	protein_coding	27184	PRUNE1	4.19184	0.0365174	up
ENST00000369041.9	protein_coding	9341	ADAMTSL4	1.9575	0.000951634	up
ENST00000369042.5	protein_coding	50088	BEND3	1.31562	0.0232151	up
ENST00000369073.3	protein_coding	86273	PLPP4	20.8877	9.16317e-08	up
ENST00000369199.4	protein_coding	41686	RAB11FIP2	4.29101	0.00217043	up
ENST00000369259.4	protein_coding	53082	CHD1L	2.02191	0.0249003	up
ENST00000369266.7	protein_coding	91370	ABLIM1	9.01392	0.00203427	up
ENST00000369464.7	protein_coding	10703	TRIM45	7.99508	0.00468389	up
ENST00000369556.7	protein_coding	39406	SLC35A1	4.87449	0.0473682	up
ENST00000369694.6	protein_coding	156244	SNAP91	6.82492	0.0106031	up
ENST00000369751.2	retained_intron	56424	IBTK	1.3032	0.0321033	up
ENST00000369968.6	protein_coding	20941	CLCC1	21.2963	5.08658e-08	up
ENST00000370225.3	protein_coding	128296	ABCA4	4.32935	0.0354461	up
ENST00000370398.5	protein_coding	576771	KCNQ5	5.61479	0.00118791	up
ENST00000370452.7	protein_coding	193391	SMAP1	4.45206	0.00428193	up
ENST00000370663.9	protein_coding	39663	MAP7D3	22.5002	8.51373e-09	up
ENST00000370713.5	protein_coding	191800	ADGRL2	23.072	3.53191e-09	up
ENST00000370782.6	protein_coding	40435	MMS19	1.49048	0.0377891	up
ENST00000370794.7	protein_coding	63866	USP33	2.26322	0.0051444	up
ENST00000370918.8	protein_coding	81782	ELOVL5	1.67246	0.0349404	up
ENST00000371075.7	protein_coding	71445	GNAS	8.18464	0.00505496	up
ENST00000371132.8	protein_coding	27922	STX16	0.693018	0.0150071	up
ENST00000371209.5	protein_coding	10639	TCTN3	2.93635	0.0210623	up
ENST00000371473.7	protein_coding	11762	NSMF	1.94863	0.0149258	up
ENST00000371667.1	protein_coding	30722	HECTD2	20.9655	8.19894e-08	up
ENST00000371677.7	protein_coding	34831	UBE2V1	10.8597	0.000436433	up
ENST00000371691.5	protein_coding	3166	FAM69B	1.78846	0.000531808	up
ENST00000371754.8	protein_coding	40481	ZNFX1	2.85986	0.00303607	up
ENST00000371793.7	protein_coding	33175	OLFM1	7.28065	0.0109918	up
ENST00000371935.6	protein_coding	12038	REXO4	2.3132	0.0499274	up
ENST00000371994.8	protein_coding	48514	MINPP1	7.62124	0.00661658	up
ENST00000372038.7	protein_coding	9823	GBGT1	6.20564	0.00527156	up
ENST00000372084.5	protein_coding	113917	TESK2	21.4082	4.32596e-08	up
ENST00000372102.3	protein_coding	3907	TP53RK	0.904713	0.0287991	up
ENST00000372107.5	protein_coding	6311	NXT2	6.9301	0.0302555	up
ENST00000372121.5	protein_coding	96325	SLC13A3	3.4129	0.0238401	up
ENST00000372195.5	protein_coding	163305	RAPGEF1	3.3957	0.00352631	up
ENST00000372274.5	protein_coding	12247	TMEM254	4.87206	0.0119398	up
ENST00000372344.6	protein_coding	4419	POLR1C	6.21579	0.00142316	up
ENST00000372350.7	protein_coding	8507	EXOSC2	6.83877	0.0158846	up
ENST00000372352.7	protein_coding	11082	EXOSC2	4.582	0.0107853	up
ENST00000372599.7	protein_coding	35841	LRRC8A	1.99842	0.0375642	up
ENST00000372683.1	protein_coding	39232	RIMS3	5.92629	0.0491703	up
ENST00000372705.3	protein_coding	18659	ZFP69	7.96687	0.0064744	up
ENST00000372735.1	protein_coding	7447	BHLHB9	5.96896	0.0261923	up
ENST00000372745.1	protein_coding	27879	AP3M1	0.53884	0.0296556	up
ENST00000372802.5	protein_coding	32276	CAP1	2.89354	0.033908	up
ENST00000372805.7	protein_coding	31511	CAP1	2.38234	0.0362195	up
ENST00000372839.7	protein_coding	22822	YWHAB	2.4969	0.00085269	up
ENST00000372849.8	nonsense_mediated_decay	4771	RPL36A	6.64219	0.00018283	up
ENST00000372915.7	protein_coding	402849	MACF1	25.4301	7.55799e-11	up
ENST00000372917.8	protein_coding	223136	TRERF1	7.06112	0.0151882	up
ENST00000372919.8	protein_coding	38623	ANXA7	2.59151	0.00317149	up
ENST00000372935.5	protein_coding	42529	TRMT2B	1.47511	0.0247854	up
ENST00000373207.1	protein_coding	89639	ADAMTS14	8.51171	0.00342816	up
ENST00000373360.7	protein_coding	10668	SLC2A8	1.01215	0.0195815	up
ENST00000373417.1	protein_coding	35286	ANGPTL2	9.01065	1.40667e-11	up
ENST00000373537.6	protein_coding	10515	BLCAP	1.61519	0.0231521	up
ENST00000373608.7	protein_coding	22806	COPS7B	21.7452	2.63916e-08	up
ENST00000373710.5	protein_coding	25113	SERINC2	23.5754	1.59799e-09	up
ENST00000373729.5	protein_coding	57821	MRRF	6.49577	0.026905	up
ENST00000373778.5	nonsense_mediated_decay	270838	TTLL11	21.1157	6.60825e-08	up
ENST00000373798.5	protein_coding	226306	EPB41	8.43589	2.54555e-06	up
ENST00000373925.5	protein_coding	14142	THEMIS2	8.45545	1.50537e-07	up
ENST00000373934.4	protein_coding	44086	CDCA7L	3.15642	0.00760196	up
ENST00000373941.5	protein_coding	55572	EPB41L1	8.28437	0.00380321	up
ENST00000374026.7	protein_coding	109572	C6orf106	2.97756	0.00362142	up
ENST00000374165.5	protein_coding	18999	C9orf43	7.44522	0.00967197	up
ENST00000374199.8	protein_coding	17563	PRPF4	1.39843	0.0100343	up
ENST00000374399.8	protein_coding	53514	NIPAL3	3.13661	0.0197063	up
ENST00000374542.9	protein_coding	4457	DAXX	5.04479	6.56312e-05	up
ENST00000374599.7	protein_coding	78069	STARD8	1.75513	0.0324641	up
ENST00000374633.5	processed_transcript	26061	ZNF25	7.38568	0.026232	up
ENST00000374807.9	protein_coding	22173	LAS1L	2.98597	0.0440108	up
ENST00000375199.7	protein_coding	34636	EMC1	2.0216	0.0289916	up
ENST00000375789.6	protein_coding	2755	DDAH2	1.77852	0.000435594	up
ENST00000375940.8	protein_coding	31550	MASTL	1.15035	0.0234281	up
ENST00000376030.6	protein_coding	519340	KAZN	7.52045	0.00954495	up
ENST00000376682.8	processed_transcript	138962	ADGRD1	7.39619	0.00925684	up
ENST00000376716.9	protein_coding	16886	ZNF615	7.28299	0.0185418	up
ENST00000376806.9	protein_coding	3640	HLA-A	3.70333	0.00207206	up
ENST00000377067.8	protein_coding	1468631	GPC5	3.83747	0.00988517	up
ENST00000377078.2	protein_coding	7861	USP11	2.59507	1.09431e-09	up
ENST00000377092.8	nonsense_mediated_decay	6354	FUZ	6.82413	4.36635e-05	up
ENST00000377107.6	protein_coding	15639	USP11	3.70975	8.47921e-10	up
ENST00000377386.7	protein_coding	10402	TGOLN2	2.73423	0.0372969	up
ENST00000377395.8	protein_coding	57739	CBWD5	5.34056	0.00287153	up
ENST00000377533.7	protein_coding	24043	SCRIB	9.66922	0.000107911	up
ENST00000377685.9	nonsense_mediated_decay	69761	ATP2A2	3.00182	0.0178931	up
ENST00000377806.7	retained_intron	9954	CEACAM1	3.21246	0.00890026	up
ENST00000377810.7	protein_coding	72092	MARK2	21.4226	4.23664e-08	up
ENST00000377837.5	protein_coding	12253	HES2	2.44897	0.000898385	up
ENST00000377855.6	protein_coding	121541	ACOT7	2.78058	0.0239146	up
ENST00000378470.5	protein_coding	30114	FAM107B	9.46639	0.0115406	up
ENST00000378520.7	protein_coding	38682	PREPL	21.0514	7.24809e-08	up
ENST00000378587.3	protein_coding	28733	DYNC2LI1	1.71326	0.00722011	up
ENST00000378625.5	protein_coding	28838	NADK	1.13535	0.00875999	up
ENST00000378676.1	protein_coding	3345	SHROOM1	7.55772	0.00989558	up
ENST00000378701.5	protein_coding	19118	SEPT8	0.820784	0.0257633	up
ENST00000378798.9	protein_coding	33456	IST1	3.12066	0.00694353	up
ENST00000379017.7	protein_coding	24088	SEC61A2	3.81384	0.00382429	up
ENST00000379097.7	protein_coding	44226	TPD52	12.3806	7.74095e-05	up
ENST00000379141.8	protein_coding	47398	LRIG3	7.80934	0.000344578	up
ENST00000379237.6	protein_coding	113228	USP6NL	7.44027	0.0497564	up
ENST00000379331.3	protein_coding	7912	PRDX4	4.17981	1.93856e-05	up
ENST00000379403.2	protein_coding	49191	BTBD1	1.56391	0.012057	up
ENST00000379441.7	protein_coding	40771	BAZ2A	5.26345	0.00232118	up
ENST00000379530.7	protein_coding	9137	TMEM14B	3.03311	0.00116942	up
ENST00000379567.6	protein_coding	4767	AP5S1	1.96273	0.0240843	up
ENST00000380043.7	protein_coding	17517	SCML1	6.68058	0.0154735	up
ENST00000380180.7	protein_coding	136360	PDLIM5	4.64884	0.0375937	up
ENST00000380310.6	protein_coding	24209	FBXL19	5.42998	0.00462927	up
ENST00000380529.5	protein_coding	23048	SERPINB6	1.2381	0.0497894	up
ENST00000380637.7	protein_coding	69652	SH3BGR	4.18668	2.976e-05	up
ENST00000380782.6	protein_coding	172314	MID1	21.3996	4.37256e-08	up
ENST00000380785.5	protein_coding	388088	MID1	7.91962	0.00779874	up
ENST00000380903.6	protein_coding	16638	SELENOO	3.24883	0.000653834	up
ENST00000380927.6	protein_coding	50063	SECISBP2L	21.2405	5.51399e-08	up
ENST00000381037.4	nonsense_mediated_decay	6269	CDPF1	4.60447	0.0381092	up
ENST00000381287.8	protein_coding	41190	IL6ST	14.7573	1.95772e-27	up
ENST00000381348.4	processed_transcript	6760	LINC00634	5.03536	0.0122233	up
ENST00000381473.7	protein_coding	30117	OCIAD1	1.28418	0.00558883	up
ENST00000381604.8	protein_coding	120162	ZMYND11	21.7204	2.73764e-08	up
ENST00000381683.10	protein_coding	39063	EIF3L	22.5466	7.93263e-09	up
ENST00000381733.9	protein_coding	28544	ASAH1	1.75083	0.0403367	up
ENST00000381756.9	protein_coding	23987	GGA1	6.29579	0.0313604	up
ENST00000382264.7	protein_coding	32856	IFNAR2	1.17462	0.0195217	up
ENST00000382286.2	protein_coding	11357	KANK1	3.24633	0.00118935	up
ENST00000382436.7	nonsense_mediated_decay	57803	CBWD6	3.73251	0.00394396	up
ENST00000382927.3	protein_coding	68771	ME2	9.07803	0.00161422	up
ENST00000383018.7	protein_coding	3840	SNRNP25	1.22404	0.0126739	up
ENST00000383715.8	protein_coding	87826	PXK	9.29376	0.000629596	up
ENST00000387069.1	snRNA	134	RNU11	2.9526	0.0354252	up
ENST00000388090.1	snoRNA	126	SNORA40	6.58802	2.33401e-05	up
ENST00000388712.7	protein_coding	73413	GOLM1	4.73388	3.25607e-68	up
ENST00000389054.7	protein_coding	104040	DIAPH1	2.68261	0.00602472	up
ENST00000389134.9	nonsense_mediated_decay	10367	CNEP1R1	4.49469	0.0081838	up
ENST00000389794.7	protein_coding	205875	LYST	23.3359	2.33653e-09	up
ENST00000391394.3	processed_transcript	5813	AC024940.1	5.61306	0.00201526	up
ENST00000392021.7	nonsense_mediated_decay	44002	ATG16L1	22.2787	1.19075e-08	up
ENST00000392129.10	protein_coding	42108	TMCO1	7.41002	6.49606e-07	up
ENST00000392209.7	protein_coding	42926	CCNYL1	6.92176	0.00874074	up
ENST00000392290.5	protein_coding	8523	MAIP1	0.59963	0.0390197	up
ENST00000392445.6	protein_coding	24126	C1QTNF1	6.30977	0.0184419	up
ENST00000392518.8	protein_coding	22616	CPT1C	6.01649	0.0164073	up
ENST00000392521.6	protein_coding	191502	CIT	2.27662	0.00327608	up
ENST00000392533.7	protein_coding	223145	TAOK3	1.74059	0.00387974	up
ENST00000392549.6	protein_coding	115339	RNFT2	5.56501	0.0311929	up
ENST00000392561.7	protein_coding	144257	RBM19	1.2508	0.00635283	up
ENST00000392844.7	protein_coding	77331	ORC3	1.94731	0.0469893	up
ENST00000392952.7	protein_coding	95819	ABLIM1	1.1326	0.0216024	up
ENST00000392953.8	protein_coding	129821	ARHGEF4	1.95442	6.89559e-05	up
ENST00000392963.5	nonsense_mediated_decay	40082	NBPF1	2.6435	0.00232845	up
ENST00000393041.7	protein_coding	59262	BIN1	5.56773	0.0171839	up
ENST00000393165.7	protein_coding	16148	RABL2A	5.36917	0.0472152	up
ENST00000393304.5	protein_coding	34236	RAB43	6.25928	0.00814193	up
ENST00000393420.10	protein_coding	21972	BCAR1	22.489	8.65973e-09	up
ENST00000393467.1	protein_coding	34884	CAV1	2.40988	0.0351694	up
ENST00000393543.7	protein_coding	7320	MDM1	2.23412	0.00927193	up
ENST00000393586.1	protein_coding	3318	SLC10A3	2.49501	0.015184	up
ENST00000393650.7	nonsense_mediated_decay	65086	IQCB1	21.6078	3.23078e-08	up
ENST00000393860.7	protein_coding	30067	RAB5C	7.40899	0.000275939	up
ENST00000393885.8	protein_coding	5008	NKIRAS2	1.17884	0.00834429	up
ENST00000393891.8	protein_coding	12833	NACA	1.71658	0.0212566	up
ENST00000393919.8	protein_coding	3212	ACD	4.09836	0.0150069	up
ENST00000393955.6	protein_coding	59389	PC	9.50451	1.84267e-06	up
ENST00000394070.6	protein_coding	38153	STAMBP	2.37301	0.0236402	up
ENST00000394086.7	protein_coding	15408	RARA	5.13655	0.00483156	up
ENST00000394091.5	protein_coding	188912	SENP7	7.61642	0.0134676	up
ENST00000394121.8	protein_coding	31421	THRA	8.71081	0.00460329	up
ENST00000394135.7	protein_coding	113648	TTC23	5.35438	0.00501061	up
ENST00000394223.1	protein_coding	12449	NDUFC1	1.80805	0.0347526	up
ENST00000394228.5	protein_coding	12635	NDUFC1	6.68197	0.0264254	up
ENST00000394313.6	protein_coding	15588	ZNF385A	9.68468	0.00113871	up
ENST00000394320.7	protein_coding	117404	PPARGC1B	2.348	0.00638201	up
ENST00000394331.3	protein_coding	14837	HOXC6	3.15082	0.0231459	up
ENST00000394370.7	protein_coding	58835	FBXO38	0.981976	0.035347	up
ENST00000394419.8	protein_coding	104917	ACTN1	29.3283	4.63204e-18	up
ENST00000394609.6	protein_coding	38263	RTN4	6.96246	0.000244318	up
ENST00000394618.7	protein_coding	10608	LGALS12	8.90258	5.54713e-08	up
ENST00000394730.7	protein_coding	138942	GSTCD	5.04177	0.000286348	up
ENST00000394854.7	protein_coding	324051	PPP3CA	2.8763	0.0299816	up
ENST00000394904.7	protein_coding	42284	SLC11A2	22.7784	5.56308e-09	up
ENST00000395097.6	protein_coding	43197	NR4A3	20.9225	8.71908e-08	up
ENST00000395168.7	protein_coding	73671	ARID4A	22.4527	9.15042e-09	up
ENST00000395202.5	protein_coding	6542	MAPK3	3.24654	0.034079	up
ENST00000395319.7	protein_coding	3771	ALDOC	21.12	6.50224e-08	up
ENST00000395451.8	protein_coding	162557	SNX24	2.18578	0.0295636	up
ENST00000395497.5	protein_coding	9575	AGPAT1	4.95838	0.000109957	up
ENST00000395618.7	protein_coding	97779	EPN2	22.9649	4.17109e-09	up
ENST00000395648.7	protein_coding	18498	TP53I11	4.38122	0.0433626	up
ENST00000395671.9	protein_coding	14030	TRIM16L	6.8898	0.000806494	up
ENST00000395715.7	protein_coding	260506	TRPS1	1.17082	0.00722512	up
ENST00000395812.6	protein_coding	112447	CAST	2.36382	0.00661453	up
ENST00000395879.5	protein_coding	11040	COA1	0.699832	0.0249634	up
ENST00000395881.7	protein_coding	50274	RTFDC1	1.44142	0.0433144	up
ENST00000395962.6	protein_coding	25630	ELAC2	1.43781	0.00531684	up
ENST00000396059.7	processed_transcript	32049	UBE2V1	2.36782	0.0214922	up
ENST00000396200.3	protein_coding	9120	PDP1	4.93339	0.0069206	up
ENST00000396263.6	protein_coding	15758	CCHCR1	3.61366	0.00588552	up
ENST00000396410.8	protein_coding	63230	PDXDC1	1.89795	0.0264002	up
ENST00000396435.8	protein_coding	88453	IQSEC2	2.68761	0.00412762	up
ENST00000396548.5	protein_coding	16810	TRIM39	2.65584	0.00566382	up
ENST00000396593.6	protein_coding	15460	CARHSP1	4.76458	0.0246474	up
ENST00000396675.7	protein_coding	148744	ICA1	8.49306	0.0121263	up
ENST00000396758.6	protein_coding	3316	DPH2	22.8747	4.79564e-09	up
ENST00000397007.8	protein_coding	85713	NUP98	1.03627	0.0450762	up
ENST00000397092.5	protein_coding	7009	GPER1	2.50375	0.0441533	up
ENST00000397226.2	protein_coding	6170	CEBPZOS	2.6761	0.0157634	up
ENST00000397529.6	protein_coding	46544	SLC7A7	21.2462	5.47352e-08	up
ENST00000397638.6	protein_coding	29337	PRMT2	3.83248	0.00842997	up
ENST00000397655.7	protein_coding	35016	TCTN1	7.54141	0.00857247	up
ENST00000397666.6	protein_coding	1873	METTL26	1.9989	0.0381742	up
ENST00000397717.6	protein_coding	15768	NQO2	1.22639	0.0253024	up
ENST00000397778.6	protein_coding	49245	PQLC1	1.24314	0.00237791	up
ENST00000397881.7	protein_coding	6391	C19orf66	4.8969	0.0196453	up
ENST00000397967.4	protein_coding	2051	RNASE1	4.82794	0.0107257	up
ENST00000398104.5	protein_coding	134189	MGLL	2.30061	9.1209e-08	up
ENST00000398110.6	protein_coding	39623	TPST2	21.5255	3.6456e-08	up
ENST00000398123.6	protein_coding	52628	ADD1	24.54	3.3625e-10	up
ENST00000398160.6	protein_coding	21643	CCNB1IP1	4.93882	0.0036949	up
ENST00000398484.6	protein_coding	16913	FGFRL1	5.30756	0.0127584	up
ENST00000398557.8	protein_coding	104034	DIAPH1	1.22939	0.0145023	up
ENST00000398600.6	protein_coding	38700	MX1	2.31673	0.00203557	up
ENST00000398604.2	protein_coding	120166	PCDHGA8	21.063	7.12861e-08	up
ENST00000398610.2	protein_coding	99804	PCDHGA10	20.7642	1.09244e-07	up
ENST00000398763.8	protein_coding	155826	MICU1	4.99559	0.00401575	up
ENST00000398874.8	retained_intron	2028	MAGOHB	2.90116	0.00237681	up
ENST00000398896.5	protein_coding	9933	USP19	4.84017	0.0281898	up
ENST00000399000.7	processed_transcript	44500	DSCR3	0.815078	0.0106279	up
ENST00000399004.6	protein_coding	33819	GIN1	0.9995	0.0446566	up
ENST00000399310.3	protein_coding	330131	ISPD	6.00832	0.0489444	up
ENST00000399537.8	protein_coding	116757	TNRC18	3.77249	0.0223263	up
ENST00000399820.7	protein_coding	103407	WDR19	3.55265	0.0219538	up
ENST00000399922.6	protein_coding	18417	RBM23	3.62001	0.0131527	up
ENST00000400060.8	protein_coding	632719	PTPRM	7.05248	0.0198828	up
ENST00000400202.5	protein_coding	103766	NRIP1	8.17538	0.0276834	up
ENST00000400228.6	protein_coding	38307	DOCK9	1.96849	0.00982869	up
ENST00000400242.7	protein_coding	61920	DEPDC5	3.4687	0.0223888	up
ENST00000400246.5	protein_coding	153012	DEPDC5	20.1233	2.6387e-07	up
ENST00000400463.7	protein_coding	53767	KIF17	6.2897	0.0379508	up
ENST00000400798.6	protein_coding	138356	KAZN	4.54972	0.00674819	up
ENST00000400895.6	protein_coding	14193	AGTRAP	4.21064	0.0296301	up
ENST00000400903.6	protein_coding	13049	LZIC	3.4308	0.0152491	up
ENST00000400913.5	protein_coding	19863	PLEKHG5	21.3556	4.67008e-08	up
ENST00000401672.7	protein_coding	24949	PPP6R2	4.43815	0.00339166	up
ENST00000402003.7	protein_coding	13527	YPEL5	5.38003	0.0249145	up
ENST00000402306.7	protein_coding	30703	URGCP	1.98676	0.0259278	up
ENST00000402932.2	protein_coding	13123	ZNF10	6.60316	0.000122846	up
ENST00000403006.6	protein_coding	139077	LDAH	6.17142	0.00998339	up
ENST00000403028.7	protein_coding	23070	DTWD1	2.00506	0.0262702	up
ENST00000403295.7	protein_coding	82081	FANCL	8.53134	0.00248564	up
ENST00000403313.5	protein_coding	13750	TXN2	1.62317	0.0300402	up
ENST00000403412.7	protein_coding	47439	NAA16	3.33069	0.0303826	up
ENST00000403425.5	protein_coding	1679	SERF2	1.50364	0.0342172	up
ENST00000403477.7	protein_coding	34909	TBC1D10A	7.10285	0.00132743	up
ENST00000403510.7	protein_coding	109422	ARNTL	6.62432	1.58477e-06	up
ENST00000403550.5	protein_coding	15940	BSCL2	2.24	0.00321198	up
ENST00000403712.6	protein_coding	45897	SH3YL1	20.9598	8.26599e-08	up
ENST00000403716.5	protein_coding	45005	PLEKHB2	2.72958	0.0169659	up
ENST00000404067.5	protein_coding	7952	CENPM	3.23082	0.0194582	up
ENST00000404295.7	protein_coding	12929	NMRAL1	0.808944	0.0387883	up
ENST00000404751.7	protein_coding	4942	TRMT2A	8.93307	0.00170759	up
ENST00000404798.6	protein_coding	13029	SUPT7L	4.77935	0.0474853	up
ENST00000404885.5	protein_coding	15793	DUSP18	6.94007	4.68446e-06	up
ENST00000405074.7	protein_coding	56539	MAPRE3	1.85691	0.02491	up
ENST00000405192.6	protein_coding	96647	ETV1	23.3387	2.327e-09	up
ENST00000405289.5	protein_coding	338309	EHBP1	21.3573	4.65895e-08	up
ENST00000405442.5	protein_coding	17999	EIF3D	1.68163	5.58135e-08	up
ENST00000405717.7	protein_coding	19939	SEC14L2	2.09624	0.0438629	up
ENST00000405742.7	protein_coding	19854	TCN2	10.3432	0.000936968	up
ENST00000406116.7	protein_coding	55044	RPS6KB1	21.7505	2.6189e-08	up
ENST00000406207.4	protein_coding	81607	TBCE	2.04997	0.0448518	up
ENST00000406576.7	protein_coding	37329	EIF2A	10.5584	0.000463166	up
ENST00000406625.5	protein_coding	189868	GPR75-ASB3	2.61546	0.0384735	up
ENST00000406644.7	protein_coding	31992	TEF	23.5254	1.73199e-09	up
ENST00000406686.7	protein_coding	187102	SLC22A23	21.5066	3.74465e-08	up
ENST00000406733.1	protein_coding	400166	TBC1D22A	6.33561	0.00245764	up
ENST00000407142.5	protein_coding	19158	PPM1F	3.36457	0.0105186	up
ENST00000407148.5	protein_coding	20570	TFIP11	10.4561	1.55572e-09	up
ENST00000407433.5	protein_coding	85646	PROS1	5.74849	0.00158226	up
ENST00000407643.5	protein_coding	32645	TTYH3	2.56488	0.0295806	up
ENST00000407967.7	protein_coding	115341	RNFT2	7.62368	0.00686561	up
ENST00000407969.5	protein_coding	49230	SETD5	2.72917	0.006763	up
ENST00000408472.1	misc_RNA	289	RN7SKP175	6.30653	9.19319e-05	up
ENST00000409002.7	protein_coding	1696	HES6	22.269	1.20834e-08	up
ENST00000409220.5	protein_coding	52033	ARHGAP25	6.74827	0.0455677	up
ENST00000409240.5	protein_coding	30931	DCTN1	0.582186	0.0466364	up
ENST00000409244.5	protein_coding	2346	TMEM139	7.28525	2.61251e-06	up
ENST00000409257.9	protein_coding	20385	AFMID	1.32593	0.0475957	up
ENST00000409314.5	protein_coding	305301	FCHSD2	7.81326	0.0143708	up
ENST00000409402.8	protein_coding	211623	SPIRE1	3.5444	0.0076678	up
ENST00000409437.5	protein_coding	78818	ATF2	6.36732	0.00622122	up
ENST00000409492.1	retained_intron	1582	DLX1	2.56012	0.0435345	up
ENST00000409552.4	protein_coding	182207	CLEC16A	1.07242	0.0264295	up
ENST00000409589.5	protein_coding	75304	IL1R1	10.6963	3.3626e-07	up
ENST00000409614.1	protein_coding	1208	SERF2	2.31441	0.0201429	up
ENST00000409665.5	protein_coding	6637	MORN2	5.37539	0.0108452	up
ENST00000409683.5	protein_coding	4754	PTMA	2.9344	0.0160635	up
ENST00000409709.7	protein_coding	86975	MYO7A	1.92722	0.0153521	up
ENST00000409760.1	protein_coding	4439	VAMP8	3.59801	4.13268e-06	up
ENST00000409766.7	protein_coding	33084	USP39	22.5553	7.82803e-09	up
ENST00000409824.5	protein_coding	54250	SP100	2.46655	0.0120523	up
ENST00000409840.7	protein_coding	56326	SERPINE2	6.47219	0.000622594	up
ENST00000409939.7	protein_coding	13163	TBC1D10B	1.07456	0.0437411	up
ENST00000409955.1	protein_coding	11419	POLR2D	1.45126	0.0232145	up
ENST00000410024.5	protein_coding	26054	COPS7B	1.84975	0.00935758	up
ENST00000411531.5	protein_coding	18717	EIF4G1	15.8352	1.20877e-18	up
ENST00000411937.6	nonsense_mediated_decay	178450	DCLK2	2.10537	0.00495517	up
ENST00000412043.6	protein_coding	45438	KRIT1	21.3221	4.90207e-08	up
ENST00000412253.1	protein_coding	13692	CYP26B1	21.0715	6.97094e-08	up
ENST00000412450.1	protein_coding	43094	SETD2	5.59935	0.00157447	up
ENST00000412653.5	protein_coding	36309	FAM3C	2.7193	0.0123715	up
ENST00000412715.3	protein_coding	73374	PARPBP	1.13011	0.00954036	up
ENST00000412877.1	protein_coding	1805	POLR2H	0.938876	0.0347748	up
ENST00000413009.6	protein_coding	74012	ACOX3	1.80578	0.00860062	up
ENST00000413148.1	sense_intronic	1428	AL603962.1	6.19644	0.0317945	up
ENST00000413344.5	protein_coding	3544	POLL	5.60417	0.00126561	up
ENST00000413364.6	protein_coding	38952	LITAF	3.16474	0.00204366	up
ENST00000413368.5	protein_coding	5143	GPER1	3.92302	0.0242027	up
ENST00000413497.5	nonsense_mediated_decay	11284	ANKRD54	6.14744	0.0328979	up
ENST00000413604.5	protein_coding	46513	VGLL4	2.42871	0.030547	up
ENST00000413605.6	protein_coding	205232	CDK19	7.47445	0.0410618	up
ENST00000413806.7	protein_coding	78131	SMARCA4	2.02495	0.0389233	up
ENST00000413852.5	protein_coding	33984	SEMA3F	5.0872	0.00321286	up
ENST00000413918.5	protein_coding	18906	DIABLO	2.17538	0.0065552	up
ENST00000413971.5	nonsense_mediated_decay	20866	TOP2B	4.84614	0.0024189	up
ENST00000414060.5	nonsense_mediated_decay	42201	PAPOLG	6.2668	0.0347691	up
ENST00000414079.5	protein_coding	7387	CRYZL1	1.29213	0.0334665	up
ENST00000414138.6	nonsense_mediated_decay	3010	RASSF7	6.4527	0.0265222	up
ENST00000414183.6	protein_coding	32028	EWSR1	4.85091	0.0279687	up
ENST00000414276.6	protein_coding	3811	APH1A	2.64454	0.00286647	up
ENST00000414369.2	processed_transcript	30740	ASB3	2.13046	0.0493926	up
ENST00000414517.6	protein_coding	31327	ZNF215	5.97634	0.000261189	up
ENST00000414626.2	protein_coding	37415	LRRCC1	7.09785	0.0122579	up
ENST00000414689.6	protein_coding	32166	TMEM219	1.28714	0.00452292	up
ENST00000414773.5	protein_coding	39207	CLGN	6.01717	0.00215809	up
ENST00000414833.2	protein_coding	45117	GOSR1	3.03405	3.87626e-07	up
ENST00000414961.2	processed_transcript	68082	SPAG16	5.87254	0.0492679	up
ENST00000415177.6	protein_coding	90189	HBS1L	1.94964	0.0467724	up
ENST00000415229.6	protein_coding	55965	ASRGL1	6.18241	0.0426041	up
ENST00000415251.6	protein_coding	124505	PHTF2	3.22845	0.0127323	up
ENST00000415374.5	nonsense_mediated_decay	59255	PNPT1	25.135	1.24704e-10	up
ENST00000415428.5	protein_coding	210777	LMBR1	6.50278	0.00111912	up
ENST00000415758.1	nonsense_mediated_decay	5693	DDX56	4.37297	0.00321689	up
ENST00000415783.6	protein_coding	39217	TIA1	2.25949	0.0171326	up
ENST00000415938.7	retained_intron	15236	PKD1	8.83224	0.00186455	up
ENST00000416255.5	protein_coding	8375	PDCL3	1.66989	0.0100423	up
ENST00000416293.7	protein_coding	42752	ALDH2	3.69519	0.00778881	up
ENST00000416391.6	protein_coding	7571	ZNF213	7.98373	0.00645319	up
ENST00000416463.1	lincRNA	2155	AC108488.1	4.1619	0.0375608	up
ENST00000416505.5	protein_coding	61352	IKBKB	0.792841	0.0145897	up
ENST00000416605.6	nonsense_mediated_decay	131781	HACE1	2.8484	0.00127916	up
ENST00000416682.6	protein_coding	117908	MARK3	4.56297	0.0364399	up
ENST00000416967.1	protein_coding	14589	TXN2	1.54988	0.0471194	up
ENST00000416983.7	protein_coding	17325	MFNG	3.44445	0.0141345	up
ENST00000417040.1	protein_coding	46843	UBR4	6.05805	0.00422637	up
ENST00000417046.1	protein_coding	19667	CEP350	7.70024	0.00785917	up
ENST00000417068.5	protein_coding	14809	ADIPOR1	4.93475	0.0198177	up
ENST00000417224.5	protein_coding	19736	SH3GLB2	24.2633	5.2924e-10	up
ENST00000417717.6	protein_coding	76634	SATB1	6.18754	0.0322759	up
ENST00000417808.1	protein_coding	1189	DIS3L2	3.88953	0.00625408	up
ENST00000417826.2	protein_coding	5617	CCDC103	5.20734	0.00504343	up
ENST00000417972.5	nonsense_mediated_decay	6866	NR4A2	3.16176	0.0372312	up
ENST00000418040.5	protein_coding	32998	BPGM	4.36217	0.0109513	up
ENST00000418170.5	nonsense_mediated_decay	38321	HMGXB4	2.90541	0.0147065	up
ENST00000418224.7	protein_coding	93544	PMS1	8.02143	0.0046678	up
ENST00000418251.6	retained_intron	29246	PSD4	5.91539	2.28265e-08	up
ENST00000418339.5	protein_coding	6986	TRIOBP	1.47429	0.0388568	up
ENST00000418353.1	antisense_RNA	586	AC080129.2	4.55161	0.0425367	up
ENST00000418559.5	nonsense_mediated_decay	59759	DNAJC10	1.29434	0.0269182	up
ENST00000418576.3	protein_coding	3717	SEMA3B	6.91535	0.0183657	up
ENST00000418635.6	protein_coding	85634	PPARD	22.936	4.36173e-09	up
ENST00000418681.6	processed_transcript	145734	NUBPL	4.53188	0.0228591	up
ENST00000418776.1	protein_coding	15109	AC068631.2	6.98406	0.0162338	up
ENST00000418924.6	processed_transcript	112754	RIN3	7.55201	8.17108e-05	up
ENST00000418988.2	protein_coding	138554	PSMA1	4.00174	0.000841845	up
ENST00000419057.5	protein_coding	26307	TRAF2	6.76978	0.000183153	up
ENST00000419121.6	protein_coding	28141	BSDC1	8.67668	3.06598e-06	up
ENST00000419227.5	nonsense_mediated_decay	229360	DLG1	2.93946	0.0203375	up
ENST00000419235.6	protein_coding	58892	DUSP22	1.94137	0.0123847	up
ENST00000419318.5	protein_coding	10965	ZNF799	2.42194	0.0377046	up
ENST00000419558.5	protein_coding	64977	GNAS	6.06646	0.0434387	up
ENST00000419739.7	protein_coding	25331	PARP6	8.15557	2.40958e-07	up
ENST00000419748.5	protein_coding	68189	EIF2AK3	6.62134	0.00219471	up
ENST00000419755.3	protein_coding	24535	AP002748.4	20.902	8.97764e-08	up
ENST00000419791.3	protein_coding	44645	NT5DC1	5.13919	0.0148827	up
ENST00000420353.6	protein_coding	114349	ATF7	1.10267	0.00832276	up
ENST00000420370.5	protein_coding	4812	JUP	6.81373	0.0203392	up
ENST00000420416.1	protein_coding	18589	SUV39H2	6.45623	4.65158e-05	up
ENST00000420564.5	protein_coding	10880	CEP250	1.28621	0.0471524	up
ENST00000420743.6	protein_coding	58320	HNRNPC	11.9278	9.60787e-05	up
ENST00000420754.3	transcribed_unprocessed_pseudogene	5214	AC004951.2	1.70635	0.0488447	up
ENST00000420764.6	protein_coding	9761	SLC26A6	1.26151	0.0371669	up
ENST00000420783.7	nonsense_mediated_decay	7956	WDR6	6.30385	0.00109732	up
ENST00000420878.7	protein_coding	39165	ZSCAN30	5.0321	0.0243546	up
ENST00000420910.6	protein_coding	78790	LMLN	2.85033	0.000984103	up
ENST00000420925.5	protein_coding	52938	MTMR14	4.94389	0.0404386	up
ENST00000420952.2	protein_coding	1776	DALRD3	8.1492	0.00434481	up
ENST00000421218.1	protein_coding	11061	ACAA1	1.53584	0.0366556	up
ENST00000421467.6	nonsense_mediated_decay	159215	IGF2BP3	6.00852	0.0307374	up
ENST00000421704.5	lincRNA	3884	LINC00472	1.31858	0.00236601	up
ENST00000421743.6	protein_coding	8028	RGS4	20.74	1.13058e-07	up
ENST00000421744.5	nonsense_mediated_decay	13168	BUD23	1.88978	0.0354504	up
ENST00000421980.5	nonsense_mediated_decay	12290	TAF6	4.91781	0.00428333	up
ENST00000422240.6	protein_coding	25184	PSEN2	1.30932	0.036034	up
ENST00000422340.6	protein_coding	38228	CERS5	4.90742	0.00396416	up
ENST00000422537.6	protein_coding	18981	MITD1	9.14499	0.000387353	up
ENST00000422556.1	protein_coding	10346	SPATA2	3.0965	0.0416147	up
ENST00000422782.2	protein_coding	18107	MMADHC	7.02612	1.27512e-05	up
ENST00000422785.7	protein_coding	6477	CDCA3	7.16794	0.0223277	up
ENST00000422808.5	protein_coding	6663	PILRB	7.02512	0.0162519	up
ENST00000423024.1	protein_coding	7500	GGA1	2.83264	0.0264184	up
ENST00000423097.5	protein_coding	25543	EIF4ENIF1	4.67266	0.0231193	up
ENST00000423275.5	nonsense_mediated_decay	79793	RAF1	4.73091	0.00125612	up
ENST00000423565.5	protein_coding	27061	WDR91	5.277	0.0129082	up
ENST00000423614.1	protein_coding	53631	MID1	2.82625	0.0349617	up
ENST00000423676.7	protein_coding	18140	LGALS9B	3.77139	0.0124851	up
ENST00000423743.7	protein_coding	121063	KIAA0586	23.6991	1.31467e-09	up
ENST00000423807.5	protein_coding	2511	PTRH1	8.84012	0.000103331	up
ENST00000423829.2	protein_coding	14491	ICAM1	1.47522	0.00669599	up
ENST00000423956.5	nonsense_mediated_decay	52109	RAD50	22.4797	8.78364e-09	up
ENST00000424059.1	processed_transcript	81719	PMS1	8.18227	0.00366876	up
ENST00000424214.5	protein_coding	22197	GPN1	10.5751	0.000442587	up
ENST00000424227.5	protein_coding	199480	MAP3K13	8.64875	2.74683e-10	up
ENST00000424265.5	nonsense_mediated_decay	44165	USP54	21.1924	5.91642e-08	up
ENST00000424268.5	protein_coding	171073	PLEKHA5	7.95997	0.0174761	up
ENST00000424398.6	protein_coding	10095	DECR2	6.74515	0.0198368	up
ENST00000424460.1	antisense_RNA	82253	AC007128.1	4.65195	0.0409661	up
ENST00000424491.5	nonsense_mediated_decay	181249	AC079447.1	1.3572	0.041604	up
ENST00000424503.1	nonsense_mediated_decay	13664	PHYHD1	1.54024	0.00974374	up
ENST00000424522.5	nonsense_mediated_decay	12587	HAUS5	5.12162	0.000727084	up
ENST00000424596.1	protein_coding	30266	PSPH	1.76397	0.00170032	up
ENST00000424611.5	retained_intron	14979	HERC2P3	3.68527	0.0333282	up
ENST00000424869.5	protein_coding	200985	ZEB1	3.96825	0.0320804	up
ENST00000424878.3	protein_coding	8100	APOL3	1.67398	0.0308081	up
ENST00000425018.1	protein_coding	2723	TUBGCP6	2.54605	0.0220339	up
ENST00000425664.5	protein_coding	101611	SCN5A	11.7803	0.000136899	up
ENST00000425764.5	processed_transcript	9267	BRD8	6.70934	0.0263478	up
ENST00000425876.6	protein_coding	4662	CDK3	5.62471	0.0162309	up
ENST00000425895.5	nonsense_mediated_decay	19535	GGT1	3.39422	0.0112	up
ENST00000425897.2	protein_coding	14034	MARK2	24.9221	1.7829e-10	up
ENST00000425899.5	nonsense_mediated_decay	20125	SEPT2	1.34077	0.0400925	up
ENST00000425906.1	protein_coding	1922	LACC1	7.00502	0.0235639	up
ENST00000426002.5	protein_coding	5333	SHISA5	0.734198	0.01349	up
ENST00000426016.5	protein_coding	139656	SOS1	7.65268	0.0183992	up
ENST00000426481.5	nonsense_mediated_decay	43065	PREPL	1.99283	0.00743177	up
ENST00000426621.6	protein_coding	13484	MAFF	24.6173	2.95783e-10	up
ENST00000426833.7	protein_coding	95953	ATF2	23.2038	2.87527e-09	up
ENST00000426915.1	protein_coding	3888	ACOT8	0.957253	0.0499757	up
ENST00000426981.5	protein_coding	3751	LIMS2	6.73268	0.0435309	up
ENST00000427039.1	lincRNA	234104	AL359710.1	5.50255	0.00187621	up
ENST00000427361.5	protein_coding	9829	AC020915.1	0.767846	0.0289636	up
ENST00000427505.5	protein_coding	17640	ZNF440	6.84981	6.1713e-06	up
ENST00000427569.6	protein_coding	13931	AARSD1	3.19342	0.00388972	up
ENST00000427721.3	protein_coding	9706	AC068580.4	7.87384	0.0050455	up
ENST00000428239.5	protein_coding	24657	CDC7	2.75072	0.0031761	up
ENST00000428413.5	protein_coding	62262	SCAP	2.73814	0.0233476	up
ENST00000428457.1	protein_coding	5165	TNS3	2.655	0.036698	up
ENST00000428502.6	protein_coding	153389	PSD3	6.52206	0.013901	up
ENST00000428621.5	nonsense_mediated_decay	57484	CLHC1	3.10436	0.000208929	up
ENST00000428662.5	nonsense_mediated_decay	74222	ARMC9	6.07374	0.0317931	up
ENST00000428702.6	protein_coding	25560	QDPR	1.02574	0.0265977	up
ENST00000428716.2	sense_intronic	680	MYCBP2-AS2	4.63502	0.0206071	up
ENST00000428730.5	nonsense_mediated_decay	6978	RHBDF1	21.8689	2.19788e-08	up
ENST00000428839.1	protein_coding	11805	LRRC15	9.40895	0.00124244	up
ENST00000428926.6	protein_coding	110911	C14orf159	7.64451	0.00150903	up
ENST00000428931.5	protein_coding	50004	UBAP2L	0.974418	0.00281165	up
ENST00000429078.6	protein_coding	29626	CD302	1.06011	0.0337011	up
ENST00000429217.5	protein_coding	70674	TANK	3.2679	0.0187786	up
ENST00000429448.1	protein_coding	5751	TTYH3	2.18153	0.0464468	up
ENST00000429494.5	nonsense_mediated_decay	16857	SLC35F6	3.69023	0.0261502	up
ENST00000429594.1	nonsense_mediated_decay	17380	AC007731.5	3.08859	0.0199185	up
ENST00000429595.1	processed_transcript	86794	PTPRK	6.29214	0.0312955	up
ENST00000429705.6	protein_coding	64606	SNRK	1.82507	0.00310077	up
ENST00000429710.6	protein_coding	31819	PLAT	5.74103	0.0340814	up
ENST00000430158.5	protein_coding	24078	USP40	3.03489	0.0147754	up
ENST00000430193.7	protein_coding	15460	SARS2	10.5934	0.000828746	up
ENST00000430260.6	protein_coding	59662	PTK2	2.73564	0.0130527	up
ENST00000430279.5	nonsense_mediated_decay	30787	DBF4	22.611	7.19034e-09	up
ENST00000430617.6	protein_coding	21459	ATG4B	3.68802	0.0274731	up
ENST00000430793.1	protein_coding	15065	TTLL3	6.19793	0.0347209	up
ENST00000430805.6	protein_coding	44287	RCBTB2	20.9708	8.13281e-08	up
ENST00000430846.5	processed_transcript	44361	ATP8B5P	4.08466	0.010959	up
ENST00000431184.1	nonsense_mediated_decay	8470	APOL1	4.53297	0.00351017	up
ENST00000431261.6	protein_coding	32194	INTS14	3.92339	0.0372187	up
ENST00000431281.5	protein_coding	11573	ACBD4	4.18085	0.0481556	up
ENST00000431474.5	protein_coding	6523	PARP3	1.85716	0.0419496	up
ENST00000431480.6	protein_coding	197450	TBC1D4	8.22379	0.000841989	up
ENST00000431601.5	nonsense_mediated_decay	9878	GORASP1	3.33934	0.0293963	up
ENST00000431640.5	protein_coding	7924	DDX56	8.4508	0.00298737	up
ENST00000431739.5	protein_coding	3504	SLC26A6	1.20997	0.0304907	up
ENST00000431754.1	nonsense_mediated_decay	17542	LNPK	6.55852	0.0206905	up
ENST00000431778.5	nonsense_mediated_decay	116672	CWF19L2	7.42643	2.92401e-05	up
ENST00000431918.1	protein_coding	4510	CLDN4	21.374	4.54734e-08	up
ENST00000432031.6	protein_coding	18782	PRKRA	2.29234	0.0114136	up
ENST00000432292.7	protein_coding	93544	PMS1	8.13046	0.00490016	up
ENST00000432427.2	protein_coding	27739	RAF1	2.02803	0.0255308	up
ENST00000432477.1	antisense_RNA	18828	AL024508.1	4.73802	0.029515	up
ENST00000432543.6	protein_coding	47001	NAPB	7.91399	0.00617725	up
ENST00000432569.1	protein_coding	2015	EIF2B5	0.928722	0.049364	up
ENST00000432857.2	retained_intron	1131	OGG1	2.298	0.00313312	up
ENST00000433026.5	processed_transcript	15715	ALDH7A1	4.85441	0.00518342	up
ENST00000433207.5	protein_coding	52398	PPIG	2.29164	0.00800547	up
ENST00000433257.5	nonsense_mediated_decay	7828	DDX56	5.79982	0.0269867	up
ENST00000433764.5	processed_transcript	60301	MMP24-AS1	7.195	1.64125e-06	up
ENST00000433985.6	protein_coding	17931	IFT27	1.04028	0.0172822	up
ENST00000433999.5	nonsense_mediated_decay	2585	NPRL2	8.32949	0.00373045	up
ENST00000434686.6	protein_coding	97157	GNB1	1.2159	0.0365547	up
ENST00000434713.6	protein_coding	415247	STAG1	11.6644	4.15333e-06	up
ENST00000434715.7	protein_coding	16831	DCTN2	5.7511	0.000211242	up
ENST00000435004.6	protein_coding	55814	ATF2	7.15448	0.000284756	up
ENST00000435050.1	protein_coding	4941	CLDN4	13.6672	8.7844e-08	up
ENST00000435068.5	nonsense_mediated_decay	10241	POLM	3.43393	0.0463784	up
ENST00000435126.6	protein_coding	57215	TMOD2	20.7462	1.12071e-07	up
ENST00000435231.6	nonsense_mediated_decay	56522	ATF2	22.9912	4.00365e-09	up
ENST00000435532.7	protein_coding	166825	NEDD4	0.906941	0.0491468	up
ENST00000435742.2	protein_coding	39444	KAT7	1.20433	0.0220678	up
ENST00000435864.2	processed_transcript	30609	TOX2	4.35478	0.0292082	up
ENST00000435964.1	protein_coding	2563	SCRN3	3.46473	0.0121466	up
ENST00000436018.1	protein_coding	12156	XPO1	1.95409	0.0321276	up
ENST00000436293.6	antisense_RNA	30742	PAX8-AS1	1.89464	0.0262553	up
ENST00000436439.6	protein_coding	23542	HMGCL	1.16723	0.0475351	up
ENST00000436553.6	protein_coding	18934	SLC35E1	2.41557	0.0196719	up
ENST00000436577.3	protein_coding	500774	CDK14	21.4405	4.1273e-08	up
ENST00000436891.7	protein_coding	41651	PML	2.38566	0.00739573	up
ENST00000436927.5	protein_coding	25393	NVL	1.46698	0.0388925	up
ENST00000436990.2	processed_transcript	8561	BCR	5.39849	0.00241128	up
ENST00000437034.6	protein_coding	33342	CAST	4.00983	0.00026773	up
ENST00000437075.6	nonsense_mediated_decay	19308	MFSD9	9.1507	0.00189793	up
ENST00000437086.5	nonsense_mediated_decay	11468	MMP11	3.81042	0.042005	up
ENST00000437269.1	protein_coding	5544	GEMIN4	0.803988	0.04458	up
ENST00000437395.5	protein_coding	10434	DONSON	21.8932	2.11989e-08	up
ENST00000437497.5	protein_coding	9640	EXO1	3.68977	0.00313782	up
ENST00000437613.1	protein_coding	8437	LSG1	7.16709	0.0136687	up
ENST00000437780.5	nonsense_mediated_decay	13608	PASK	6.61285	0.0238279	up
ENST00000438012.5	nonsense_mediated_decay	18983	NUPL2	8.20335	0.00446032	up
ENST00000438141.5	nonsense_mediated_decay	15039	TTLL3	6.35974	0.029861	up
ENST00000438284.2	protein_coding	123683	HRH1	2.47329	0.00650696	up
ENST00000438376.6	protein_coding	51111	IQCE	2.01687	0.019525	up
ENST00000438446.1	protein_coding	37077	FYCO1	3.11885	0.0248212	up
ENST00000438495.6	protein_coding	11888	NCOA7	3.01492	0.00619076	up
ENST00000438568.6	protein_coding	20246	TARS2	3.70155	0.0218266	up
ENST00000438666.6	protein_coding	44646	SPART	5.19451	2.5866e-23	up
ENST00000438710.5	protein_coding	6908	PHOSPHO2	2.93374	1.99058e-06	up
ENST00000438959.5	protein_coding	122385	MAD1L1	3.84721	0.0341592	up
ENST00000439200.5	protein_coding	29875	CHEK2	6.33077	0.00969907	up
ENST00000439274.6	protein_coding	289323	APP	4.14262	0.000763627	up
ENST00000439363.5	protein_coding	75880	EIF2B3	3.73903	0.0410015	up
ENST00000439380.1	protein_coding	14158	AOX1	7.94699	3.35086e-07	up
ENST00000439422.1	protein_coding	11397	PRDX4	3.5486	0.00535583	up
ENST00000439478.5	protein_coding	15887	NECAB3	7.2505	0.00967077	up
ENST00000439494.1	lincRNA	10624	MIR4435-2HG	5.91741	0.000907894	up
ENST00000439568.2	protein_coding	18496	ZSCAN32	21.9957	1.82018e-08	up
ENST00000439904.3	processed_transcript	2766	SLC25A16	8.32947	3.04322e-10	up
ENST00000440021.1	protein_coding	80930	FBXO34	20.8442	9.74936e-08	up
ENST00000440111.6	protein_coding	37606	TSC1	1.77855	0.00611905	up
ENST00000440126.7	protein_coding	259130	APP	4.05415	0.0330679	up
ENST00000440232.6	protein_coding	33676	POLD1	1.12732	0.0389342	up
ENST00000440542.1	protein_coding	7883	ERVMER34-1	3.8725	0.0221565	up
ENST00000440727.1	protein_coding	14001	DCTN1	3.19437	0.00398742	up
ENST00000440760.5	nonsense_mediated_decay	6511	SNX17	6.33163	0.000829496	up
ENST00000440771.5	protein_coding	16989	THOC5	1.50351	0.00106544	up
ENST00000440835.6	protein_coding	116589	PTPRR	7.50927	0.0391485	up
ENST00000440906.6	nonsense_mediated_decay	35580	HELB	21.1356	6.42149e-08	up
ENST00000440945.5	protein_coding	122631	GIGYF2	2.52861	0.00217795	up
ENST00000440966.5	protein_coding	10686	C21orf59	3.0795	0.00387898	up
ENST00000441107.5	nonsense_mediated_decay	54729	LATS1	5.77927	0.0016571	up
ENST00000441154.5	protein_coding	15152	EIF4G1	28.7293	2.82743e-17	up
ENST00000441236.2	protein_coding	41370	PRMT7	21.0765	6.92198e-08	up
ENST00000441248.5	protein_coding	6668	CXorf40A	2.26033	0.00110739	up
ENST00000441291.5	nonsense_mediated_decay	45227	DNAJB6	1.29662	0.0208985	up
ENST00000441369.6	protein_coding	58948	BUB1B-PAK6	7.65028	0.00826215	up
ENST00000441668.5	protein_coding	3294	PES1	1.07657	0.0203659	up
ENST00000441793.5	protein_coding	2201	BAG6	5.68505	0.00228129	up
ENST00000441843.5	protein_coding	14648	LACC1	4.41634	3.79148e-10	up
ENST00000441914.5	nonsense_mediated_decay	132381	TTC7A	22.7784	5.56308e-09	up
ENST00000441972.5	protein_coding	10922	PIK3IP1	9.30917	0.00154546	up
ENST00000442366.5	protein_coding	33611	AIMP1	9.85872	0.00872341	up
ENST00000442647.6	protein_coding	37857	MYB	20.9128	8.84011e-08	up
ENST00000442711.1	protein_coding	11076	INHBA	1.72798	0.0495202	up
ENST00000442713.6	protein_coding	416997	DYM	21.6504	3.03517e-08	up
ENST00000442759.5	protein_coding	54860	SLAIN1	2.58599	0.0345744	up
ENST00000442769.5	protein_coding	43738	TTLL4	21.2596	5.36817e-08	up
ENST00000442784.1	processed_transcript	4639	MEX3A	6.23047	0.000178736	up
ENST00000442788.5	nonsense_mediated_decay	22902	AC010132.3	8.89113	0.00173181	up
ENST00000442842.5	nonsense_mediated_decay	32069	TM9SF4	4.73609	0.00140711	up
ENST00000443199.6	processed_transcript	7379	RECQL5	3.37328	0.0315324	up
ENST00000443387.2	protein_coding	23642	ZNF146	2.30933	0.0136249	up
ENST00000443458.5	protein_coding	27346	DYNC1I2	4.97722	0.0106797	up
ENST00000443566.6	protein_coding	156008	FNBP1	2.83588	0.0283141	up
ENST00000443704.5	nonsense_mediated_decay	8029	GMPPA	1.19895	0.0406903	up
ENST00000443722.5	nonsense_mediated_decay	14912	PMPCB	6.60234	6.82722e-06	up
ENST00000443736.5	protein_coding	30714	URGCP	2.65007	0.0134188	up
ENST00000443805.1	nonsense_mediated_decay	1263	ABCB6	7.9815	0.00543768	up
ENST00000444188.1	antisense_RNA	26312	BX322234.1	4.98441	0.00670565	up
ENST00000444191.5	protein_coding	6565	HCFC1	5.15502	0.0015427	up
ENST00000444584.1	nonsense_mediated_decay	51869	ABI2	3.26012	0.0383522	up
ENST00000444627.5	protein_coding	179693	KIAA1324L	20.954	8.33499e-08	up
ENST00000444761.6	protein_coding	39986	MCFD2	6.53184	0.000591908	up
ENST00000445063.5	nonsense_mediated_decay	62395	WDR35	5.96653	0.0484146	up
ENST00000445101.3	protein_coding	2368	RNF224	1.2965	0.0185412	up
ENST00000445220.5	protein_coding	56671	SHANK3	22.7632	5.69419e-09	up
ENST00000445230.1	processed_transcript	3245	GATS	1.20685	0.00613717	up
ENST00000445273.6	protein_coding	27415	HSPH1	1.56158	0.0192839	up
ENST00000445418.1	antisense_RNA	5617	AC092159.2	4.52918	0.0264131	up
ENST00000445470.6	protein_coding	31047	CPA4	20.846	9.72362e-08	up
ENST00000445623.1	protein_coding	1448	TIMP1	1.08136	0.0482984	up
ENST00000445692.5	nonsense_mediated_decay	112560	APLF	5.26706	0.00657839	up
ENST00000445745.5	antisense_RNA	30774	PAX8-AS1	4.61762	0.0115793	up
ENST00000445888.6	protein_coding	19067	TP53	2.19932	0.000485385	up
ENST00000445959.5	protein_coding	10417	MAD1L1	5.00842	0.00532647	up
ENST00000446079.5	nonsense_mediated_decay	32162	GNAI2	2.55247	0.0110861	up
ENST00000446193.1	antisense_RNA	15712	AC044781.1	4.41307	0.0415443	up
ENST00000446293.6	protein_coding	27954	BSDC1	2.47197	0.0166261	up
ENST00000446306.7	protein_coding	132150	TRRAP	28.4002	1.13007e-17	up
ENST00000446329.6	protein_coding	38025	POC5	10.9053	0.000246896	up
ENST00000446363.5	protein_coding	21888	WDR81	4.62375	0.0126551	up
ENST00000446375.1	protein_coding	27923	DPY19L1	2.5377	0.0203045	up
ENST00000446419.6	protein_coding	40753	COMMD7	1.75833	0.0137861	up
ENST00000446474.5	protein_coding	11386	ZSCAN31	8.05997	1.40986e-06	up
ENST00000446501.6	protein_coding	40116	BRF1	6.96364	0.000127355	up
ENST00000446818.6	protein_coding	539464	TBC1D5	4.41095	0.0468205	up
ENST00000446821.5	nonsense_mediated_decay	52165	ACTR3	19.8473	3.8481e-07	up
ENST00000446868.7	protein_coding	108247	CYTH1	1.87923	0.0206221	up
ENST00000447208.6	protein_coding	44857	TANGO2	7.34089	0.0106928	up
ENST00000447232.6	protein_coding	93086	PMS1	20.339	1.97386e-07	up
ENST00000447346.6	protein_coding	65832	IL31RA	2.27672	0.000191685	up
ENST00000447398.5	protein_coding	101688	OGDH	23.3416	2.31649e-09	up
ENST00000447416.5	protein_coding	7505	GGT1	4.67634	0.00620322	up
ENST00000447879.5	protein_coding	143499	MPDZ	0.907237	0.0213389	up
ENST00000447990.1	protein_coding	138042	SPAG16	8.03284	0.0134428	up
ENST00000448048.6	protein_coding	21880	AGAP4	6.64243	0.0231945	up
ENST00000448202.5	protein_coding	28564	EPHX1	1.57212	0.0234268	up
ENST00000448587.5	protein_coding	9868	TINCR	3.97631	0.00583424	up
ENST00000448666.5	protein_coding	3401	MOGS	3.74908	0.0201398	up
ENST00000448828.5	nonsense_mediated_decay	3536	NME4	5.9287	0.0197612	up
ENST00000448884.6	protein_coding	12728	CYB561	24.2993	4.98998e-10	up
ENST00000449058.6	protein_coding	48191	TOM1	1.81848	0.000718856	up
ENST00000449556.5	protein_coding	5557	ATP6AP1	3.5617	0.0127342	up
ENST00000449836.5	protein_coding	11187	ZNF502	5.27876	0.0457093	up
ENST00000450130.5	protein_coding	54077	GNAS	3.48751	0.0228438	up
ENST00000450214.6	protein_coding	49217	RAP1B	4.75411	0.0152178	up
ENST00000450331.7	protein_coding	27015	PNPLA6	24.5821	3.13671e-10	up
ENST00000450852.7	protein_coding	11711	MOCS2	3.03029	0.0132077	up
ENST00000450989.5	antisense_RNA	7274	LINC00894	7.67271	7.57126e-07	up
ENST00000451158.5	protein_coding	28005	ZKSCAN5	21.7935	2.45753e-08	up
ENST00000451196.5	protein_coding	46870	DNAJC11	2.62705	0.033817	up
ENST00000451218.6	protein_coding	65113	USP46	24.4032	4.21001e-10	up
ENST00000451283.5	protein_coding	2929	SLC25A1	3.92872	0.000908199	up
ENST00000451298.1	processed_transcript	123849	AL158066.1	7.79819	0.0111808	up
ENST00000451391.5	protein_coding	17478	IDH1	8.74097	0.00241298	up
ENST00000451493.5	protein_coding	45158	SPART	2.43946	9.77102e-06	up
ENST00000451613.5	protein_coding	49222	AASDH	20.7393	1.13176e-07	up
ENST00000451764.6	protein_coding	171727	SPATS2L	4.20659	0.0107887	up
ENST00000451765.5	protein_coding	37353	XPO1	4.28741	0.0279899	up
ENST00000451838.1	protein_coding	48816	SHOC2	6.91183	0.0140126	up
ENST00000452041.5	protein_coding	12287	TAF6	2.94835	0.0301759	up
ENST00000452085.7	protein_coding	164741	DSE	6.43752	0.0285094	up
ENST00000452087.5	protein_coding	18422	NUCB1	3.59028	0.0290849	up
ENST00000452389.6	nonsense_mediated_decay	10957	GORASP1	9.98918	0.00104842	up
ENST00000452445.6	protein_coding	368074	NELL2	6.39687	0.037684	up
ENST00000452512.6	processed_transcript	24168	TYW5	21.1945	5.89837e-08	up
ENST00000452837.6	protein_coding	22861	THUMPD3	0.620122	0.0102256	up
ENST00000453160.5	nonsense_mediated_decay	13154	ASCC2	6.39653	0.000248902	up
ENST00000453182.2	protein_coding	9921	LTK	21.3406	4.77311e-08	up
ENST00000453227.5	protein_coding	12484	TMEM225B	6.84654	0.00659032	up
ENST00000453675.6	protein_coding	384723	SAMD12	6.74974	0.0202334	up
ENST00000453744.6	protein_coding	33430	UBE2D3	0.82322	0.00265497	up
ENST00000454193.5	nonsense_mediated_decay	10557	CCDC142	21.4203	4.25058e-08	up
ENST00000454376.6	protein_coding	11176	PRMT1	1.65153	0.0117307	up
ENST00000454591.6	protein_coding	54296	ECHDC1	3.49912	0.0151726	up
ENST00000454635.6	lincRNA	12804	LINC00963	1.83285	0.0391844	up
ENST00000454757.6	protein_coding	188306	EGFR	5.23117	0.0071784	up
ENST00000454859.7	protein_coding	54900	ECHDC1	3.20973	0.0170229	up
ENST00000454909.6	protein_coding	90834	SATB1	22.9841	4.0483e-09	up
ENST00000454934.5	nonsense_mediated_decay	32866	POR	24.9045	1.83614e-10	up
ENST00000454988.1	protein_coding	7399	NYAP1	7.30636	0.0114081	up
ENST00000455070.1	protein_coding	15291	ZNFX1	2.01607	0.00354551	up
ENST00000455235.5	protein_coding	43048	ZDHHC3	6.56195	9.05211e-05	up
ENST00000455274.5	protein_coding	35836	TTLL3	2.24309	0.0197909	up
ENST00000455445.6	protein_coding	56909	MLH1	12.5186	6.77913e-05	up
ENST00000455480.6	protein_coding	71019	ACAD10	1.94363	0.000673789	up
ENST00000455516.6	protein_coding	8267	SLC23A3	6.25417	0.0390647	up
ENST00000455627.1	protein_coding	6131	ATP13A1	2.55939	0.030154	up
ENST00000455638.6	protein_coding	15019	ARAP1	6.21983	0.00116944	up
ENST00000455683.6	protein_coding	21017	MON1A	3.80986	0.010527	up
ENST00000455695.1	protein_coding	8856	RGPD6	2.77852	0.021812	up
ENST00000455966.2	lincRNA	2059	LINC01635	6.32309	8.01616e-05	up
ENST00000456172.5	protein_coding	25360	ZNF322	22.8142	5.26409e-09	up
ENST00000456179.1	nonsense_mediated_decay	21681	FUNDC2	22.8031	5.35498e-09	up
ENST00000456182.5	nonsense_mediated_decay	63240	LUC7L2	24.5443	3.33838e-10	up
ENST00000456211.7	protein_coding	354157	ITPR1	10.7535	0.0003218	up
ENST00000456380.5	nonsense_mediated_decay	20700	TRA2B	0.701409	0.0405319	up
ENST00000456495.5	protein_coding	6228	NME6	4.78827	0.0148354	up
ENST00000456530.6	protein_coding	6889	RPL15	2.12896	0.00921905	up
ENST00000456849.1	protein_coding	87985	PAPSS2	8.74501	4.3082e-06	up
ENST00000457035.5	protein_coding	58407	ATG4A	6.96174	0.0180622	up
ENST00000457189.1	protein_coding	13444	TSFM	7.65478	0.0224708	up
ENST00000457212.5	nonsense_mediated_decay	8427	FAM3A	6.15078	0.0385872	up
ENST00000457270.5	protein_coding	11714	TOP3B	3.84795	0.024567	up
ENST00000457361.5	protein_coding	151919	IKZF2	8.03178	0.00139812	up
ENST00000457535.5	antisense_RNA	8750	LAMTOR5-AS1	3.35411	0.0343218	up
ENST00000457689.2	nonsense_mediated_decay	12460	SPATA33	3.61831	0.00794249	up
ENST00000457753.5	protein_coding	5730	UBA1	4.4834	0.0121211	up
ENST00000457845.4	protein_coding	54121	TRAPPC12	5.11101	0.0103118	up
ENST00000457914.5	protein_coding	7722	PRKAR2A	2.13015	0.0357719	up
ENST00000458054.1	protein_coding	104444	SLC39A10	3.71535	0.0447933	up
ENST00000458167.6	protein_coding	22197	GPN1	12.8789	5.16634e-05	up
ENST00000458360.6	protein_coding	146474	ZMYND8	9.1074	0.00189559	up
ENST00000458508.6	protein_coding	12129	PLEKHG2	21.6313	3.11296e-08	up
ENST00000459752.5	retained_intron	372434	PATJ	10.1628	0.000730126	up
ENST00000459997.1	nonsense_mediated_decay	4010	SRM	4.58296	0.032208	up
ENST00000460096.1	retained_intron	1950	LPIN1	2.28308	0.04789	up
ENST00000460206.6	processed_transcript	4023	WASH6P	1.10276	0.0492913	up
ENST00000460265.5	nonsense_mediated_decay	60392	LMNB1	2.61144	0.0263827	up
ENST00000460297.1	retained_intron	3426	NME4	3.49444	5.93673e-06	up
ENST00000460338.5	processed_transcript	14631	KDELC1	3.86992	0.0145236	up
ENST00000460394.5	processed_transcript	71458	ITGB3BP	4.03264	0.0150594	up
ENST00000460402.5	processed_transcript	66343	GNB1L	22.1217	1.50778e-08	up
ENST00000460489.1	processed_transcript	2144	PHF11	1.63577	0.0394489	up
ENST00000460594.5	processed_transcript	47716	DNAJC11	2.40799	0.0252273	up
ENST00000460621.6	protein_coding	60612	VAMP7	6.25355	0.0294065	up
ENST00000460654.5	processed_transcript	1916	ZWINT	0.659629	0.0465648	up
ENST00000460703.1	retained_intron	1267	UBA7	2.35539	0.00139242	up
ENST00000461084.5	retained_intron	55877	KLHL18	1.98703	0.0445433	up
ENST00000461389.1	nonsense_mediated_decay	16737	PTK7	4.52432	0.0191094	up
ENST00000461437.5	processed_transcript	7021	NUP50	2.94708	0.0181111	up
ENST00000461530.1	processed_transcript	12129	ZBTB7B	2.99254	0.0111389	up
ENST00000461665.5	retained_intron	10040	MDH2	1.14941	0.00438597	up
ENST00000461674.5	retained_intron	22332	LRCH3	2.81804	0.0497554	up
ENST00000461922.1	processed_pseudogene	436	AC079804.1	5.06743	0.0130547	up
ENST00000462054.6	processed_transcript	15245	IQSEC2	21.2551	5.4034e-08	up
ENST00000462067.1	processed_transcript	8572	MRPS15	21.1924	5.91642e-08	up
ENST00000462119.5	processed_transcript	16610	REV3L	3.13885	0.0379839	up
ENST00000462328.2	nonsense_mediated_decay	7035	DDX27	2.9944	0.0290634	up
ENST00000462412.2	protein_coding	23471	ARL6	5.03388	0.00534323	up
ENST00000462491.5	processed_transcript	12924	ELMO2	3.6225	0.00185484	up
ENST00000462545.5	processed_transcript	16192	SPEG	3.52034	0.0086379	up
ENST00000462548.6	nonsense_mediated_decay	57513	RPRD1B	1.3959	0.0088467	up
ENST00000462560.6	retained_intron	15360	PI4KAP2	3.87252	0.00893303	up
ENST00000462688.5	processed_transcript	2312	UROD	3.9457	0.0139505	up
ENST00000462878.1	retained_intron	5390	CLASP2	2.72737	0.000344438	up
ENST00000462887.1	processed_transcript	1663	ZFYVE27	1.49183	0.00625714	up
ENST00000462998.1	retained_intron	15222	PTPN23	1.59114	0.0305197	up
ENST00000463049.5	processed_transcript	37796	MDM4	3.61529	0.0406363	up
ENST00000463325.5	processed_transcript	5180	RPL23AP82	2.08375	0.0273256	up
ENST00000463419.1	retained_intron	24758	NIN	1.23306	0.0477687	up
ENST00000463434.5	processed_transcript	47293	GUSBP2	4.49497	2.44872e-05	up
ENST00000463448.5	nonsense_mediated_decay	104995	TMEM14B	4.81389	0.00941792	up
ENST00000463664.5	retained_intron	8350	SELENBP1	8.49527	0.00442362	up
ENST00000463920.5	retained_intron	27810	ADAR	0.491964	0.0345554	up
ENST00000463953.5	protein_coding	26959	BPNT1	1.18913	0.0393947	up
ENST00000464138.1	processed_transcript	5936	SSR3	2.593	0.0055504	up
ENST00000464210.1	processed_transcript	10915	TRIM24	5.5486	0.000801623	up
ENST00000464253.5	retained_intron	32054	DNAJC2	22.062	1.64853e-08	up
ENST00000464261.5	protein_coding	27430	PGAP2	4.444	0.00173637	up
ENST00000464290.5	processed_transcript	9283	CRAT	3.6312	0.031467	up
ENST00000464406.5	retained_intron	8680	IL17RC	6.10634	0.0380381	up
ENST00000464566.5	protein_coding	9753	NDUFB2	1.49885	0.0215402	up
ENST00000464762.5	nonsense_mediated_decay	13522	DBNL	1.54885	0.00293883	up
ENST00000464771.1	processed_transcript	1645	MKI67	1.13553	0.0493627	up
ENST00000464788.5	processed_transcript	20273	GNAS	7.16926	5.10856e-07	up
ENST00000464857.5	nonsense_mediated_decay	57910	NAA16	3.36071	0.0449624	up
ENST00000464932.1	retained_intron	1520	CCNT2	1.31405	0.0222594	up
ENST00000464960.5	processed_transcript	11998	GNAS	3.71012	0.00932333	up
ENST00000465093.5	protein_coding	135216	ARHGEF26	1.34675	0.021986	up
ENST00000465381.5	processed_transcript	203860	TASP1	7.14201	2.98397e-06	up
ENST00000465449.5	processed_transcript	5657	SHISA5	5.64812	0.0171994	up
ENST00000465494.5	retained_intron	4356	TMEM120A	1.24854	0.0441152	up
ENST00000465508.5	processed_transcript	10890	DNAJC11	3.56414	0.00656346	up
ENST00000465512.5	processed_transcript	2201	TOMM40L	4.80994	0.00559062	up
ENST00000465521.1	retained_intron	938	HTRA2	1.31047	0.011618	up
ENST00000465590.1	processed_transcript	2529	SKIL	3.89157	0.00908591	up
ENST00000465671.1	nonsense_mediated_decay	32500	SOGA1	8.39539	0.00288346	up
ENST00000465753.1	nonsense_mediated_decay	22081	ANKRD10	3.85697	0.0359083	up
ENST00000466084.1	processed_transcript	1930	ZDHHC3	0.879897	0.0269123	up
ENST00000466122.5	processed_transcript	46480	BACE2	9.05691	1.32694e-09	up
ENST00000466467.1	retained_intron	2800	ELMOD3	1.0784	0.0298488	up
ENST00000466750.5	retained_intron	6014	TNFRSF14	21.3938	4.41821e-08	up
ENST00000466772.5	retained_intron	19654	PI4KA	2.62305	0.000615405	up
ENST00000467138.1	processed_transcript	4020	EXOSC2	1.89327	0.0415887	up
ENST00000467234.1	processed_transcript	1065	OARD1	1.22085	0.0369867	up
ENST00000467239.5	processed_transcript	13391	FAM86JP	2.81181	0.0160861	up
ENST00000467331.5	nonsense_mediated_decay	17471	APTX	4.60873	2.0479e-06	up
ENST00000467403.5	processed_transcript	121731	PDE9A	20.1283	2.61943e-07	up
ENST00000467408.6	retained_intron	2056	INTS11	2.41925	0.0116331	up
ENST00000467481.1	processed_transcript	2096	MPHOSPH8	2.57365	0.0117077	up
ENST00000467551.1	processed_transcript	25250	GABPB2	7.02825	0.0152846	up
ENST00000467558.5	retained_intron	16567	BRAT1	1.54503	0.0480338	up
ENST00000467642.5	nonsense_mediated_decay	33082	ZC3HC1	22.5946	7.3723e-09	up
ENST00000467662.5	processed_transcript	10770	PPP1R18	1.53912	0.0455285	up
ENST00000467772.1	processed_transcript	14147	GCLM	7.93314	9.97616e-07	up
ENST00000467800.5	nonsense_mediated_decay	9722	ELMO2	1.41686	0.0315161	up
ENST00000467850.1	processed_transcript	30785	NRP2	4.33608	0.00244568	up
ENST00000467902.2	retained_intron	1100	PPP5C	1.41175	0.0292853	up
ENST00000467955.5	processed_transcript	171487	OSBPL10	4.8474	0.0452619	up
ENST00000468024.5	protein_coding	2027	TCEAL4	4.28552	0.0218416	up
ENST00000468062.5	processed_transcript	2782	MAP4K2	4.02446	6.2383e-05	up
ENST00000468092.1	protein_coding	7388	RBBP7	2.17112	0.0397292	up
ENST00000468093.5	nonsense_mediated_decay	5893	RHOC	0.937218	0.000546377	up
ENST00000468127.1	processed_transcript	2389	CREB3L2	2.80603	0.0367733	up
ENST00000468141.2	lincRNA	13131	LINC01119	5.16371	0.00742461	up
ENST00000468156.1	processed_transcript	4051	TBCB	0.720794	0.0155231	up
ENST00000468345.1	processed_transcript	40391	ADD3	4.60204	0.0111101	up
ENST00000468422.1	retained_intron	3538	GNAI2	0.952919	0.0384738	up
ENST00000468531.1	protein_coding	26682	PTP4A2	1.56647	0.0362246	up
ENST00000468546.5	retained_intron	4103	DTX2	3.183	0.0227293	up
ENST00000468895.5	processed_transcript	20717	GNAS	8.82384	1.34185e-08	up
ENST00000469058.1	processed_transcript	94139	MICU2	5.09858	0.000525282	up
ENST00000469195.5	protein_coding	33172	ZNF76	4.00005	0.0114684	up
ENST00000469217.5	protein_coding	79812	PCCB	3.34225	0.0236768	up
ENST00000469670.1	retained_intron	3813	TTC28	2.36222	0.0318704	up
ENST00000469707.5	nonsense_mediated_decay	169654	MBNL2	10.742	7.55404e-06	up
ENST00000469739.6	retained_intron	33193	TOP3A	2.68329	0.00302121	up
ENST00000469781.5	processed_transcript	2716	C1orf35	1.87775	0.0241804	up
ENST00000470074.1	retained_intron	33638	TANC1	2.16404	0.0339233	up
ENST00000470088.5	retained_intron	8207	MAP4K2	7.193	0.0312136	up
ENST00000470161.6	protein_coding	60825	PCGF3	4.16454	0.0423144	up
ENST00000470275.2	nonsense_mediated_decay	2822	PORCN	2.06019	0.0455778	up
ENST00000470345.5	retained_intron	8398	SELENBP1	21.0045	7.7519e-08	up
ENST00000470366.5	nonsense_mediated_decay	57753	MRRF	1.3692	0.0252936	up
ENST00000470386.5	processed_transcript	6454	GTF3C3	4.68846	0.0473281	up
ENST00000470432.5	processed_transcript	5492	ECM1	1.28379	0.0111786	up
ENST00000470470.1	processed_transcript	36477	CHD6	1.25926	0.0172735	up
ENST00000470583.5	processed_transcript	89792	GLCCI1	7.02987	0.0139562	up
ENST00000470669.5	nonsense_mediated_decay	7793	TTC14	10.4457	0.000380328	up
ENST00000470741.1	retained_intron	14474	CYB5R3	2.07941	0.0142368	up
ENST00000470821.5	protein_coding	58151	ARMC8	2.01338	0.042836	up
ENST00000470931.2	nonsense_mediated_decay	1334	TMEM52	3.69181	0.0202322	up
ENST00000470936.1	retained_intron	17195	ARL6IP5	3.49527	0.0178845	up
ENST00000471073.1	retained_intron	2023	THAP7	1.31205	0.0224111	up
ENST00000471246.1	retained_intron	7775	UBXN4	3.52273	0.0121276	up
ENST00000471336.1	protein_coding	8452	ZCWPW1	4.06781	0.0367796	up
ENST00000471341.5	processed_transcript	92434	GON4L	1.43761	0.0451606	up
ENST00000471374.1	processed_transcript	12638	YWHAH	2.19619	0.0466433	up
ENST00000471382.5	processed_transcript	1092	BATF3	1.77799	0.00804181	up
ENST00000471476.1	processed_transcript	16926	DARS2	1.27637	0.0349107	up
ENST00000471595.5	protein_coding	87538	PCCB	3.27156	0.0217215	up
ENST00000471787.1	processed_transcript	28774	BARD1	20.9413	8.48788e-08	up
ENST00000471844.6	nonsense_mediated_decay	66612	ARNT	5.02445	0.017353	up
ENST00000471864.1	antisense_RNA	1993	FAM201A	5.8141	0.0465002	up
ENST00000471877.5	nonsense_mediated_decay	6710	ATP6V0E2	4.23905	0.00340264	up
ENST00000471895.1	protein_coding	4783	FBXO44	5.7004	0.00397211	up
ENST00000472229.1	processed_transcript	8536	MRPS18B	4.77472	0.00286018	up
ENST00000472237.5	processed_transcript	29876	CTNNBL1	1.69201	0.0179043	up
ENST00000472259.5	processed_transcript	22181	SFXN5	1.08979	0.0455215	up
ENST00000472381.5	retained_intron	3337	RPUSD3	0.953143	0.0477653	up
ENST00000472434.5	processed_transcript	11415	ADAM15	4.66534	0.029146	up
ENST00000472437.5	protein_coding	202092	MITF	20.8442	9.74936e-08	up
ENST00000472509.5	protein_coding	7481	TAF6	1.18001	0.0314022	up
ENST00000472612.5	processed_transcript	12934	PHTF1	2.19337	0.00986071	up
ENST00000472678.1	processed_transcript	14145	PEX13	3.48544	0.00773525	up
ENST00000472698.1	processed_transcript	3154	ABCB8	1.3794	0.00214241	up
ENST00000472704.1	processed_transcript	25849	CASK	5.15199	0.0286191	up
ENST00000472823.5	nonsense_mediated_decay	30904	GABBR1	3.3066	0.024997	up
ENST00000472931.6	retained_intron	79292	ETV1	3.22261	0.00497454	up
ENST00000473036.2	retained_intron	10503	TPM3	1.14944	0.0382558	up
ENST00000473186.5	retained_intron	102486	KMT2C	2.87052	0.0119686	up
ENST00000473274.5	retained_intron	4909	ERFE	1.85594	0.0104633	up
ENST00000473310.5	processed_transcript	10252	PFKFB2	6.10303	0.000129476	up
ENST00000473338.1	retained_intron	4107	UXS1	1.11734	0.0408006	up
ENST00000473439.5	processed_transcript	36438	BID	6.46922	0.00195968	up
ENST00000473464.2	protein_coding	3400	BAG1	1.61519	0.0160447	up
ENST00000473572.2	retained_intron	5598	AC002116.1	6.15604	0.0321658	up
ENST00000473619.5	retained_intron	1964	AGER	5.56778	0.0198291	up
ENST00000473667.5	processed_transcript	2179	PDZD11	1.73069	0.000579274	up
ENST00000473798.1	lincRNA	1317	LINC00115	1.20125	0.0399384	up
ENST00000473980.5	processed_transcript	61039	STK33	3.14195	0.0201084	up
ENST00000474131.5	processed_transcript	27011	CAMK2G	1.48287	0.0359259	up
ENST00000474141.5	protein_coding	5292	LAMTOR4	1.79808	0.0435956	up
ENST00000474263.1	protein_coding	6516	MED27	1.77292	0.00948781	up
ENST00000474380.1	processed_transcript	7711	LAMB1	22.6629	6.64116e-09	up
ENST00000474428.6	processed_transcript	9892	ARHGEF2	6.41471	0.0275807	up
ENST00000474543.5	retained_intron	6115	NELFCD	1.83917	0.00688138	up
ENST00000474586.5	processed_transcript	24260	TRA2A	3.44667	0.00979135	up
ENST00000474710.5	protein_coding	44989	ZBTB20	6.54102	0.0220713	up
ENST00000475097.5	processed_transcript	9861	TBC1D13	1.04746	0.0427022	up
ENST00000475108.5	processed_transcript	11478	LEPROT	1.29153	0.0262765	up
ENST00000475109.5	processed_transcript	78722	SEPT7	1.46069	0.0222703	up
ENST00000475151.5	processed_transcript	5120	BTN2A3P	4.49699	0.000425648	up
ENST00000475248.5	protein_coding	2093	RPL29	1.95261	4.78628e-06	up
ENST00000475282.5	protein_coding	14638	CEP41	3.0477	0.03575	up
ENST00000475424.1	processed_transcript	18026	DAG1	2.92597	0.0318038	up
ENST00000475498.5	processed_transcript	15906	ZSWIM7	1.91512	0.00913808	up
ENST00000475595.1	processed_transcript	2460	TSEN2	6.32792	5.03803e-05	up
ENST00000475596.1	retained_intron	10582	WDR75	3.13936	0.0106785	up
ENST00000475633.5	retained_intron	53561	MAPRE3	1.51782	0.00835769	up
ENST00000475650.1	retained_intron	2573	TBC1D10B	2.22114	0.012222	up
ENST00000475745.5	nonsense_mediated_decay	13882	ADGRF1	6.42377	2.07974e-05	up
ENST00000475776.1	retained_intron	8999	C21orf58	3.83774	0.0110019	up
ENST00000475937.5	protein_coding	586813	FOXP1	25.572	5.93359e-11	up
ENST00000476041.1	processed_transcript	6650	LSM10	0.859483	0.0363736	up
ENST00000476067.1	retained_intron	435	ARHGAP21	2.38931	0.0444916	up
ENST00000476136.5	processed_transcript	5079	TBL2	4.41324	0.0242281	up
ENST00000476251.1	nonsense_mediated_decay	36865	CLASP2	4.35578	0.0326949	up
ENST00000476482.1	retained_intron	2711	P4HB	6.92863	0.000431495	up
ENST00000476491.5	protein_coding	22793	ADCK2	8.79528	1.60346e-05	up
ENST00000476517.1	processed_transcript	30630	CDKAL1	2.9872	7.55042e-05	up
ENST00000476664.1	retained_intron	7992	LRCH3	1.66969	0.0205396	up
ENST00000476843.5	nonsense_mediated_decay	22945	INTS3	7.4546	0.0234657	up
ENST00000477016.5	retained_intron	3874	ABHD16A	0.848874	0.0424767	up
ENST00000477054.6	retained_intron	15259	GSDMB	4.37372	0.000144104	up
ENST00000477168.6	retained_intron	1883	TMEM147	2.13301	0.0425381	up
ENST00000477292.5	protein_coding	76484	TFDP2	5.86765	0.000267876	up
ENST00000477310.1	protein_coding	24307	AL645922.1	7.12607	0.0169962	up
ENST00000477358.6	nonsense_mediated_decay	28406	PGAP2	22.3627	1.04891e-08	up
ENST00000477524.5	processed_transcript	134065	TTLL7	4.05955	0.00659331	up
ENST00000477716.3	retained_intron	8472	GALC	2.83074	0.032625	up
ENST00000477932.5	nonsense_mediated_decay	51373	ACSS2	26.0993	2.38258e-11	up
ENST00000478111.5	processed_transcript	23463	TRIM13	4.2625	0.00013692	up
ENST00000478124.5	retained_intron	27805	GARS	3.02117	0.00736336	up
ENST00000478180.6	protein_coding	27544	RNASET2	7.36161	9.46237e-10	up
ENST00000478222.1	retained_intron	2368	CFP	3.92188	0.030628	up
ENST00000478263.5	protein_coding	30042	FRMD4B	4.3056	0.0324301	up
ENST00000478279.5	nonsense_mediated_decay	16961	APTX	2.04135	0.0215976	up
ENST00000478573.6	retained_intron	123397	CDC42BPA	2.52243	0.048504	up
ENST00000478623.5	processed_transcript	8145	TNK2	1.56303	0.0412179	up
ENST00000478660.6	nonsense_mediated_decay	241837	RUNX2	0.872438	0.0102376	up
ENST00000478812.5	processed_transcript	10527	ASCC2	2.46231	0.0373172	up
ENST00000478861.1	processed_transcript	2944	HELZ2	6.42086	0.0284627	up
ENST00000478910.5	retained_intron	29415	DLGAP4	2.32526	0.0115385	up
ENST00000478944.3	misc_RNA	293	RN7SL789P	5.46539	0.00232785	up
ENST00000478972.2	retained_intron	1273	ARNT	2.36851	0.018755	up
ENST00000479125.5	processed_transcript	19277	NTPCR	1.35433	0.0414746	up
ENST00000479322.1	processed_transcript	8016	TGFB2	20.8149	1.01649e-07	up
ENST00000479348.2	protein_coding	3017	PCIF1	2.0208	0.0313973	up
ENST00000479421.5	nonsense_mediated_decay	20819	YWHAB	7.81395	0.00624851	up
ENST00000479748.5	nonsense_mediated_decay	52798	TRMT11	1.20849	0.0102644	up
ENST00000479985.1	retained_intron	855	BRD1	2.50483	0.0291888	up
ENST00000480112.5	nonsense_mediated_decay	190810	CDK5RAP2	23.4138	2.06553e-09	up
ENST00000480212.1	processed_transcript	29390	CD302	5.53463	0.0312839	up
ENST00000480216.1	retained_intron	1741	KIAA1324L	2.96143	0.0149352	up
ENST00000480423.5	retained_intron	1528	SEPT5	4.49154	0.00519213	up
ENST00000480524.5	retained_intron	8120	SLC26A6	2.14097	0.0457265	up
ENST00000480563.1	retained_intron	6325	TTC28	3.401	0.0234246	up
ENST00000480795.1	retained_intron	880	C4A	4.81446	0.0126431	up
ENST00000480813.1	retained_intron	9129	LMLN	2.92534	0.0340725	up
ENST00000480828.5	retained_intron	16523	UBE2F	4.17418	0.0473349	up
ENST00000480891.5	retained_intron	14156	ELAC2	2.51013	0.0235245	up
ENST00000481030.1	processed_transcript	9413	SEPT8	5.97304	0.000157963	up
ENST00000481145.1	retained_intron	7630	GBP5	7.804	0.000112024	up
ENST00000481180.5	nonsense_mediated_decay	35911	CCDC18	20.7216	1.16054e-07	up
ENST00000481416.5	nonsense_mediated_decay	24811	AKAP1	4.86606	0.00114934	up
ENST00000481671.6	nonsense_mediated_decay	29134	SMIM7	1.83415	0.00102588	up
ENST00000481741.5	processed_transcript	6410	PRR3	1.05345	0.0125225	up
ENST00000481767.5	protein_coding	5781	PFN2	6.04712	0.0235468	up
ENST00000481823.5	nonsense_mediated_decay	56504	PLS3	4.85133	0.00400169	up
ENST00000481886.5	processed_transcript	39382	AZIN2	0.90205	0.0499002	up
ENST00000481941.5	protein_coding	41650	DHX36	6.82241	0.0266408	up
ENST00000481991.1	processed_transcript	3802	USP54	4.82664	0.0141947	up
ENST00000482125.1	protein_coding	8232	FXR1	4.37786	0.00872984	up
ENST00000482295.1	retained_intron	1712	MED22	1.30901	0.0174651	up
ENST00000482333.5	processed_transcript	104088	USP13	4.52484	0.00877468	up
ENST00000482365.5	retained_intron	5253	CCNL2	5.52508	0.0268693	up
ENST00000482447.1	nonsense_mediated_decay	11125	RASSF1	21.164	6.16389e-08	up
ENST00000482579.1	processed_transcript	980	GLMP	2.36177	0.0328975	up
ENST00000482607.1	retained_intron	1621	SVIL	2.40037	0.0132738	up
ENST00000482723.1	retained_intron	7496	GPRC5C	3.74474	0.0264505	up
ENST00000482852.5	nonsense_mediated_decay	76051	POLR2M	3.95017	0.0456464	up
ENST00000482940.5	nonsense_mediated_decay	286982	TPK1	3.41382	0.0135301	up
ENST00000482950.5	protein_coding	3475	SLC4A2	6.94835	0.0230328	up
ENST00000483069.5	protein_coding	103230	SFMBT1	1.06179	0.031645	up
ENST00000483102.5	processed_transcript	5737	FAM118A	3.30528	0.0128223	up
ENST00000483118.5	nonsense_mediated_decay	60260	ZNF341	9.47099	0.000968039	up
ENST00000483282.1	processed_transcript	1288	C1orf43	2.41707	0.04963	up
ENST00000483398.5	nonsense_mediated_decay	20082	TP53BP2	6.74057	0.019609	up
ENST00000483629.5	retained_intron	8597	EWSR1	4.43993	4.91805e-05	up
ENST00000483676.1	retained_intron	2698	PLXNB1	1.83227	0.0403062	up
ENST00000483684.1	processed_transcript	2423	COMMD3	1.05069	0.00730508	up
ENST00000483722.1	protein_coding	10918	TREML2	5.35404	0.00322715	up
ENST00000483805.1	retained_intron	1204	BRD8	1.92205	0.00863836	up
ENST00000483868.5	nonsense_mediated_decay	17573	TPRA1	22.7183	6.10105e-09	up
ENST00000483916.2	retained_intron	45234	IFI16	8.10462	0.000157436	up
ENST00000483963.1	processed_pseudogene	348	AC090543.2	2.13772	0.0492208	up
ENST00000484166.5	nonsense_mediated_decay	27666	MFSD1	5.33309	0.0287307	up
ENST00000484196.1	processed_transcript	1437	ZNF425	4.80107	0.0178013	up
ENST00000484208.1	processed_transcript	1021	SLC2A8	3.16473	0.039577	up
ENST00000484262.1	protein_coding	16796	WIPI2	4.46954	0.000511236	up
ENST00000484396.1	processed_transcript	6095	ACSS1	1.19274	0.0123209	up
ENST00000484427.5	retained_intron	24731	DDX27	2.91976	0.0274041	up
ENST00000484436.7	protein_coding	5558	FBXO9	6.26607	0.032653	up
ENST00000484526.5	retained_intron	39153	ANKMY1	20.6903	1.21325e-07	up
ENST00000484646.1	retained_intron	1257	ATRAID	1.0669	0.0329673	up
ENST00000484689.1	retained_intron	10268	SETD2	1.22607	0.0387116	up
ENST00000484749.5	processed_transcript	11080	IBA57	4.67038	0.0020548	up
ENST00000484976.6	nonsense_mediated_decay	33425	ECD	3.26341	0.0395714	up
ENST00000485080.6	nonsense_mediated_decay	3371	SREBF1	2.89134	0.00197761	up
ENST00000485081.5	processed_transcript	10330	DHX9	4.39787	0.00300605	up
ENST00000485106.5	processed_transcript	61894	AOX1	22.8483	4.98091e-09	up
ENST00000485161.5	nonsense_mediated_decay	53819	RABL3	22.3081	1.13899e-08	up
ENST00000485198.5	nonsense_mediated_decay	101595	ACAD11	20.7462	1.12071e-07	up
ENST00000485479.5	nonsense_mediated_decay	17471	APTX	4.45096	1.36851e-05	up
ENST00000485507.5	retained_intron	3603	PPIE	3.93113	0.00576116	up
ENST00000485640.5	processed_transcript	4999	GSTM4	8.14043	0.00476927	up
ENST00000485891.1	processed_transcript	91635	EVA1A	1.43647	0.00573516	up
ENST00000486403.1	retained_intron	2982	RABL2A	1.51936	0.0153836	up
ENST00000486408.5	processed_transcript	15890	PHF20	21.0514	7.24809e-08	up
ENST00000486418.5	nonsense_mediated_decay	18749	TIMMDC1	5.75665	0.049293	up
ENST00000486656.5	retained_intron	44167	MED15	1.93247	0.0339378	up
ENST00000486792.1	retained_intron	759	NT5DC2	2.08641	0.0497593	up
ENST00000486798.5	processed_transcript	49638	DNAJC13	2.74252	0.00715713	up
ENST00000487005.1	processed_transcript	6115	ABHD14B	2.0114	0.033901	up
ENST00000487070.5	processed_transcript	44849	KANSL3	4.85393	8.48521e-07	up
ENST00000487088.5	nonsense_mediated_decay	45923	ERMP1	7.57146	0.0119559	up
ENST00000487089.1	retained_intron	891	PRRC2A	1.55506	0.021653	up
ENST00000487093.5	retained_intron	122015	RAD54L2	6.26626	0.0466313	up
ENST00000487227.5	retained_intron	10144	UBE2T	1.18974	0.0324241	up
ENST00000487350.5	processed_transcript	3831	KRTCAP2	2.41063	0.0257556	up
ENST00000487468.5	protein_coding	103857	TTLL11	1.07457	0.0352838	up
ENST00000487734.5	nonsense_mediated_decay	149262	TFDP2	3.8493	0.0256071	up
ENST00000487825.5	protein_coding	28429	BRCA1	2.79505	0.0156387	up
ENST00000487861.5	protein_coding	791787	RAD51B	7.43642	0.0118399	up
ENST00000487917.1	retained_intron	2289	ANAPC2	1.30187	0.0332849	up
ENST00000487990.5	protein_coding	43696	RCAN1	5.82776	0.0155816	up
ENST00000487998.5	retained_intron	28790	RPP30	2.44301	1.07516e-07	up
ENST00000488011.1	protein_coding	2231	CPTP	1.57268	0.00716654	up
ENST00000488109.6	protein_coding	8272	FAM214B	3.8259	0.000593523	up
ENST00000488119.1	retained_intron	2065	DDAH2	1.02027	0.00474105	up
ENST00000488246.6	protein_coding	12575	TATDN3	3.63145	0.0153625	up
ENST00000488372.5	processed_transcript	437487	MBD5	4.09816	0.0488193	up
ENST00000488485.5	retained_intron	8410	ZNF789	2.71991	0.0216951	up
ENST00000488535.2	nonsense_mediated_decay	5887	ABCA2	10.4132	0.00150933	up
ENST00000488539.1	protein_coding	6994	TAF4	6.3925	0.0289679	up
ENST00000488546.5	processed_transcript	21623	GNAS	7.12628	1.82363e-06	up
ENST00000488606.5	processed_transcript	3932	MRPS15	2.33379	0.0390175	up
ENST00000488768.5	retained_intron	17078	PPIP5K1	4.98645	0.0488866	up
ENST00000488905.1	retained_intron	576	HDAC6	2.92442	0.0188389	up
ENST00000488993.5	processed_transcript	3813	USP19	0.761447	0.0456843	up
ENST00000489000.1	processed_transcript	24326	FAM24B	1.57646	0.0447836	up
ENST00000489081.5	protein_coding	63670	CMSS1	1.49385	0.00137137	up
ENST00000489135.5	processed_transcript	43393	TMCO4	1.78701	0.0339864	up
ENST00000489300.1	retained_intron	782	CDK11A	1.87769	0.0428645	up
ENST00000489372.4	processed_transcript	53816	JMJD1C	1.64482	0.0249601	up
ENST00000489390.1	processed_transcript	92068	SHOC2	6.65282	5.76131e-05	up
ENST00000489498.5	nonsense_mediated_decay	12482	ICMT	0.911334	0.0280495	up
ENST00000489578.2	retained_intron	3150	FBXW4	1.5092	0.0402029	up
ENST00000489772.5	retained_intron	9317	GGA1	3.53201	0.000346168	up
ENST00000489783.1	processed_transcript	44727	SHOC2	6.35012	0.00404452	up
ENST00000489935.1	retained_intron	12741	KCNC4	2.6368	0.0132359	up
ENST00000489941.6	protein_coding	15300	LMO7	2.90794	0.0480585	up
ENST00000489954.1	retained_intron	2892	XPO1	1.3413	0.0070327	up
ENST00000489990.5	nonsense_mediated_decay	159799	OSBPL9	8.805	0.00321814	up
ENST00000490221.5	retained_intron	15168	CCT3	2.4229	0.00476877	up
ENST00000490453.5	processed_transcript	14073	HAUS7	6.77161	9.0983e-06	up
ENST00000490550.1	processed_transcript	49700	KIFAP3	5.56185	0.00129208	up
ENST00000490565.1	retained_intron	2240	EXOSC10	2.20125	0.0069036	up
ENST00000490620.5	processed_transcript	4884	SERTAD4	3.69306	0.0218585	up
ENST00000490966.1	retained_intron	1691	MST1	5.04767	0.0158394	up
ENST00000490976.5	retained_intron	6064	BCOR	1.43893	0.00811186	up
ENST00000491084.5	processed_transcript	4068	KRTCAP2	3.40381	0.0264696	up
ENST00000491188.1	processed_transcript	17069	ZNF239	2.18277	0.0426326	up
ENST00000491286.5	processed_transcript	9302	HAUS7	1.83971	0.0094818	up
ENST00000491293.1	processed_transcript	1148	C1orf35	1.61288	0.0204445	up
ENST00000491357.5	protein_coding	13796	SLC37A3	3.00832	0.0378697	up
ENST00000491846.5	protein_coding	2501	ARTN	3.81162	0.0206643	up
ENST00000491936.5	processed_transcript	22946	TMEM50A	21.5233	3.65459e-08	up
ENST00000492007.5	protein_coding	29239	ZBTB8OS	2.34139	0.0181662	up
ENST00000492066.5	nonsense_mediated_decay	25096	STX5	23.3298	2.35977e-09	up
ENST00000492193.1	retained_intron	177256	ZRANB3	5.28599	0.00454735	up
ENST00000492211.5	nonsense_mediated_decay	70451	ARHGAP19	8.44805	0.00260022	up
ENST00000492259.6	nonsense_mediated_decay	39385	RTEL1-TNFRSF6B	2.85311	0.01104	up
ENST00000492312.5	retained_intron	4134	POLM	4.07315	0.00504635	up
ENST00000492318.1	protein_coding	50647	STAG1	5.97692	0.0390084	up
ENST00000492377.3	misc_RNA	279	RN7SL608P	2.97185	0.00329681	up
ENST00000492443.1	processed_transcript	2950	CYP1B1	1.4692	0.00629979	up
ENST00000492467.5	protein_coding	29549	ATXN2	1.02173	0.0088657	up
ENST00000492633.5	processed_transcript	19923	CYP2J2	6.95241	0.0275597	up
ENST00000492737.5	processed_transcript	7283	CACNB1	6.05254	0.000104631	up
ENST00000492742.5	processed_transcript	30050	WDR4	0.983461	0.0480553	up
ENST00000492809.5	retained_intron	4179	PCBP4	2.58229	0.00574883	up
ENST00000493003.1	processed_transcript	5610	KIAA0930	3.72215	0.0124374	up
ENST00000493023.1	retained_intron	5778	C1QTNF6	1.41567	0.0198163	up
ENST00000493217.1	retained_intron	5382	TSC22D4	1.46014	0.000471952	up
ENST00000493324.5	retained_intron	64145	NGLY1	1.40887	3.35635e-05	up
ENST00000493361.5	retained_intron	10039	CBLL1	2.36819	0.0125442	up
ENST00000493365.5	retained_intron	3484	ABTB1	2.60008	0.0176898	up
ENST00000493381.1	processed_transcript	3043	TCTA	5.32403	2.50146e-06	up
ENST00000493547.6	protein_coding	18273	PGAP2	9.1252	1.91334e-05	up
ENST00000493560.5	retained_intron	8391	SELENBP1	7.50509	0.0240852	up
ENST00000493772.5	processed_transcript	2254	SLC2A4RG	0.560849	0.0294841	up
ENST00000493884.5	retained_intron	45234	IFI16	3.50765	0.0271927	up
ENST00000493932.5	protein_coding	10690	B4GALT4	3.3937	0.0485236	up
ENST00000493944.5	retained_intron	4862	ZDHHC4	2.95643	0.00780471	up
ENST00000493963.5	nonsense_mediated_decay	43964	SLC25A16	3.9627	0.00522019	up
ENST00000493968.5	retained_intron	1481	PAXX	1.63203	0.0313822	up
ENST00000493983.1	processed_transcript	85769	MTA3	1.15986	0.0465747	up
ENST00000494097.5	retained_intron	5973	BID	2.83129	0.0407391	up
ENST00000494170.1	retained_intron	22733	MPP1	3.20469	0.0278063	up
ENST00000494192.6	protein_coding	94653	EPN2	1.04848	0.0200352	up
ENST00000494461.1	processed_transcript	18371	ZER1	1.97314	0.034288	up
ENST00000494495.1	processed_transcript	19916	TBC1D25	1.22654	0.049818	up
ENST00000494577.1	retained_intron	1597	MICB	1.68682	0.0025002	up
ENST00000494651.7	protein_coding	202447	DOCK4	6.4974	5.76535e-05	up
ENST00000494864.1	protein_coding	39837	CYP1B1	7.10661	0.0131123	up
ENST00000494999.1	protein_coding	78379	ST20-MTHFS	1.51502	0.0398224	up
ENST00000495076.5	nonsense_mediated_decay	161910	MICAL3	1.25713	0.00432371	up
ENST00000495096.5	retained_intron	9519	ARVCF	3.59129	0.033109	up
ENST00000495106.5	nonsense_mediated_decay	52498	GLMN	6.75365	0.0194472	up
ENST00000495189.1	retained_intron	3245	VIPR1	2.13756	0.0362651	up
ENST00000495365.5	processed_transcript	3673	LYPLA2	7.13529	0.0143802	up
ENST00000495385.1	processed_transcript	8884	PHF13	5.97014	0.0392962	up
ENST00000495425.6	retained_intron	22132	SLC47A1	4.74227	0.048485	up
ENST00000495556.1	retained_intron	1660	TNS1	4.44067	0.0439712	up
ENST00000495767.5	nonsense_mediated_decay	83968	MCCC1	21.3221	4.90207e-08	up
ENST00000495836.1	retained_intron	99479	AAK1	1.52387	0.0417794	up
ENST00000496021.1	processed_transcript	4116	GON4L	1.27947	0.0252564	up
ENST00000496079.1	processed_transcript	11640	PSTK	6.90003	0.0321356	up
ENST00000496122.1	retained_intron	1073	L1CAM	2.81804	0.0497554	up
ENST00000496144.5	nonsense_mediated_decay	564520	VPS13B	8.19438	0.00543979	up
ENST00000496301.6	processed_transcript	2300	WASH6P	2.91666	0.0153717	up
ENST00000496383.5	protein_coding	77412	KIDINS220	22.168	1.40646e-08	up
ENST00000496651.5	processed_transcript	7971	CCDC22	6.45583	0.0283635	up
ENST00000496878.5	retained_intron	20620	MTERF4	1.03564	0.0102765	up
ENST00000496966.5	processed_transcript	2035	DOK1	6.19183	0.0363017	up
ENST00000497143.5	processed_transcript	14576	NAA16	8.92402	0.000349997	up
ENST00000497279.5	retained_intron	21272	NIPSNAP2	1.0961	0.0432969	up
ENST00000497390.5	retained_intron	4179	PCBP4	4.71169	5.40808e-05	up
ENST00000497439.5	processed_transcript	3779	POMGNT1	3.01513	0.0147872	up
ENST00000497539.5	retained_intron	9993	SNRNP200	1.80788	0.0116661	up
ENST00000497623.1	retained_intron	1305	PCNX2	2.93527	0.0348267	up
ENST00000497684.1	retained_intron	23048	ULK4	1.69179	0.0389289	up
ENST00000497744.1	retained_intron	3382	DRG2	1.12546	0.0241625	up
ENST00000497753.1	processed_transcript	18174	ARV1	1.6497	0.0159793	up
ENST00000497755.1	processed_transcript	94526	CLIC4	1.42134	0.0437049	up
ENST00000497875.1	retained_intron	35951	DNAH1	8.62729	0.00363471	up
ENST00000497887.5	processed_transcript	18997	THOC2	3.20311	0.0456711	up
ENST00000497971.1	retained_intron	8090	MBNL1	2.49265	0.0448804	up
ENST00000497999.1	nonsense_mediated_decay	4909	ALKBH6	5.86934	0.0442474	up
ENST00000498033.5	processed_transcript	90933	CLDN12	4.5201	0.0318005	up
ENST00000498057.1	retained_intron	7332	CELSR3	3.81236	0.00434642	up
ENST00000498077.6	protein_coding	103264	XRN1	20.1304	2.61277e-07	up
ENST00000498102.1	retained_intron	4702	VIPR1	2.64867	0.00388539	up
ENST00000498164.2	retained_intron	1357	MIEN1	1.0913	0.0470055	up
ENST00000498220.1	protein_coding	13246	TMEM222	4.5445	0.0141458	up
ENST00000498525.5	processed_transcript	28660	CDK5RAP1	8.50775	0.00782578	up
ENST00000498606.5	retained_intron	29493	TUFT1	1.14852	0.0385475	up
ENST00000498824.4	nonsense_mediated_decay	50215	ELF1	3.40977	0.0307164	up
ENST00000499025.5	lincRNA	85433	AC021086.1	5.28502	0.003527	up
ENST00000499568.2	antisense_RNA	191323	BDNF-AS	3.35267	0.0434174	up
ENST00000499685.2	antisense_RNA	43480	AC025164.2	2.89902	0.0293625	up
ENST00000500161.2	nonsense_mediated_decay	28776	ZNF329	3.77688	0.00440018	up
ENST00000502082.5	antisense_RNA	192323	CASC8	21.8419	2.28752e-08	up
ENST00000502499.5	protein_coding	36684	MATR3	10.1153	0.00070782	up
ENST00000502816.1	retained_intron	147186	TRIO	4.45074	0.000290986	up
ENST00000502833.5	processed_transcript	50856	PPA2	3.43458	0.00849946	up
ENST00000502908.2	retained_intron	34719	SCARB2	2.75341	0.00695022	up
ENST00000502954.1	retained_intron	23070	AP1AR	3.40018	0.0421929	up
ENST00000503004.5	protein_coding	7032	CLDND1	3.37888	0.0169511	up
ENST00000503058.5	protein_coding	19188	SEC31A	1.10539	0.0140352	up
ENST00000503079.6	protein_coding	27318	SMN1	3.03832	0.0187334	up
ENST00000503252.1	processed_transcript	5897	LPCAT1	1.05161	0.0419124	up
ENST00000503373.5	protein_coding	37869	POLR3G	7.08704	0.0147338	up
ENST00000503646.1	protein_coding	39826	TNFAIP8	20.339	1.97386e-07	up
ENST00000503653.5	protein_coding	47104	MAEA	1.74633	0.00899551	up
ENST00000504005.5	protein_coding	109325	WWC2	22.7183	6.10105e-09	up
ENST00000504137.1	processed_transcript	8730	FAM200B	2.53781	9.29127e-05	up
ENST00000504245.5	lincRNA	27980	SRP14-AS1	2.69527	0.0354965	up
ENST00000504293.5	retained_intron	1892	RPS23	1.76327	0.000332204	up
ENST00000504474.5	antisense_RNA	39426	NR2F1-AS1	4.62991	0.0248383	up
ENST00000504521.5	nonsense_mediated_decay	8476	ATR	5.93307	0.0151353	up
ENST00000504707.1	nonsense_mediated_decay	7031	MAD2L1	5.99998	0.0382271	up
ENST00000504873.5	nonsense_mediated_decay	48498	ARSK	5.61077	0.0110426	up
ENST00000504900.5	protein_coding	58023	ACSL1	4.20323	0.000851146	up
ENST00000504926.5	protein_coding	107606	ZNF608	23.2959	7.18553e-11	up
ENST00000504985.5	protein_coding	93782	SSBP2	7.17411	0.03164	up
ENST00000505078.5	protein_coding	223111	MCTP1	23.4837	1.20414e-11	up
ENST00000505213.5	protein_coding	95137	N4BP2L2	6.29382	0.0354525	up
ENST00000505373.5	nonsense_mediated_decay	51124	MAPKBP1	5.57975	2.52688e-06	up
ENST00000505414.5	protein_coding	192428	RBM47	5.35134	0.00223755	up
ENST00000505472.5	protein_coding	63266	SEC31A	2.83047	0.0291032	up
ENST00000505697.6	protein_coding	176170	PARP8	23.2209	2.79921e-09	up
ENST00000505747.5	protein_coding	42963	THUMPD2	2.14541	0.0197754	up
ENST00000506238.5	nonsense_mediated_decay	43708	METAP1	2.49012	0.0329549	up
ENST00000506376.1	protein_coding	143227	RAI14	2.67471	0.00502329	up
ENST00000506507.5	retained_intron	70486	IFT122	3.04148	0.00889279	up
ENST00000506542.1	protein_coding	17731	SERF1B	7.05348	0.0119976	up
ENST00000506560.5	protein_coding	83124	LIN54	1.34	0.0242155	up
ENST00000506587.5	protein_coding	24792	PGM3	4.87499	0.00341133	up
ENST00000506615.1	processed_transcript	48094	TBCK	4.01724	0.00490662	up
ENST00000506736.1	protein_coding	2079	TAF9	4.13407	0.011632	up
ENST00000506750.5	nonsense_mediated_decay	117106	SKIV2L2	10.7385	0.000292226	up
ENST00000506793.5	processed_transcript	22333	GUF1	5.66221	0.00812698	up
ENST00000506958.5	retained_intron	2101	APBB3	2.35416	0.0240256	up
ENST00000507007.2	transcribed_unitary_pseudogene	2873	PCDHGB8P	2.5932	0.0114909	up
ENST00000507176.5	protein_coding	321525	PPP3CA	1.7908	0.0331728	up
ENST00000507184.5	retained_intron	45304	IFT172	3.61789	0.019399	up
ENST00000507286.1	protein_coding	53875	HSD17B11	1.50974	0.00608492	up
ENST00000507287.5	processed_transcript	14215	RPL32P3	6.76891	0.017119	up
ENST00000507353.1	retained_intron	4365	HSD17B4	3.21459	0.000689452	up
ENST00000507394.1	retained_intron	5984	TRMT10A	1.9221	0.0406567	up
ENST00000507467.1	protein_coding	2407	EPN3	5.59494	0.00184252	up
ENST00000507489.1	protein_coding	67297	NFXL1	4.06318	0.0378435	up
ENST00000507502.5	processed_transcript	107838	RAI14	4.88095	0.00796306	up
ENST00000507548.1	nonsense_mediated_decay	5210	ZFYVE16	4.55816	0.0360038	up
ENST00000507562.1	processed_transcript	8965	GRPEL2	2.93586	0.0499306	up
ENST00000507704.5	protein_coding	18122	AFDN	2.47468	0.0032212	up
ENST00000507788.1	protein_coding	17431	CCNI	1.96799	0.0270847	up
ENST00000507829.5	protein_coding	3532	CCHCR1	3.40329	0.0446007	up
ENST00000507846.5	protein_coding	12792	PCDH18	7.80726	0.021542	up
ENST00000507881.5	protein_coding	9388	PRR7	6.11369	0.00119656	up
ENST00000508381.1	retained_intron	3343	IBTK	1.8253	0.04675	up
ENST00000508412.5	processed_transcript	15000	DCAF4	5.34972	0.0114888	up
ENST00000508641.1	protein_coding	6730	SH3TC1	6.26651	0.000154659	up
ENST00000508791.1	protein_coding	8677	C5orf24	3.68824	1.67233e-06	up
ENST00000508795.1	processed_transcript	12453	ZNF131	1.06321	0.0307962	up
ENST00000508903.6	protein_coding	49680	UNKL	9.19213	1.12627e-11	up
ENST00000508965.5	processed_transcript	12720	PRDM8	1.70004	0.00987396	up
ENST00000509076.1	retained_intron	89445	N4BP2L2	1.94312	0.0404842	up
ENST00000509377.1	nonsense_mediated_decay	58312	FAM47E-STBD1	4.98673	0.037944	up
ENST00000509478.5	retained_intron	4953	FAM13A	3.49441	3.40189e-06	up
ENST00000509490.5	nonsense_mediated_decay	52668	PDGFRA	4.90924	0.00831213	up
ENST00000509539.2	protein_coding	26069	MCCC2	2.87533	0.0136255	up
ENST00000509551.5	protein_coding	23022	HMCES	7.38466	7.75897e-07	up
ENST00000509598.5	processed_transcript	7913	ATG12	7.53091	0.00927223	up
ENST00000509791.7	protein_coding	17446	SEC11C	1.28591	0.0125761	up
ENST00000509883.5	protein_coding	57055	ZBTB38	25.4863	6.86988e-11	up
ENST00000509907.1	processed_transcript	6678	CAMK2D	2.23317	0.0255456	up
ENST00000510070.1	unprocessed_pseudogene	20686	AC011330.1	10.6616	0.000420313	up
ENST00000510074.5	retained_intron	30756	SH3BP2	5.19883	0.00452767	up
ENST00000510102.5	nonsense_mediated_decay	5146	YIPF3	1.27554	0.0141574	up
ENST00000510194.5	protein_coding	7953	GNPDA1	7.25595	0.00496412	up
ENST00000510237.5	nonsense_mediated_decay	95238	CEP192	4.12946	0.0394761	up
ENST00000510314.5	protein_coding	23255	HMCES	2.11425	2.82598e-05	up
ENST00000510372.5	processed_transcript	34136	SNX2	5.0931	0.0206861	up
ENST00000510401.6	processed_transcript	53648	MYO10	4.17226	0.0310648	up
ENST00000510483.5	protein_coding	43167	ZNF451	3.88132	0.0137036	up
ENST00000510496.5	protein_coding	89265	FAM169A	9.5988	0.000862059	up
ENST00000510504.1	protein_coding	179877	TENM3	1.53946	0.00123122	up
ENST00000510612.5	processed_transcript	13505	DCAF4	1.8136	0.0176923	up
ENST00000510664.5	protein_coding	6279	CCNG1	22.4959	8.53768e-09	up
ENST00000510678.5	nonsense_mediated_decay	8989	HNRNPH1	1.93019	0.00324719	up
ENST00000510829.6	protein_coding	70804	RABGEF1	23.3133	2.42103e-09	up
ENST00000510890.1	protein_coding	18948	C5orf30	6.03781	0.000909341	up
ENST00000510911.5	protein_coding	3645	FGFR4	4.84162	0.0198938	up
ENST00000511181.5	protein_coding	81266	HEXB	2.2332	0.0101151	up
ENST00000511227.5	nonsense_mediated_decay	33305	ACAD9	2.8987	0.0239797	up
ENST00000511297.5	protein_coding	151820	ERBIN	0.917706	0.0450202	up
ENST00000511317.1	protein_coding	15709	DDX60	3.27573	0.0263961	up
ENST00000511365.1	retained_intron	5218	SNX2	1.59852	0.0174831	up
ENST00000511466.5	processed_transcript	102996	ANAPC10	1.37557	0.0109998	up
ENST00000511563.5	protein_coding	20182	UVSSA	3.80814	0.0227004	up
ENST00000511782.5	protein_coding	69981	CAST	4.73774	0.0100195	up
ENST00000511807.1	processed_transcript	18935	UBE2B	0.799481	0.0372113	up
ENST00000511908.5	nonsense_mediated_decay	24229	PPWD1	8.17644	0.00376629	up
ENST00000512198.1	nonsense_mediated_decay	31627	ETF1	1.58032	0.0485631	up
ENST00000512331.5	processed_transcript	7344	RUFY3	4.61077	0.0201512	up
ENST00000512419.5	nonsense_mediated_decay	11545	UCHL1	6.21046	0.0341093	up
ENST00000512429.5	protein_coding	72713	TMEM161B	2.21687	0.0258104	up
ENST00000512465.5	nonsense_mediated_decay	107121	FAM193A	19.1157	1.01227e-06	up
ENST00000512485.5	protein_coding	99386	CNOT6L	2.28197	0.010085	up
ENST00000512616.5	processed_transcript	12195	KAT7	4.02246	0.01364	up
ENST00000512644.1	retained_intron	13293	HSD17B4	4.85664	0.0188091	up
ENST00000512857.5	processed_transcript	130533	RAP1GDS1	2.37795	0.0369864	up
ENST00000512885.1	processed_transcript	16957	DROSHA	3.6328	0.0002068	up
ENST00000512962.5	retained_intron	5574	SDHA	6.23151	0.0271033	up
ENST00000512970.5	nonsense_mediated_decay	51184	MAPKBP1	9.52101	0.000921	up
ENST00000513146.1	processed_transcript	5778	TRIM52	5.11046	0.0221971	up
ENST00000513148.1	retained_intron	16130	HMGCL	1.61776	0.000990249	up
ENST00000513171.5	processed_transcript	11755	KAT7	2.15935	0.0109036	up
ENST00000513436.6	protein_coding	17757	SERF1A	7.3429	0.000978301	up
ENST00000513490.1	processed_transcript	11753	PDZD2	2.24574	0.0393056	up
ENST00000513848.5	protein_coding	28360	ZCCHC10	2.55452	0.0378434	up
ENST00000514020.1	processed_pseudogene	567	AC022483.1	4.72746	0.0158066	up
ENST00000514067.6	protein_coding	175363	PARP8	22.478	8.80582e-09	up
ENST00000514089.5	processed_transcript	6738	SNF8	3.5543	0.0416099	up
ENST00000514099.5	nonsense_mediated_decay	69695	GRAMD2B	3.95695	0.00760033	up
ENST00000514140.1	protein_coding	47318	FAM47E-STBD1	7.11489	0.000266712	up
ENST00000514251.5	protein_coding	61981	ZBTB38	6.09311	0.00186431	up
ENST00000514307.5	processed_transcript	12015	NUP54	3.7907	0.0329338	up
ENST00000514653.5	protein_coding	96457	IL15	3.45179	2.30113e-08	up
ENST00000514672.1	retained_intron	8345	ATP6AP1L	2.84243	0.0285758	up
ENST00000514748.5	protein_coding	18469	DDX60L	1.98769	0.00995936	up
ENST00000514917.2	protein_coding	50944	AC093668.1	6.9772	0.0157393	up
ENST00000515012.5	nonsense_mediated_decay	31148	ZBTB49	7.0205	0.0463204	up
ENST00000515037.5	protein_coding	75810	FAM114A1	2.99552	0.0444794	up
ENST00000515304.1	lincRNA	689	AC091940.1	3.5097	0.0336519	up
ENST00000515426.1	protein_coding	128770	TCF20	9.50302	2.07631e-12	up
ENST00000515619.1	retained_intron	1458	SPATA20	6.10521	0.0140288	up
ENST00000515779.1	processed_pseudogene	586	PRDX2P3	1.41065	0.0436912	up
ENST00000516814.1	rRNA	122	RNA5SP481	4.0401	0.0480809	up
ENST00000517366.1	protein_coding	29065	SLC20A2	3.30692	0.0366533	up
ENST00000517374.5	protein_coding	25519	ADAM19	7.87562	2.37241e-07	up
ENST00000517453.5	protein_coding	122631	PTK2	3.1232	0.0297922	up
ENST00000517488.1	protein_coding	20878	PDGFRB	3.84958	0.0250734	up
ENST00000517633.5	protein_coding	18915	R3HCC1	4.30983	0.035397	up
ENST00000517691.1	retained_intron	4424	SKP1	2.08508	0.0146656	up
ENST00000517791.1	retained_intron	6874	CD74	5.35885	0.000315728	up
ENST00000517886.1	nonsense_mediated_decay	1986	CHCHD10	1.57375	0.0466129	up
ENST00000517898.1	antisense_RNA	1370	AC090152.1	6.17451	0.0109114	up
ENST00000518458.1	nonsense_mediated_decay	13898	CETN3	21.8117	2.39241e-08	up
ENST00000518596.5	retained_intron	16008	CARD8	3.21409	0.0356258	up
ENST00000518681.5	protein_coding	15169	MIB2	5.04488	0.00495155	up
ENST00000518780.1	processed_transcript	3721	CLN8	6.37443	0.026889	up
ENST00000518829.5	protein_coding	9622	FAM92A	6.22327	0.0348758	up
ENST00000518840.5	protein_coding	2105	R3HCC1	5.64071	8.50397e-06	up
ENST00000519010.5	protein_coding	90676	NSMCE2	4.0492	0.0360575	up
ENST00000519124.5	nonsense_mediated_decay	75699	ATAD2	4.38101	0.0173032	up
ENST00000519238.1	retained_intron	5564	TCF7	1.83366	0.0105063	up
ENST00000519276.1	retained_intron	11495	UBLCP1	2.85823	0.00188025	up
ENST00000519419.5	protein_coding	296206	PTK2	9.32812	0.000898294	up
ENST00000519449.5	protein_coding	46200	RNF19A	1.10433	0.00959082	up
ENST00000519530.1	retained_intron	18689	PCNX2	6.3399	0.00462992	up
ENST00000519565.5	nonsense_mediated_decay	129326	RNF217	6.62631	0.00902839	up
ENST00000519588.1	nonsense_mediated_decay	28514	ATP6V1H	6.23446	0.000778713	up
ENST00000519615.1	processed_transcript	1282	LY6E	1.24693	0.0333778	up
ENST00000519668.1	protein_coding	111764	CSPP1	3.12876	0.00200979	up
ENST00000519682.5	protein_coding	12019	DCAF13	5.16937	4.12116e-11	up
ENST00000519708.1	retained_intron	13536	RNF130	1.28569	0.0195729	up
ENST00000519810.5	protein_coding	16568	OSGEPL1	1.07227	0.0103669	up
ENST00000519903.5	protein_coding	13315	CNOT8	6.0017	0.0456234	up
ENST00000520015.5	protein_coding	38457	CARD8	6.63214	0.0195858	up
ENST00000520092.5	nonsense_mediated_decay	65127	XKR9	5.27303	0.0176126	up
ENST00000520262.5	protein_coding	83997	SLC20A2	5.38614	0.0351034	up
ENST00000520292.1	protein_coding	44076	BIN3	6.96471	0.0153904	up
ENST00000520328.5	protein_coding	111290	C14orf159	7.61948	2.5355e-05	up
ENST00000520367.5	protein_coding	22915	ENDOV	3.89159	0.0130114	up
ENST00000520401.1	nonsense_mediated_decay	40370	AC008575.1	5.78774	0.0487517	up
ENST00000520452.5	protein_coding	6801	PTTG1	3.16967	0.000129627	up
ENST00000520548.1	processed_transcript	27832	RNF145	4.09338	0.0260514	up
ENST00000520579.5	nonsense_mediated_decay	40133	PDGFRB	4.29417	0.0156281	up
ENST00000520645.5	protein_coding	237488	DST	9.30175	4.98703e-07	up
ENST00000520753.5	protein_coding	45400	CARD8	7.26065	0.00992653	up
ENST00000520817.5	protein_coding	20499	GOLGA7	3.0128	0.00142409	up
ENST00000520847.1	protein_coding	4720	TRIB1	7.53236	0.000395965	up
ENST00000520953.5	nonsense_mediated_decay	34865	SREK1	6.95324	0.0133869	up
ENST00000520972.5	retained_intron	44217	ARHGEF10	3.53927	0.0118625	up
ENST00000521022.5	protein_coding	122304	INTS9	1.19667	0.0443125	up
ENST00000521083.1	processed_transcript	9165	SARAF	3.30203	7.38498e-05	up
ENST00000521095.5	processed_transcript	62432	PPP2R2A	6.75764	0.0204521	up
ENST00000521140.1	retained_intron	15101	BIN3	1.07311	0.0479747	up
ENST00000521287.5	protein_coding	18614	ZFAND1	1.97173	0.0457601	up
ENST00000521379.1	processed_transcript	2447	CRNKL1	1.17533	0.0461141	up
ENST00000521420.5	protein_coding	129468	CYFIP2	8.13468	2.43816e-05	up
ENST00000521484.5	retained_intron	66649	PPP2R2A	1.14436	0.0403083	up
ENST00000521570.5	protein_coding	22828	ELP3	4.26981	0.0109043	up
ENST00000521588.3	protein_coding	2047	R3HCC1	1.4107	0.00309993	up
ENST00000521720.5	retained_intron	2758	HNRNPH1	2.83502	0.042136	up
ENST00000521865.5	protein_coding	4663	PABPC1	3.35679	0.00557657	up
ENST00000521966.5	processed_transcript	44557	MOK	1.77239	0.0401571	up
ENST00000521999.5	protein_coding	24826	DCAF13	5.92431	0.0485722	up
ENST00000522114.5	nonsense_mediated_decay	3082	INTS10	3.13103	0.0322193	up
ENST00000522156.1	processed_transcript	795	RPL30	8.80097	1.06187e-08	up
ENST00000522202.5	protein_coding	24823	HDAC11	20.7642	1.09244e-07	up
ENST00000522273.5	retained_intron	4691	GSDMC	6.85671	0.0172347	up
ENST00000522275.5	protein_coding	55165	PCM1	5.51652	0.0152297	up
ENST00000522346.1	retained_intron	6701	ZNF419	1.5346	0.0074362	up
ENST00000522413.5	protein_coding	8311	CLU	5.05031	0.000580189	up
ENST00000522483.2	nonsense_mediated_decay	19230	THAP8	7.66937	0.00615453	up
ENST00000522633.2	protein_coding	35240	IL6ST	8.33435	1.55666e-09	up
ENST00000522655.5	protein_coding	25412	ZHX1	7.72358	0.00165317	up
ENST00000522666.1	nonsense_mediated_decay	24866	G3BP1	2.11458	0.0416223	up
ENST00000522714.1	processed_transcript	4258	ZNF354B	2.43568	0.0419406	up
ENST00000522792.1	retained_intron	3133	CTNNA1	2.05788	8.56769e-06	up
ENST00000522800.5	nonsense_mediated_decay	98610	EIF3H	3.2331	0.00129412	up
ENST00000522911.5	protein_coding	115636	SDC2	7.1266	3.2739e-05	up
ENST00000523084.5	protein_coding	21559	MRNIP	4.90209	0.0471388	up
ENST00000523127.5	protein_coding	6241	SARAF	1.79616	0.0391088	up
ENST00000523149.5	protein_coding	128175	EXTL3	4.68169	0.0371918	up
ENST00000523249.1	retained_intron	9372	AP3M2	6.27022	0.029831	up
ENST00000523255.5	processed_transcript	9858	RNF19A	6.939	3.2229e-06	up
ENST00000523256.6	nonsense_mediated_decay	16537	SLC25A32	22.0302	1.72885e-08	up
ENST00000523357.5	protein_coding	31508	ELP3	1.35947	0.0424047	up
ENST00000523436.5	protein_coding	96103	INTS9	7.33526	0.00883585	up
ENST00000523577.5	retained_intron	28698	FAM92A	4.07255	0.0115322	up
ENST00000523806.1	antisense_RNA	2460	AC107959.3	1.40239	0.037578	up
ENST00000523839.5	protein_coding	56772	RAD54B	4.94137	0.0071979	up
ENST00000523958.5	retained_intron	23547	ENTPD4	1.51361	0.0370917	up
ENST00000524006.5	protein_coding	338079	SPIDR	6.97508	1.55728e-06	up
ENST00000524126.5	nonsense_mediated_decay	474961	SPIDR	7.81313	0.00758614	up
ENST00000524187.1	retained_intron	2533	LARP1	3.02541	0.0486614	up
ENST00000524418.5	protein_coding	1654	GPAA1	5.50682	0.00187634	up
ENST00000524436.5	retained_intron	21729	RPS6KA1	4.8332	0.00209944	up
ENST00000524482.5	processed_transcript	5174	MRPL49	2.79093	0.0101731	up
ENST00000524683.5	retained_intron	12940	SC5D	1.68673	0.0115049	up
ENST00000524786.1	processed_transcript	4439	DEAF1	4.99172	0.0149378	up
ENST00000524788.1	processed_transcript	668	TPP1	1.21286	0.0477712	up
ENST00000524816.7	processed_transcript	11974	TRIM29	21.6232	3.15872e-08	up
ENST00000524907.5	retained_intron	9088	BBS1	1.84788	0.0443759	up
ENST00000524925.1	processed_transcript	7567	ALG8	3.21377	0.0167878	up
ENST00000524932.5	protein_coding	5380	EIF4G2	1.27477	0.0418852	up
ENST00000525130.5	nonsense_mediated_decay	6322	FUZ	4.23734	0.017059	up
ENST00000525147.5	retained_intron	1183	MUS81	1.30286	0.0321676	up
ENST00000525181.1	processed_transcript	1652	CD151	4.26904	0.0331295	up
ENST00000525229.5	nonsense_mediated_decay	2360	PEX16	1.15724	0.0479959	up
ENST00000525319.5	protein_coding	20149	SIRT3	20.785	1.06062e-07	up
ENST00000525342.5	nonsense_mediated_decay	53276	STX17	3.03626	0.023938	up
ENST00000525356.1	protein_coding	2806	RCE1	1.65771	0.018831	up
ENST00000525505.1	retained_intron	7240	ARNT2	4.57447	0.0033063	up
ENST00000525568.1	retained_intron	984	PITPNM1	3.43597	0.0154345	up
ENST00000525586.5	retained_intron	9392	MCAM	1.61933	0.0489676	up
ENST00000525640.5	protein_coding	62832	STX17	2.97894	0.0142754	up
ENST00000525680.5	protein_coding	17839	TP53I11	2.48298	0.0376937	up
ENST00000525681.5	protein_coding	10410	EIF4G2	5.93435	0.000226094	up
ENST00000525708.1	retained_intron	1088	ASRGL1	2.69563	0.0425243	up
ENST00000525752.5	protein_coding	7429	WDR74	2.71466	0.0131638	up
ENST00000525807.5	nonsense_mediated_decay	23294	CTSH	22.5598	7.77475e-09	up
ENST00000525812.1	retained_intron	1747	RPUSD4	1.38935	0.049165	up
ENST00000525824.1	processed_transcript	620	TYK2	4.78963	0.0171738	up
ENST00000525876.1	protein_coding	5001	SERPINH1	2.35627	0.0448896	up
ENST00000525878.5	protein_coding	18924	CSDE1	1.48865	0.040525	up
ENST00000526155.5	protein_coding	140437	ST5	4.45178	0.020891	up
ENST00000526202.5	protein_coding	97498	LMO7	23.2515	5.148e-11	up
ENST00000526231.6	processed_transcript	17874	ADCK5	7.14905	0.0110433	up
ENST00000526233.5	processed_transcript	861	GPAA1	21.6857	2.88127e-08	up
ENST00000526259.5	nonsense_mediated_decay	5068	SLC25A45	5.41034	0.0026283	up
ENST00000526549.5	nonsense_mediated_decay	68545	RNF121	6.0342	0.049887	up
ENST00000526553.5	protein_coding	8980	CD44	6.19725	0.000453067	up
ENST00000526596.1	protein_coding	17151	STIM1	3.65552	0.00198161	up
ENST00000526817.1	protein_coding	1971	SLC35C1	3.69696	0.0148793	up
ENST00000526869.1	protein_coding	64307	SMCO4	1.46699	0.0143813	up
ENST00000526997.5	protein_coding	23320	TATDN3	5.97927	0.00013822	up
ENST00000527004.5	nonsense_mediated_decay	8880	FOXRED1	20.925	8.68684e-08	up
ENST00000527019.5	processed_transcript	51595	SBF2	2.94858	0.0336283	up
ENST00000527087.5	protein_coding	106149	XRRA1	6.03729	0.0408717	up
ENST00000527118.5	nonsense_mediated_decay	17911	RBBP4	2.8365	0.00442719	up
ENST00000527121.5	nonsense_mediated_decay	5612	ILK	2.58231	0.00503115	up
ENST00000527452.1	protein_coding	8828	DHCR7	6.91677	0.0166474	up
ENST00000527662.5	retained_intron	9370	CSRP1	7.79723	3.21987e-07	up
ENST00000527667.5	nonsense_mediated_decay	218430	C11orf49	4.35245	0.00167484	up
ENST00000527697.5	protein_coding	18533	FADS3	3.67648	0.00875756	up
ENST00000527737.5	protein_coding	39759	CD82	1.32669	0.0420921	up
ENST00000527759.5	protein_coding	30105	BCLAF1	7.06721	4.90168e-14	up
ENST00000527821.2	protein_coding	2513	SSH3	6.25987	0.000219676	up
ENST00000527845.1	nonsense_mediated_decay	17500	CKLF-CMTM1	7.62396	0.00549274	up
ENST00000527999.1	nonsense_mediated_decay	27909	RBL1	2.93273	0.00635872	up
ENST00000528047.5	retained_intron	2102	MFSD3	2.18803	0.0195426	up
ENST00000528050.1	retained_intron	945	VPS51	1.76922	0.0441491	up
ENST00000528187.5	protein_coding	3119	SLC43A3	4.22914	0.0474548	up
ENST00000528241.2	protein_coding	33430	PPM1A	1.53236	0.00879715	up
ENST00000528311.5	protein_coding	123618	SCP2	23.919	1.62623e-12	up
ENST00000528358.5	protein_coding	5865	DDHD2	7.28012	0.0103346	up
ENST00000528824.1	nonsense_mediated_decay	98639	SNX7	1.40122	0.0174623	up
ENST00000528926.5	nonsense_mediated_decay	53409	RCOR3	2.20107	0.0179299	up
ENST00000528995.5	protein_coding	7080	ILK	5.86125	0.00523317	up
ENST00000529175.5	protein_coding	6352	SYBU	3.17548	0.033835	up
ENST00000529181.1	retained_intron	71231	ARNT2	4.54023	0.000385981	up
ENST00000529230.5	protein_coding	103182	CKAP5	4.41662	4.72242e-09	up
ENST00000529331.1	protein_coding	22066	AP002360.1	7.04903	1.10732e-05	up
ENST00000529332.5	nonsense_mediated_decay	6262	TM9SF1	1.60456	0.0160557	up
ENST00000529350.1	protein_coding	14411	KCTD21	6.8062	0.0159216	up
ENST00000529374.5	protein_coding	4210	MUS81	1.64395	0.00336115	up
ENST00000529441.5	retained_intron	6663	SIDT2	5.20612	0.0448152	up
ENST00000529444.5	protein_coding	9310	ACP2	10.073	0.00191336	up
ENST00000529480.1	retained_intron	19704	ZDHHC5	6.16793	0.000193158	up
ENST00000529503.5	nonsense_mediated_decay	1741	GPAA1	6.21372	0.00421934	up
ENST00000529519.5	protein_coding	10279	APBB1	8.12366	0.00630351	up
ENST00000529550.5	protein_coding	3992	IL32	2.59295	0.0353609	up
ENST00000529599.5	processed_transcript	3446	ARFGAP2	6.09784	0.00013709	up
ENST00000529604.1	retained_intron	6064	LRP4	2.021	4.89251e-05	up
ENST00000529663.5	protein_coding	5995	ACP2	6.58958	0.0233044	up
ENST00000529747.5	retained_intron	6430	NRBP2	1.83962	0.00584277	up
ENST00000529785.1	processed_transcript	8324	KRT87P	4.92119	0.0123292	up
ENST00000529865.1	protein_coding	16852	AHI1	1.67733	0.0309965	up
ENST00000529871.1	nonsense_mediated_decay	8727	CASP1	6.46862	0.0262116	up
ENST00000529982.5	protein_coding	29769	ZBTB44	1.51886	0.0138007	up
ENST00000529992.5	protein_coding	98798	SNX7	3.56227	0.00344976	up
ENST00000530094.5	protein_coding	57382	CTNND1	1.80698	0.000193082	up
ENST00000530185.1	retained_intron	9018	IFT46	4.0622	0.00562886	up
ENST00000530324.5	protein_coding	33737	FAM76A	1.09337	0.0133628	up
ENST00000530384.5	retained_intron	12760	CCS	2.68713	0.00545933	up
ENST00000530467.5	protein_coding	1834	HYOU1	6.61236	3.57561e-05	up
ENST00000530601.1	protein_coding	21398	CD82	6.9827	0.00196556	up
ENST00000530639.5	protein_coding	167357	PRR5L	23.6198	1.49179e-09	up
ENST00000530779.1	transcribed_processed_pseudogene	351	AC005363.1	4.22876	0.021503	up
ENST00000530805.1	antisense_RNA	890	AP001107.8	4.70303	0.0264255	up
ENST00000530881.5	protein_coding	40554	ZNF720	1.71939	0.0434086	up
ENST00000530886.5	protein_coding	40723	CSDE1	6.15386	2.78281e-05	up
ENST00000531018.5	protein_coding	2350	SYVN1	1.86389	0.00710017	up
ENST00000531035.5	protein_coding	44508	STX17	4.43418	0.00363359	up
ENST00000531184.5	retained_intron	4718	GSDMD	3.89498	0.00914689	up
ENST00000531270.5	nonsense_mediated_decay	144466	LRRK1	5.19888	0.0181296	up
ENST00000531332.1	retained_intron	8277	STIM1	2.23923	0.00512589	up
ENST00000531361.1	processed_transcript	6802	MTFR1L	7.17469	2.85332e-06	up
ENST00000531455.5	protein_coding	11319	ADAM15	11.3084	0.000229834	up
ENST00000531623.3	transcribed_processed_pseudogene	762	EGLN1P1	2.24708	0.0117449	up
ENST00000531632.6	protein_coding	32818	TCP11L1	6.97522	0.0130702	up
ENST00000531801.5	protein_coding	62328	PRCP	4.13809	0.000311945	up
ENST00000531875.2	protein_coding	1448	RECQL4	2.28862	0.0437591	up
ENST00000531895.5	protein_coding	61598	ANKRD42	21.1849	5.98063e-08	up
ENST00000531996.5	nonsense_mediated_decay	3930	POLR2G	7.39902	5.49257e-07	up
ENST00000532010.5	protein_coding	35643	PHF21A	4.15718	0.0290372	up
ENST00000532019.5	protein_coding	7524	DPP3	6.70644	4.51789e-06	up
ENST00000532168.2	lincRNA	11291	AP002884.3	5.92704	0.0459341	up
ENST00000532176.2	protein_coding	79320	POU2F2	1.78227	0.033948	up
ENST00000532287.5	protein_coding	77174	IMMP1L	3.34488	8.59801e-07	up
ENST00000532330.5	nonsense_mediated_decay	31021	BRPF3	8.72552	0.00203397	up
ENST00000532356.5	protein_coding	6759	SERPINH1	23.878	9.86367e-10	up
ENST00000532402.5	nonsense_mediated_decay	21777	GANAB	4.25321	0.0214218	up
ENST00000532496.1	retained_intron	1013	RPS6KA4	1.41117	0.0153231	up
ENST00000532551.1	retained_intron	14247	TOLLIP	2.60387	0.0447627	up
ENST00000532552.2	processed_transcript	38451	ALG8	1.65249	0.0111982	up
ENST00000532597.5	antisense_RNA	18667	AP001267.3	5.90702	0.000950485	up
ENST00000532599.5	antisense_RNA	12425	TMEM9B-AS1	6.8168	0.0171235	up
ENST00000532669.5	protein_coding	11552	CHEK1	8.87629	0.00179909	up
ENST00000532709.5	retained_intron	16471	PRCP	1.26462	0.032076	up
ENST00000532718.5	processed_transcript	1173	SLC39A4	1.04006	0.0203654	up
ENST00000532772.5	nonsense_mediated_decay	13002	INTS11	23.5572	1.64496e-09	up
ENST00000532792.5	retained_intron	5254	ACAT1	1.20046	0.0299472	up
ENST00000532808.5	protein_coding	21841	BIRC3	21.4036	4.35532e-08	up
ENST00000532838.1	protein_coding	13780	CKLF-CMTM1	4.66634	0.0197107	up
ENST00000532879.5	protein_coding	3234	RELA	2.26886	0.0274679	up
ENST00000533012.1	nonsense_mediated_decay	4865	TRAPPC4	1.94708	0.0330906	up
ENST00000533123.5	nonsense_mediated_decay	4496	SMPD1	20.286	2.12407e-07	up
ENST00000533131.5	protein_coding	44775	BDNF	20.7531	1.10974e-07	up
ENST00000533151.5	protein_coding	3981	PEX16	6.04442	0.0409647	up
ENST00000533265.5	protein_coding	20189	LAYN	5.53292	0.00107139	up
ENST00000533573.5	processed_transcript	45921	NPEPPS	5.81673	0.00095978	up
ENST00000533729.1	protein_coding	7969	ARL2	1.09133	0.0465208	up
ENST00000533940.5	protein_coding	17805	TP53I11	4.62153	0.000181025	up
ENST00000534116.1	protein_coding	28738	SLC36A4	3.10609	4.73644e-05	up
ENST00000534123.5	processed_transcript	126270	AL512590.3	4.84039	0.0357304	up
ENST00000534136.5	protein_coding	29820	FBXO3	9.64412	0.00116927	up
ENST00000534140.2	protein_coding	26050	PHLDB1	5.90738	0.00388516	up
ENST00000534313.5	protein_coding	12834	SIPA1	0.662022	0.00787322	up
ENST00000534421.1	retained_intron	943	MPV17L2	2.84236	0.0443053	up
ENST00000534459.5	protein_coding	2586	MROH6	7.7911	3.12649e-07	up
ENST00000534480.5	nonsense_mediated_decay	21265	HID1	20.9049	8.93997e-08	up
ENST00000534485.5	protein_coding	43647	AP2A2	4.30524	0.0182497	up
ENST00000534506.5	protein_coding	6306	AKIP1	1.87266	0.0450952	up
ENST00000534580.5	processed_transcript	29416	PDXDC2P	3.08432	0.0134876	up
ENST00000534673.5	nonsense_mediated_decay	5176	TCIRG1	21.2703	5.28183e-08	up
ENST00000534700.5	transcribed_unprocessed_pseudogene	55026	PDXDC2P	20.8442	9.74936e-08	up
ENST00000534710.1	processed_transcript	1346	CAT	1.23396	0.0359451	up
ENST00000534894.5	protein_coding	217429	TCF7L2	8.97254	0.00158655	up
ENST00000534928.5	protein_coding	237549	ZCCHC7	23.3539	2.27207e-09	up
ENST00000534989.1	protein_coding	51171	COG2	3.52768	0.0271659	up
ENST00000535183.5	protein_coding	49881	DAP3	0.919376	0.0190529	up
ENST00000535200.1	antisense_RNA	11768	PXN-AS1	1.75095	0.0436266	up
ENST00000535621.6	protein_coding	164328	PDXDC1	0.882496	0.0470393	up
ENST00000535718.5	nonsense_mediated_decay	55683	NUP107	7.09358	0.0267158	up
ENST00000535949.5	protein_coding	146920	ATXN2	6.17393	0.000385783	up
ENST00000536019.5	protein_coding	195074	MCU	9.32675	0.00287384	up
ENST00000536142.5	protein_coding	12309	TSN	7.97119	0.00655267	up
ENST00000536202.1	protein_coding	153410	TAOK1	21.7754	2.52419e-08	up
ENST00000536227.5	protein_coding	12518	ARL1	4.51895	0.0163111	up
ENST00000536244.5	protein_coding	48377	KCTD20	2.91716	0.0205458	up
ENST00000536559.1	protein_coding	7035	CCND1	3.65787	0.0306914	up
ENST00000536586.5	protein_coding	35431	CD9	7.97579	0.00971232	up
ENST00000536684.2	protein_coding	1303	MTRNR2L8	4.26358	0.00707497	up
ENST00000536797.5	nonsense_mediated_decay	40635	LPCAT3	6.29141	0.027752	up
ENST00000536831.5	protein_coding	69374	RRP12	24.1584	6.27703e-10	up
ENST00000536859.5	protein_coding	24507	SERINC2	5.99141	0.00298182	up
ENST00000537196.1	protein_coding	65313	ELP1	25.2472	1.03174e-10	up
ENST00000537209.5	protein_coding	58125	GPR161	2.71269	0.0373468	up
ENST00000537218.1	retained_intron	4764	TCHP	3.14774	0.00206349	up
ENST00000537335.5	protein_coding	35236	POLR1B	22.3631	1.04823e-08	up
ENST00000537413.5	protein_coding	141108	SIPA1L1	6.4183	0.0023418	up
ENST00000537442.5	protein_coding	11100	NOP2	9.05639	3.59226e-11	up
ENST00000537473.2	processed_transcript	24657	PTGES3	0.916903	0.0101109	up
ENST00000537559.5	protein_coding	35886	VEPH1	2.82589	0.0409146	up
ENST00000537571.1	retained_intron	2750	IST1	1.48019	0.0143029	up
ENST00000537589.1	protein_coding	18800	CEP68	1.5927	0.00855601	up
ENST00000537728.5	protein_coding	62517	ATP6V0A1	3.6734	0.0396078	up
ENST00000537839.5	processed_transcript	2300	SLC3A2	1.31655	0.0192251	up
ENST00000537898.5	protein_coding	347391	HHAT	4.03014	0.00879836	up
ENST00000537911.5	protein_coding	25163	TRMT10B	7.3285	0.012535	up
ENST00000537934.5	nonsense_mediated_decay	117652	SEMA4D	22.4951	8.57937e-09	up
ENST00000537971.5	protein_coding	209210	TSPAN9	3.53854	0.00483688	up
ENST00000537989.5	protein_coding	370380	BACH2	7.86089	0.00223217	up
ENST00000538032.5	protein_coding	2116	GPR137	1.67557	0.034256	up
ENST00000538061.1	retained_intron	4223	MLXIP	1.80937	0.0244902	up
ENST00000538070.1	retained_intron	15516	UBE3B	0.955934	0.0404592	up
ENST00000538189.5	protein_coding	8078	ARMC5	20.8105	1.0228e-07	up
ENST00000538383.5	protein_coding	132165	NTN4	8.58504	0.00325227	up
ENST00000538437.5	processed_transcript	26274	STARD10	1.55238	0.0356058	up
ENST00000538536.5	protein_coding	38805	STARD10	6.65668	6.12155e-05	up
ENST00000538554.6	protein_coding	22269	ORAOV1	7.08085	0.0124487	up
ENST00000538653.1	retained_intron	6007	BCAR3	1.06523	0.0140935	up
ENST00000538895.5	retained_intron	20812	ABCB9	1.96445	0.000269579	up
ENST00000538906.5	protein_coding	12655	ZNF668	2.1835	0.0180359	up
ENST00000538962.7	protein_coding	50114	PTGR1	21.6232	3.15872e-08	up
ENST00000538977.5	protein_coding	24303	PPWD1	8.41356	0.00310912	up
ENST00000539091.5	protein_coding	48719	RAP1B	5.33455	0.00748458	up
ENST00000539115.5	protein_coding	66611	ZFX	6.95162	0.00551604	up
ENST00000539239.5	protein_coding	11292	PTHLH	6.27716	0.0304575	up
[truncated: 3,814 more rows]
