# Supplementary material for: Variation of Long Non-Coding RNA And mRNA Profiles in Breast Cancer Cells With Influences of Adipocytes
Source: Front Oncol. 2021 May 21;11:631551. doi: 10.3389/fonc.2021.631551 (PMC8176020; doi:10.3389/fonc.2021.631551)
Supplement: Supplementary file 2 [file DataSheet_2.zip › Supplementary Table 3.XLSX]

## Sheet: Table S3
Table S3
Differential lncRNAs in MDA-MB-231/H vs MDA-MB-231 cells
lncRNA name	type	length	gene name	log2 fold change	p value	style
ENST00000504788.5	processed_transcript	59419	LMNB1	-26.6112	9.66118e-12	down
ENST00000603310.5	lincRNA	12300	MIR4435-2HG	3.12166	9.36294e-11	up
ENST00000333145.9	antisense_RNA	31465	PAX8-AS1	25.172	1.17148e-10	up
ENST00000439904.3	processed_transcript	2766	SLC25A16	8.32947	3.04322e-10	up
ENST00000466122.5	processed_transcript	46480	BACE2	9.05691	1.32694e-09	up
ENST00000553238.5	processed_transcript	27034	SLC8B1	23.5068	1.78475e-09	up
ENST00000487788.5	processed_transcript	21335	MEAF6	-23.0563	3.62714e-09	down
ENST00000632964.1	processed_transcript	8670	PHACTR4	22.9536	4.24465e-09	up
ENST00000485106.5	processed_transcript	61894	AOX1	22.8483	4.98091e-09	up
ENST00000479606.5	processed_transcript	18660	LZTR1	-22.7115	6.17889e-09	down
ENST00000474380.1	processed_transcript	7711	LAMB1	22.6629	6.64116e-09	up
ENST00000455567.1	antisense_RNA	22458	MCM3AP-AS1	-22.6446	6.85056e-09	down
ENST00000480893.5	processed_transcript	7841	CRYZL1	-8.14496	1.06078e-08	down
ENST00000522156.1	processed_transcript	795	RPL30	8.80097	1.06187e-08	up
ENST00000468895.5	processed_transcript	20717	GNAS	8.82384	1.34185e-08	up
ENST00000460402.5	processed_transcript	66343	GNB1L	22.1217	1.50778e-08	up
ENST00000564137.5	antisense_RNA	17958	UBL7-AS1	7.71727	1.58679e-08	up
ENST00000520447.1	antisense_RNA	8613	THUMPD3-AS1	-22.0666	1.64452e-08	down
ENST00000434411.5	sense_overlapping	6318	SNHG20	-2.90834	1.76081e-08	down
ENST00000486688.1	processed_transcript	4592	IFRD1	-21.9318	2.01166e-08	down
ENST00000585214.5	processed_transcript	21135	STARD3	-21.9124	2.07053e-08	down
ENST00000502082.5	antisense_RNA	192323	CASC8	21.8419	2.28752e-08	up
ENST00000526233.5	processed_transcript	861	GPAA1	21.6857	2.88127e-08	up
ENST00000524816.7	processed_transcript	11974	TRIM29	21.6232	3.15872e-08	up
ENST00000491936.5	processed_transcript	22946	TMEM50A	21.5233	3.65459e-08	up
ENST00000636286.1	processed_transcript	39474	ALDH7A1	-21.4772	3.93785e-08	down
ENST00000431867.5	processed_transcript	7015	TMEM120A	-21.4263	4.24276e-08	down
ENST00000561951.5	processed_transcript	9632	BBS2	-21.3756	4.56918e-08	down
ENST00000462054.6	processed_transcript	15245	IQSEC2	21.2551	5.4034e-08	up
ENST00000605781.5	processed_transcript	66857	AKR1C3	21.2038	5.81983e-08	up
ENST00000452512.6	processed_transcript	24168	TYW5	21.1945	5.89837e-08	up
ENST00000462067.1	processed_transcript	8572	MRPS15	21.1924	5.91642e-08	up
ENST00000578571.5	processed_transcript	95810	PTPRM	21.1838	5.92072e-08	up
ENST00000486408.5	processed_transcript	15890	PHF20	21.0514	7.24809e-08	up
ENST00000563692.1	processed_transcript	2091	VPS39	20.9598	8.26599e-08	up
ENST00000471787.1	processed_transcript	28774	BARD1	20.9413	8.48788e-08	up
ENST00000479322.1	processed_transcript	8016	TGFB2	20.8149	1.01649e-07	up
ENST00000582911.5	antisense_RNA	2993	LRRC75A-AS1	-7.24588	1.93323e-07	down
ENST00000467403.5	processed_transcript	121731	PDE9A	20.1283	2.61943e-07	up
ENST00000464788.5	processed_transcript	20273	GNAS	7.16926	5.10856e-07	up
ENST00000465888.1	processed_transcript	17958	MBTPS2	-7.70981	6.22696e-07	down
ENST00000450989.5	antisense_RNA	7274	LINC00894	7.67271	7.57126e-07	up
ENST00000487070.5	processed_transcript	44849	KANSL3	4.85393	8.48521e-07	up
ENST00000467772.1	processed_transcript	14147	GCLM	7.93314	9.97616e-07	up
ENST00000420981.2	lincRNA	21585	SERPINB9P1	-7.11806	1.14183e-06	down
ENST00000433764.5	processed_transcript	60301	MMP24-AS1	7.195	1.64125e-06	up
ENST00000488546.5	processed_transcript	21623	GNAS	7.12628	1.82363e-06	up
ENST00000237177.10	processed_transcript	44498	CASP8AP2	-8.97953	1.8914e-06	down
ENST00000441570.1	lincRNA	3791	LINC00472	-6.82803	1.91226e-06	down
ENST00000491125.5	processed_transcript	65957	UQCC1	-7.29106	2.16181e-06	down
ENST00000496602.1	processed_transcript	856	XIAP	-7.44962	2.37864e-06	down
ENST00000493381.1	processed_transcript	3043	TCTA	5.32403	2.50146e-06	up
ENST00000531361.1	processed_transcript	6802	MTFR1L	7.17469	2.85332e-06	up
ENST00000465381.5	processed_transcript	203860	TASP1	7.14201	2.98397e-06	up
ENST00000523255.5	processed_transcript	9858	RNF19A	6.939	3.2229e-06	up
ENST00000520770.1	processed_transcript	91256	LRP12	-8.1615	6.1923e-06	down
ENST00000588226.5	antisense_RNA	1225	PARD6G-AS1	-7.19389	8.09341e-06	down
ENST00000490453.5	processed_transcript	14073	HAUS7	6.77161	9.0983e-06	up
ENST00000520651.1	antisense_RNA	2853	OSGEPL1-AS1	-6.81789	9.42699e-06	down
ENST00000306167.11	processed_transcript	104241	MTM1	-7.16471	9.55264e-06	down
ENST00000598301.1	processed_transcript	16576	NUP62	-6.42214	1.19494e-05	down
ENST00000489304.5	processed_transcript	11513	CD40	-4.84315	1.36545e-05	down
ENST00000608916.1	lincRNA	72603	AC073529.1	-6.73079	1.55291e-05	down
ENST00000509748.1	processed_transcript	28750	LIN54	-6.46878	1.69058e-05	down
ENST00000497786.1	processed_transcript	717	TCTA	-6.61443	2.35641e-05	down
ENST00000463434.5	processed_transcript	47293	GUSBP2	4.49497	2.44872e-05	up
ENST00000479986.1	processed_transcript	2472	HIST1H3J	-9.16337	2.56962e-05	down
ENST00000481527.5	processed_transcript	17852	ACOX2	-6.2434	3.37537e-05	down
ENST00000491515.5	processed_transcript	2031	MFSD2A	-6.18227	3.86153e-05	down
ENST00000630374.1	processed_transcript	1977	SMIM14	6.42142	4.90647e-05	up
ENST00000475595.1	processed_transcript	2460	TSEN2	6.32792	5.03803e-05	up
ENST00000489390.1	processed_transcript	92068	SHOC2	6.65282	5.76131e-05	up
ENST00000461361.5	processed_transcript	37426	EXOSC7	-1.46472	5.77e-05	down
ENST00000476563.1	processed_transcript	41097	ZNF680	-6.23496	5.96359e-05	down
ENST00000382326.5	processed_transcript	27176	PDPK2P	-2.61101	6.10142e-05	down
ENST00000468062.5	processed_transcript	2782	MAP4K2	4.02446	6.2383e-05	up
ENST00000521083.1	processed_transcript	9165	SARAF	3.30203	7.38498e-05	up
ENST00000476517.1	processed_transcript	30630	CDKAL1	2.9872	7.55042e-05	up
ENST00000397193.7	processed_transcript	14745	PAFAH1B1	-2.66381	7.89682e-05	down
ENST00000455966.2	lincRNA	2059	LINC01635	6.32309	8.01616e-05	up
ENST00000418924.6	processed_transcript	112754	RIN3	7.55201	8.17108e-05	up
ENST00000504137.1	processed_transcript	8730	FAM200B	2.53781	9.29127e-05	up
ENST00000492737.5	processed_transcript	7283	CACNB1	6.05254	0.000104631	up
ENST00000473310.5	processed_transcript	10252	PFKFB2	6.10303	0.000129476	up
ENST00000478111.5	processed_transcript	23463	TRIM13	4.2625	0.00013692	up
ENST00000529599.5	processed_transcript	3446	ARFGAP2	6.09784	0.00013709	up
ENST00000608287.1	processed_transcript	164491	SGMS1	-4.02143	0.00014494	down
ENST00000481030.1	processed_transcript	9413	SEPT8	5.97304	0.000157963	up
ENST00000508539.2	processed_transcript	14104	CEP192	-6.10477	0.000164545	down
ENST00000507493.1	processed_transcript	1263	PIGG	-4.76476	0.000168398	down
ENST00000442784.1	processed_transcript	4639	MEX3A	6.23047	0.000178736	up
ENST00000641008.1	processed_transcript	93173	INTS4P1	-5.14368	0.000180037	down
ENST00000512885.1	processed_transcript	16957	DROSHA	3.6328	0.0002068	up
ENST00000465189.1	processed_transcript	7430	NSMCE4A	-6.06702	0.00021339	down
ENST00000586702.1	processed_transcript	4019	DOCK6	-5.71845	0.000231259	down
ENST00000463426.5	processed_transcript	20198	CUL4A	-3.839	0.000231634	down
ENST00000531515.5	processed_transcript	22696	CREBZF	-4.756	0.000235694	down
ENST00000563904.1	processed_transcript	1269	HERC2P4	-5.88383	0.000236896	down
ENST00000513851.1	lincRNA	575	AC108062.1	-6.28364	0.000249759	down
ENST00000567694.5	processed_transcript	2852	ATP6V0D1	4.27414	0.000286208	up
ENST00000462884.1	processed_transcript	37734	TMEM45A	-5.85481	0.000296273	down
ENST00000497143.5	processed_transcript	14576	NAA16	8.92402	0.000349997	up
ENST00000581192.1	lincRNA	4813	LINC00909	-6.2789	0.00037158	down
ENST00000488014.5	processed_transcript	134080	TTLL7	-5.11944	0.000386417	down
ENST00000475151.5	processed_transcript	5120	BTN2A3P	4.49699	0.000425648	up
ENST00000512234.1	processed_transcript	2027	SQSTM1	-1.53606	0.000452512	down
ENST00000478329.1	processed_transcript	39818	USP37	-5.68287	0.000467675	down
ENST00000467029.5	processed_transcript	29623	MINOS1	-1.45215	0.000468504	down
ENST00000433239.6	processed_transcript	281407	ANKRD7	-6.02459	0.000479261	down
ENST00000557425.1	processed_transcript	76237	LTBP2	5.78715	0.000487229	up
ENST00000439987.6	processed_transcript	56773	IFT140	-10.4028	0.000520804	down
ENST00000469058.1	processed_transcript	94139	MICU2	5.09858	0.000525282	up
ENST00000556861.1	processed_transcript	42743	STYX	-4.4524	0.000537111	down
ENST00000471937.1	processed_transcript	29622	TMEM206	-4.83368	0.000544619	down
ENST00000570123.5	processed_transcript	6131	COX4I1	-6.05616	0.000559098	down
ENST00000473667.5	processed_transcript	2179	PDZD11	1.73069	0.000579274	up
ENST00000596924.1	processed_transcript	2457	A1BG	3.1808	0.000671494	up
ENST00000357517.6	processed_transcript	6533	PCDH1	-10.3468	0.000679325	down
ENST00000423536.5	lincRNA	10479	SNHG17	-1.85126	0.000683093	down
ENST00000558489.1	processed_transcript	1183	BMP4	1.20417	0.00071067	up
ENST00000580404.5	processed_transcript	10371	PLEKHM1	6.88919	0.00078162	up
ENST00000464210.1	processed_transcript	10915	TRIM24	5.5486	0.000801623	up
ENST00000510859.5	antisense_RNA	16208	PAX8-AS1	-6.96692	0.0008331	down
ENST00000590748.1	processed_transcript	6902	ZNF234	-3.07802	0.00086561	down
ENST00000439494.1	lincRNA	10624	MIR4435-2HG	5.91741	0.000907894	up
ENST00000423331.6	processed_transcript	166131	TBC1D5	-5.20465	0.000941707	down
ENST00000520845.5	processed_transcript	13533	INTS8	-4.96799	0.000948418	down
ENST00000532597.5	antisense_RNA	18667	AP001267.3	5.90702	0.000950485	up
ENST00000496043.5	processed_transcript	28333	PTPRF	-5.57877	0.00095158	down
ENST00000533573.5	processed_transcript	45921	NPEPPS	5.81673	0.00095978	up
ENST00000367119.1	antisense_RNA	6613	C1orf147	-5.72083	0.000988994	down
ENST00000616338.1	lincRNA	3170	AL139220.2	-2.45139	0.0010757	down
ENST00000558733.5	processed_transcript	94528	ADAM10	3.36255	0.00113477	up
ENST00000510924.1	processed_transcript	33731	DMXL1	-6.17885	0.0011541	down
ENST00000542598.5	antisense_RNA	5376	AP000763.3	-5.63353	0.00116845	down
ENST00000510072.1	processed_transcript	1113	TRIM41	-6.4596	0.00125905	down
ENST00000490550.1	processed_transcript	49700	KIFAP3	5.56185	0.00129208	up
ENST00000572222.1	antisense_RNA	1225	MMP25-AS1	5.41476	0.00137772	up
ENST00000585673.5	processed_transcript	19143	THOP1	-4.46412	0.0014347	down
ENST00000553846.1	processed_transcript	19910	PRKCH	4.33559	0.00143987	up
ENST00000616951.1	processed_transcript	10820	ZNF561-AS1	4.88666	0.00152854	up
ENST00000576943.1	antisense_RNA	1978	ZNF213-AS1	5.45865	0.00159525	up
ENST00000544752.6	processed_transcript	357999	GPHN	-9.99171	0.00162165	down
ENST00000542086.5	antisense_RNA	4261	RASSF8-AS1	-6.35968	0.00169035	down
ENST00000482466.5	processed_transcript	27131	LRRFIP2	-2.81827	0.00177531	down
ENST00000498815.1	processed_transcript	585	RPS6	-3.42105	0.00181507	down
ENST00000462491.5	processed_transcript	12924	ELMO2	3.6225	0.00185484	up
ENST00000333319.6	lincRNA	2292	LINC01006	7.40508	0.00185509	up
ENST00000478981.1	processed_transcript	6057	BNIP2	-2.93983	0.00186866	down
ENST00000427039.1	lincRNA	234104	AL359710.1	5.50255	0.00187621	up
ENST00000473439.5	processed_transcript	36438	BID	6.46922	0.00195968	up
ENST00000594776.1	antisense_RNA	6814	AC007292.3	5.40377	0.0019621	up
ENST00000473135.5	processed_transcript	19159	TP53BP2	-5.72454	0.00201379	down
ENST00000391394.3	processed_transcript	5813	AC024940.1	5.61306	0.00201526	up
ENST00000484749.5	processed_transcript	11080	IBA57	4.67038	0.0020548	up
ENST00000484201.5	processed_transcript	8708	AP4B1	-5.42618	0.00206326	down
ENST00000507770.1	sense_intronic	989	RASA2-IT1	-5.61638	0.00212593	down
ENST00000588752.5	processed_transcript	47094	IMPA2	5.56427	0.00213482	up
ENST00000488455.5	processed_transcript	35251	ZMYM1	-4.92541	0.00214229	down
ENST00000472698.1	processed_transcript	3154	ABCB8	1.3794	0.00214241	up
ENST00000477686.1	processed_transcript	987	MRPL20	-8.94923	0.00214867	down
ENST00000571835.5	processed_transcript	20569	WDR45B	2.01547	0.00216844	up
ENST00000625474.1	3prime_overlapping_ncRNA	1371	TGFB2-OT1	4.81007	0.00227038	up
ENST00000527469.1	processed_transcript	4004	CAPN1	-4.19684	0.00228622	down
ENST00000561072.1	processed_transcript	13038	NIPA2	1.96667	0.00232183	up
ENST00000421704.5	lincRNA	3884	LINC00472	1.31858	0.00236601	up
ENST00000480817.1	antisense_RNA	5682	AC104411.1	-5.36234	0.00240383	down
ENST00000436990.2	processed_transcript	8561	BCR	5.39849	0.00241128	up
ENST00000467850.1	processed_transcript	30785	NRP2	4.33608	0.00244568	up
ENST00000490775.5	processed_transcript	16229	IDS	-2.84953	0.00248896	down
ENST00000586513.4	processed_transcript	9373	EIF3K	5.67725	0.00250913	up
ENST00000615163.1	antisense_RNA	7125	DARS-AS1	-5.23516	0.00263368	down
ENST00000555520.1	lincRNA	10317	LINC01578	-3.73112	0.00269109	down
ENST00000557828.1	antisense_RNA	10858	AC009269.4	-5.24967	0.00275547	down
ENST00000472229.1	processed_transcript	8536	MRPS18B	4.77472	0.00286018	up
ENST00000435872.1	antisense_RNA	3989	AC114488.1	-5.25687	0.00290457	down
ENST00000638356.1	antisense_RNA	23999	AD000090.1	4.45429	0.00293841	up
ENST00000485081.5	processed_transcript	10330	DHX9	4.39787	0.00300605	up
ENST00000566905.5	processed_transcript	2702	PKD1	5.2718	0.0030375	up
ENST00000543080.1	processed_transcript	4064	ACACB	5.63657	0.00320615	up
ENST00000561222.1	processed_transcript	8115	ACTG1P17	5.20577	0.00322404	up
ENST00000606212.1	processed_transcript	9247	AL390728.4	1.49829	0.00330149	up
ENST00000599964.1	processed_transcript	8328	COPE	5.75875	0.00330371	up
ENST00000475254.5	processed_transcript	48565	TFDP1	-1.88312	0.00341949	down
ENST00000539819.5	processed_transcript	7993	ATMIN	-5.15575	0.00344093	down
ENST00000438858.1	processed_transcript	30616	AP000347.1	-3.93171	0.00346991	down
ENST00000509206.1	processed_transcript	27886	RNF4	-1.74089	0.00349231	down
ENST00000499025.5	lincRNA	85433	AC021086.1	5.28502	0.003527	up
ENST00000424059.1	processed_transcript	81719	PMS1	8.18227	0.00366876	up
ENST00000558365.1	processed_transcript	15407	ADAMTS7P4	5.50102	0.00378726	up
ENST00000608741.1	lincRNA	768	AC069148.1	1.27983	0.00388424	up
ENST00000476980.5	processed_transcript	47437	NAA16	-5.46115	0.00396875	down
ENST00000489783.1	processed_transcript	44727	SHOC2	6.35012	0.00404452	up
ENST00000485462.5	processed_transcript	10141	COQ8A	-1.95936	0.00405085	down
ENST00000525925.1	processed_transcript	3523	ZDHHC24	-4.49593	0.00405248	down
ENST00000629547.2	antisense_RNA	55302	CYP1B1-AS1	5.39075	0.00405865	up
ENST00000531745.1	processed_transcript	1893	C11orf24	-1.73368	0.00407195	down
ENST00000377181.2	processed_transcript	88731	KCNIP3	-5.04899	0.00408461	down
ENST00000602516.1	antisense_RNA	2890	HCG18	2.19683	0.00412982	up
ENST00000490371.5	processed_transcript	7694	DNPEP	-5.93753	0.00413844	down
ENST00000596088.5	antisense_RNA	103237	NUTM2B-AS1	5.19495	0.00426633	up
ENST00000487347.1	processed_transcript	25260	LPP	-6.04399	0.00430835	down
ENST00000482012.1	processed_transcript	4206	COG2	-4.88868	0.00435639	down
ENST00000511950.1	processed_transcript	5454	AC093752.1	-2.41731	0.00437008	down
ENST00000466292.1	antisense_RNA	8468	ARHGAP31-AS1	-5.1719	0.00448117	down
ENST00000477091.5	processed_transcript	69486	MRPS6	-2.53023	0.00467984	down
ENST00000485640.5	processed_transcript	4999	GSTM4	8.14043	0.00476927	up
ENST00000453478.1	lincRNA	150964	MIR4435-2HG	-2.0042	0.0048045	down
ENST00000587564.2	processed_transcript	4178	SPRED3	5.20812	0.00481959	up
ENST00000506615.1	processed_transcript	48094	TBCK	4.01724	0.00490662	up
ENST00000576664.5	processed_transcript	17826	PITPNM3	3.8051	0.00505834	up
ENST00000544475.5	processed_transcript	76328	AL513165.2	-2.04871	0.00509249	down
ENST00000433026.5	processed_transcript	15715	ALDH7A1	4.85441	0.00518342	up
ENST00000491455.5	processed_transcript	56030	SMYD2	-3.26043	0.00520413	down
ENST00000442532.1	antisense_RNA	8737	AC139149.1	-5.44314	0.00526384	down
ENST00000418436.5	processed_transcript	45898	RFC1	-3.6039	0.00529029	down
ENST00000451545.1	antisense_RNA	819	Z99943.1	-5.35806	0.00533431	down
ENST00000412730.1	antisense_RNA	5297	LINC00525	-4.00338	0.00534387	down
ENST00000563473.1	processed_transcript	1251	RPL4	1.58777	0.00537884	up
ENST00000626865.2	antisense_RNA	48550	CYP1B1-AS1	-5.25514	0.00540551	down
ENST00000577218.1	antisense_RNA	21061	AC068025.1	-4.97066	0.00547801	down
ENST00000471161.1	processed_transcript	2702	TMEM139	-1.84161	0.00550472	down
ENST00000464138.1	processed_transcript	5936	SSR3	2.593	0.0055504	up
ENST00000465512.5	processed_transcript	2201	TOMM40L	4.80994	0.00559062	up
ENST00000566892.1	lincRNA	2172	AC131902.2	5.33735	0.00559458	up
ENST00000547201.5	processed_transcript	45474	USP25	-5.52743	0.00562393	down
ENST00000418093.2	processed_transcript	96206	AC092042.3	-2.95045	0.00569097	down
ENST00000520545.5	processed_transcript	58997	NIPAL2	-5.04081	0.005702	down
ENST00000485891.1	processed_transcript	91635	EVA1A	1.43647	0.00573516	up
ENST00000585876.1	processed_transcript	1435	LRFN3	-3.20023	0.00577379	down
ENST00000618315.4	processed_transcript	12029	AC138393.1	-4.32899	0.00612344	down
ENST00000445230.1	processed_transcript	3245	GATS	1.20685	0.00613717	up
ENST00000559458.2	3prime_overlapping_ncRNA	1150	AL662884.1	5.76036	0.00615098	up
ENST00000579630.1	processed_transcript	1458	TRIM16	-5.46972	0.00620347	down
ENST00000607710.1	lincRNA	860	AC016405.3	-3.93964	0.00621209	down
ENST00000462887.1	processed_transcript	1663	ZFYVE27	1.49183	0.00625714	up
ENST00000492443.1	processed_transcript	2950	CYP1B1	1.4692	0.00629979	up
ENST00000610220.1	lincRNA	349	AC109347.2	-4.88831	0.0064101	down
ENST00000562743.5	processed_transcript	45226	USP10	-2.89638	0.00650068	down
ENST00000525214.1	processed_transcript	9388	COPB1	-5.41551	0.00650241	down
ENST00000490261.1	processed_transcript	5144	GFM1	-4.97889	0.00652055	down
ENST00000484502.1	processed_transcript	8481	MRPS33	-3.84385	0.00654705	down
ENST00000465508.5	processed_transcript	10890	DNAJC11	3.56414	0.00656346	up
ENST00000477524.5	processed_transcript	134065	TTLL7	4.05955	0.00659331	up
ENST00000563261.5	antisense_RNA	23889	SNAI3-AS1	4.79863	0.00668156	up
ENST00000444188.1	antisense_RNA	26312	BX322234.1	4.98441	0.00670565	up
ENST00000412393.5	lincRNA	7659	LINC00342	-5.62993	0.00673264	down
ENST00000528834.1	processed_transcript	3530	YAP1	-4.97396	0.00676766	down
ENST00000538787.1	processed_transcript	7952	WNK1	-5.24655	0.00708807	down
ENST00000486798.5	processed_transcript	49638	DNAJC13	2.74252	0.00715713	up
ENST00000564040.6	processed_transcript	12331	NAE1	7.53189	0.00727016	up
ENST00000469102.1	processed_transcript	3873	CMC1	-2.20759	0.00729822	down
ENST00000483684.1	processed_transcript	2423	COMMD3	1.05069	0.00730508	up
ENST00000492868.1	processed_transcript	23085	FARP2	-5.11969	0.00731193	down
ENST00000468141.2	lincRNA	13131	LINC01119	5.16371	0.00742461	up
ENST00000546932.5	processed_transcript	45161	TBC1D15	-4.03494	0.00763933	down
ENST00000594821.1	processed_transcript	4055	ZNF431	4.94679	0.00764366	up
ENST00000468832.5	processed_transcript	9795	SPATS2L	-4.679	0.00765346	down
ENST00000489852.1	processed_transcript	25135	SDHAF3	-3.02548	0.00771863	down
ENST00000472678.1	processed_transcript	14145	PEX13	3.48544	0.00773525	up
ENST00000498525.5	processed_transcript	28660	CDK5RAP1	8.50775	0.00782578	up
ENST00000507502.5	processed_transcript	107838	RAI14	4.88095	0.00796306	up
ENST00000447565.1	antisense_RNA	1345	LIF-AS1	-4.89895	0.00797542	down
ENST00000613190.1	antisense_RNA	1975	AC124319.2	-5.2888	0.00799359	down
ENST00000512915.5	lincRNA	31294	AC098487.1	-2.36076	0.00801445	down
ENST00000471382.5	processed_transcript	1092	BATF3	1.77799	0.00804181	up
ENST00000544562.5	processed_transcript	11514	ABHD4	-2.76978	0.00809765	down
ENST00000506793.5	processed_transcript	22333	GUF1	5.66221	0.00812698	up
ENST00000606853.1	antisense_RNA	1137	AC016065.1	1.34732	0.00816267	up
ENST00000482967.5	processed_transcript	42666	CDK5RAP1	-7.65219	0.00827397	down
ENST00000571898.5	processed_transcript	17352	SCPEP1	-5.64417	0.00831811	down
ENST00000564792.1	processed_transcript	12959	TK2	2.53534	0.00834158	up
ENST00000610332.1	lincRNA	395	AC106028.5	4.4378	0.00839181	up
ENST00000476895.5	processed_transcript	93685	MICU2	-3.34288	0.00849064	down
ENST00000502833.5	processed_transcript	50856	PPA2	3.43458	0.00849946	up
ENST00000433893.1	lincRNA	1458	AC007391.1	-4.95594	0.00851026	down
ENST00000512213.5	antisense_RNA	19008	ZBED3-AS1	-3.61978	0.00853955	down
ENST00000462545.5	processed_transcript	16192	SPEG	3.52034	0.0086379	up
ENST00000498660.1	processed_transcript	3173	TUBA4A	-4.10404	0.00864334	down
ENST00000493093.5	processed_transcript	53774	SLC25A43	-7.64338	0.00875473	down
ENST00000482333.5	processed_transcript	104088	USP13	4.52484	0.00877468	up
ENST00000484515.1	processed_transcript	33146	SMOX	-6.30547	0.00885112	down
ENST00000614441.1	lincRNA	631	AP001527.2	-1.80264	0.0088936	down
ENST00000585935.5	processed_transcript	2867	RAVER1	-7.49086	0.00893702	down
ENST00000556044.5	processed_transcript	9366	MED6	7.73285	0.00906336	up
ENST00000465590.1	processed_transcript	2529	SKIL	3.89157	0.00908591	up
ENST00000625598.1	lincRNA	923	FP236383.2	3.64346	0.00909025	up
ENST00000475498.5	processed_transcript	15906	ZSWIM7	1.91512	0.00913808	up
ENST00000473076.1	processed_transcript	6463	DHX9	-7.52767	0.00921482	down
ENST00000376682.8	processed_transcript	138962	ADGRD1	7.39619	0.00925684	up
ENST00000509598.5	processed_transcript	7913	ATG12	7.53091	0.00927223	up
ENST00000464960.5	processed_transcript	11998	GNAS	3.71012	0.00932333	up
ENST00000627981.1	lincRNA	923	FP236383.3	3.60866	0.00940939	up
ENST00000416061.1	antisense_RNA	38201	AC231533.1	-3.1788	0.00942351	down
ENST00000602502.1	antisense_RNA	2017	AC026691.1	1.34151	0.00944258	up
ENST00000491286.5	processed_transcript	9302	HAUS7	1.83971	0.0094818	up
ENST00000475722.5	processed_transcript	25500	PRUNE1	-3.09773	0.00963422	down
ENST00000548978.2	antisense_RNA	2084	LBX2-AS1	6.14205	0.00967126	up
ENST00000474586.5	processed_transcript	24260	TRA2A	3.44667	0.00979135	up
ENST00000472612.5	processed_transcript	12934	PHTF1	2.19337	0.00986071	up
ENST00000508965.5	processed_transcript	12720	PRDM8	1.70004	0.00987396	up
ENST00000445000.2	lincRNA	3207	LINC01011	-3.59258	0.00988295	down
ENST00000591968.1	processed_transcript	8194	PEPD	-2.37583	0.00995958	down
ENST00000560651.1	processed_transcript	14748	ADAMTS7P4	-4.54203	0.0100511	down
ENST00000476326.5	processed_transcript	30343	WDR4	-6.62752	0.0101005	down
ENST00000537473.2	processed_transcript	24657	PTGES3	0.916903	0.0101109	up
ENST00000554819.5	processed_transcript	42521	SCFD1	5.05458	0.0101463	up
ENST00000524482.5	processed_transcript	5174	MRPL49	2.79093	0.0101731	up
ENST00000606727.1	lincRNA	2528	LINC01623	7.20997	0.0101897	up
ENST00000631211.1	lincRNA	923	FP671120.3	3.52062	0.0102385	up
ENST00000545177.4	lincRNA	26751	SERPINB9P1	1.83772	0.0104932	up
ENST00000462329.5	processed_transcript	15449	UCK2	-2.66507	0.0105258	down
ENST00000399000.7	processed_transcript	44500	DSCR3	0.815078	0.0106279	up
ENST00000439104.1	antisense_RNA	817	AP006216.1	-4.88716	0.0106864	down
ENST00000588620.5	processed_transcript	1523	MRPL38	-5.09695	0.0107189	down
ENST00000639181.1	lincRNA	86649	LINC01138	2.60551	0.010784	up
ENST00000513171.5	processed_transcript	11755	KAT7	2.15935	0.0109036	up
ENST00000517898.1	antisense_RNA	1370	AC090152.1	6.17451	0.0109114	up
ENST00000430846.5	processed_transcript	44361	ATP8B5P	4.08466	0.010959	up
ENST00000511466.5	processed_transcript	102996	ANAPC10	1.37557	0.0109998	up
ENST00000526231.6	processed_transcript	17874	ADCK5	7.14905	0.0110433	up
ENST00000585299.1	processed_transcript	2595	NFE2L1	-5.41394	0.0110493	down
ENST00000584558.5	processed_transcript	17954	ITGB4	-6.46751	0.0111062	down
ENST00000468345.1	processed_transcript	40391	ADD3	4.60204	0.0111101	up
ENST00000461530.1	processed_transcript	12129	ZBTB7B	2.99254	0.0111389	up
ENST00000433071.2	lincRNA	1243	AP000251.1	-1.45116	0.0111578	down
ENST00000470432.5	processed_transcript	5492	ECM1	1.28379	0.0111786	up
ENST00000451298.1	processed_transcript	123849	AL158066.1	7.79819	0.0111808	up
ENST00000532552.2	processed_transcript	38451	ALG8	1.65249	0.0111982	up
ENST00000594572.1	processed_transcript	979	PPFIA4	-7.35001	0.0112208	down
ENST00000577144.5	processed_transcript	10389	CORO7	-3.50468	0.0112734	down
ENST00000550987.5	processed_transcript	15541	CPSF6	5.62175	0.0112745	up
ENST00000548810.1	antisense_RNA	551	AP001157.1	2.16641	0.0114566	up
ENST00000508412.5	processed_transcript	15000	DCAF4	5.34972	0.0114888	up
ENST00000445745.5	antisense_RNA	30774	PAX8-AS1	4.61762	0.0115793	up
ENST00000419668.1	antisense_RNA	62266	AC002454.1	-4.54296	0.0116271	down
ENST00000467481.1	processed_transcript	2096	MPHOSPH8	2.57365	0.0117077	up
ENST00000506375.1	processed_transcript	9876	SLAIN2	-4.19577	0.012081	down
ENST00000563565.1	antisense_RNA	6589	AC133550.1	-4.8058	0.0121263	down
ENST00000556647.1	processed_transcript	1558	SRSF5	-7.19167	0.0122186	down
ENST00000381348.4	processed_transcript	6760	LINC00634	5.03536	0.0122233	up
ENST00000555372.5	processed_transcript	35236	FNTB	-4.07344	0.0122782	down
ENST00000530144.6	processed_transcript	6629	MCAM	-5.02245	0.0122813	down
ENST00000562549.2	lincRNA	1583	AC092368.3	-6.471	0.0123167	down
ENST00000484396.1	processed_transcript	6095	ACSS1	1.19274	0.0123209	up
ENST00000529785.1	processed_transcript	8324	KRT87P	4.92119	0.0123292	up
ENST00000493003.1	processed_transcript	5610	KIAA0930	3.72215	0.0124374	up
ENST00000621974.1	lincRNA	1113	AC010999.2	3.72215	0.0124374	up
ENST00000636651.1	processed_transcript	141177	FOXO1	3.24779	0.0124542	up
ENST00000469528.5	processed_transcript	33692	GAPVD1	-1.11953	0.012493	down
ENST00000481741.5	processed_transcript	6410	PRR3	1.05345	0.0125225	up
ENST00000533017.1	processed_transcript	3733	SAC3D1	-5.8976	0.0125641	down
ENST00000481409.1	processed_transcript	530	USP39	-4.61966	0.0126598	down
ENST00000504987.1	processed_transcript	26374	PAPSS1	-4.30574	0.0127494	down
ENST00000483102.5	processed_transcript	5737	FAM118A	3.30528	0.0128223	up
ENST00000598440.1	processed_transcript	12720	ZNF665	-1.25107	0.0129257	down
ENST00000592431.1	lincRNA	4662	AC008736.1	1.36759	0.0129296	up
ENST00000573896.1	processed_transcript	8067	SPACA6	4.06082	0.0131417	up
ENST00000562702.2	processed_transcript	11881	HDGFL3	-3.70092	0.0132008	down
ENST00000471142.5	processed_transcript	3947	TBRG4	-2.91894	0.0132326	down
ENST00000439473.5	processed_transcript	105087	DPY19L2P2	-7.08503	0.0133	down
ENST00000411491.5	processed_transcript	105033	DPY19L2P2	-7.08541	0.0133013	down
ENST00000532453.1	lincRNA	4443	AF131215.3	-4.96678	0.0133115	down
ENST00000494769.1	processed_transcript	4094	DOCK4	-3.07783	0.0134163	down
ENST00000567427.1	processed_transcript	3818	TELO2	-4.81126	0.0134316	down
ENST00000521414.5	processed_transcript	12313	NDRG1	-2.68524	0.0134628	down
ENST00000534580.5	processed_transcript	29416	PDXDC2P	3.08432	0.0134876	up
ENST00000442417.5	antisense_RNA	75690	AC078883.1	-3.22584	0.0135376	down
ENST00000637634.1	antisense_RNA	11059	AC012485.3	-4.71193	0.013555	down
ENST00000555666.1	processed_transcript	31401	SOS2	1.41942	0.013573	up
ENST00000489599.1	processed_transcript	4353	FTSJ1	-1.63185	0.013574	down
ENST00000519435.5	processed_transcript	94351	ST3GAL1	-1.53577	0.0136127	down
ENST00000459913.5	processed_transcript	8610	TBL2	-4.5986	0.0136303	down
ENST00000503091.1	antisense_RNA	12734	AC008592.1	-4.71889	0.0136385	down
ENST00000512616.5	processed_transcript	12195	KAT7	4.02246	0.01364	up
ENST00000624706.3	antisense_RNA	19990	PAX8-AS1	-5.34004	0.0136672	down
ENST00000454605.5	antisense_RNA	28717	RNASEH2B-AS1	-3.76143	0.0136839	down
ENST00000544162.5	processed_transcript	141314	WWP2	8.29796	0.0138398	up
ENST00000495463.5	processed_transcript	21066	SEPT2	-2.42751	0.0138445	down
ENST00000462688.5	processed_transcript	2312	UROD	3.9457	0.0139505	up
ENST00000470583.5	processed_transcript	89792	GLCCI1	7.02987	0.0139562	up
ENST00000430555.5	lincRNA	85078	LINC01237	-4.63062	0.0139936	down
ENST00000628457.1	lincRNA	896	AC110079.2	-4.633	0.0140288	down
ENST00000469281.5	processed_transcript	3374	HLA-J	-7.08052	0.0141109	down
ENST00000481991.1	processed_transcript	3802	USP54	4.82664	0.0141947	up
ENST00000581155.5	antisense_RNA	5670	AP001107.9	5.32696	0.0142372	up
ENST00000506424.2	processed_transcript	2903	ANKRD37	-7.06085	0.014289	down
ENST00000562848.1	lincRNA	2680	AC012531.1	3.78161	0.0143128	up
ENST00000474282.2	processed_transcript	4070	ST6GALNAC4	-2.75394	0.0143264	down
ENST00000495365.5	processed_transcript	3673	LYPLA2	7.13529	0.0143802	up
ENST00000460338.5	processed_transcript	14631	KDELC1	3.86992	0.0145236	up
ENST00000497439.5	processed_transcript	3779	POMGNT1	3.01513	0.0147872	up
ENST00000530814.1	processed_transcript	69372	ABTB2	-4.43425	0.0148189	down
ENST00000461472.1	processed_transcript	15666	GATA3	-6.97854	0.0148704	down
ENST00000601023.2	processed_transcript	14034	ZNF85	7.17956	0.0148955	up
ENST00000595484.5	processed_transcript	3574	KPTN	6.98706	0.0149316	up
ENST00000524786.1	processed_transcript	4439	DEAF1	4.99172	0.0149378	up
ENST00000622847.1	sense_intronic	530	AL122023.1	-1.86487	0.0150124	down
ENST00000460394.5	processed_transcript	71458	ITGB3BP	4.03264	0.0150594	up
ENST00000504221.5	processed_transcript	12303	CAST	-1.49534	0.0151019	down
ENST00000563508.1	processed_transcript	910	ZSCAN29	-5.87575	0.0151078	down
ENST00000467551.1	processed_transcript	25250	GABPB2	7.02825	0.0152846	up
ENST00000454184.5	processed_transcript	53388	MMP24-AS1	-1.75865	0.0153211	down
ENST00000496301.6	processed_transcript	2300	WASH6P	2.91666	0.0153717	up
ENST00000640964.1	processed_transcript	102822	LINC00174	-2.87756	0.0155126	down
ENST00000468156.1	processed_transcript	4051	TBCB	0.720794	0.0155231	up
ENST00000533502.1	antisense_RNA	5834	AP002748.3	-6.93735	0.0158011	down
ENST00000585749.5	processed_transcript	13592	SDF2	6.86245	0.0159202	up
ENST00000497753.1	processed_transcript	18174	ARV1	1.6497	0.0159793	up
ENST00000610007.1	antisense_RNA	140	AC090425.1	4.64686	0.015986	up
ENST00000577161.5	processed_transcript	365037	RPTOR	-4.09705	0.0160163	down
ENST00000511570.1	processed_transcript	7726	ARHGAP22	-2.68718	0.0160598	down
ENST00000467239.5	processed_transcript	13391	FAM86JP	2.81181	0.0160861	up
ENST00000461678.1	processed_transcript	1471	ARHGEF11	-2.11293	0.0162093	down
ENST00000478396.1	processed_transcript	8559	MARCH7	-2.60505	0.0162869	down
ENST00000526523.1	processed_transcript	3009	DENND5A	-1.55451	0.0163171	down
ENST00000554487.1	processed_transcript	52684	TTLL5	2.6083	0.0163284	up
ENST00000552023.1	processed_transcript	2627	MED13L	4.67981	0.0163372	up
ENST00000508708.1	processed_transcript	33766	CSNK1G3	-2.29067	0.0166062	down
ENST00000495599.1	processed_transcript	11710	PRDX4	-4.69026	0.0166336	down
ENST00000414039.1	lincRNA	6091	AC097059.2	-1.34578	0.0166656	down
ENST00000524925.1	processed_transcript	7567	ALG8	3.21377	0.0167878	up
ENST00000484464.5	processed_transcript	12165	ACP1	-2.23743	0.0168119	down
ENST00000475443.1	processed_transcript	8923	DPCD	-2.86384	0.016831	down
ENST00000629969.1	lincRNA	923	FP671120.4	3.61385	0.0169316	up
ENST00000533829.1	processed_transcript	6669	PPP1R16A	-2.43254	0.017082	down
ENST00000507287.5	processed_transcript	14215	RPL32P3	6.76891	0.017119	up
ENST00000532599.5	antisense_RNA	12425	TMEM9B-AS1	6.8168	0.0171235	up
ENST00000621997.1	antisense_RNA	464	AL138966.2	2.21508	0.0171678	up
ENST00000376135.5	processed_transcript	54838	ABI2	-4.12975	0.0171721	down
ENST00000525824.1	processed_transcript	620	TYK2	4.78963	0.0171738	up
ENST00000465449.5	processed_transcript	5657	SHISA5	5.64812	0.0171994	up
ENST00000470470.1	processed_transcript	36477	CHD6	1.25926	0.0172735	up
ENST00000477477.1	processed_transcript	7117	HDLBP	-4.52561	0.0173013	down
ENST00000498749.1	processed_transcript	4372	SPR	-6.86674	0.0173833	down
ENST00000544145.1	processed_transcript	6027	GMPR	-2.6579	0.0174289	down
ENST00000557001.5	processed_transcript	21398	FRMD6	-2.71888	0.0174843	down
ENST00000558891.1	processed_transcript	24848	MAPK6	-3.0705	0.01767	down
ENST00000510612.5	processed_transcript	13505	DCAF4	1.8136	0.0176923	up
ENST00000484196.1	processed_transcript	1437	ZNF425	4.80107	0.0178013	up
ENST00000472237.5	processed_transcript	29876	CTNNBL1	1.69201	0.0179043	up
ENST00000461437.5	processed_transcript	7021	NUP50	2.94708	0.0181111	up
ENST00000550912.1	processed_transcript	760	NUDT14	-3.29778	0.0184275	down
ENST00000591645.1	processed_transcript	8651	TPM4	1.98981	0.0184537	up
ENST00000517331.5	processed_transcript	15067	NDRG1	-2.18224	0.0185465	down
ENST00000634495.2	processed_transcript	28741	DOCK7	-6.8773	0.0186748	down
ENST00000539613.5	processed_transcript	3545	RHBDD1	-1.96853	0.0187197	down
ENST00000518528.1	lincRNA	95141	PVT1	-0.910732	0.0187831	down
ENST00000520590.5	antisense_RNA	37243	TPT1-AS1	-4.13314	0.0189071	down
ENST00000335507.9	processed_transcript	11238	CIDECP	-6.79583	0.0189947	down
ENST00000557034.1	processed_transcript	7194	LGMN	3.34169	0.018995	up
ENST00000494880.5	processed_transcript	3234	IVNS1ABP	-1.36214	0.019059	down
ENST00000567843.1	processed_transcript	1318	GTF3C1	0.773384	0.0191249	up
ENST00000641049.1	processed_transcript	9944	AL732372.2	-6.73764	0.0191631	down
ENST00000537839.5	processed_transcript	2300	SLC3A2	1.31655	0.0192251	up
ENST00000534074.5	processed_transcript	10652	MTCH2	-0.958578	0.0192499	down
ENST00000463696.1	processed_transcript	6332	TTF2	-3.81908	0.0193014	down
ENST00000627130.1	antisense_RNA	23618	AL513327.1	-1.52681	0.0193019	down
ENST00000489344.5	processed_transcript	3212	RBM3	-2.92066	0.0193211	down
ENST00000496559.6	processed_transcript	27416	LRIG1	-6.29527	0.0196248	down
ENST00000529893.5	lincRNA	152966	GMDS-AS1	-4.01584	0.0196411	down
ENST00000552213.1	processed_transcript	4433	CHPT1	-4.73461	0.0196737	down
ENST00000641442.1	lincRNA	127909	AC119674.1	4.54863	0.0198718	up
ENST00000627657.2	antisense_RNA	4824	DARS-AS1	-4.70353	0.0200178	down
ENST00000565885.1	processed_transcript	22249	GOLGA8A	3.56309	0.0200667	up
ENST00000473980.5	processed_transcript	61039	STK33	3.14195	0.0201084	up
ENST00000512331.5	processed_transcript	7344	RUFY3	4.61077	0.0201512	up
ENST00000596633.5	antisense_RNA	7794	PLCE1-AS1	4.18592	0.0203228	up
ENST00000532718.5	processed_transcript	1173	SLC39A4	1.04006	0.0203654	up
ENST00000429023.1	processed_transcript	25547	GAD1	-6.71488	0.0203807	down
ENST00000585906.5	processed_transcript	59971	EPG5	2.14243	0.020422	up
ENST00000491293.1	processed_transcript	1148	C1orf35	1.61288	0.0204445	up
ENST00000521095.5	processed_transcript	62432	PPP2R2A	6.75764	0.0204521	up
ENST00000428716.2	sense_intronic	680	MYCBP2-AS2	4.63502	0.0206071	up
ENST00000510372.5	processed_transcript	34136	SNX2	5.0931	0.0206861	up
ENST00000495986.1	processed_transcript	2478	HSD17B10	-1.42538	0.0208083	down
ENST00000538571.6	processed_transcript	94514	KIAA0586	-5.49381	0.0209088	down
ENST00000590512.1	processed_transcript	809	ARHGAP45	3.12659	0.0209905	up
ENST00000446309.1	antisense_RNA	981	AC005076.1	-4.13073	0.0210048	down
ENST00000606671.5	processed_transcript	180803	ZEB1	-2.72468	0.0213341	down
ENST00000468698.1	processed_transcript	775	STAMBPL1	-1.42167	0.0213719	down
ENST00000470510.5	processed_transcript	180587	SMYD3	-2.79514	0.0214034	down
ENST00000475841.2	processed_transcript	13494	EP400NL	-3.7389	0.0214612	down
ENST00000396059.7	processed_transcript	32049	UBE2V1	2.36782	0.0214922	up
ENST00000414148.6	processed_transcript	41807	CAPZA2	-4.71405	0.0216198	down
ENST00000442222.5	processed_transcript	1926	TMEM191A	-3.06152	0.021628	down
ENST00000617722.4	processed_transcript	67583	CBWD6	-2.14468	0.0217374	down
ENST00000517300.1	antisense_RNA	291	AC067930.1	-2.9157	0.0218331	down
ENST00000490620.5	processed_transcript	4884	SERTAD4	3.69306	0.0218585	up
ENST00000513146.1	processed_transcript	5778	TRIM52	5.11046	0.0221971	up
ENST00000475109.5	processed_transcript	78722	SEPT7	1.46069	0.0222703	up
ENST00000493710.1	processed_transcript	13261	AC010655.2	-2.57815	0.0223731	down
ENST00000636405.1	processed_transcript	2511	CLN5	-6.66332	0.0223936	down
ENST00000471694.1	processed_transcript	11442	CD47	-2.4703	0.0224271	down
ENST00000485367.5	processed_transcript	7940	DDX56	-3.02371	0.0226096	down
ENST00000543623.5	processed_transcript	2706	PLCD3	6.61348	0.0226337	up
ENST00000473674.5	processed_transcript	26147	NPRL3	-3.46925	0.0227102	down
ENST00000479999.1	processed_transcript	1809	INSIG2	-1.68544	0.0227327	down
ENST00000491805.5	processed_transcript	8263	SPART	-3.09739	0.0227718	down
ENST00000418681.6	processed_transcript	145734	NUBPL	4.53188	0.0228591	up
ENST00000477227.1	processed_transcript	3757	NOS3	-3.57677	0.0228615	down
ENST00000493702.5	processed_transcript	9736	EXO1	-2.08974	0.0230546	down
ENST00000530199.5	processed_transcript	6507	SVIP	-2.75704	0.0232273	down
ENST00000487375.1	processed_transcript	60760	PRKAG2	-2.1744	0.0232628	down
ENST00000498596.5	processed_transcript	5151	PRRC2C	-0.827382	0.0233393	down
ENST00000628762.2	lincRNA	16178	LINC01012	-3.76837	0.0234844	down
ENST00000565862.1	sense_overlapping	3754	AC068700.1	-3.76676	0.0235389	down
ENST00000507764.1	processed_transcript	5479	NDUFC1	-4.69969	0.0238205	down
ENST00000466604.5	processed_transcript	138209	OSBPL10	-1.86244	0.0239374	down
ENST00000573447.1	antisense_RNA	3210	ZNF213-AS1	1.22133	0.0239493	up
ENST00000574801.5	processed_transcript	47499	TBCD	-4.61255	0.0239785	down
ENST00000518472.1	processed_transcript	2117	LOXL2	-1.02427	0.0240843	down
ENST00000469781.5	processed_transcript	2716	C1orf35	1.87775	0.0241804	up
ENST00000476136.5	processed_transcript	5079	TBL2	4.41324	0.0242281	up
ENST00000614369.4	processed_transcript	28050	PHLDB1	-3.35091	0.0242753	down
ENST00000471567.1	processed_transcript	4663	SDC3	-4.96565	0.0243199	down
ENST00000619681.1	sense_overlapping	2371	AC105206.1	-6.5897	0.024381	down
ENST00000467426.5	antisense_RNA	24180	NECTIN3-AS1	-4.13961	0.0244148	down
ENST00000606424.1	lincRNA	528	AC012603.1	3.17753	0.0244287	up
ENST00000498528.1	processed_transcript	7564	KDM3A	-1.94682	0.024487	down
ENST00000589598.5	processed_transcript	769	PEPD	6.8159	0.0245314	up
ENST00000479464.1	processed_transcript	10657	IP6K1	-3.35901	0.0246365	down
ENST00000414758.1	processed_transcript	8870	TP53BP1	-1.65099	0.0247883	down
ENST00000504474.5	antisense_RNA	39426	NR2F1-AS1	4.62991	0.0248383	up
ENST00000485859.1	processed_transcript	726	GUK1	-2.35719	0.0248471	down
ENST00000489372.4	processed_transcript	53816	JMJD1C	1.64482	0.0249601	up
ENST00000460594.5	processed_transcript	47716	DNAJC11	2.40799	0.0252273	up
ENST00000496021.1	processed_transcript	4116	GON4L	1.27947	0.0252564	up
ENST00000556569.4	lincRNA	84118	FLJ22447	0.765027	0.0254578	up
ENST00000640453.1	processed_transcript	11003	ST3GAL5	-4.94299	0.0254946	down
ENST00000509907.1	processed_transcript	6678	CAMK2D	2.23317	0.0255456	up
ENST00000463462.5	processed_transcript	8773	AC004890.2	-5.04657	0.0255559	down
ENST00000542222.1	processed_transcript	2571	C12orf57	3.77437	0.0255813	up
ENST00000487350.5	processed_transcript	3831	KRTCAP2	2.41063	0.0257556	up
ENST00000611897.1	processed_transcript	328	HMGB1P24	2.91875	0.025764	up
ENST00000472719.5	processed_transcript	8050	CENPA	-6.4483	0.0259539	down
ENST00000520548.1	processed_transcript	27832	RNF145	4.09338	0.0260514	up
ENST00000555313.1	lincRNA	1841	AC013451.2	-3.45191	0.0260895	down
ENST00000374633.5	processed_transcript	26061	ZNF25	7.38568	0.026232	up
ENST00000436293.6	antisense_RNA	30742	PAX8-AS1	1.89464	0.0262553	up
ENST00000475108.5	processed_transcript	11478	LEPROT	1.29153	0.0262765	up
ENST00000425764.5	processed_transcript	9267	BRD8	6.70934	0.0263478	up
ENST00000445418.1	antisense_RNA	5617	AC092159.2	4.52918	0.0264131	up
ENST00000530805.1	antisense_RNA	890	AP001107.8	4.70303	0.0264255	up
ENST00000491084.5	processed_transcript	4068	KRTCAP2	3.40381	0.0264696	up
ENST00000416220.5	antisense_RNA	4094	MKLN1-AS	-2.41002	0.0265779	down
ENST00000559165.1	lincRNA	765	AC084757.2	-4.79952	0.026644	down
ENST00000561803.5	processed_transcript	9039	RABEP2	3.60925	0.026716	up
ENST00000535333.5	processed_transcript	13823	NUP107	-3.81507	0.0267202	down
ENST00000555866.5	antisense_RNA	1673	SNHG10	-1.63276	0.0267852	down
ENST00000518780.1	processed_transcript	3721	CLN8	6.37443	0.026889	up
ENST00000533110.5	processed_transcript	2369	CTSB	-3.65644	0.0268998	down
ENST00000466084.1	processed_transcript	1930	ZDHHC3	0.879897	0.0269123	up
ENST00000564723.1	processed_transcript	579	FAM219B	-4.65187	0.0270176	down
ENST00000478716.1	processed_transcript	41657	RBMS3	-4.64812	0.0270238	down
ENST00000565960.1	processed_transcript	15332	ZWILCH	-4.2563	0.0270496	down
ENST00000640296.1	processed_transcript	6037	PSMD5-AS1	-5.4595	0.027057	down
ENST00000467669.1	processed_transcript	3190	NACC2	-4.61759	0.0270658	down
ENST00000590604.1	lincRNA	1353	AC007673.1	4.04503	0.0271466	up
ENST00000463432.5	processed_transcript	3251	L3HYPDH	-2.62674	0.0271728	down
ENST00000469800.5	processed_transcript	3972	SH2D6	-6.44222	0.0272783	down
ENST00000460090.5	processed_transcript	39239	CCDC125	-3.96618	0.0272831	down
ENST00000463325.5	processed_transcript	5180	RPL23AP82	2.08375	0.0273256	up
ENST00000568357.1	processed_transcript	17047	VPS39	1.2085	0.0273909	up
ENST00000511775.1	antisense_RNA	357017	AC104123.1	-3.148	0.0275147	down
ENST00000492633.5	processed_transcript	19923	CYP2J2	6.95241	0.0275597	up
ENST00000474428.6	processed_transcript	9892	ARHGEF2	6.41471	0.0275807	up
ENST00000378736.3	processed_transcript	3614	ATAD3B	-1.6659	0.0281052	down
ENST00000551912.1	processed_transcript	2615	DDX54	-2.04329	0.0281366	down
ENST00000439876.1	lincRNA	1385	FOCAD-AS1	-4.32789	0.0282501	down
ENST00000496651.5	processed_transcript	7971	CCDC22	6.45583	0.0283635	up
ENST00000478861.1	processed_transcript	2944	HELZ2	6.42086	0.0284627	up
ENST00000529458.5	processed_transcript	2190	PCSK7	-3.34783	0.0285206	down
ENST00000472704.1	processed_transcript	25849	CASK	5.15199	0.0286191	up
ENST00000466473.1	processed_transcript	2057	HILPDA	-6.38817	0.0286782	down
ENST00000598626.5	processed_transcript	2013	GPR108	2.65389	0.0288432	up
ENST00000481518.1	processed_transcript	34684	PSME4	-3.26168	0.0290249	down
ENST00000629870.1	lincRNA	6995	EBLN3P	-1.60559	0.029117	down
ENST00000472434.5	processed_transcript	11415	ADAM15	4.66534	0.029146	up
ENST00000594069.3	lincRNA	27506	AC097717.1	-4.30686	0.0291724	down
ENST00000607332.1	antisense_RNA	1000	AL137784.2	-4.30686	0.0291724	down
ENST00000631138.1	processed_transcript	3296	CABYR	-4.30686	0.0291724	down
ENST00000435864.2	processed_transcript	30609	TOX2	4.35478	0.0292082	up
ENST00000422413.1	processed_transcript	18786	DPY30	-5.27286	0.0293009	down
ENST00000499685.2	antisense_RNA	43480	AC025164.2	2.89902	0.0293625	up
ENST00000475441.5	antisense_RNA	2692	SNHG12	-1.24777	0.0294675	down
ENST00000493772.5	processed_transcript	2254	SLC2A4RG	0.560849	0.0294841	up
ENST00000432477.1	antisense_RNA	18828	AL024508.1	4.73802	0.029515	up
ENST00000580556.5	processed_transcript	15306	CCDC84	-4.48161	0.0295573	down
ENST00000554076.5	processed_transcript	29333	LIN52	1.77801	0.0295977	up
ENST00000530294.5	processed_transcript	15259	PPFIA1	-6.35627	0.0300436	down
ENST00000556086.1	processed_transcript	3776	PPP2R5C	4.81673	0.0305322	up
ENST00000574212.1	antisense_RNA	6320	AF001548.2	1.02268	0.0305833	up
ENST00000518618.2	processed_transcript	2760	ARFGAP1	-2.02287	0.0307531	down
ENST00000508795.1	processed_transcript	12453	ZNF131	1.06321	0.0307962	up
ENST00000555782.1	processed_transcript	6069	RAD51B	2.90269	0.0309819	up
ENST00000510401.6	processed_transcript	53648	MYO10	4.17226	0.0310648	up
ENST00000525728.5	processed_transcript	42612	FAM118B	-6.28044	0.0312672	down
ENST00000480212.1	processed_transcript	29390	CD302	5.53463	0.0312839	up
ENST00000429595.1	processed_transcript	86794	PTPRK	6.29214	0.0312955	up
ENST00000534737.1	processed_transcript	3631	PARP10	-3.77802	0.0313723	down
ENST00000476037.5	processed_transcript	16060	MTF2	-3.99844	0.0314061	down
ENST00000464290.5	processed_transcript	9283	CRAT	3.6312	0.031467	up
ENST00000443199.6	processed_transcript	7379	RECQL5	3.37328	0.0315324	up
ENST00000613285.1	sense_intronic	1665	AC005391.1	-4.30161	0.0315684	down
ENST00000474506.1	processed_transcript	3454	WDR78	-4.30458	0.0315917	down
ENST00000522723.1	processed_transcript	1382	ZFAT	-4.30458	0.0315917	down
ENST00000492424.1	processed_transcript	7914	BFSP1	-4.3121	0.0316498	down
ENST00000487180.5	processed_transcript	10693	DYSF	-2.21292	0.0317084	down
ENST00000532518.1	processed_transcript	50317	EYA4	-5.16017	0.0317183	down
ENST00000413148.1	sense_intronic	1428	AL603962.1	6.19644	0.0317945	up
ENST00000498033.5	processed_transcript	90933	CLDN12	4.5201	0.0318005	up
ENST00000475424.1	processed_transcript	18026	DAG1	2.92597	0.0318038	up
ENST00000471245.1	processed_transcript	1776	CKS1B	-1.9602	0.0320332	down
ENST00000639623.1	processed_transcript	74880	EPB41L2	7.27424	0.0320699	up
ENST00000496079.1	processed_transcript	11640	PSTK	6.90003	0.0321356	up
ENST00000332954.8	processed_transcript	4069	PLEKHA7	4.14998	0.0325139	up
ENST00000449333.1	lincRNA	17932	MIR5689HG	-2.00224	0.0326179	down
ENST00000460590.1	processed_transcript	3153	MEST	-3.28389	0.0326303	down
ENST00000481472.5	processed_transcript	11257	ZNF789	-2.47369	0.032683	down
ENST00000534551.2	processed_transcript	1310	VPS11	-3.6447	0.0327232	down
ENST00000416455.1	sense_intronic	4326	AL807757.2	-2.77611	0.0327481	down
ENST00000590885.6	processed_transcript	13874	RNF126	1.7758	0.0328497	up
ENST00000445415.1	lincRNA	1114	MIR503HG	-3.3622	0.0328669	down
ENST00000482579.1	processed_transcript	980	GLMP	2.36177	0.0328975	up
ENST00000514307.5	processed_transcript	12015	NUP54	3.7907	0.0329338	up
ENST00000463670.5	processed_transcript	9509	TMEM79	-1.61687	0.0329756	down
ENST00000489370.1	processed_transcript	1819	TMF1	-2.41327	0.0330346	down
ENST00000635104.1	processed_transcript	76357	MMP24-AS1	-6.27812	0.033102	down
ENST00000525181.1	processed_transcript	1652	CD151	4.26904	0.0331295	up
ENST00000444180.3	processed_transcript	31301	AL136982.6	-2.98338	0.0333248	down
ENST00000519615.1	processed_transcript	1282	LY6E	1.24693	0.0333778	up
ENST00000484629.1	processed_transcript	11517	KIF9	-2.8136	0.0333995	down
ENST00000513842.1	processed_transcript	35594	AFAP1	-1.54174	0.033561	down
ENST00000504636.1	antisense_RNA	1387	TMEM161B-AS1	-0.968007	0.0335869	down
ENST00000597168.1	processed_transcript	3082	SH2D3A	-3.11668	0.0336245	down
ENST00000527019.5	processed_transcript	51595	SBF2	2.94858	0.0336283	up
ENST00000624086.3	antisense_RNA	1206	CBR3-AS1	4.73976	0.0336307	up
ENST00000567297.5	processed_transcript	19150	REXO5	-4.73603	0.033643	down
ENST00000515304.1	lincRNA	689	AC091940.1	3.5097	0.0336519	up
ENST00000592337.1	processed_transcript	15017	RFX2	-4.11585	0.0336604	down
ENST00000487005.1	processed_transcript	6115	ABHD14B	2.0114	0.033901	up
ENST00000482526.1	processed_transcript	4244	MTRF1L	-2.16814	0.0339624	down
ENST00000489135.5	processed_transcript	43393	TMCO4	1.78701	0.0339864	up
ENST00000541702.2	processed_transcript	7025	YAF2	-4.89843	0.0340127	down
ENST00000567598.1	antisense_RNA	2676	HEXA-AS1	-0.952157	0.0340696	down
ENST00000587299.1	processed_transcript	1403	ATP6V0A1	6.21046	0.0341093	up
ENST00000577616.1	processed_transcript	37553	TLK2	-1.95254	0.0341812	down
ENST00000494461.1	processed_transcript	18371	ZER1	1.97314	0.034288	up
ENST00000468467.5	processed_transcript	13794	DNAJC27	-3.8008	0.0343003	down
ENST00000457535.5	antisense_RNA	8750	LAMTOR5-AS1	3.35411	0.0343218	up
ENST00000466019.1	processed_transcript	2784	IDS	-3.13942	0.0344234	down
ENST00000557775.1	antisense_RNA	63382	AL136040.1	-4.41147	0.0344898	down
ENST00000560015.1	processed_transcript	12279	BTBD1	1.74948	0.0346293	up
ENST00000514026.2	processed_transcript	38908	CRACR2A	-6.28125	0.0346466	down
ENST00000481806.1	processed_transcript	52333	IL1RL2	-6.18585	0.0346775	down
ENST00000573166.5	processed_transcript	28916	SMG6	-2.37884	0.0347902	down
ENST00000559280.1	processed_transcript	7828	PCLAF	6.51451	0.0348165	up
ENST00000471476.1	processed_transcript	16926	DARS2	1.27637	0.0349107	up
ENST00000496273.1	processed_transcript	15148	AGK	-2.47731	0.0350565	down
ENST00000463009.1	processed_transcript	7549	ARPC1A	-3.04228	0.0352723	down
ENST00000452737.5	processed_transcript	78835	GUSBP11	-6.15233	0.0352765	down
ENST00000504245.5	lincRNA	27980	SRP14-AS1	2.69527	0.0354965	up
ENST00000554558.5	antisense_RNA	80815	KTN1-AS1	-5.06284	0.0355113	down
ENST00000538437.5	processed_transcript	26274	STARD10	1.55238	0.0356058	up
ENST00000534123.5	processed_transcript	126270	AL512590.3	4.84039	0.0357304	up
ENST00000471935.1	lincRNA	500	TRBV11-2	-1.95275	0.035763	down
ENST00000474131.5	processed_transcript	27011	CAMK2G	1.48287	0.0359259	up
ENST00000534710.1	processed_transcript	1346	CAT	1.23396	0.0359451	up
ENST00000558749.1	sense_intronic	11242	AC092868.2	-4.69516	0.0360128	down
ENST00000525142.1	antisense_RNA	2514	AP002748.3	-3.66022	0.0360944	down
ENST00000588097.5	antisense_RNA	15742	RUNDC3A-AS1	1.26942	0.0361281	up
ENST00000496966.5	processed_transcript	2035	DOK1	6.19183	0.0363017	up
ENST00000476041.1	processed_transcript	6650	LSM10	0.859483	0.0363736	up
ENST00000282110.8	processed_transcript	9630	FASTKD3	2.22525	0.036424	up
ENST00000602768.1	antisense_RNA	336	AC022382.1	-2.31407	0.0364898	down
ENST00000487282.5	processed_transcript	26144	FEZ2	-3.35717	0.0366069	down
ENST00000611296.1	lincRNA	325	AL110115.2	-1.51726	0.0366509	down
ENST00000587482.1	processed_transcript	50551	PIP5K1C	-5.08198	0.0366812	down
ENST00000468127.1	processed_transcript	2389	CREB3L2	2.80603	0.0367733	up
ENST00000483022.5	processed_transcript	18214	MON1A	-3.29503	0.0367921	down
ENST00000600686.1	antisense_RNA	6925	A1BG-AS1	6.29206	0.0369105	up
ENST00000481327.1	processed_transcript	661	MAMDC4	-4.69571	0.0369265	down
ENST00000512857.5	processed_transcript	130533	RAP1GDS1	2.37795	0.0369864	up
ENST00000467234.1	processed_transcript	1065	OARD1	1.22085	0.0369867	up
ENST00000554941.1	processed_transcript	3355	ANGEL1	3.20337	0.0370547	up
ENST00000555132.5	processed_transcript	1772	CALM1	6.1072	0.0370655	up
ENST00000595171.5	processed_transcript	73205	ZNF83	6.02638	0.0371566	up
ENST00000491687.1	processed_transcript	1935	PIGO	-6.11863	0.0371569	down
ENST00000511807.1	processed_transcript	18935	UBE2B	0.799481	0.0372113	up
ENST00000550162.1	processed_transcript	3220	ATP5B	-0.973688	0.0372602	down
ENST00000556469.5	processed_transcript	48800	SOS2	-4.33956	0.0372646	down
ENST00000478812.5	processed_transcript	10527	ASCC2	2.46231	0.0373172	up
ENST00000598924.1	lincRNA	454	AC008403.3	-2.25691	0.0375594	down
ENST00000416463.1	lincRNA	2155	AC108488.1	4.1619	0.0375608	up
ENST00000572864.5	lincRNA	28504	AC068152.1	-2.48757	0.0375639	down
ENST00000523806.1	antisense_RNA	2460	AC107959.3	1.40239	0.037578	up
ENST00000602920.5	lincRNA	60228	JPX	0.866881	0.0376816	up
ENST00000469923.5	processed_transcript	198973	SHROOM3	-3.10975	0.0377312	down
ENST00000572010.5	processed_transcript	16951	SLC12A4	1.42968	0.037739	up
ENST00000608890.1	lincRNA	407	AC027449.1	2.67756	0.0379115	up
ENST00000462119.5	processed_transcript	16610	REV3L	3.13885	0.0379839	up
ENST00000444196.1	lincRNA	768	AC010894.2	-3.27457	0.0380779	down
ENST00000574515.1	processed_transcript	16746	RAP1GAP2	6.04493	0.0383873	up
ENST00000533736.5	lincRNA	12933	AC108471.2	-2.54312	0.0383919	down
ENST00000444968.1	sense_intronic	1109	AL139287.1	-2.33249	0.0385843	down
ENST00000424133.2	processed_transcript	4841	PKD1P6	-0.753192	0.0386912	down
ENST00000566104.1	processed_transcript	4148	TRADD	5.9933	0.0387413	up
ENST00000609983.1	lincRNA	1801	MAPKAPK5-AS1	6.00369	0.0388357	up
ENST00000377469.1	lincRNA	4786	LINC01291	-2.55676	0.0389219	down
ENST00000463131.5	processed_transcript	46669	CYP20A1	-2.60033	0.038938	down
ENST00000488606.5	processed_transcript	3932	MRPS15	2.33379	0.0390175	up
ENST00000561384.3	processed_transcript	58948	SORD2P	-0.532872	0.0390787	down
ENST00000554446.5	processed_transcript	8948	HAUS4	-3.53851	0.0390809	down
ENST00000454635.6	lincRNA	12804	LINC00963	1.83285	0.0391844	up
ENST00000444478.1	lincRNA	3134	AL161937.1	-3.21642	0.0392522	down
ENST00000495385.1	processed_transcript	8884	PHF13	5.97014	0.0392962	up
ENST00000513490.1	processed_transcript	11753	PDZD2	2.24574	0.0393056	up
ENST00000460489.1	processed_transcript	2144	PHF11	1.63577	0.0394489	up
ENST00000636014.1	processed_transcript	70694	GATAD2B	-2.05983	0.0394959	down
ENST00000608680.1	antisense_RNA	598	AC013468.1	4.3906	0.0395274	up
ENST00000484208.1	processed_transcript	1021	SLC2A8	3.16473	0.039577	up
ENST00000480732.2	processed_transcript	11538	NEXN	-4.41357	0.0396313	down
ENST00000595900.1	processed_transcript	2785	SIN3B	1.16073	0.0396906	up
ENST00000489274.1	processed_transcript	4694	NINJ1	-1.23749	0.0396942	down
ENST00000561544.1	lincRNA	867	AC009065.7	4.35209	0.0397325	up
ENST00000613769.4	processed_transcript	37250	MRPS31P4	2.16907	0.0398811	up
ENST00000570314.1	lincRNA	16006	AC068152.1	-4.31753	0.0399308	down
ENST00000479809.1	processed_transcript	17424	RPS6KA3	-6.04811	0.0399359	down
ENST00000473798.1	lincRNA	1317	LINC00115	1.20125	0.0399384	up
ENST00000459856.1	processed_transcript	1436	EXOSC7	-2.07535	0.039951	down
ENST00000519184.5	processed_transcript	21416	HSD17B4	-3.78187	0.0399773	down
ENST00000391437.2	lincRNA	2447	AL137145.1	-2.14614	0.0399788	down
ENST00000607796.5	antisense_RNA	42342	AL035530.2	6.07898	0.0400035	up
ENST00000452380.6	processed_transcript	18006	TRDMT1	-1.01354	0.0400358	down
ENST00000521966.5	processed_transcript	44557	MOK	1.77239	0.0401571	up
ENST00000601949.5	processed_transcript	22202	RAB4B-EGLN2	1.33027	0.0404737	up
ENST00000641784.1	processed_transcript	121298	AC079781.5	3.28287	0.0405347	up
ENST00000463049.5	processed_transcript	37796	MDM4	3.61529	0.0406363	up
ENST00000472621.1	processed_transcript	15369	ARF3	-3.66233	0.0406481	down
ENST00000521417.5	processed_transcript	7571	GOLGA7	-3.17046	0.0406551	down
ENST00000492305.1	processed_transcript	7560	TSPAN9	-2.85334	0.0407279	down
ENST00000413531.5	antisense_RNA	93452	AL359915.2	-2.5858	0.0408061	down
ENST00000601447.5	processed_transcript	14130	ZNF611	-6.0133	0.0408101	down
ENST00000495806.1	processed_transcript	27223	TFB1M	-1.3302	0.040957	down
ENST00000424460.1	antisense_RNA	82253	AC007128.1	4.65195	0.0409661	up
ENST00000518010.5	processed_transcript	40444	NDRG1	-4.09216	0.0411313	down
ENST00000478623.5	processed_transcript	8145	TNK2	1.56303	0.0412179	up
ENST00000218328.12	processed_transcript	102518	HUWE1	1.61054	0.0413059	up
ENST00000479125.5	processed_transcript	19277	NTPCR	1.35433	0.0414746	up
ENST00000529498.1	processed_transcript	1966	SPA17	-6.63442	0.041515	down
ENST00000446193.1	antisense_RNA	15712	AC044781.1	4.41307	0.0415443	up
ENST00000605014.5	antisense_RNA	7164	GHRLOS	6.13368	0.0415523	up
ENST00000467138.1	processed_transcript	4020	EXOSC2	1.89327	0.0415887	up
ENST00000559348.5	processed_transcript	17747	GNB5	-1.17941	0.0415962	down
ENST00000514089.5	processed_transcript	6738	SNF8	3.5543	0.0416099	up
ENST00000465897.5	processed_transcript	22977	YIPF1	-0.966972	0.0416844	down
ENST00000503252.1	processed_transcript	5897	LPCAT1	1.05161	0.0419124	up
ENST00000522714.1	processed_transcript	4258	ZNF354B	2.43568	0.0419406	up
ENST00000554161.1	lincRNA	1776	AL133467.1	5.90847	0.0422835	up
ENST00000489554.1	processed_transcript	15345	SCAMP4	-2.88857	0.0423037	down
ENST00000602607.1	sense_intronic	184	AL020997.2	-1.65749	0.0423122	down
ENST00000418353.1	antisense_RNA	586	AC080129.2	4.55161	0.0425367	up
ENST00000634641.1	lincRNA	170276	ZRANB2-AS2	4.29033	0.0425675	up
ENST00000579692.1	processed_transcript	13845	AC138207.8	1.67596	0.0425676	up
ENST00000476531.1	processed_transcript	1324	PGK1	-1.38344	0.0426158	down
ENST00000491188.1	processed_transcript	17069	ZNF239	2.18277	0.0426326	up
ENST00000475097.5	processed_transcript	9861	TBC1D13	1.04746	0.0427022	up
ENST00000591312.1	antisense_RNA	3122	AC243964.2	-6.19365	0.0427168	down
ENST00000313737.5	antisense_RNA	1514	FLJ13224	-2.20357	0.0427837	down
ENST00000486169.5	processed_transcript	5119	C3orf14	-5.99731	0.0428426	down
ENST00000459929.5	processed_transcript	20259	IVNS1ABP	-0.80485	0.0429591	down
ENST00000455406.5	antisense_RNA	156400	ZRANB2-AS2	-3.73589	0.0430307	down
ENST00000462959.2	processed_transcript	49039	AC016747.4	-3.71373	0.043031	down
ENST00000582655.5	processed_transcript	16146	PHF12	-2.54842	0.0433273	down
ENST00000492619.5	processed_transcript	4662	PAQR6	-6.32927	0.0433461	down
ENST00000613361.1	lincRNA	2784	AL035252.3	0.941739	0.0433513	up
ENST00000499568.2	antisense_RNA	191323	BDNF-AS	3.35267	0.0434174	up
ENST00000421758.5	antisense_RNA	32785	DLEU2	-1.00836	0.0434972	down
ENST00000462920.5	processed_transcript	11067	AZIN2	-2.63823	0.0435968	down
ENST00000535200.1	antisense_RNA	11768	PXN-AS1	1.75095	0.0436266	up
ENST00000519517.5	processed_transcript	28439	EIF3E	-1.58465	0.0436884	down
ENST00000497755.1	processed_transcript	94526	CLIC4	1.42134	0.0437049	up
ENST00000479436.5	processed_transcript	27460	ST7L	-1.85688	0.0437942	down
ENST00000484611.7	processed_transcript	15214	PLCXD1	-4.54436	0.0438165	down
ENST00000609813.1	antisense_RNA	515	AC006483.2	-2.89944	0.0438931	down
ENST00000605534.1	antisense_RNA	577	AL121917.1	-1.58496	0.0438954	down
ENST00000471113.1	processed_transcript	2297	RMND5A	-3.03342	0.043967	down
ENST00000466480.1	processed_transcript	8678	DCLRE1B	-2.05034	0.0440239	down
ENST00000496767.5	processed_transcript	22276	PFKFB4	-2.65286	0.0441327	down
ENST00000469074.1	processed_transcript	1200	ISG20L2	-0.903019	0.0442731	down
ENST00000521086.6	processed_transcript	55706	TCEA1	-3.07189	0.0447006	down
ENST00000489000.1	processed_transcript	24326	FAM24B	1.57646	0.0447836	up
ENST00000558210.5	processed_transcript	11030	TCF12	2.52899	0.0450135	up
ENST00000471341.5	processed_transcript	92434	GON4L	1.43761	0.0451606	up
ENST00000467955.5	processed_transcript	171487	OSBPL10	4.8474	0.0452619	up
ENST00000472259.5	processed_transcript	22181	SFXN5	1.08979	0.0455215	up
ENST00000467662.5	processed_transcript	10770	PPP1R18	1.53912	0.0455285	up
ENST00000497887.5	processed_transcript	18997	THOC2	3.20311	0.0456711	up
ENST00000488993.5	processed_transcript	3813	USP19	0.761447	0.0456843	up
ENST00000532168.2	lincRNA	11291	AP002884.3	5.92704	0.0459341	up
ENST00000485803.5	processed_transcript	8733	FHL3	-1.69915	0.0460277	down
ENST00000571102.1	processed_transcript	2218	PKMYT1	-1.65315	0.0460774	down
ENST00000521379.1	processed_transcript	2447	CRNKL1	1.17533	0.0461141	up
ENST00000495123.5	processed_transcript	6317	PKP4	-3.82921	0.0463866	down
ENST00000631224.2	processed_transcript	3639	LINC01125	5.82912	0.0463945	up
ENST00000531426.1	sense_intronic	1488	AP002336.1	-2.44516	0.0464062	down
ENST00000471864.1	antisense_RNA	1993	FAM201A	5.8141	0.0465002	up
ENST00000460654.5	processed_transcript	1916	ZWINT	0.659629	0.0465648	up
ENST00000493983.1	processed_transcript	85769	MTA3	1.15986	0.0465747	up
ENST00000471374.1	processed_transcript	12638	YWHAH	2.19619	0.0466433	up
ENST00000470386.5	processed_transcript	6454	GTF3C3	4.68846	0.0473281	up
ENST00000460675.5	processed_transcript	22993	COMMD6	-4.76143	0.0474082	down
ENST00000500148.6	antisense_RNA	63980	CKMT2-AS1	-3.64257	0.0474421	down
ENST00000456091.1	lincRNA	37254	LINC01203	-4.18819	0.0474779	down
ENST00000566699.1	antisense_RNA	2380	JHDM1D-AS1	-1.09788	0.04749	down
ENST00000459846.6	processed_transcript	3546	KLHDC8B	-4.83359	0.0474952	down
ENST00000524788.1	processed_transcript	668	TPP1	1.21286	0.0477712	up
ENST00000547220.5	processed_transcript	52913	DUXAP9	-2.26368	0.0479006	down
ENST00000557184.1	processed_transcript	20933	CGRRF1	-4.61475	0.0479383	down
ENST00000373137.2	antisense_RNA	5488	AL591845.1	-0.809672	0.0479445	down
ENST00000578016.1	processed_transcript	10783	CYB561	5.96496	0.0480144	up
ENST00000492742.5	processed_transcript	30050	WDR4	0.983461	0.0480553	up
ENST00000556225.1	antisense_RNA	1500	PSMA3-AS1	5.90735	0.0480823	up
ENST00000414911.1	lincRNA	67300	AC114763.1	-5.90871	0.0481873	down
ENST00000430373.1	antisense_RNA	7958	FAM212B-AS1	-2.38423	0.0481928	down
ENST00000551732.1	lincRNA	2388	AC023794.4	1.83037	0.0482687	up
ENST00000559565.5	processed_transcript	22050	TRIP4	4.63867	0.0483242	up
ENST00000482692.1	processed_transcript	1378	CREB5	-5.86231	0.048452	down
ENST00000446807.5	antisense_RNA	73853	SVIL-AS1	-5.86722	0.0485941	down
ENST00000434244.5	lincRNA	61048	AL139220.2	-1.43568	0.0485987	down
ENST00000510783.5	processed_transcript	7203	RFC1	-2.86461	0.0487916	down
ENST00000589490.1	processed_transcript	4755	CEP76	2.92779	0.0488113	up
ENST00000488372.5	processed_transcript	437487	MBD5	4.09816	0.0488193	up
ENST00000414961.2	processed_transcript	68082	SPAG16	5.87254	0.0492679	up
ENST00000460206.6	processed_transcript	4023	WASH6P	1.10276	0.0492913	up
ENST00000464771.1	processed_transcript	1645	MKI67	1.13553	0.0493627	up
ENST00000609413.5	antisense_RNA	11194	SVIL-AS1	-2.37488	0.0493911	down
ENST00000414369.2	processed_transcript	30740	ASB3	2.13046	0.0493926	up
ENST00000492837.1	processed_transcript	16334	AC091390.4	-0.914594	0.0494189	down
ENST00000625204.1	lincRNA	713	FAM223A	2.41436	0.0495979	up
ENST00000505194.5	processed_transcript	9889	EIF4E	-2.67172	0.0496057	down
ENST00000483282.1	processed_transcript	1288	C1orf43	2.41707	0.04963	up
ENST00000557206.1	processed_transcript	28738	HIF1A	2.57538	0.0497359	up
ENST00000494495.1	processed_transcript	19916	TBC1D25	1.22654	0.049818	up
ENST00000431108.5	antisense_RNA	46916	AL121972.2	-2.97364	0.0498854	down
ENST00000481886.5	processed_transcript	39382	AZIN2	0.90205	0.0499002	up
ENST00000467258.1	processed_transcript	12860	THEMIS2	-5.84494	0.0499172	down
ENST00000507562.1	processed_transcript	8965	GRPEL2	2.93586	0.0499306	up
ENST00000566085.5	lincRNA	3715	AC106820.5	1.95684	0.0499833	up
